# Supplementary material for: Global Proteomic Analysis of Lysine Crotonylation in the Plant Pathogen Botrytis cinerea
Source: Front Microbiol. 2020 Oct 23;11:564350. doi: 10.3389/fmicb.2020.564350 (PMC7644960; doi:10.3389/fmicb.2020.564350)
Supplement: Supplementary Table 1 — The identified Kcr sites in B. cinerea. [file Table_1.XLSX]

## Sheet: Overlap
Protein accession	Position	Amino acid	Protein description	Gene name	Localization probability	PEP	Score	Modified sequence	Charge	Mass error [ppm]	MS/MS Count
A0A384J3X2	74	K	Profilin	Bcpfy1	1	1.12651e-05	140.78	YVLTK(1)VEDDNK	2	-0.58301	2
A0A384J3X2	67	K	Profilin	Bcpfy1	1	4.92129e-18	251.02	TDSLYANGLHIAK(1)DR	3	-0.15289	3
A0A384J3X2	80	K	Profilin	Bcpfy1	1	1.32485e-05	146.16	VEDDNK(1)MLYAR	2	1.0291	2
A0A384J3X2	54	K	Profilin	Bcpfy1	1	0.0014164	68.088	NGLDGK(1)TDSLYANGLHIAK	3	-0.41604	1
A0A384J3X3	83	K	Fatty acid hydroxylase domain-containing protein	BCIN_01g00350	1	0.0078829	87.284	YK(1)IQGNK	2	0.46506	2
A0A384J3X8	1169	K	Bcfas2	Bcfas2	1	6.66422e-08	124.51	LVAGQIPTGWDAK(1)K	2	0.13294	2
A0A384J3X8	617	K	Bcfas2	Bcfas2	1	3.69635e-05	99.283	VETIPFLHLK(1)R	3	-0.072378	2
A0A384J3X8	1150	K	Bcfas2	Bcfas2	1	3.60167e-05	110.39	GATLLIPK(1)ALR	2	-0.12275	3
A0A384J3X8	1795	K	Bcfas2	Bcfas2	1	0.000279944	93.623	EAVFK(1)SLGVAGK	2	-1.715	2
A0A384J3X8	972	K	Bcfas2	Bcfas2	1	2.2215e-05	128.85	YDFPQLPDWK(1)K	2	-0.65655	2
A0A384J3X8	1809	K	Bcfas2	Bcfas2	1	1.0863e-09	125.98	GAGAPLK(1)EIEITNNEK	2	0.57984	1
A0A384J3X8	1336	K	Bcfas2	Bcfas2	1	0.00615264	93.267	TPK(1)EMSR	2	0.86166	2
A0A384J3X8	562	K	Bcfas2	Bcfas2	1	9.06495e-14	210.08	ASQLQIK(1)SLYSDVIR	2	0.27016	1
A0A384J3X8	951	K	Bcfas2	Bcfas2	1	3.44903e-08	155.66	IVNGEDSEALYK(1)K	2	-0.13558	3
A0A384J3X8	1124	K	Bcfas2	Bcfas2	1	2.98911e-10	136.49	EHGDK(1)AEIFEIPESGEYLVR	3	-0.22693	2
A0A384J3X8	64	K	Bcfas2	Bcfas2	1	2.78544e-06	119.25	TLASK(1)YEAYDAAK	2	0.48047	4
A0A384J3X8	1768	K	Bcfas2	Bcfas2	1	3.92751e-05	108.9	NFTEK(1)EVAYCK	2	-0.076831	2
A0A384J3X8	153	K	Bcfas2	Bcfas2	1	0.0357943	55.531	SLIAQK(1)LK	2	-0.0086258	2
A0A384J3X8	231	K	Bcfas2	Bcfas2	1	1.02501e-06	112.67	LISSK(1)MPGGFNITAAR	2	0.33151	1
A0A384J3X8	1726	K	Bcfas2	Bcfas2	1	1.21808e-05	101.61	TESTK(1)QMVESLAK	2	2.8301	2
A0A384J3X8	483	K	Bcfas2	Bcfas2	1	4.37349e-07	116.7	DVLNEAPVYK(1)DVALPTGPHTTIDAR	3	-1.9945	2
A0A384J3X8	1118	K	Bcfas2	Bcfas2	1	0.00573491	113.26	ETAEEFK(1)R	2	-0.20292	2
A0A384J3X8	1790	K	Bcfas2	Bcfas2	1	0.00239713	87.258	WSAK(1)EAVFK	2	-1.2778	3
A0A384J3X8	459	K	Bcfas2	Bcfas2	1	0.00496634	85.212	GETYK(1)LAK	2	0.38681	2
A0A384J3X8	1786	K	Bcfas2	Bcfas2	1	6.30085e-07	117.2	QAPNPQASFAGK(1)WSAK	2	-0.31964	1
A0A384J3X8	1052	K	Bcfas2	Bcfas2	1	8.32485e-16	206.8	SYAGWVDAK(1)TGDPVDDK	2	0.62974	1
A0A384J3Y3	849	K	PKS_AT domain-containing protein	BCIN_01g00450	1	1.37921e-05	98.582	TYK(1)GPAGGVITVR	2	2.1611	2
A0A384J3Y3	1262	K	PKS_AT domain-containing protein	BCIN_01g00450	1	2.80043e-15	166.29	DTTAVGKPVSLPLK(1)FTYHPEAGYAPIR	4	0.38427	1
A0A384J3Y3	370	K	PKS_AT domain-containing protein	BCIN_01g00450	1	3.79725e-22	190.61	DLSQAQVQEHINATNK(1)YLPEDR	3	0.107	2
A0A384J3Y3	594	K	PKS_AT domain-containing protein	BCIN_01g00450	1	1.26357e-09	193.06	TSSGQTFVDTK(1)MSR	2	-0.58264	3
A0A384J3Y3	1286	K	PKS_AT domain-containing protein	BCIN_01g00450	1	0.00399031	113.14	IK(1)EFYWR	2	0.91618	3
A0A384J3Y3	575	K	PKS_AT domain-containing protein	BCIN_01g00450	1	1.27565e-05	105.03	YAVDWVK(1)EHGPK	3	0.30486	3
A0A384J3Y3	821	K	PKS_AT domain-containing protein	BCIN_01g00450	1	0.00173322	71.085	VMTAK(1)EAHTSK	3	0.071894	2
A0A384J3Y3	1672	K	PKS_AT domain-containing protein	BCIN_01g00450	1	1.51253e-05	151.26	VEASNK(1)ETEDK	2	0.31318	2
A0A384J3Y3	580	K	PKS_AT domain-containing protein	BCIN_01g00450	1	0.00192791	108.74	EHGPK(1)LVK	2	0.82517	1
A0A384J3Y3	2038	K	PKS_AT domain-containing protein	BCIN_01g00450	1	0.0348093	50.897	LIGK(1)YIPNVTAR	2	1.2389	1
A0A384J3Y3	889	K	PKS_AT domain-containing protein	BCIN_01g00450	1	0.00362433	91.318	IFSLPK(1)EK	2	0.50674	2
A0A384J3Y3	476	K	PKS_AT domain-containing protein	BCIN_01g00450	1	0.000557434	70.638	ALGIPVYDTNTGK(1)DIR	2	1.6388	1
A0A384J3Y3	1782	K	PKS_AT domain-containing protein	BCIN_01g00450	1	0.00311208	93.649	MFK(1)EVDER	2	-0.38453	5
A0A384J3Y3	1824	K	PKS_AT domain-containing protein	BCIN_01g00450	1	0.0245837	64.567	SK(1)GLVQR	2	-2.5335	1
A0A384J3Y3	135	K	PKS_AT domain-containing protein	BCIN_01g00450	1	5.02399e-05	103.91	LK(1)VVESYYAAR	2	0.76749	1
A0A384J3Y3	456	K	PKS_AT domain-containing protein	BCIN_01g00450	1	3.85568e-05	93.495	YLAEATNHINEDLK(1)DVK	3	-0.073091	1
A0A384J3Y3	846	K	PKS_AT domain-containing protein	BCIN_01g00450	1	3.21681e-15	187.78	AITEAEGLDDAAWEK(1)TYK	3	0.17765	3
A0A384J3Y4	322	K	Bccyb2	Bccyb2	1	0.0603666	40.015	DIPWFK(1)SITK	2	0.63273	1
A0A384J3Z1	181	K	Bcykt6	Bcykt6	1	1.27163e-07	123.08	SDGLSAQSK(1)MFYTQAK	2	1.9266	1
A0A384J3Z1	143	K	Bcykt6	Bcykt6	1	0.000478348	129.85	IQK(1)ELDETK	2	2.1721	2
A0A384J3Z3	172	K	Bcsas1	Bcsas1	1	0.00324969	85.813	AFYSLAADIK(1)K	2	-0.42246	1
A0A384J414	87	K	Bcsui2	Bcsui2	1	0.02382	74.301	GYIDLSK(1)R	2	1.9219	1
A0A384J414	120	K	Bcsui2	Bcsui2	1	0.00853033	62.685	TK(1)HPIEELYEK	3	-0.59055	1
A0A384J414	136	K	Bcsui2	Bcsui2	1	0.0231885	75.189	IVWPLNK(1)K	2	0.79563	1
A0A384J414	219	K	Bcsui2	Bcsui2	1	0.00308225	70.321	NTADNQVK(1)VK	2	1.4415	2
A0A384J414	61	K	Bcsui2	Bcsui2	1	0.00787164	87.323	SIQK(1)LIR	2	-0.35969	2
A0A384J414	183	K	Bcsui2	Bcsui2	1	0.00256824	86.18	LTPQPTK(1)VR	2	0.95256	2
A0A384J414	80	K	Bcsui2	Bcsui2	1	0.053761	42.802	EK(1)GYIDLSK	2	1.2888	1
A0A384J417	3	K	Ribosomal protein L37	BCIN_01g00770	1	0.0117957	66.321	TK(1)GTSSFGK	2	-1.0823	1
A0A384J417	75	K	Ribosomal protein L37	BCIN_01g00770	1	1.54738e-05	119.74	FK(1)NGFQTGVPK	2	-0.63158	3
A0A384J417	68	K	Ribosomal protein L37	BCIN_01g00770	1	0.00694415	83.313	HMK(1)EVPR	2	-0.35881	2
A0A384J417	14	K	Ribosomal protein L37	BCIN_01g00770	1	0.0008267	93.096	HNK(1)THTLCR	3	-0.10309	2
A0A384J417	52	K	Ribosomal protein L37	BCIN_01g00770	1	0.000670886	106.2	QYNWGEK(1)AK	2	0.025071	3
A0A384J417	10	K	Ribosomal protein L37	BCIN_01g00770	1	0.0087286	95.531	GTSSFGK(1)R	2	0.057878	3
A0A384J417	43	K	Ribosomal protein L37	BCIN_01g00770	1	2.19855e-09	183.41	HTCSGCGYPAAK(1)TR	2	-0.59937	2
A0A384J417	31	K	Ribosomal protein L37	BCIN_01g00770	1	0.000107124	84.895	SLHIQK(1)HTCSGCGYPAAK	4	-1.3573	1
A0A384J440	74	K	Peptidylprolyl isomerase	Bcfpr2	1	1.43399e-09	129.29	GSPLSFVVGK(1)GSVIK	2	0.8341	3
A0A384J440	39	K	Peptidylprolyl isomerase	Bcfpr2	1	0.0184646	55.261	TQVGDK(1)IHVHYR	3	0.45534	1
A0A384J440	53	K	Peptidylprolyl isomerase	Bcfpr2	1	2.87721e-05	113.69	GNLEEDGK(1)VGK	2	-0.35319	3
A0A384J440	63	K	Peptidylprolyl isomerase	Bcfpr2	1	0.00438936	130.28	EFDASYK(1)R	2	-0.26697	3
A0A384J440	56	K	Peptidylprolyl isomerase	Bcfpr2	1	0.000339462	96.229	VGK(1)EFDASYK	2	0.048868	3
A0A384J440	26	K	Peptidylprolyl isomerase	Bcfpr2	1	8.21485e-06	132.5	IEVTK(1)AVECER	2	1.0686	3
A0A384J451	298	K	Bcutp4	Bcutp4	1	0.0383913	54.157	TVVYK(1)QIK	2	1.1117	1
A0A384J453	128	K	S5 DRBM domain-containing protein	BCIN_01g00980	1	0.00144222	85.813	TSK(1)EVATAIR	2	-1.202	2
A0A384J453	170	K	S5 DRBM domain-containing protein	BCIN_01g00980	1	5.98368e-05	99.539	ESGK(1)CGSVSVR	2	-0.057337	3
A0A384J453	194	K	S5 DRBM domain-containing protein	BCIN_01g00980	1	1.35973e-05	151.26	GTGLVASPAVK(1)R	2	0.078213	3
A0A384J453	97	K	S5 DRBM domain-containing protein	BCIN_01g00980	1	0.000439912	125.57	IKPVQK(1)QTR	3	-0.16894	5
A0A384J453	91	K	S5 DRBM domain-containing protein	BCIN_01g00980	0.999796	0.0438009	50.353	LKDEVMK(1)IK	3	-0.39321	1
A0A384J453	58	K	S5 DRBM domain-containing protein	BCIN_01g00980	1	2.42099e-07	116.73	DGK(1)INSMEEIYLHSLPIK	3	1.357	4
A0A384J453	42	K	S5 DRBM domain-containing protein	BCIN_01g00980	1	2.80434e-05	114.02	DEAK(1)EWQPVTK	2	0.1387	3
A0A384J453	49	K	S5 DRBM domain-containing protein	BCIN_01g00980	1	0.000158508	110.53	EWQPVTK(1)LGR	2	0.50808	4
A0A384J453	214	K	S5 DRBM domain-containing protein	BCIN_01g00980	1	2.78213e-22	195.75	LLQLAGVEDAYTSSSGSTK(1)TLENTLK	3	0.38698	3
A0A384J453	86	K	S5 DRBM domain-containing protein	BCIN_01g00980	1	0.00717416	84.743	LK(1)DEVMK	2	-0.14523	3
A0A384J4D5	40	K	Uncharacterized protein	BCIN_01g01710	1	0.000130488	115.57	FVK(1)DQFDDYR	2	0.5495	2
A0A384J4E2	356	K	MICOS complex subunit MIC60	Bcmic60	1	0.00149071	85.355	ILAMK(1)EAALK	2	-0.35598	5
A0A384J4E2	442	K	MICOS complex subunit MIC60	Bcmic60	1	2.32019e-05	119.21	NLLTEQAVELK(1)R	2	-3.7209	1
A0A384J4E2	386	K	MICOS complex subunit MIC60	Bcmic60	1	3.7311e-21	202.07	AAMQLMQNFK(1)NQQAEQEIQYR	3	-0.66901	2
A0A384J4E2	429	K	MICOS complex subunit MIC60	Bcmic60	1	0.000130026	136.96	ANEVNEQK(1)LK	2	0.45956	2
A0A384J4F1	155	K	40S ribosomal protein S4	BCIN_01g01800	1	1.12149e-11	225.36	YPDPSIK(1)VNDTVK	2	0.44493	5
A0A384J4F1	53	K	40S ribosomal protein S4	BCIN_01g01800	1	0.00137173	127.68	LK(1)YALNSR	2	-2.6177	2
A0A384J4F1	71	K	40S ribosomal protein S4	BCIN_01g01800	1	0.0108401	77.058	LIK(1)VDGK	2	0.6338	2
A0A384J4F1	239	K	40S ribosomal protein S4	BCIN_01g01800	1	4.20579e-10	140.63	PWISLPK(1)GK	2	-0.11042	5
A0A384J4F1	122	K	40S ribosomal protein S4	BCIN_01g01800	1	2.55903e-06	134.99	IQAEEAEYK(1)LGK	2	0.32295	6
A0A384J4F1	168	K	40S ribosomal protein S4	BCIN_01g01800	1	9.41884e-09	161.21	IDLATGK(1)ITDFIK	2	0.33038	2
A0A384J4F1	22	K	40S ribosomal protein S4	BCIN_01g01800	1	2.49957e-20	197.1	LSAPNHWLLDK(1)LSGAYAPR	3	0.45698	3
A0A384J4F1	244	K	40S ribosomal protein S4	BCIN_01g01800	1	0.0279289	56.02	GVK(1)LTIAEER	2	-0.50247	2
A0A384J4F1	106	K	40S ribosomal protein S4	BCIN_01g01800	1	0.00205172	105.14	LVYDTK(1)GR	2	-0.82288	3
A0A384J4F1	133	K	40S ribosomal protein S4	BCIN_01g01800	1	0.00655967	60.764	VQLGK(1)GGIPFLVTHDAR	2	0.24088	2
A0A384J4F1	62	K	40S ribosomal protein S4	BCIN_01g01800	1	0.000448124	128.12	ETK(1)AIVMQR	2	-0.35133	5
A0A384J4G0	65	K	Uncharacterized protein	BCIN_01g01890	1	0.000320668	82.651	VSHEK(1)DELAEGQQK	3	0.41665	1
A0A384J4G7	152	K	Bcrac	Bcrac	1	0.0155996	68.787	VVAK(1)EIR	2	-0.65195	2
A0A384J4G7	158	K	Bcrac	Bcrac	1	0.000437019	83.087	AHK(1)YLECSALTQR	3	-0.38787	1
A0A384J4G7	171	K	Bcrac	Bcrac	1	0.000951216	86.463	NLK(1)SVFDEAIR	2	1.3861	1
A0A384J4H5	165	K	SUI1 domain-containing protein	BCIN_01g02050	1	0.026722	63.563	TIK(1)VHGF	2	-0.2032	1
A0A384J4H5	80	K	SUI1 domain-containing protein	BCIN_01g02050	1	5.30561e-29	206.85	VFDPFAEADEEPGDQK(1)AAEYIHIR	3	-1.8207	3
A0A384J4H6	250	K	Bcade1	Bcade1	1	3.04343e-06	139.78	YEVGK(1)EQESYDK	2	-0.76901	2
A0A384J4H6	257	K	Bcade1	Bcade1	1	1.38916e-05	147.91	EQESYDK(1)QFLR	2	1.3792	2
A0A384J4I8	127	K	Bccox13	Bccox13	1	1.49541e-06	135.99	TLFWNEK(1)VNYHK	3	0.33167	3
A0A384J4I8	111	K	Bccox13	Bccox13	1	0.00411731	69.03	TK(1)NFFWGDGDK	2	-1.0842	2
A0A384J4J0	152	K	S4 RNA-binding domain-containing protein	BCIN_01g02200	1	1.40833e-10	139.38	LDSQK(1)HIDFALSSPFGGGR	3	0.28851	5
A0A384J4J0	27	K	S4 RNA-binding domain-containing protein	BCIN_01g02200	1	7.07199e-06	101.75	LDSELK(1)IVGEYGLR	2	1.8166	1
A0A384J4J0	63	K	S4 RNA-binding domain-containing protein	BCIN_01g02200	1	0.00152447	79.492	QLLTLDEK(1)DPK	2	-1.5255	3
A0A384J4J0	90	K	S4 RNA-binding domain-containing protein	BCIN_01g02200	1	0.000859903	91.313	MK(1)LDYVLALK	2	-0.29625	4
A0A384J4J0	181	K	S4 RNA-binding domain-containing protein	BCIN_01g02200	1	2.90572e-05	122.7	K(1)DDDAEEEDEE	2	0.2016	1
A0A384J4J0	118	K	S4 RNA-binding domain-containing protein	BCIN_01g02200	1	3.58694e-05	103.91	LGLAK(1)SIHHAR	2	-0.9776	5
A0A384J4J0	8	K	S4 RNA-binding domain-containing protein	BCIN_01g02200	1	0.00465464	102.71	SYSK(1)TYK	2	-1.3561	2
A0A384J4J0	136	K	S4 RNA-binding domain-containing protein	BCIN_01g02200	1	1.11658e-08	141.54	VGK(1)QIVNVPSFVVR	2	0.51868	2
A0A384J4J0	49	K	S4 RNA-binding domain-containing protein	BCIN_01g02200	1	0.000516061	132.01	VQLTLSK(1)IR	2	-0.184	1
A0A384J4J0	66	K	S4 RNA-binding domain-containing protein	BCIN_01g02200	0.99184	0.00178478	73.881	QLLTLDEK(0.008)DPK(0.992)R	3	-1.1042	1
A0A384J4J0	113	K	S4 RNA-binding domain-containing protein	BCIN_01g02200	1	1.9881e-06	129.34	LQTCVYK(1)LGLAK	2	-0.83171	3
A0A384J4J3	598	K	Bcsla2	Bcsla2	1	0.00218143	78.83	DK(1)EDELEVYK	2	-2.1676	1
A0A384J4J3	899	K	Bcsla2	Bcsla2	1	0.0492331	43.958	GSSSK(1)TAFYK	2	1.0213	1
A0A384J4J3	1012	K	Bcsla2	Bcsla2	1	5.25779e-07	107.72	DQDIEGEDYAK(1)LGAHEFK	3	-0.53063	1
A0A384J4J9	35	K	Uncharacterized protein	BCIN_01g02210	1	5.85583e-06	124.12	QYK(1)VGDIVDIK	2	-0.20238	3
A0A384J4J9	50	K	Uncharacterized protein	BCIN_01g02210	1	0.0366238	43.897	ANGAVQK(1)GMPHK	3	1.0201	1
A0A384J4J9	120	K	Uncharacterized protein	BCIN_01g02210	1	0.00207458	69.03	QSK(1)TDGTHVHLK	3	0.20634	2
A0A384J4J9	129	K	Uncharacterized protein	BCIN_01g02210	1	0.000912302	85.355	TDGTHVHLK(1)R	3	0.15081	5
A0A384J4J9	26	K	Uncharacterized protein	BCIN_01g02210	1	3.67272e-05	96.745	DHGMIK(1)LSTYLR	3	-0.25804	4
A0A384J4J9	78	K	Uncharacterized protein	BCIN_01g02210	1	0.0037463	88.495	SAVGVIIYK(1)K	2	-0.11982	6
A0A384J4J9	20	K	Uncharacterized protein	BCIN_01g02210	1	0.00973508	63.216	NFK(1)DHGMIK	3	-0.14224	8
A0A384J4J9	55	K	Uncharacterized protein	BCIN_01g02210	1	0.00930468	62.463	GMPHK(1)VYHGK	3	0.93415	3
A0A384J4K5	91	K	Bcpmt1	Bcpmt1	1	0.0184368	50.897	GK(1)FFMDVHPPLAK	3	-0.65328	1
A0A384J4K5	485	K	Bcpmt1	Bcpmt1	1	0.00722757	89.55	TIQTK(1)FR	2	-3.4382	2
A0A384J4K9	123	K	Uncharacterized protein	BCIN_01g02300	1	0.010123	51.39	DAPSALHSVIVPNVNLPK(1)ELHEK	4	0.38931	2
A0A384J4K9	91	K	Uncharacterized protein	BCIN_01g02300	1	0.00646698	63.185	QDFK(1)YQYHPAGDPR	3	-0.69113	1
A0A384J4K9	105	K	Uncharacterized protein	BCIN_01g02300	1	0.000117638	87.208	NPPK(1)DAPSALHSVIVPNVNLPK	3	1.4898	2
A0A384J4K9	82	K	Uncharacterized protein	BCIN_01g02300	1	1.87095e-07	122.53	VNIAPGTMPWQTESSK(1)GDAAR	3	-0.6275	2
A0A384J4K9	15	K	Uncharacterized protein	BCIN_01g02300	1	0.000283377	94.584	VGAQAAK(1)SAAK	2	-0.43001	1
A0A384J4M3	231	K	Glycylpeptide N-tetradecanoyltransferase	Bcnmt1	1	0.000771724	99.815	FNYSK(1)SFLR	2	-0.63458	1
A0A384J4N4	27	K	14_3_3 domain-containing protein	BCIN_01g02580	1	5.4158e-22	190.64	YEEMVENMK(1)SVASEDQELSVEER	3	-0.2189	3
A0A384J4N4	124	K	14_3_3 domain-containing protein	BCIN_01g02580	1	0.00321123	110.22	MK(1)GDYHR	2	-0.45648	3
A0A384J4N4	152	K	14_3_3 domain-containing protein	BCIN_01g02580	1	1.36818e-36	261.26	SLEAYK(1)NATEVAQTDLAPTHPIR	3	0.87833	4
A0A384J4N4	11	K	14_3_3 domain-containing protein	BCIN_01g02580	1	1.43658e-19	238.81	GYEDSVYLAK(1)LAEQAER	3	-0.96354	6
A0A384J4N4	250	K	14_3_3 domain-containing protein	BCIN_01g02580	1	6.98921e-13	138.94	DNLTLWTSSEAEPAAQESAAAPGEAK(1)EAEAAAPAEEK	4	-0.37404	2
A0A384J4N4	122	K	14_3_3 domain-containing protein	BCIN_01g02580	1	0.00798871	83.614	VFYHK(1)MK	2	3.2729	8
A0A384J4N4	68	K	14_3_3 domain-containing protein	BCIN_01g02580	1	2.04646e-06	113.24	IVTSIEQK(1)EESK	2	-0.0079287	2
A0A384J4N4	146	K	14_3_3 domain-containing protein	BCIN_01g02580	1	4.77752e-05	105.03	ESADK(1)SLEAYK	2	0.067522	3
A0A384J4N4	112	K	14_3_3 domain-containing protein	BCIN_01g02580	1	2.82596e-05	99.941	HLIPSAK(1)SGESK	2	0.31107	2
A0A384J4N4	87	K	14_3_3 domain-containing protein	BCIN_01g02580	1	0.00413959	76.282	QK(1)IEAELAK	2	-0.75009	1
A0A384J4N4	49	K	14_3_3 domain-containing protein	BCIN_01g02580	1	1.8547e-08	128.22	NLLSVAYK(1)NVIGAR	3	-0.46754	2
A0A384J4N4	117	K	14_3_3 domain-containing protein	BCIN_01g02580	1	0.0248141	46.844	SGESK(1)VFYHK	3	0.4545	2
A0A384J4N4	82	K	14_3_3 domain-containing protein	BCIN_01g02580	1	9.58538e-09	160.46	GNSSQVTLIK(1)EYR	2	-0.30285	2
A0A384J4Q0	219	K	Bccct2	Bccct2	1	5.25237e-11	176.23	LSDSYLDEGFILDK(1)K	2	1.3994	1
A0A384J4Q0	497	K	Bccct2	Bccct2	1	3.92751e-05	108.9	ELGVIESYK(1)LK	2	-1.1467	2
A0A384J4Q0	266	K	Bccct2	Bccct2	1	0.00287337	81.263	LAELEK(1)AEK	2	-3.0965	1
A0A384J4Q0	227	K	Bccct2	Bccct2	1	0.00446259	126.28	IGVNQPK(1)R	2	0.082166	1
A0A384J4Q0	167	K	Bccct2	Bccct2	1	9.30061e-06	117.27	TTLSSK(1)VLSQDR	2	1.4203	2
A0A384J4Q0	247	K	Bccct2	Bccct2	1	0.00521473	96.51	IK(1)IFGAR	2	-0.3102	2
A0A384J4U8	86	K	Aldedh domain-containing protein	BCIN_01g03020	1	1.26417e-16	178.11	FLK(1)SESTQFIDLHDPATNNLVTR	3	0.0024143	2
A0A384J4U8	171	K	Aldedh domain-containing protein	BCIN_01g03020	1	8.09289e-06	132.17	TFADAK(1)GDVLR	2	-0.39793	3
A0A384J4W3	90	K	Bcipp1	Bcipp1	1	1.33927e-22	193.6	NCFPHK(1)GYLWNYGAFPQTWEDPNVIHPETK	4	-0.11673	2
A0A384J4W3	64	K	Bcipp1	Bcipp1	1	3.70496e-16	257.76	MEISK(1)EEMLNPIK	2	0.095143	5
A0A384J4W3	213	K	Bcipp1	Bcipp1	1	1.28611e-06	111.63	IPDGKPENQFAFTGECK(1)NK	3	-1.2554	2
A0A384J4W3	114	K	Bcipp1	Bcipp1	1	1.3386e-15	170.59	GYLWNYGAFPQTWEDPNVIHPETK(1)AK	3	-0.24283	3
A0A384J4W3	231	K	Bcipp1	Bcipp1	1	1.15448e-08	151.74	ECAEAWEK(1)LITGK	2	-1.2846	2
A0A384J4W3	59	K	Bcipp1	Bcipp1	1	3.41599e-05	108.7	WTNGK(1)MEISK	2	1.1669	5
A0A384J4W3	4	K	Bcipp1	Bcipp1	1	0.00500594	83.206	ASK(1)YTVR	2	-0.040665	2
A0A384J4W3	72	K	Bcipp1	Bcipp1	1	2.95382e-06	145.81	EEMLNPIK(1)QDVK	2	1.3059	4
A0A384J4X7	400	K	Uncharacterized protein	BCIN_01g03440	1	5.87577e-07	110.12	YTHLVGK(1)NAIHPFIEGR	4	0.82071	2
A0A384J4X7	80	K	Uncharacterized protein	BCIN_01g03440	1	0.00925777	82.529	QAK(1)FDQK	2	-0.50873	1
A0A384J4X7	602	K	Uncharacterized protein	BCIN_01g03440	1	8.65678e-05	125.75	TEEEAEAK(1)AK	2	1.4707	1
A0A384J4X7	66	K	Uncharacterized protein	BCIN_01g03440	1	0.0120484	72.879	SEK(1)ELEK	2	0.42635	2
A0A384J4X7	132	K	Uncharacterized protein	BCIN_01g03440	1	0.00168031	77.597	IIK(1)SFDDPQYK	2	-0.2799	1
A0A384J4X7	260	K	Uncharacterized protein	BCIN_01g03440	1	8.41321e-09	134.68	FVETVWDWK(1)DEYHK	3	-0.94844	3
A0A384J4X7	1064	K	Uncharacterized protein	BCIN_01g03440	1	2.45884e-06	119.87	LLDDPAYQEK(1)VSK	2	-2.3191	1
A0A384J4X7	422	K	Uncharacterized protein	BCIN_01g03440	1	0.00303689	65.16	LMPIVADTYVEK(1)DFGTGAVK	3	-0.93836	1
A0A384J4Z0	333	K	Uncharacterized protein	BCIN_01g03470	1	2.54852e-10	133.86	NHEVATDEK(1)TSIEDMQR	3	-0.27063	1
A0A384J4Z0	316	K	Uncharacterized protein	BCIN_01g03470	1	0.0102448	79.116	LWFK(1)TAK	2	1.7642	2
A0A384J550	10	K	Bcshr3	Bcshr3	0.999184	0.000419947	93.345	VSIFK(0.999)TYDK(0.001)PR	3	-0.052198	1
A0A384J564	131	K	UTP--glucose-1-phosphate uridylyltransferase	Bcugp1	1	4.54487e-10	135.09	LAVLK(1)LNGGLGTSMGCVGPK	2	-0.20434	5
A0A384J564	90	K	UTP--glucose-1-phosphate uridylyltransferase	Bcugp1	1	0.00961423	81.297	YLNDK(1)AK	2	0.46561	1
A0A384J564	217	K	UTP--glucose-1-phosphate uridylyltransferase	Bcugp1	1	2.09853e-08	130.56	ILK(1)DSLLPAPK	2	-0.39937	2
A0A384J564	303	K	UTP--glucose-1-phosphate uridylyltransferase	Bcugp1	1	4.06898e-07	119.76	ADVK(1)GGTIIDYEGSVR	2	1.9933	2
A0A384J564	430	K	UTP--glucose-1-phosphate uridylyltransferase	Bcugp1	1	4.51332e-11	148.44	SDLYSLK(1)HGQLQIDPSR	3	0.028451	3
A0A384J564	454	K	UTP--glucose-1-phosphate uridylyltransferase	Bcugp1	1	0.0421137	69.998	LGNDFK(1)K	2	0.064021	1
A0A384J564	331	K	UTP--glucose-1-phosphate uridylyltransferase	Bcugp1	1	6.10025e-05	119.53	EHTNEFK(1)SIK	3	-0.14001	5
A0A384J564	92	K	UTP--glucose-1-phosphate uridylyltransferase	Bcugp1	1	0.00015116	111.86	AK(1)GNQLDWDR	2	-0.17903	2
A0A384J564	448	K	UTP--glucose-1-phosphate uridylyltransferase	Bcugp1	1	0.00038288	87.519	FGPAPLIK(1)LGNDFK	2	0.51618	1
A0A384J564	324	K	UTP--glucose-1-phosphate uridylyltransferase	Bcugp1	1	9.33004e-07	105.39	LLEIAQVPK(1)EHTNEFK	3	-0.12836	3
A0A384J564	461	K	UTP--glucose-1-phosphate uridylyltransferase	Bcugp1	1	0.00257747	162.51	VSDFQK(1)R	2	0.52977	4
A0A384J564	414	K	UTP--glucose-1-phosphate uridylyltransferase	Bcugp1	1	5.26514e-07	122.78	FLPVK(1)TCSDLMLVK	2	-0.88235	5
A0A384J582	196	K	Bcpno1	Bcpno1	1	0.0246346	57.885	TK(1)FAIENASR	2	-0.73893	2
A0A384J585	328	K	Bcser2	Bcser2	1	0.00102862	85.522	GVDADIFTK(1)LR	2	-0.31182	1
A0A384J5D0	11	K	Sulfate adenylyltransferase	Bcmet3	1	1.62033e-11	154.49	ANSPHGGVLK(1)DLLAR	3	0.24042	3
A0A384J5D0	132	K	Sulfate adenylyltransferase	Bcmet3	1	0.000226119	78.078	EAK(1)EVFGGDADHPAVK	3	2.2482	1
A0A384J5D0	187	K	Sulfate adenylyltransferase	Bcmet3	1	0.00304583	98.407	LHFDK(1)LGWSK	2	1.728	4
A0A384J5E4	196	K	Succinate dehydrogenase [ubiquinone] iron-sulfur subunit, mitochondrial	Bcsdh2	1	2.18411e-10	132.67	PYLQHTDPAPEGK(1)EYLQSK	3	0.80336	1
A0A384J5E4	295	K	Succinate dehydrogenase [ubiquinone] iron-sulfur subunit, mitochondrial	Bcsdh2	1	0.00203482	85.837	GLNPGLAIAEIK(1)K	2	-1.1725	2
A0A384J5E9	127	K	Aminopeptidase	BCIN_01g05060	1	9.00782e-09	145.43	FTGQLNDK(1)MAGFYR	2	-1.2293	2
A0A384J5E9	542	K	Aminopeptidase	BCIN_01g05060	1	2.91869e-15	165.1	EETIQVPADFFK(1)LNADHTSIYR	3	-0.40881	2
A0A384J5E9	839	K	Aminopeptidase	BCIN_01g05060	1	0.00408681	146.81	IEEFFSK(1)R	2	-0.17495	2
A0A384J5E9	758	K	Aminopeptidase	BCIN_01g05060	0.999834	2.71533e-06	106	AKDPELIK(1)QTLALPFGGEVK	3	0.35514	1
A0A384J5E9	859	K	Aminopeptidase	BCIN_01g05060	1	0.00411629	89.08	AK(1)SAWVER	2	0.88549	2
A0A384J5E9	43	K	Aminopeptidase	BCIN_01g05060	1	0.000407048	88.021	HYNLTLEPDFK(1)K	3	-0.26444	1
A0A384J5E9	490	K	Aminopeptidase	BCIN_01g05060	1	0.00076553	129.47	SIHVK(1)QNR	3	0.093474	2
A0A384J5E9	105	K	Aminopeptidase	BCIN_01g05060	1	0.0406173	50.108	VAFK(1)QTIPK	2	-0.076491	2
A0A384J5E9	653	K	Aminopeptidase	BCIN_01g05060	1	0.00024086	79.652	ELTSGYAHK(1)FGWEFK	3	-4.164	2
A0A384J5H7	347	K	Actin-related protein 2/3 complex subunit	Bcarc40	1	3.27624e-07	120.11	VYEGSESGVSK(1)FTTSGVDGR	3	-1.2174	1
A0A384J5I1	131	K	Uncharacterized protein	BCIN_01g06470	1	0.00166551	91.867	TLLTSK(1)GFK	2	-0.03884	2
A0A384J5I1	234	K	Uncharacterized protein	BCIN_01g06470	1	0.0560078	63.216	ASQNAALK(1)K	2	-1.9818	1
A0A384J5I1	70	K	Uncharacterized protein	BCIN_01g06470	1	2.33667e-06	132.79	ALIEQEK(1)PDLTK	2	-1.5448	3
A0A384J5I1	122	K	Uncharacterized protein	BCIN_01g06470	1	3.75308e-15	161.2	SDPSWQFSVVHNGIITNYK(1)ELK	3	1.8319	5
A0A384J5I1	125	K	Uncharacterized protein	BCIN_01g06470	1	0.0026993	85.355	ELK(1)TLLTSK	2	0.083502	3
A0A384J5I1	149	K	Uncharacterized protein	BCIN_01g06470	1	5.16609e-11	147.1	LAK(1)YLYDQHPTIGFTDLAK	3	0.18907	3
A0A384J5I1	339	K	Uncharacterized protein	BCIN_01g06470	1	0.000536963	96.342	GK(1)FDHFMQK	3	-0.37841	14
A0A384J5I1	134	K	Uncharacterized protein	BCIN_01g06470	1	1.10011e-11	185.67	GFK(1)FETETDTECIAK	2	-0.2415	2
A0A384J5I1	291	K	Uncharacterized protein	BCIN_01g06470	1	2.52643e-06	101.75	K(1)VMYLEDDDIAHIHEGSLNIHR	4	-0.9534	1
A0A384J5I1	558	K	Uncharacterized protein	BCIN_01g06470	1	0.000100681	129.39	DQK(1)SLLLLGR	2	-1.1285	3
A0A384J5I1	146	K	Uncharacterized protein	BCIN_01g06470	1	1.58415e-11	176.89	FETETDTECIAK(1)LAK	2	0.6081	1
A0A384J5I1	58	K	Uncharacterized protein	BCIN_01g06470	1	0.0499854	52.636	EVGK(1)VAK	2	0.23234	2
A0A384J5I1	54	K	Uncharacterized protein	BCIN_01g06470	1	1.54738e-05	119.74	NEVFAFK(1)EVGK	2	-2.9086	3
A0A384J5I3	17	K	Bchis1	Bchis1	1	0.0201465	79.469	LLFAVPK(1)K	2	0.01824	2
A0A384J5I7	158	K	Bccir1	Bccir1	1	0.000425013	89.624	VVFK(1)DGDIVEVTK	2	1.6853	2
A0A384J5I7	229	K	Bccir1	Bccir1	1	0.00580245	68.548	TLK(1)VIEPPPR	2	-0.094093	2
A0A384J5I7	19	K	Bccir1	Bccir1	1	0.000553057	113.66	VIDYAVK(1)PR	2	1.2825	2
A0A384J5M3	150	K	3-hydroxyanthranilate 3,4-dioxygenase	Bcbna1	1	0.000453855	91.093	EAVNSFK(1)DSEDR	2	-0.71167	1
A0A384J5P7	1462	K	Uncharacterized protein	BCIN_01g05380	1	0.0634023	56.721	LQDWQK(1)R	2	-2.4373	1
A0A384J5P7	386	K	Uncharacterized protein	BCIN_01g05380	1	0.0644274	41.399	DK(1)VVWLTR	2	0.51461	1
A0A384J5Q0	294	K	FA_desaturase domain-containing protein	BCIN_01g05120	1	3.74815e-10	138.96	VNSFWTVSHFNPASPLYEAK(1)DAK	3	-0.8597	2
A0A384J5Q0	210	K	FA_desaturase domain-containing protein	BCIN_01g05120	1	0.00989231	67.207	DMVFVPK(1)TR	2	-0.84121	4
A0A384J5Q0	89	K	FA_desaturase domain-containing protein	BCIN_01g05120	1	0.0020982	69.721	NAIPK(1)HCYER	3	-0.38581	2
A0A384J5S2	76	K	Bcsec66	Bcsec66	1	0.0105827	65.842	TPK(1)VPAELIR	2	-0.86343	1
A0A384J5T1	124	K	GTP-binding nuclear protein	BCIN_01g06220	1	1.14096e-06	97.235	VCEGIPIVLTGNK(1)VDVK	3	1.0139	2
A0A384J5T1	38	K	GTP-binding nuclear protein	BCIN_01g06220	1	0.00200557	160.36	HLTGEFEK(1)K	3	-0.56976	5
A0A384J5T1	200	K	GTP-binding nuclear protein	BCIN_01g06220	1	0.00020854	79.237	VYHK(1)EMEDAAAMPLPDEDDNDL	3	-0.99891	2
A0A384J5T1	24	K	GTP-binding nuclear protein	BCIN_01g06220	1	2.00574e-06	101.42	LVLVGDGGTGK(1)TTFVK	2	0.0213	1
A0A384J5T1	100	K	GTP-binding nuclear protein	BCIN_01g06220	1	3.19877e-05	100.88	ITYK(1)NVPNWHR	3	-0.15042	3
A0A384J5T9	436	K	PWWP domain-containing protein	BCIN_01g05390	1	0.00181792	111.95	EK(1)EILFLR	2	2.5754	2
A0A384J5T9	289	K	PWWP domain-containing protein	BCIN_01g05390	1	0.000173222	102.4	TVLTDFMEQK(1)R	2	0.5935	1
A0A384J5T9	502	K	PWWP domain-containing protein	BCIN_01g05390	1	0.0406761	46.069	LPVIPK(1)EDEFQFK	2	0.049423	1
A0A384J5T9	509	K	PWWP domain-containing protein	BCIN_01g05390	1	0.000458322	166.34	EDEFQFK(1)SR	2	-0.12381	2
A0A384J5U4	84	K	Bcfmp41	Bcfmp41	1	1.0128e-05	122.18	QVK(1)NLEAENEK	2	0.58797	2
A0A384J5U4	182	K	Bcfmp41	Bcfmp41	1	3.11684e-08	133.48	ILSDISK(1)VMTLEK	2	0.49986	2
A0A384J5U4	188	K	Bcfmp41	Bcfmp41	1	2.17749e-19	238.32	VMTLEK(1)GDVVLTGTPK	2	-0.00037734	5
A0A384J5U4	218	K	Bcfmp41	Bcfmp41	1	0.030175	50.874	VGISVGGK(1)ELEEGK	2	-4.419	1
A0A384J5V2	85	K	Bcenol1	Bcenol1	1	7.06282e-05	171.55	ENVDVK(1)DQSK	2	0.20101	2
A0A384J5V2	259	K	Bcenol1	Bcenol1	1	0.0212895	91.783	K(1)YDLDFK	2	-0.30541	3
A0A384J5V2	192	K	Bcenol1	Bcenol1	1	0.000129335	115.78	QGAEVYQK(1)LK	2	-0.22782	2
A0A384J5V2	424	K	Bcenol1	Bcenol1	1	5.88645e-16	214.5	IEEELGDK(1)AVYAGDSFR	3	0.14927	8
A0A384J5V2	60	K	Bcenol1	Bcenol1	1	0.0273064	60.019	WAGK(1)GVTK	2	0.28091	3
A0A384J5V2	254	K	Bcenol1	Bcenol1	1	6.46369e-21	250.26	MNIAMDVASSEFYK(1)EDAK	2	-0.51216	19
A0A384J5V2	103	K	Bcenol1	Bcenol1	1	6.18449e-11	150.12	IDEFLISLDGTPNK(1)GK	2	0.49656	1
A0A384J5V2	265	K	Bcenol1	Bcenol1	1	4.60042e-09	160.78	YDLDFK(1)NPESDPTK	2	-0.23342	11
A0A384J5V2	410	K	Bcenol1	Bcenol1	1	0.000727048	144.09	LAK(1)LNQILR	2	-0.37259	6
A0A384J5V2	126	K	Bcenol1	Bcenol1	1	2.13031e-06	102.9	AGAAEK(1)GIPLYAHVSDLAGTK	3	-0.31445	4
A0A384J5V2	5	K	Bcenol1	Bcenol1	1	0.00135436	130.75	AITK(1)IHAR	2	0.5931	2
A0A384J5V4	444	K	Bccpa2	Bccpa2	1	0.00083811	85.355	WDLSK(1)FQHVK	3	-0.3054	1
A0A384J5V4	532	K	Bccpa2	Bccpa2	1	0.00136774	128.38	IDK(1)WFLYK	2	-0.16406	2
A0A384J5V4	475	K	Bccpa2	Bccpa2	1	0.00893767	78.342	TFEESIQK(1)AIR	2	1.6269	1
A0A384J5Z1	173	K	Bcdut1	Bcdut1	1	0.000122313	91.812	VLLFNHGEK(1)DFEVK	3	0.94926	2
A0A384J5Z1	178	K	Bcdut1	Bcdut1	1	0.000568021	112.71	DFEVK(1)EGDR	2	-0.99266	2
A0A384J5Z5	172	K	Eukaryotic translation initiation factor 3 subunit J	HCR1	1	0.00187331	143	LQFEK(1)LR	2	0.18884	3
A0A384J5Z5	224	K	Eukaryotic translation initiation factor 3 subunit J	HCR1	1	7.74203e-10	195.71	IASTLTALSNEK(1)MK	2	1.8709	3
A0A384J601	340	K	Phos_pyr_kin domain-containing protein	BCIN_01g06330	1	0.00801454	63.212	NVHFLK(1)NPVVR	3	0.28613	1
A0A384J602	145	K	Uncharacterized protein	BCIN_01g07490	1	0.000508483	88.075	LFFPEEK(1)IESSAK	2	0.74148	3
A0A384J616	46	K	Uncharacterized protein	BCIN_01g06650	1	0.00478032	100.74	NVK(1)GPVR	2	0.1148	2
A0A384J616	9	K	Uncharacterized protein	BCIN_01g06650	1	0.00800363	86.866	VPVK(1)LVK	2	0.29189	3
A0A384J616	5	K	Uncharacterized protein	BCIN_01g06650	1	0.0111915	61.56	MEASK(1)VPVK	2	-1.6984	4
A0A384J618	172	K	Phosphomannomutase	Bcsec53	1	0.00523301	83.998	EK(1)FIEALK	2	0.87237	2
A0A384J618	165	K	Phosphomannomutase	Bcsec53	1	5.17886e-06	107.65	NEYEVYDK(1)EHHIR	4	-0.83792	4
A0A384J618	178	K	Phosphomannomutase	Bcsec53	1	0.0154857	66.27	FIEALK(1)EK	2	1.0335	2
A0A384J618	236	K	Phosphomannomutase	Bcsec53	1	2.37249e-11	163.8	TYK(1)GGNDYEIYEDPR	2	-0.41353	3
A0A384J618	255	K	Phosphomannomutase	Bcsec53	1	4.22865e-06	107.11	TIGHSVK(1)NPDDTMR	3	1.1725	2
A0A384J618	113	K	Phosphomannomutase	Bcsec53	1	3.27758e-06	142.1	WIGESQYK(1)ELVR	2	-0.82838	3
A0A384J651	373	K	Isocitrate dehydrogenase [NAD] subunit, mitochondrial	Bcidh1	1	0.0161959	59.908	AILDK(1)MELAA	2	0.74297	2
A0A384J651	309	K	Isocitrate dehydrogenase [NAD] subunit, mitochondrial	Bcidh1	1	0.000704864	104.05	HVGLDIK(1)GK	2	2.584	2
A0A384J651	341	K	Isocitrate dehydrogenase [NAD] subunit, mitochondrial	Bcidh1	1	2.51157e-06	100.58	ISK(1)AVYDVIAEGAVR	2	1.6828	2
A0A384J651	107	K	Isocitrate dehydrogenase [NAD] subunit, mitochondrial	Bcidh1	1	1.88172e-08	131.35	LGLK(1)GILHTPVER	3	-0.73355	2
A0A384J651	212	K	Isocitrate dehydrogenase [NAD] subunit, mitochondrial	Bcidh1	1	0.00392639	67.385	VTCIHK(1)ANIMK	3	-1.0528	3
A0A384J651	86	K	Isocitrate dehydrogenase [NAD] subunit, mitochondrial	Bcidh1	1	1.13814e-30	220.38	ADNVPVEWEQVDVSGVETGDK(1)HSEDLFR	3	0.41424	2
A0A384J651	100	K	Isocitrate dehydrogenase [NAD] subunit, mitochondrial	Bcidh1	1	0.0221296	76.679	ESIASLK(1)R	2	-1.189	2
A0A384J651	65	K	Isocitrate dehydrogenase [NAD] subunit, mitochondrial	Bcidh1	1	5.73862e-22	184.47	TIFK(1)ADNVPVEWEQVDVSGVETGDK	3	2.0735	2
A0A384J651	150	K	Isocitrate dehydrogenase [NAD] subunit, mitochondrial	Bcidh1	1	0.000197754	96.113	HK(1)DVDLCIIR	3	-0.55726	2
A0A384J658	142	K	Bcfrs2	Bcfrs2	1	0.000157345	110.74	EQLQIIQK(1)TR	2	0.1589	1
A0A384J658	310	K	Bcfrs2	Bcfrs2	1	8.73956e-07	102.57	NVQEVHQEGK(1)YGSIGYR	3	-1.8812	3
A0A384J658	480	K	Bcfrs2	Bcfrs2	1	0.00415122	110.61	YK(1)VNNIR	2	-0.14802	3
A0A384J658	279	K	Bcfrs2	Bcfrs2	0.985313	0.000121552	89.859	DLQDTFYISDPK(0.985)TADK(0.015)PR	3	1.7747	1
A0A384J658	434	K	Bcfrs2	Bcfrs2	1	0.00308689	66.613	FKPAYNPYTEPSMEIFSYHK(1)GLGK	4	0.67223	1
A0A384J658	300	K	Bcfrs2	Bcfrs2	1	6.24917e-15	171.29	ADYEALWK(1)NVQEVHQEGK	3	2.2108	2
A0A384J658	150	K	Bcfrs2	Bcfrs2	1	0.00207458	69.03	AHPDPK(1)VITELK	3	0.05014	1
A0A384J667	13	K	Proliferating cell nuclear antigen	Bcpol30	1	0.00258646	98.048	LEQADLLK(1)K	2	-1.8307	1
A0A384J668	119	K	Glucose-6-phosphate 1-epimerase	BCIN_01g07070	1	7.29299e-10	140.49	WEFLGK(1)STSESSTTK	2	0.21856	1
A0A384J668	96	K	Glucose-6-phosphate 1-epimerase	BCIN_01g07070	1	0.0494155	45.158	VEGEEGK(1)AK	2	-0.63245	1
A0A384J668	288	K	Glucose-6-phosphate 1-epimerase	BCIN_01g07070	1	1.71048e-08	118.87	DIGDFAPK(1)DGWR	2	1.0028	2
A0A384J672	132	K	Pribosyltran domain-containing protein	BCIN_01g08010	1	0.000332643	92.856	TTLEYAVK(1)ELEK	2	1.6461	3
A0A384J672	14	K	Pribosyltran domain-containing protein	BCIN_01g08010	1	1.16113e-10	130.27	EYVTYNQVHK(1)LCQEAAPR	3	-0.12901	1
A0A384J687	543	K	FAD-binding FR-type domain-containing protein	BCIN_01g07090	1	2.94756e-08	135.04	SDLSLTEK(1)DIISK	2	0.42907	1
A0A384J689	210	K	Proteasome subunit beta	Bcpre4	1	0.000681598	105.52	ESMK(1)VLFYR	2	-0.63955	2
A0A384J689	198	K	Proteasome subunit beta	Bcpre4	1	0.000396909	93.203	LTK(1)EAALEAVK	2	1.295	3
A0A384J690	57	K	Bctrx2	Bctrx2	1	3.50599e-10	127.2	VTFTK(1)VNVDNQQSIAQR	3	1.1656	1
A0A384J691	42	K	Bcrpt4	Bcrpt4	1	0.00232342	68.044	GLQK(1)DFDHTEDNIK	3	-1.1095	1
A0A384J691	373	K	Bcrpt4	Bcrpt4	1	1.59659e-09	198.14	DAVNQDDFNK(1)AVR	2	-2.6178	2
A0A384J691	210	K	Bcrpt4	Bcrpt4	1	1.34121e-06	109.04	VVSSAIVDK(1)YIGESAR	2	0.64103	1
A0A384J691	29	K	Bcrpt4	Bcrpt4	1	0.0122627	72.138	EWEAK(1)LK	2	-0.27423	2
A0A384J6D7	323	K	Uncharacterized protein	BCIN_01g06900	1	0.00211669	72.29	AALFK(1)IVDFSR	2	0.45895	2
A0A384J6E2	330	K	Uncharacterized protein	BCIN_01g08150	1	0.0323696	60.91	DK(1)ESDFR	2	-0.45604	1
A0A384J6F8	1950	K	Rif1_N domain-containing protein	BCIN_01g07050	1	0.0310188	81.381	LYDAGK(1)R	2	0.14414	1
A0A384J6I8	353	K	Bcass1	Bcass1	1	5.89041e-06	126.19	VYK(1)GTFSVLGR	2	-0.21208	3
A0A384J6I8	165	K	Bcass1	Bcass1	1	6.06531e-08	122.49	NDLLEYAAK(1)AGIPVSSTK	3	-0.75587	3
A0A384J6L3	261	K	Proteasome subunit alpha type	Bcpre10	1	4.16351e-09	164.8	HQEVPK(1)DILEEAEK	2	2.3973	2
A0A384J6L3	57	K	Proteasome subunit alpha type	Bcpre10	1	0.0292701	58.981	VITSK(1)LLK	2	0.051203	2
A0A384J6L5	324	K	Tubulin beta chain	BctubA	1	3.47528e-08	152.38	VSMK(1)EVEDQMR	2	-0.84206	10
A0A384J6L5	379	K	Tubulin beta chain	BctubA	1	3.89474e-12	146.88	MSSTFVGNSTSIQELFK(1)R	2	0.37561	6
A0A384J6L5	58	K	Tubulin beta chain	BctubA	1	2.42141e-14	201.16	MNVYFNEASGNK(1)YVPR	2	0.024013	2
A0A384J6L5	297	K	Tubulin beta chain	BctubA	1	6.15675e-22	188.98	AVTVPELTQQMYDPK(1)NMMAASDFR	3	-1.7338	5
A0A384J6N2	446	K	Calcium-transporting ATPase	BCIN_01g09320	1	1.51649e-07	120.63	VLVEK(1)IGTLDAGHNQAR	3	1.6069	1
A0A384J6N9	197	K	Bcprx4	Bcprx4	1	9.05562e-07	108.44	ITTPINWVPGDDVIVHPGVK(1)NEEAK	3	2.5247	3
A0A384J6N9	67	K	Bcprx4	Bcprx4	1	0.0614034	64.42	LEPEFTK(1)R	2	0.0061147	1
A0A384J6N9	202	K	Bcprx4	Bcprx4	1	1.83593e-09	222.94	NEEAK(1)TLFPEFR	2	1.1003	4
A0A384J6N9	143	K	Bcprx4	Bcprx4	1	0.00538719	91.867	SVFIIDPK(1)K	2	0.36324	4
A0A384J6N9	109	K	Bcprx4	Bcprx4	1	2.71166e-15	157.85	K(1)VAYAYDMLDHQDITNVDSK	3	-0.77193	2
A0A384J6N9	212	K	Bcprx4	Bcprx4	1	0.00800363	86.866	IVK(1)PYLR	2	0.46163	2
A0A384J6N9	88	K	Bcprx4	Bcprx4	1	3.83471e-15	155.39	LIGLSANTIESHGGWIK(1)DIDEISGSK	3	1.95	2
A0A384J6N9	106	K	Bcprx4	Bcprx4	1	0.000139438	96.334	LTFPIIGDK(1)ER	2	0.54323	4
A0A384J6N9	222	K	Bcprx4	Bcprx4	1	0.00512883	78.149	FTPLPK(1)EK	2	-3.1329	1
A0A384J6Q1	127	K	PHB domain-containing protein	BCIN_01g08740	1	0.0285722	59.35	IAYVK(1)SLK	2	0.34696	2
A0A384J6Q1	382	K	PHB domain-containing protein	BCIN_01g08740	1	0.0569382	44.349	TMAAK(1)VLK	2	-0.12205	1
A0A384J6Q3	247	K	Uridylate kinase	BCIN_01g09550	1	4.06427e-08	213.69	TDDNAESIQK(1)R	2	-0.33709	2
A0A384J6Q7	18	K	RRM domain-containing protein	BCIN_01g07880	1	2.22556e-06	131.69	NISSQTSEK(1)EVK	2	1.1438	1
A0A384J6Q7	9	K	RRM domain-containing protein	BCIN_01g07880	1	0.00331238	65.423	SADTVHVK(1)NISSQTSEK	3	-0.043854	1
A0A384J6Q9	6	K	Mitochondrial pyruvate carrier	Bcmpc1	1	0.00385668	67.881	AALVK(1)AINAK	2	-0.93332	1
A0A384J6Q9	11	K	Mitochondrial pyruvate carrier	Bcmpc1	1	0.00393379	114.02	AINAK(1)IR	2	-0.48368	1
A0A384J6R8	78	K	Bcgcn20	Bcgcn20	1	2.09856e-06	130.44	WVQK(1)FDSSGQNK	2	1.2394	2
A0A384J6S5	1163	K	Clathrin heavy chain	Bcchc1	1	0.000494006	130.75	DEDLIK(1)YLR	2	1.0146	2
A0A384J6S5	1355	K	Clathrin heavy chain	Bcchc1	1	0.00337108	92.47	INIPK(1)VIR	2	-0.055641	2
A0A384J6S5	641	K	Clathrin heavy chain	Bcchc1	1	2.18075e-06	117.79	ALEHYEDPEAIK(1)R	3	1.3786	1
A0A384J6S5	711	K	Clathrin heavy chain	Bcchc1	1	0.00368457	79.148	LIDLFEK(1)YK	2	-1.3385	1
A0A384J6S5	459	K	Clathrin heavy chain	Bcchc1	1	7.46135e-10	140.22	ENK(1)LDCSEELGDIVR	2	-0.21023	1
A0A384J6S5	771	K	Clathrin heavy chain	Bcchc1	1	0.0612426	47.349	NFLK(1)EAK	2	2.2423	1
A0A384J6S6	173	K	Bclgd1	Bclgd1	1	0.000279963	78.552	AVPAYTTSAGWLGYGK(1)DK	2	0.75712	1
A0A384J6S6	186	K	Bclgd1	Bclgd1	1	2.71765e-05	100.93	GLLEETLAK(1)GYR	2	0.9742	1
A0A384J6S6	410	K	Bclgd1	Bclgd1	0.998691	0.0014104	69.256	DGVSWWK(0.999)SEEAK(0.001)PILEGIK	3	0.52734	1
A0A384J6U2	124	K	Phospho-2-dehydro-3-deoxyheptonate aldolase	BCIN_01g08780	1	7.95187e-10	132.84	GLINDPDIDESFK(1)INK	3	0.13161	3
A0A384J6U2	254	K	Phospho-2-dehydro-3-deoxyheptonate aldolase	BCIN_01g08780	1	3.78572e-08	127.3	GTNFDAENVK(1)LTK	2	2.8287	1
A0A384J6U2	83	K	Phospho-2-dehydro-3-deoxyheptonate aldolase	BCIN_01g08780	1	0.00137653	87.696	LK(1)DLSDK	2	-0.46869	2
A0A384J6U3	72	K	Uncharacterized protein	BCIN_01g09660	1	0.00716384	75.213	VIWGK(1)IAR	2	0.36491	4
A0A384J6U3	49	K	Uncharacterized protein	BCIN_01g09660	1	3.26377e-30	206.08	NTTPGTSLIQIEGVNNTEAANFYCGK(1)K	3	-0.50103	2
A0A384J6U9	170	K	Dolichyl-diphosphooligosaccharide--protein glycosyltransferase subunit 2	BCIN_01g08400	1	0.00877271	62.088	YGK(1)LPEINHIFR	3	-2.1395	1
A0A384J6U9	45	K	Dolichyl-diphosphooligosaccharide--protein glycosyltransferase subunit 2	BCIN_01g08400	1	0.00379497	67.519	DK(1)LSDHVPLAK	3	-0.22907	1
A0A384J6U9	43	K	Dolichyl-diphosphooligosaccharide--protein glycosyltransferase subunit 2	BCIN_01g08400	1	0.0404113	53.089	SAGGFK(1)DK	2	0.33556	1
A0A384J6V0	81	K	SHSP domain-containing protein	BCIN_01g09530	1	0.000771724	99.815	TFTPK(1)FDVK	2	-0.04946	5
A0A384J6V0	85	K	SHSP domain-containing protein	BCIN_01g09530	1	2.62265e-08	124.19	FDVK(1)EAGEVYELHGELPGIEQK	3	0.80246	4
A0A384J6V0	76	K	SHSP domain-containing protein	BCIN_01g09530	1	0.000112857	112.64	SNVMK(1)TFTPK	2	-1.2799	2
A0A384J6V0	140	K	SHSP domain-containing protein	BCIN_01g09530	1	7.96633e-41	247.51	SYTSGTPPAGFVEDAPK(1)SGAITEGGETDHK	3	-0.1113	4
A0A384J6V0	193	K	SHSP domain-containing protein	BCIN_01g09530	1	0.0272214	43.604	EPDHK(1)FWVSER	3	-0.058707	2
A0A384J6V6	169	K	Bccyt1	Bccyt1	1	1.03024e-09	127.3	LSDYLPSPYK(1)NDEAAR	2	0.58374	2
A0A384J6V6	305	K	Bccyt1	Bccyt1	1	0.02535	64.207	WSPIK(1)TR	2	0.24165	1
A0A384J6V6	300	K	Bccyt1	Bccyt1	1	0.00442246	106.36	YK(1)WSPIK	2	-0.30353	3
A0A384J6V8	115	K	Bccdc33	Bccdc33	1	3.62716e-20	192.94	SDYHLFK(1)EGVRPEWEDQQNK	4	-0.34389	3
A0A384J6W8	373	K	Bccne1	Bccne1	1	0.0113576	66.568	PLVK(1)NPAYK	2	0.83067	1
A0A384J6W8	492	K	Bccne1	Bccne1	1	6.25587e-15	171.25	SPSDLVFADDPVHYVK(1)EK	3	-0.14353	4
A0A384J6W8	80	K	Bccne1	Bccne1	1	0.00716903	89.752	WK(1)PSHAK	2	1.0184	2
A0A384J6W8	208	K	Bccne1	Bccne1	1	8.77733e-06	119.68	VHLIINHK(1)NPK	3	-0.65057	3
A0A384J6W8	167	K	Bccne1	Bccne1	1	2.39865e-13	156.17	MQNGLECGGAYLK(1)LLR	3	0.32615	3
A0A384J6W8	401	K	Bccne1	Bccne1	1	0.000195334	103.91	IK(1)NPDYYEDK	2	0.31603	3
A0A384J6W8	119	K	Bccne1	Bccne1	1	4.23409e-05	101.71	GMEGDK(1)GLVVK	2	-0.79947	8
A0A384J6W8	281	K	Bccne1	Bccne1	1	0.000916456	84.365	DSK(1)PDTWVDEAR	2	-0.6939	3
A0A384J6W8	366	K	Bccne1	Bccne1	1	2.79517e-05	100.22	CDDVSGCGK(1)WEK	2	-0.088198	4
A0A384J6W8	378	K	Bccne1	Bccne1	1	0.0326069	60.799	NPAYK(1)GK	2	-1.8945	1
A0A384J6W8	380	K	Bccne1	Bccne1	1	0.000175421	89.359	GK(1)WTAPFIDNPAYK	3	-0.8453	2
A0A384J6W8	576	K	Bccne1	Bccne1	1	1.05857e-15	202.84	ASEAVASGTDAVK(1)AEVNK	2	0.0098037	2
A0A384J6W8	85	K	Bccne1	Bccne1	0.999982	0.0289069	60.436	WKPSHAK(1)K	3	0.44567	1
A0A384J6W8	563	K	Bccne1	Bccne1	1	0.00291251	76.145	DK(1)ASEAVASGTDAVK	2	0.089731	1
A0A384J6W8	194	K	Bccne1	Bccne1	1	3.83444e-30	208.26	ALHQEEFSNASPYVIMFGPDK(1)CGTTNK	3	0.38904	6
A0A384J6W8	369	K	Bccne1	Bccne1	1	0.00866829	84.568	WEK(1)PLVK	2	-0.019678	2
A0A384J6W8	218	K	Bccne1	Bccne1	1	5.34766e-10	135.47	TGEYEEK(1)HMTPAPAAR	3	0.66908	8
A0A384J6W8	211	K	Bccne1	Bccne1	1	0.000171367	147.62	NPK(1)TGEYEEK	2	-0.1132	3
A0A384J6W8	135	K	Bccne1	Bccne1	1	5.57432e-06	97.203	NPAAHHAISAK(1)FPK	4	0.21392	10
A0A384J6W8	173	K	Bccne1	Bccne1	1	4.91747e-16	176.86	DNK(1)ALHQEEFSNASPYVIMFGPDK	3	-1.0229	6
A0A384J6W8	278	K	Bccne1	Bccne1	0.999931	6.4451e-11	145.48	EIDDAK(1)DSKPDTWVDEAR	3	-0.061311	4
A0A384J6Z0	207	K	Pyruvate kinase	Bcpic7	1	1.03641e-10	148.09	GVNLPNTDVDLPALSEK(1)DQADLR	3	2.0424	2
A0A384J6Z0	253	K	Pyruvate kinase	Bcpic7	1	2.63314e-05	105.46	HIQIIAK(1)IENR	2	2.4339	4
A0A384J6Z0	26	K	Pyruvate kinase	Bcpic7	1	3.0178e-11	153.09	IAWLANLNTEFK(1)PTK	2	-0.29874	1
A0A384J6Z0	137	K	Pyruvate kinase	Bcpic7	1	1.4985e-31	311	YATACDEK(1)NMYLDYK	2	-0.065041	5
A0A384J6Z0	52	K	Pyruvate kinase	Bcpic7	1	7.86208e-06	131.54	TNSVEALNK(1)LR	2	1.0193	2
A0A384J6Z0	99	K	Pyruvate kinase	Bcpic7	1	1.9931e-08	125.73	QLAIALDTK(1)GPEIR	2	-2.0124	2
A0A384J6Z0	461	K	Pyruvate kinase	Bcpic7	1	4.80836e-22	187.95	GVYPFHFAEEK(1)PDFSNVNWQEDVDR	3	-0.95361	2
A0A384J6Z0	144	K	Pyruvate kinase	Bcpic7	1	0.00122197	78.705	NMYLDYK(1)NITK	2	1.1311	3
A0A384J6Z0	148	K	Pyruvate kinase	Bcpic7	1	0.000203724	102.4	NITK(1)VITPGR	2	-0.28121	3
A0A384J6Z0	235	K	Pyruvate kinase	Bcpic7	1	0.00876426	69.825	GEDIK(1)AIR	2	-0.88615	2
A0A384J6Z0	29	K	Pyruvate kinase	Bcpic7	0.978153	2.63574e-10	126.63	IAWLANLNTEFK(0.022)PTK(0.978)NYR	3	-0.031009	2
A0A384J6Z0	478	K	Pyruvate kinase	Bcpic7	1	0.000186712	105.46	IK(1)WGIAEALK	2	0.055788	3
A0A384J6Z4	71	K	Proteasome subunit beta	Bcpup3	1	0.00902062	80.462	YK(1)VNMYR	2	0.18017	6
A0A384J715	90	K	Bcpio10	Bcpio10	1	0.0253153	40.493	TILEK(1)GEAQHGSSMEK	3	0.61661	1
A0A384J724	370	K	Eukaryotic translation initiation factor 3 subunit M	BCIN_01g09560	1	0.000392976	123.79	LDQWK(1)ESLR	2	0.40376	4
A0A384J724	198	K	Eukaryotic translation initiation factor 3 subunit M	BCIN_01g09560	1	0.00486435	85.676	TFDGK(1)DEK	2	0.0089501	2
A0A384J724	275	K	Eukaryotic translation initiation factor 3 subunit M	BCIN_01g09560	1	4.66842e-37	266.09	ELEDYNDFQDEHDGFVEK(1)ENLDNSK	3	-0.53291	3
A0A384J735	194	K	Proteasome subunit beta	Bcpre3	1	0.000311526	69.94	GALQEAIK(1)WDGSSGGVIR	3	0.5814	1
A0A384J754	91	K	Bcmms2	Bcmms2	1	5.33094e-07	118.31	INLPGVQDDGK(1)VDPSK	2	-0.525	1
A0A384J759	90	K	60S ribosomal protein L36	BCIN_01g09350	1	1.04042e-08	142.91	AK(1)VDELQGVIAESR	3	-0.57957	2
A0A384J759	49	K	60S ribosomal protein L36	BCIN_01g09350	1	3.82145e-06	102.64	DIVK(1)EVSGLAPYER	2	0.8244	3
A0A384J759	29	K	60S ribosomal protein L36	BCIN_01g09350	0.999941	0.0219018	96.034	VSKPK(1)VSR	2	-0.36014	1
A0A384J767	114	K	Uncharacterized protein	BCIN_01g11230	1	0.0109627	65.627	AEFYAEQK(1)FK	2	0.68333	1
A0A384J773	233	K	Bcgcd11	Bcgcd11	1	8.8583e-05	123.11	LDK(1)VIILQNK	2	0.3142	2
A0A384J773	70	K	Bcgcd11	Bcgcd11	1	1.38409e-09	127.54	EPAPAIVRPTLPPQTEPK(1)DLDVK	3	0.75927	6
A0A384J773	108	K	Bcgcd11	Bcgcd11	1	1.88568e-08	127.66	STVVK(1)AISGVQTVR	2	-0.95196	2
A0A384J773	129	K	Bcgcd11	Bcgcd11	1	0.0375837	49.28	NITIK(1)LGYANAK	2	0.45691	1
A0A384J773	258	K	Bcgcd11	Bcgcd11	1	0.000318572	70.197	EEGANQHYQSILK(1)FIR	3	-2.4474	3
A0A384J773	119	K	Bcgcd11	Bcgcd11	1	0.00359064	119.41	FK(1)NELER	2	-0.42336	3
A0A384J773	158	K	Bcgcd11	Bcgcd11	1	5.46251e-06	125.03	SEK(1)EVDPPCER	2	-0.075607	3
A0A384J776	572	K	Pyruvate carboxylase	BCIN_01g09950	1	1.4676e-13	151.8	NILLEEGPEGFAK(1)AVR	2	-0.30176	2
A0A384J776	578	K	Pyruvate carboxylase	BCIN_01g09950	1	6.35174e-06	108.97	ANK(1)GCLLMDTTWR	3	-0.42687	3
A0A384J776	190	K	Pyruvate carboxylase	BCIN_01g09950	1	6.85042e-11	218.5	K(1)FTDEYGFPIIIK	2	0.35748	1
A0A384J776	1069	K	Pyruvate carboxylase	BCIN_01g09950	1	0.00654612	91.906	GK(1)VLILK	2	0.45407	2
A0A384J776	289	K	Pyruvate carboxylase	BCIN_01g09950	1	0.000474509	77.746	VVEIAPAK(1)DLPQSVR	2	0.13684	2
A0A384J776	7	K	Pyruvate carboxylase	BCIN_01g09950	1	4.82149e-10	146.25	AHHDEK(1)GPHGDGAYSEVFEEGSDIK	4	0.22719	3
A0A384J776	308	K	Pyruvate carboxylase	BCIN_01g09950	1	1.88076e-06	130.22	LAK(1)SVNYR	2	-0.15598	2
A0A384J776	401	K	Pyruvate carboxylase	BCIN_01g09950	1	2.50326e-15	163.96	ITTEDPSQGFSPDTGK(1)IEVYR	3	-0.26391	3
A0A384J776	1011	K	Pyruvate carboxylase	BCIN_01g09950	1	1.46029e-10	147.35	DIHAK(1)WGSVTECDVSSYAMYPK	3	-1.8443	3
A0A384J776	530	K	Pyruvate carboxylase	BCIN_01g09950	1	0.000903289	96.668	GQMGEPK(1)FK	2	-0.05126	6
A0A384J776	532	K	Pyruvate carboxylase	BCIN_01g09950	1	4.03102e-07	117.18	FK(1)GEIIMPELFDESGAK	3	-0.43656	2
A0A384J776	1039	K	Pyruvate carboxylase	BCIN_01g09950	1	2.05446e-08	124.62	FVQK(1)YGDLSVLPTR	3	-0.13993	2
A0A384J777	367	K	Bcgtb1	Bcgtb1	1	5.05063e-06	122.7	AWVHQK(1)VTDLR	3	0.36576	2
A0A384J777	215	K	Bcgtb1	Bcgtb1	1	0.00153622	120.15	QK(1)FEEVER	2	-0.23481	3
A0A384J777	37	K	Bcgtb1	Bcgtb1	1	0.0324013	60.895	FYK(1)SSDK	2	-0.24508	1
A0A384J798	52	K	Uncharacterized protein	BCIN_01g09620	1	3.87169e-16	226.74	VLEQLSGQTPVYSK(1)AR	2	0.18172	2
A0A384J798	90	K	Uncharacterized protein	BCIN_01g09620	1	0.011235	75.692	VK(1)EYELR	2	-0.18136	3
A0A384J798	156	K	Uncharacterized protein	BCIN_01g09620	1	6.47688e-05	133.13	TSIGANHK(1)IR	3	0.10117	2
A0A384J798	164	K	Uncharacterized protein	BCIN_01g09620	1	0.00267543	93.374	RDETVK(1)WFK	3	-0.34558	5
A0A384J798	7	K	Uncharacterized protein	BCIN_01g09620	1	1.96058e-07	197.07	AATGEK(1)TANPMK	2	-0.21743	6
A0A384J798	148	K	Uncharacterized protein	BCIN_01g09620	1	0.0205267	51.162	CK(1)TSIGANHK	3	0.17701	1
A0A384J798	13	K	Uncharacterized protein	BCIN_01g09620	1	0.00210797	89.08	TANPMK(1)ELK	2	-0.38228	7
A0A384J798	78	K	Uncharacterized protein	BCIN_01g09620	1	0.000100204	121.02	GPK(1)AEEILER	2	1.472	3
A0A384J7A0	212	K	Peroxidase	Bcccp1	1	8.07119e-09	167.21	QDK(1)DAAACTPDGR	2	-0.15325	3
A0A384J7A0	330	K	Peroxidase	Bcccp1	1	1.62383e-11	176.23	SYVEK(1)YANDESLFMK	2	-0.19721	5
A0A384J7A0	289	K	Peroxidase	Bcccp1	1	8.47977e-05	123.79	LLLNEK(1)WSWK	2	-0.85877	4
A0A384J7A0	95	K	Peroxidase	Bcccp1	1	1.29662e-11	182.02	ETSGLFTPK(1)FDDYQK	3	0.15226	6
A0A384J7A0	101	K	Peroxidase	Bcccp1	1	3.60796e-09	169.92	FDDYQK(1)VYNEIAER	3	-0.35741	4
A0A384J7A0	299	K	Peroxidase	Bcccp1	1	0.000138532	139.15	WNGPK(1)QYEDK	2	-0.60546	4
A0A384J7A0	113	K	Peroxidase	Bcccp1	1	4.18874e-26	273.33	LEEK(1)DDYDDGSYGPVLVR	2	-0.13831	4
A0A384J7A7	149	K	Bcpsd	Bcpsd	1	5.35534e-05	102.4	VFEAEDPK(1)NWK	2	2.7555	3
A0A384J7A7	152	K	Bcpsd	Bcpsd	1	1.48394e-05	152.54	NWK(1)TFNQFFYR	2	-1.8884	2
A0A384J7A7	400	K	Bcpsd	Bcpsd	1	1.17179e-06	112.58	VSNFPDLEAGEHFYYGEK(1)LCK	3	-0.35486	1
A0A384J7A7	114	K	Bcpsd	Bcpsd	1	4.8395e-15	165.47	FAK(1)EIGSIMDKPESWNETSLTSYR	3	1.2658	2
A0A384J7A7	38	K	Bcpsd	Bcpsd	1	1.61738e-15	154.48	NALAHDIPDMK(1)TYGIISGK	3	0.46854	4
A0A384J7A7	205	K	Bcpsd	Bcpsd	1	0.00125149	79.492	NIPWK(1)VSDMLGK	2	-0.45919	2
A0A384J7A7	212	K	Bcpsd	Bcpsd	1	0.0532262	55.353	VSDMLGK(1)YGK	2	-1.4015	1
A0A384J7B7	74	K	Bcpre7	Bcpre7	1	0.0535423	50.966	YQPK(1)VFK	2	0.86001	2
A0A384J7B7	139	K	Bcpre7	Bcpre7	1	0.00186237	135.43	LATILYSK(1)R	2	0.57252	2
A0A384J7B7	113	K	Bcpre7	Bcpre7	1	0.00138259	93.649	LDAIVK(1)MYR	2	-1.4294	3
A0A384J7C4	124	K	14_3_3 domain-containing protein	BCIN_01g09310	1	0.00798871	83.614	VFYHK(1)MK	2	3.2729	8
A0A384J7C4	261	K	14_3_3 domain-containing protein	BCIN_01g09310	1	1.99148e-06	104.3	AVEPETK(1)ADEPATEAAPAPES	3	1.2157	2
A0A384J7C4	70	K	14_3_3 domain-containing protein	BCIN_01g09310	1	2.06681e-07	200.82	IISSIEQK(1)EESK	2	0.24616	3
A0A384J7C4	250	K	14_3_3 domain-containing protein	BCIN_01g09310	1	4.33398e-07	102.66	DNLTLWTSSDNGDPEAAAAGDAPK(1)EAEK	3	0.031022	1
A0A384J7C4	51	K	14_3_3 domain-containing protein	BCIN_01g09310	1	3.36779e-06	113.65	NLLSVAYK(1)NVVGTR	2	0.023862	3
A0A384J7C4	119	K	14_3_3 domain-containing protein	BCIN_01g09310	1	0.000168127	93.345	AESGESK(1)VFYHK	3	0.2194	4
A0A384J7C4	8	K	14_3_3 domain-containing protein	BCIN_01g09310	1	0.00245832	96.624	ESK(1)TFLAR	2	0.77464	3
A0A384J7C4	254	K	14_3_3 domain-containing protein	BCIN_01g09310	1	7.87476e-06	123.2	EAEK(1)AVEPETK	2	0.10071	2
A0A384J7C4	154	K	14_3_3 domain-containing protein	BCIN_01g09310	1	1.46951e-15	166.29	VAATAAHEAYK(1)NATDVAQTELTPTHPIR	4	0.26974	3
A0A384J7C4	141	K	14_3_3 domain-containing protein	BCIN_01g09310	1	2.10479e-05	127.87	YLAEFASGDK(1)R	2	0.466	4
A0A384J7C4	29	K	14_3_3 domain-containing protein	BCIN_01g09310	1	8.78059e-06	107.99	YDEMVTYMK(1)EVAK	2	-1.557	2
A0A384J7C7	39	K	MGS domain-containing protein	BCIN_01g09580	1	8.72738e-06	117.79	LLASGGTSK(1)MIR	2	-0.36532	2
A0A384J7C7	462	K	MGS domain-containing protein	BCIN_01g09580	1	5.39487e-06	120.84	LAGDK(1)ADNWWLR	2	0.0059978	3
A0A384J7C7	86	K	MGS domain-containing protein	BCIN_01g09580	1	9.68518e-23	260.24	DLASDEK(1)DLAEQNIDK	3	-1.2031	2
A0A384J7C7	478	K	MGS domain-containing protein	BCIN_01g09580	1	0.0101472	79.454	VLGIK(1)FK	2	-0.14555	3
A0A384J7C7	14	K	MGS domain-containing protein	BCIN_01g09580	1	0.00419528	87.184	TAIISVYDK(1)K	2	-0.43548	3
A0A384J7D3	1013	K	26S proteasome regulatory subunit RPN2	Bcrpn2	1	0.000256017	86.777	VLPSQLK(1)FVSFPAGR	3	-2.0117	2
A0A384J7D3	958	K	26S proteasome regulatory subunit RPN2	Bcrpn2	1	1.00746e-20	223.29	LPSSADDK(1)MDVDESSKDTEEK	3	-0.53776	2
A0A384J7J1	325	K	Uncharacterized protein	BCIN_01g09840	1	0.00396844	101.72	LEK(1)IDHDH	2	-0.47228	3
A0A384J7P6	401	K	Tubulin alpha chain	BCIN_02g00900	1	0.0070675	101.25	FDLMYSK(1)R	2	-0.040717	5
A0A384J7P6	60	K	Tubulin alpha chain	BCIN_02g00900	1	1.78553e-15	169.85	AADPDQGFSTFFSETGQGK(1)YVPR	3	-0.62138	2
A0A384J7P6	96	K	Tubulin alpha chain	BCIN_02g00900	1	7.14087e-22	208.87	NLFHPEQMITGK(1)EDASNNYAR	3	-0.69712	9
A0A384J7P8	50	K	Phospho-2-dehydro-3-deoxyheptonate aldolase	BCIN_01g10330	1	0.046646	54.205	ETVLK(1)GR	2	-1.1025	1
A0A384J7P8	259	K	Phospho-2-dehydro-3-deoxyheptonate aldolase	BCIN_01g10330	1	1.02115e-08	157.67	GTNYDAK(1)SIGEAK	2	-1.3983	1
A0A384J7P8	132	K	Phospho-2-dehydro-3-deoxyheptonate aldolase	BCIN_01g10330	1	5.05086e-11	150.39	GLINDPDIDNSFK(1)INK	2	0.62693	2
A0A384J7P9	118	K	EthD domain-containing protein	BCIN_02g00270	1	2.61328e-09	193.06	INEDSVK(1)FIDHVK	2	-0.12273	3
A0A384J7P9	62	K	EthD domain-containing protein	BCIN_02g00270	1	3.11536e-19	236.12	TAEGATSDDK(1)SNSNYK	2	1.0834	1
A0A384J7Q3	198	K	Glucose-6-phosphate 1-dehydrogenase	Bczwf1	1	3.51475e-06	127.17	IDHYLGK(1)EMVK	3	-0.093416	5
A0A384J7Q3	7	K	Glucose-6-phosphate 1-dehydrogenase	Bczwf1	1	4.27824e-05	92.474	ADTVIK(1)PEESGNAGSLELK	3	2.2726	1
A0A384J7Q3	122	K	Glucose-6-phosphate 1-dehydrogenase	Bczwf1	1	0.000117906	179.8	KHCEEFEK(1)GR	3	0.24814	5
A0A384J7Q3	294	K	Glucose-6-phosphate 1-dehydrogenase	Bczwf1	1	1.50598e-10	145.69	AIPAIEPK(1)NVIIGQYGK	2	0.08574	2
A0A384J7Q3	320	K	Glucose-6-phosphate 1-dehydrogenase	Bczwf1	1	0.000121805	117.14	EDDTVPK(1)DSR	2	-1.1212	2
A0A384J7Q3	65	K	Glucose-6-phosphate 1-dehydrogenase	Bczwf1	1	8.02238e-05	113.38	TK(1)MDHEEYIK	3	0.42267	5
A0A384J7Q3	364	K	Glucose-6-phosphate 1-dehydrogenase	Bczwf1	1	1.56868e-08	120.84	IQFK(1)DVTSGIFK	2	0.1676	1
A0A384J7Q3	185	K	Glucose-6-phosphate 1-dehydrogenase	Bczwf1	1	4.08703e-08	124.51	ALEPNWK(1)EDEIFR	2	-0.51352	4
A0A384J7Q3	168	K	Glucose-6-phosphate 1-dehydrogenase	Bczwf1	1	0.000419646	81.448	PFGK(1)DLGSSR	2	0.55091	3
A0A384J7Q3	313	K	Glucose-6-phosphate 1-dehydrogenase	Bczwf1	0.999999	4.16837e-10	136.63	SLDGNKPSYK(1)EDDTVPK	3	0.49039	3
A0A384J7Q3	231	K	Glucose-6-phosphate 1-dehydrogenase	Bczwf1	1	3.03188e-08	123.83	NHIDNVQITFK(1)EPFGTEGR	3	1.629	2
A0A384J7Q3	510	K	Glucose-6-phosphate 1-dehydrogenase	Bczwf1	1	0.0016024	67.994	FSDAAGYQWPTTQTAPNK(1)L	3	0.17882	1
A0A384J7Q3	178	K	Glucose-6-phosphate 1-dehydrogenase	Bczwf1	1	0.000823109	88.021	ELQK(1)ALEPNWK	2	1.26	2
A0A384J7Q3	73	K	Glucose-6-phosphate 1-dehydrogenase	Bczwf1	1	0.000307429	131.22	MDHEEYIK(1)R	3	-0.42132	4
A0A384J7Q3	372	K	Glucose-6-phosphate 1-dehydrogenase	Bczwf1	1	3.48839e-06	158.01	DVTSGIFK(1)DIPR	2	-0.047717	3
A0A384J7Q3	54	K	Glucose-6-phosphate 1-dehydrogenase	Bczwf1	1	0.000633433	108.57	NQFLPK(1)DVR	2	-0.026715	3
A0A384J7V9	350	K	tRNA-synt_1e domain-containing protein	BCIN_02g00120	1	0.00533065	83.869	GAGDFALWK(1)K	2	0.23866	1
A0A384J7V9	761	K	tRNA-synt_1e domain-containing protein	BCIN_02g00120	1	0.008726	84.368	EK(1)LEQER	2	-0.48069	1
A0A384J7W5	75	K	Uncharacterized protein	BCIN_02g00160	1	3.34691e-07	155.97	LAETK(1)GEDWVR	3	2.5311	12
A0A384J7W5	57	K	Uncharacterized protein	BCIN_02g00160	1	1.35333e-06	110.75	PVSHAFAK(1)ELLAGFAAGEIDK	3	1.0824	5
A0A384J7X5	75	K	Nucleoside diphosphate kinase	Bcynk1	1	0.000268286	94.767	LAAIK(1)LTTPGK	2	0.32921	3
A0A384J7X5	70	K	Nucleoside diphosphate kinase	Bcynk1	1	0.00300975	94.114	GYK(1)LAAIK	2	0.48019	11
A0A384J7Y1	1009	K	Bcgdb1	Bcgdb1	0.997532	0.0274222	56.956	LQK(0.002)PTAWLK(0.998)ER	3	0.26071	1
A0A384J7Y1	72	K	Bcgdb1	Bcgdb1	1	0.000818846	91.701	EFK(1)LEPDFNR	2	2.0799	1
A0A384J7Y1	270	K	Bcgdb1	Bcgdb1	1	0.00289436	72.096	LLEFSK(1)DLAK	2	-1.0011	1
A0A384J7Y1	1370	K	Bcgdb1	Bcgdb1	1	0.0642736	41.448	GIYK(1)DLYK	2	0.021717	1
A0A384J7Y1	1471	K	Bcgdb1	Bcgdb1	1	0.0117919	68.224	ALLK(1)FDLK	2	0.4824	1
A0A384J7Y7	246	K	FAD_binding_3 domain-containing protein	BCIN_02g00013	1	0.000486217	117.89	EWEESWK(1)AR	2	-1.42	2
A0A384J7Y7	131	K	FAD_binding_3 domain-containing protein	BCIN_02g00013	1	0.00813289	57.366	TIASCLPSDQIHLGK(1)SLK	3	-0.15507	2
A0A384J7Z9	173	K	Bcrot2	Bcrot2	1	5.91777e-10	126.77	YPGVSHITFGPDGK(1)FK	3	-0.61396	2
A0A384J7Z9	88	K	Bcrot2	Bcrot2	1	0.000183656	100.93	DGQLQGTILK(1)K	2	2.3789	1
A0A384J7Z9	46	K	Bcrot2	Bcrot2	1	6.17472e-05	187.97	TCDQSGFCK(1)R	2	0.19762	1
A0A384J7Z9	484	K	Bcrot2	Bcrot2	1	2.37286e-06	133.15	NEANYK(1)VVDELK	2	1.2251	2
A0A384J7Z9	37	K	Bcrot2	Bcrot2	1	1.04414e-06	118.51	HENFK(1)TCDQSGFCK	3	-0.12152	1
A0A384J806	691	K	C2H2-type domain-containing protein	BCIN_02g01800	1	0.00811148	64.841	FVK(1)QEDDHK	3	0.40176	1
A0A384J811	339	K	Uncharacterized protein	BCIN_02g01370	1	0.000542748	94.309	DFAPK(1)GNEFK	2	0.18164	2
A0A384J811	623	K	Uncharacterized protein	BCIN_02g01370	1	0.00455934	104.21	TDWK(1)IIR	2	-0.17437	2
A0A384J811	293	K	Uncharacterized protein	BCIN_02g01370	1	1.22679e-11	183.31	LNDDVNEEWINDK(1)TR	2	0.49972	2
A0A384J824	246	K	Aldo_ket_red domain-containing protein	BCIN_02g00230	1	0.000629085	85.837	GVPVVTTSLK(1)EER	2	2.1562	2
A0A384J851	294	K	Bcede1	Bcede1	1	0.000916456	84.365	QK(1)FDTIYQGLDR	2	-0.33224	2
A0A384J852	32	K	Uncharacterized protein	BCIN_02g00470	1	0.000293348	96.665	VLPMFSLK(1)GR	2	-1.422	3
A0A384J852	253	K	Uncharacterized protein	BCIN_02g00470	1	0.0570246	45.081	DK(1)IPMGR	2	-0.68268	2
A0A384J852	76	K	Uncharacterized protein	BCIN_02g00470	1	0.000345613	96.171	AIQEAEK(1)IEK	2	-1.357	2
A0A384J852	10	K	Uncharacterized protein	BCIN_02g00470	1	2.19462e-05	108.7	AGEAMNDGK(1)FK	2	-0.21004	4
A0A384J852	12	K	Uncharacterized protein	BCIN_02g00470	1	3.08582e-21	270.97	FK(1)HNLTEAPTYTSK	3	0.26804	3
A0A384J855	230	K	Uncharacterized protein	BCIN_02g00480	1	9.80388e-06	122.33	YFEK(1)NQAEAVK	2	0.26735	1
A0A384J885	104	K	Bcrpt1	Bcrpt1	1	0.000392976	123.79	CTK(1)IIQDEK	2	0.48531	1
A0A384J885	13	K	Bcrpt1	Bcrpt1	1	0.00339172	83.948	GQNWENYK(1)K	2	-0.60296	1
A0A384J885	110	K	Bcrpt1	Bcrpt1	1	0.000149637	112.13	IIQDEK(1)DTEK	2	-0.45106	2
A0A384J888	427	K	Bcqcr2	Bcqcr2	1	0.018438	65.179	SVESVSIEK(1)LK	2	2.3783	1
A0A384J888	124	K	Bcqcr2	Bcqcr2	1	0.000720687	89.266	EALVVEAK(1)FLR	2	1.6628	1
A0A384J888	360	K	Bcqcr2	Bcqcr2	1	0.00497869	68.536	SAAIEAVK(1)ALK	2	0.36296	2
A0A384J888	89	K	Bcqcr2	Bcqcr2	1	0.0032232	93.143	FAFK(1)NTLK	2	4.1809	3
A0A384J888	68	K	Bcqcr2	Bcqcr2	1	0.00209368	79.659	LAVVAK(1)AGTR	2	0.077153	2
A0A384J888	257	K	Bcqcr2	Bcqcr2	1	1.14143e-30	216.52	WVGEFFTGTHAGQALSGPGATK(1)YYGGEER	3	0.43718	2
A0A384J8B2	103	K	Actin-related protein 2/3 complex subunit 3	Bcarc18	1	0.00571668	83.948	VRPK(1)MEFR	3	0.016332	1
A0A384J8C2	251	K	Uncharacterized protein	BCIN_02g01010	1	0.000263576	72.916	NK(1)VLATGTTQQLPFAEVQEVR	3	0.33087	1
A0A384J8C2	183	K	Uncharacterized protein	BCIN_02g01010	1	7.21198e-14	154.81	THGISPVDAESSK(1)FSQK	3	-0.14006	2
A0A384J8C2	284	K	Uncharacterized protein	BCIN_02g01010	1	6.79706e-06	102.64	TPLPPK(1)LSGVALSK	2	-0.79998	2
A0A384J8C2	12	K	Uncharacterized protein	BCIN_02g01010	1	3.87615e-10	136.43	SIDLPK(1)SVASGGLEDPR	2	0.767	1
A0A384J8C2	187	K	Uncharacterized protein	BCIN_02g01010	1	0.0004191	95.477	FSQK(1)YVAESK	2	0.48784	1
A0A384J8L2	734	K	Bcstt3	Bcstt3	1	0.000610602	77.358	DHASAASFDK(1)GNK	3	-0.17791	1
A0A384J8Q2	170	K	Uncharacterized protein	BCIN_02g03450	1	0.00994778	61.815	LVAHYEK(1)INK	3	1.4572	2
A0A384J8Q2	103	K	Uncharacterized protein	BCIN_02g03450	1	0.000686471	83.182	LIDSYSHYK(1)EK	3	-0.06902	3
A0A384J8Q2	173	K	Uncharacterized protein	BCIN_02g03450	1	0.00968402	69.338	INK(1)ENEEK	2	0.65935	1
A0A384J8R8	37	K	Bcpmt4	Bcpmt4	1	2.27852e-06	105.22	DASTVAAPHPELDALVK(1)DIQAK	3	2.3108	1
A0A384J8R8	543	K	Bcpmt4	Bcpmt4	1	0.013387	110.81	K(1)WFELQR	2	-0.87933	2
A0A384J8S2	239	K	Citrate synthase	BCIN_02g02750	1	6.10149e-15	162.01	VAAVQK(1)DK	2	-0.15544	2
A0A384J8S2	42	K	Citrate synthase	BCIN_02g02750	1	0.00861758	84.743	TQTLK(1)ER	2	-0.19494	2
A0A384J8S2	464	K	Citrate synthase	BCIN_02g02750	1	0.000386438	79.614	SFSTEK(1)WAEIVGAK	3	-0.55999	1
A0A384J8S2	401	K	Citrate synthase	BCIN_02g02750	1	0.00989937	60.196	IAPGVLTEHGK(1)TK	3	1.0104	2
A0A384J8S2	324	K	Citrate synthase	BCIN_02g02750	1	0.000151194	89.232	MK(1)AAIGDDLSDEAIK	2	-2.8179	4
A0A384J8S2	383	K	Citrate synthase	BCIN_02g02750	1	7.17201e-07	109.79	HLPSDPMYK(1)LVSQVYK	3	-1.2972	10
A0A384J8S2	233	K	Citrate synthase	BCIN_02g02750	1	0.00281677	84.615	GGK(1)VAAVQK	2	0.50157	2
A0A384J8S2	57	K	Citrate synthase	BCIN_02g02750	1	0.00163081	117.4	IEQIK(1)ALR	2	-3.0312	5
A0A384J8S2	374	K	Citrate synthase	BCIN_02g02750	1	6.07104e-10	199.84	EFAEK(1)HLPSDPMYK	2	-0.019765	7
A0A384J8S2	390	K	Citrate synthase	BCIN_02g02750	1	7.5477e-07	100.46	LVSQVYK(1)IAPGVLTEHGK	3	0.41543	3
A0A384J8S2	230	K	Citrate synthase	BCIN_02g02750	1	0.000179492	149.72	IYQNVFK(1)GGK	2	0.37009	4
A0A384J8S2	199	K	Citrate synthase	BCIN_02g02750	1	8.0782e-15	165.3	K(1)NEYWGHTFEDSMDLIAK	3	-0.65266	5
A0A384J8S2	52	K	Citrate synthase	BCIN_02g02750	1	3.54336e-08	129.54	FAEQLPEK(1)IEQIK	3	1.9959	3
A0A384J8S2	472	K	Citrate synthase	BCIN_02g02750	1	0.0525573	63.816	WAEIVGAK(1)L	2	-0.52129	1
A0A384J8S2	66	K	Citrate synthase	BCIN_02g02750	1	2.62555e-15	156.73	GYGNK(1)VIGEVTLDQVYGGAR	3	-0.62124	3
A0A384J8S2	195	K	Citrate synthase	BCIN_02g02750	1	0.0219361	62.714	AYAK(1)GMK	2	1.3653	3
A0A384J8T3	401	K	Tubulin alpha chain	BctubB	1	3.70579e-06	128.1	LDHK(1)FDLMYSK	3	-0.50545	3
A0A384J8T3	408	K	Tubulin alpha chain	BctubB	1	0.0070675	101.25	FDLMYSK(1)R	2	-0.040717	5
A0A384J8T3	98	K	Tubulin alpha chain	BctubB	1	1.14977e-20	192.62	SLFHPELLISGK(1)EDAANNYAR	3	-0.049246	7
A0A384J8T3	289	K	Tubulin alpha chain	BctubB	1	2.23379e-40	240.44	SSHESFK(1)TQELTLQCFEPNNQMVVCDPR	3	-0.1576	2
A0A384J8T3	114	K	Tubulin alpha chain	BctubB	1	5.60946e-10	128.06	GHYTIGK(1)EILDGTLDK	3	-0.3644	3
A0A384J8T3	168	K	Tubulin alpha chain	BctubB	1	3.60263e-06	145.31	SK(1)LEFAVYPAPR	2	0.43148	2
A0A384J8T3	62	K	Tubulin alpha chain	BctubB	1	1.55492e-15	171	AVHESGELDTVFTETGNGK(1)YVPR	3	0.72416	2
A0A384J8V0	14	K	WD_REPEATS_REGION domain-containing protein	BCIN_02g02260	1	0.00856842	71.379	AK(1)LAELK	2	-0.90353	3
A0A384J8V3	271	K	Bcggc1	Bcggc1	1	1.10542e-06	120.92	NEGMTSFFK(1)GLTPK	2	-0.51658	2
A0A384J8V3	276	K	Bcggc1	Bcggc1	1	0.0172815	61.11	GLTPK(1)LLMTGPK	2	-0.5875	2
A0A384J8V3	13	K	Bcggc1	Bcggc1	1	0.000227963	98.04	GYK(1)SESTLAR	2	0.10728	3
A0A384J8V3	62	K	Bcggc1	Bcggc1	1	0.000825376	86.898	LAEVIFK(1)DK	2	-0.31557	2
A0A384J8V8	163	K	Uncharacterized protein	BCIN_02g03080	1	0.0274199	57.532	TFK(1)NATVVK	2	0.25292	2
A0A384J8W0	277	K	Bcdnm1	Bcdnm1	1	0.000632715	77.185	SEADFFK(1)HHPAYR	3	-0.12905	2
A0A384J8Y7	163	K	Bcatp4	Bcatp4	1	2.66633e-11	158.93	TLFEVSK(1)ETAQLEAK	2	1.1398	4
A0A384J8Y7	205	K	Bcatp4	Bcatp4	1	5.39487e-06	120.84	QQK(1)ELSESIISK	2	0.27582	2
A0A384J8Y7	200	K	Bcatp4	Bcatp4	1	0.00137828	126.52	YEGQVK(1)IR	2	-0.061075	3
A0A384J8Y7	217	K	Bcatp4	Bcatp4	1	0.000412252	126.07	IQK(1)ELENPK	2	-0.19827	3
A0A384J8Y7	214	K	Bcatp4	Bcatp4	1	0.00141013	77.185	ELSESIISK(1)IQK	2	0.10209	1
A0A384J8Y7	139	K	Bcatp4	Bcatp4	1	5.55537e-05	128.91	ADHTEAVK(1)TR	3	-0.18183	1
A0A384J8Y9	278	K	GFO_IDH_MocA domain-containing protein	BCIN_02g02320	1	3.87572e-10	132.01	VATQPDAHGEASK(1)DEAPTIR	3	0.31361	1
A0A384J8Z2	78	K	Bccys3	Bccys3	1	0.0148334	53.374	DNFEK(1)AVAALEHAK	3	-0.37647	1
A0A384J8Z9	146	K	Bccox6	Bccox6	1	4.59749e-09	160.81	GQYDQYLEELK(1)PLR	3	0.094849	2
A0A384J8Z9	157	K	Bccox6	Bccox6	1	2.3823e-19	241.8	EELGVSLK(1)EDLYPESK	2	1.2592	4
A0A384J906	165	K	Bcprp4	Bcprp4	1	0.0366769	55.064	IEK(1)DIPLR	2	3.2557	1
A0A384J908	6	K	Uncharacterized protein	BCIN_02g02510	1	1.92366e-06	120.87	AFAWK(1)ASGLTYNK	2	-0.93072	3
A0A384J908	47	K	Uncharacterized protein	BCIN_02g02510	1	0.00135426	130.77	FAK(1)WNNGK	2	1.0115	3
A0A384J909	312	K	Bcyhm2	Bcyhm2	1	0.00764351	68.657	LTGEK(1)VTAK	2	1.1944	2
A0A384J910	90	K	Uncharacterized protein	BCIN_02g03530	1	1.75343e-31	210.16	LASVPSGGAGAAPAAGGAAAAGGAAAEEK(1)VEEK	3	1.0746	3
A0A384J910	49	K	Uncharacterized protein	BCIN_02g03530	1	5.26938e-20	252.38	ELDGK(1)DINELIAEGSSK	3	0.94052	3
A0A384J910	94	K	Uncharacterized protein	BCIN_02g03530	1	0.00560914	82.287	VEEK(1)AEEK	2	0.3557	1
A0A384J910	44	K	Uncharacterized protein	BCIN_02g03530	1	2.20456e-06	190.53	LDTLIK(1)ELDGK	2	0.61285	12
A0A384J916	816	K	Bcade6	Bcade6	1	0.0108401	77.058	ASWK(1)DQK	2	1.531	1
A0A384J918	52	K	Bcrpn8	Bcrpn8	1	2.98096e-11	153.7	VVGVLLGQNEGK(1)NVR	2	0.47539	1
A0A384J918	119	K	Bcrpn8	Bcrpn8	1	1.10358e-05	143.42	ASDLEVNELFK(1)R	2	0.088261	2
A0A384J918	106	K	Bcrpn8	Bcrpn8	1	0.000505969	84.605	LIGWYHSGPK(1)LR	3	0.40487	2
A0A384J918	303	K	Bcrpn8	Bcrpn8	1	1.4096e-16	228.97	AITAFHDLIENK(1)IQNR	3	0.58627	2
A0A384J937	197	K	T-complex protein 1 subunit delta	Bccct4	1	0.0573713	40.373	TAENVDLK(1)NIR	2	-2.8335	1
A0A384J937	117	K	T-complex protein 1 subunit delta	Bccct4	1	2.54275e-06	97.095	LLGK(1)GIHPSVIAESFQR	3	1.5265	2
A0A384J945	444	K	Bcmnn10	Bcmnn10	1	0.0475753	49.3	FK(1)EDLVIK	2	-0.16198	1
A0A384J952	69	K	Nitroreductase domain-containing protein	BCIN_02g04510	1	0.00373198	69.721	LWDITK(1)EVLK	2	-0.20278	1
A0A384J952	63	K	Nitroreductase domain-containing protein	BCIN_02g04510	1	0.0167026	54.343	AEHEK(1)LWDITK	3	0.23356	1
A0A384J964	240	K	Ribulose-phosphate 3-epimerase	Bcrpe1	1	0.000144835	140.78	DPSEVIAK(1)LR	2	0.49938	2
A0A384J964	87	K	Ribulose-phosphate 3-epimerase	Bcrpe1	1	0.00231138	137.18	WVK(1)EFQK	2	-1.0701	2
A0A384J964	187	K	Ribulose-phosphate 3-epimerase	Bcrpe1	1	2.69144e-09	136.24	FMASELPK(1)VAELR	2	-0.18744	3
A0A384J979	13	K	Bcrna1	Bcrna1	1	0.00245118	76.282	IFSLEGK(1)GLK	2	1.2513	1
A0A384J979	404	K	Bcrna1	Bcrna1	1	0.0481628	44.564	EDK(1)DVDDLAK	2	-1.6657	1
A0A384J9A1	6	K	Coiled-coil_56 domain-containing protein	BCIN_02g03600	1	0.00209397	73.435	PLVPK(1)SSYYDK	2	0.11229	2
A0A384J9A2	8	K	UBIQUITIN_CONJUGAT_2 domain-containing protein	BCIN_02g04920	1	0.000110103	131.82	INK(1)ELTDLGR	2	-0.17235	3
A0A384J9B9	1020	K	Coatomer subunit alpha	BCIN_02g05260	1	0.0250747	56.569	QNK(1)LEDGATIFK	2	2.2383	1
A0A384J9B9	18	K	Coatomer subunit alpha	BCIN_02g05260	1	0.00687888	75.213	FESK(1)SSR	2	-2.0104	1
A0A384J9B9	1140	K	Coatomer subunit alpha	BCIN_02g05260	1	1.47088e-09	128.71	MLANGGSAK(1)VLENAR	2	-1.8444	1
A0A384J9B9	357	K	Coatomer subunit alpha	BCIN_02g05260	0.997487	0.0008924	88.075	DK(0.003)HVK(0.997)SYDFQK	3	-0.3545	1
A0A384J9B9	616	K	Coatomer subunit alpha	BCIN_02g05260	1	0.00947334	81.784	FK(1)LALVK	2	0.39022	2
A0A384J9C4	595	K	MFS domain-containing protein	BCIN_02g03560	1	6.33087e-05	97.957	LDAGDK(1)ILEMR	2	-0.24328	4
A0A384J9C4	349	K	MFS domain-containing protein	BCIN_02g03560	1	0.0229393	45.992	ESLSLTVK(1)HFSGR	3	-0.87119	1
A0A384J9C4	589	K	MFS domain-containing protein	BCIN_02g03560	1	0.000268286	94.767	NYDPK(1)LDAGDK	2	-0.26924	4
A0A384J9C4	331	K	MFS domain-containing protein	BCIN_02g03560	1	0.0388221	73.039	GLDIAK(1)K	2	-0.0059015	1
A0A384J9E5	1329	K	Bckre5	Bckre5	1	0.000955074	96.342	FWK(1)QGYWEK	2	-0.50979	1
A0A384J9F2	105	K	Bcrpt6	Bcrpt6	1	2.65187e-05	101.53	VTLLSDSYK(1)LEK	2	2.0052	2
A0A384J9F2	380	K	Bcrpt6	Bcrpt6	1	0.000180792	150.06	HDDK(1)EVSLGK	2	0.16862	2
A0A384J9H1	371	K	Ribos_L4_asso_C domain-containing protein	BCIN_02g04220	1	9.02915e-05	126.71	TQYAQVLK(1)ED	2	-0.80575	3
A0A384J9H1	330	K	Ribos_L4_asso_C domain-containing protein	BCIN_02g04220	1	1.72297e-08	206.49	NPLLNK(1)QVLLR	2	-0.13357	6
A0A384J9H1	119	K	Ribos_L4_asso_C domain-containing protein	BCIN_02g04220	1	0.014543	105.2	INLGQK(1)R	2	0.033991	2
A0A384J9H1	363	K	Ribos_L4_asso_C domain-containing protein	BCIN_02g04220	1	2.41352e-07	204.34	INK(1)TQYAQVLK	2	-1.261	2
A0A384J9H1	105	K	Ribos_L4_asso_C domain-containing protein	BCIN_02g04220	1	0.000494006	130.75	MFAPTK(1)VWR	2	0.42815	15
A0A384J9H1	279	K	Ribos_L4_asso_C domain-containing protein	BCIN_02g04220	1	4.06885e-13	155.79	ALDNIYGTTTAPSALK(1)K	2	0.11161	2
A0A384J9H1	220	K	Ribos_L4_asso_C domain-containing protein	BCIN_02g04220	1	9.68254e-15	202.33	GPLVVYDGNADGK(1)ELVR	3	-0.35509	6
A0A384J9H1	15	K	Ribos_L4_asso_C domain-containing protein	BCIN_02g04220	1	1.14476e-15	171.98	PTVSVLSADGK(1)ATGTTIPLPK	3	0.0056636	4
A0A384J9H1	184	K	Ribos_L4_asso_C domain-containing protein	BCIN_02g04220	1	0.000245654	94.122	TVGALADVEK(1)VK	3	-1.0654	7
A0A384J9H1	345	K	Ribos_L4_asso_C domain-containing protein	BCIN_02g04220	1	0.00203524	74.537	LNPYAAGYSK(1)EK	2	0.92271	1
A0A384J9H1	317	K	Ribos_L4_asso_C domain-containing protein	BCIN_02g04220	1	0.0141066	107.32	GSALTK(1)R	2	0.31183	2
A0A384J9H1	56	K	Ribos_L4_asso_C domain-containing protein	BCIN_02g04220	1	3.49925e-10	141.45	QPYAVSEK(1)AGHQTSAESWGTGR	3	-0.079513	3
A0A384J9H1	357	K	Ribos_L4_asso_C domain-containing protein	BCIN_02g04220	1	0.000645786	107.79	GLDAGK(1)PER	2	0.17844	3
A0A384J9H1	113	K	Ribos_L4_asso_C domain-containing protein	BCIN_02g04220	1	5.12439e-18	204.34	WHQK(1)INLGQK	2	0.20198	11
A0A384J9H9	564	K	Amine oxidase	BCIN_02g05100	1	0.000969418	77.062	MLADK(1)ESFHHK	3	-1.2255	2
A0A384J9H9	559	K	Amine oxidase	BCIN_02g05100	1	0.0090078	61.167	IHVPPFQK(1)MLADK	3	1.648	1
A0A384J9H9	533	K	Amine oxidase	BCIN_02g05100	1	0.00022072	99.343	TFK(1)IQNSSVK	2	-0.044693	3
A0A384J9H9	546	K	Amine oxidase	BCIN_02g05100	1	0.0012	83.438	NPINGK(1)PVAYK	2	-0.11912	1
A0A384J9H9	684	K	Amine oxidase	BCIN_02g05100	1	5.20499e-10	126.32	DSAAQHK(1)QEAGEAVIGSGGNVCCVK	3	-0.25687	2
A0A384J9H9	677	K	Amine oxidase	BCIN_02g05100	1	0.000873855	75.088	SVLAK(1)DSAAQHK	3	0.24969	1
A0A384J9H9	672	K	Amine oxidase	BCIN_02g05100	1	4.73497e-07	118.19	NPALDVPPSEQSFNK(1)SVLAK	3	1.8143	2
A0A384J9H9	284	K	Amine oxidase	BCIN_02g05100	1	9.88628e-07	104.26	FSEQGHTIEWQK(1)WSFK	3	-0.040644	1
A0A384J9J5	217	K	PKS_ER domain-containing protein	BCIN_02g05870	1	3.73222e-08	127.79	ELGCDDALNYK(1)DK	2	-0.9253	1
A0A384J9K6	33	K	Protein-lysine N-methyltransferase EFM5	EFM5	1	0.016401	54.65	DAHQQK(1)FEDLK	3	-0.10643	1
A0A384J9K6	146	K	Protein-lysine N-methyltransferase EFM5	EFM5	1	0.0148783	56.205	LPAHLK(1)GCADR	3	-0.090851	1
A0A384J9L2	133	K	Bchnt1	Bchnt1	1	0.00264832	85.676	ALFAEIK(1)AK	2	0.41736	2
A0A384J9L6	6	K	Bcrps31	Bcrps31	1	9.03147e-06	150.46	MQIFVK(1)TLTGK	2	-0.017619	10
A0A384J9L6	104	K	Bcrps31	Bcrps31	1	0.00675836	77.058	LAVLK(1)YYK	2	-0.19225	4
A0A384J9L6	99	K	Bcrps31	Bcrps31	1	0.0103448	78.77	TK(1)LAVLK	2	0.176	1
A0A384J9L6	33	K	Bcrps31	Bcrps31	1	4.09765e-08	124.42	IQDK(1)EGIPPDQQR	2	3.2656	6
A0A384J9L6	89	K	Bcrps31	Bcrps31	1	0.0189705	94.262	VYTTPK(1)K	2	0.21673	2
A0A384J9L6	113	K	Bcrps31	Bcrps31	1	0.000674421	105.98	VDGDGK(1)IER	2	0.17651	5
A0A384J9L6	48	K	Bcrps31	Bcrps31	1	5.87193e-09	192.68	LIFAGK(1)QLEDGR	2	0.12091	12
A0A384J9L6	107	K	Bcrps31	Bcrps31	1	0.000585461	111.61	YYK(1)VDGDGK	2	-1.1626	7
A0A384J9M4	60	K	Bcrps15	Bcrps15	1	0.0247404	73.616	K(1)PMGLIK	2	-2.8021	3
A0A384J9M4	85	K	Bcrps15	Bcrps15	0.99981	0.000401324	71.601	QEAQPNEKPDLVK(1)THLR	4	0.36098	3
A0A384J9M4	80	K	Bcrps15	Bcrps15	1	9.07837e-09	162.72	QEAQPNEK(1)PDLVK	2	0.53388	2
A0A384J9M4	10	K	Bcrps15	Bcrps15	1	2.56923e-10	201.3	ADEEYDAQK(1)AAEIK	2	-1.5218	1
A0A384J9M4	15	K	Bcrps15	Bcrps15	1	0.0400969	57.281	AAEIK(1)AK	2	0.2095	1
A0A384J9Q1	439	K	Uncharacterized protein	BCIN_02g06270	1	0.000168372	103.08	AIGEIYETCK(1)K	2	0.35339	2
A0A384J9Q1	376	K	Uncharacterized protein	BCIN_02g06270	1	1.25976e-14	156.17	SVATYDK(1)APEMSAAGVAK	3	-1.1519	3
A0A384J9Q1	111	K	Uncharacterized protein	BCIN_02g06270	1	0.0148086	62.894	AFNAAK(1)DGNGR	2	4.0864	1
A0A384J9Q1	140	K	Uncharacterized protein	BCIN_02g06270	1	1.08956e-06	128.85	QDHLYALLK(1)VAK	3	-0.24517	1
A0A384J9Q1	247	K	Uncharacterized protein	BCIN_02g06270	0.999995	1.01159e-09	132.72	YENGENDEFLKPIILGGK(1)EAR	3	0.7965	2
A0A384J9Q2	104	K	H15 domain-containing protein	BCIN_02g04870	1	0.0285722	59.35	APAEK(1)APK	2	-0.7686	1
A0A384J9Q2	85	K	H15 domain-containing protein	BCIN_02g04870	1	0.000835609	75.764	EVFIMPK(1)GSSGTVK	2	-1.584	1
A0A384J9Q2	139	K	H15 domain-containing protein	BCIN_02g04870	1	4.46139e-05	124.51	KPVDAAATK(1)EK	2	-0.17096	2
A0A384J9Q2	184	K	H15 domain-containing protein	BCIN_02g04870	1	5.63624e-05	96.464	DAPAVVEK(1)DTVLK	2	-0.087579	2
A0A384J9Q2	14	K	H15 domain-containing protein	BCIN_02g04870	1	0.00116911	80.69	AATTTAAAPK(1)AK	2	0.95969	2
A0A384J9Q5	150	K	Bcfol2	Bcfol2	1	0.0235914	58.476	YAK(1)ALLYLTK	2	0.29607	1
A0A384J9Q6	57	K	Uncharacterized protein	BCIN_02g06440	1	4.67108e-05	93.478	VYVGNLSYDVK(1)WHHLK	4	-0.097607	3
A0A384J9Q6	62	K	Uncharacterized protein	BCIN_02g06440	1	0.0225902	50.353	WHHLK(1)DFMR	3	-0.29923	1
A0A384J9S5	294	K	Bcths1	Bcths1	1	1.44856e-32	303.96	NSASYFLGNK(1)ENDSLQR	2	-0.0041055	1
A0A384J9S5	523	K	Bcths1	Bcths1	1	3.79807e-06	147.24	LETWDMAEEK(1)LR	2	-1.6654	2
A0A384J9S5	66	K	Bcths1	Bcths1	1	0.00661015	77.732	IAVFDK(1)LK	2	-0.60401	3
A0A384J9S5	10	K	Bcths1	Bcths1	1	6.37006e-05	97.779	EAVEK(1)VAEGVK	2	0.8308	2
A0A384J9S5	513	K	Bcths1	Bcths1	1	3.2693e-09	163.99	YLGK(1)LETWDMAEEK	2	-1.6014	1
A0A384J9S5	247	K	Bcths1	Bcths1	1	3.31323e-08	131.66	DK(1)IADGTNTTVYR	2	-3.8061	2
A0A384J9T2	103	K	Bcrpn9	Bcrpn9	1	0.000656741	102.52	LSFLEAVAK(1)K	2	1.1277	1
A0A384J9U0	63	K	Bcrpl28	Bcrpl28	1	1.42687e-05	115.23	YFHK(1)QGNHFWK	3	-0.58657	7
A0A384J9U0	70	K	Bcrpl28	Bcrpl28	1	0.00871431	60.55	QGNHFWK(1)PVVNLDK	3	0.17327	2
A0A384J9U0	95	K	Bcrpl28	Bcrpl28	1	0.0014895	113.62	RDEYLSGEK(1)K	2	0.043784	11
A0A384J9U0	132	K	Bcrpl28	Bcrpl28	1	0.00133325	134.48	WFSK(1)EAER	2	0.33354	8
A0A384J9U0	7	K	Bcrpl28	Bcrpl28	1	0.00268157	95.608	PTHLSK(1)TR	2	-0.29196	2
A0A384J9U0	86	K	Bcrpl28	Bcrpl28	1	0.00038107	133.81	LWSLVPLEK(1)R	2	-0.08885	5
A0A384J9U0	55	K	Bcrpl28	Bcrpl28	1	7.58108e-06	113.44	YHPGYFGK(1)VGMR	3	-0.64262	13
A0A384J9U0	47	K	Bcrpl28	Bcrpl28	1	1.04346e-09	200.9	TNMDK(1)YHPGYFGK	2	-0.48475	5
A0A384J9U4	66	K	Uncharacterized protein	BCIN_02g06810	1	0.0003398	75.548	WK(1)HPDPYRPPTAPGGSK	4	0.14547	1
A0A384J9W3	123	K	Bckgd2	Bckgd2	1	0.000342743	88.561	LELGGAPEGGDK(1)EK	2	-2.9715	2
A0A384J9W3	131	K	Bckgd2	Bckgd2	1	0.00178484	76.326	ASSEPK(1)EAASK	2	0.45685	2
A0A384J9W3	245	K	Bckgd2	Bckgd2	1	0.00596043	80.688	LYK(1)DEVLK	2	0.12282	3
A0A384J9W3	420	K	Bckgd2	Bckgd2	1	0.00400995	78.136	VK(1)EYIEDPR	2	2.3358	1
A0A384J9W4	36	K	Elongation of fatty acids protein	BCIN_02g04240	1	8.30163e-07	98.062	VFTAVK(1)GYHPQDFDFQPR	3	-0.29016	2
A0A384J9Y2	517	K	Uncharacterized protein	BCIN_02g06580	1	0.0037732	116.54	YK(1)LHQIK	2	-0.43563	2
A0A384J9Y2	340	K	Uncharacterized protein	BCIN_02g06580	1	0.00226243	98.997	GVLQK(1)IIK	2	-0.10306	2
A0A384J9Y3	693	K	Aconitate hydratase, mitochondrial	Bcaco1	1	2.75753e-06	108.72	HLGGLAIITK(1)SFAR	3	0.56658	3
A0A384J9Y3	373	K	Aconitate hydratase, mitochondrial	Bcaco1	1	7.61345e-12	191.96	FSEAVK(1)ANNWPEELK	2	-1.2616	2
A0A384J9Y3	524	K	Aconitate hydratase, mitochondrial	Bcaco1	1	2.24831e-10	128.38	DGK(1)EFMLAPPTGDGLPSR	2	0.016492	2
A0A384J9Y3	704	K	Aconitate hydratase, mitochondrial	Bcaco1	1	0.00242866	89.752	IHETNLK(1)K	3	0.19498	2
A0A384J9Y3	94	K	Aconitate hydratase, mitochondrial	Bcaco1	1	0.000161383	96.229	GVSYLK(1)LRPDR	3	-0.14942	3
A0A384J9Y3	315	K	Aconitate hydratase, mitochondrial	Bcaco1	1	0.000314741	108.31	MYDYLAATK(1)R	2	-0.20748	7
A0A384J9Y3	748	K	Aconitate hydratase, mitochondrial	Bcaco1	1	3.01231e-06	120.87	VHPK(1)SGESFDIK	3	-0.6477	2
A0A384J9Y3	635	K	Aconitate hydratase, mitochondrial	Bcaco1	1	1.30599e-29	207.64	GHLDNISNNMLIGATNSANGEANK(1)VK	3	0.1939	4
A0A384J9Y3	232	K	Aconitate hydratase, mitochondrial	Bcaco1	1	0.00506932	84.743	APK(1)VIGVK	2	-0.26809	3
A0A384J9Y3	43	K	Aconitate hydratase, mitochondrial	Bcaco1	1	6.44056e-06	102.97	QNIHEK(1)NNFINYK	3	-0.47925	3
A0A384J9Y3	609	K	Aconitate hydratase, mitochondrial	Bcaco1	1	3.6384e-10	136.33	TTTDHISMAGPWLK(1)YR	3	0.41397	3
A0A384J9Z6	93	K	Bcmog1	Bcmog1	1	0.00132482	81.92	VWSITDTK(1)FSK	2	1.7912	1
A0A384JA07	320	K	Uncharacterized protein	BCIN_02g06130	1	0.000221056	99.283	YDPDNDNK(1)TR	2	0.96007	1
A0A384JA07	114	K	Uncharacterized protein	BCIN_02g06130	1	0.0189835	64.42	FWFTK(1)DLK	2	0.49686	1
A0A384JA13	27	K	Histone H2B	BCIN_02g06790	1	0.000663723	93.166	APASK(1)QDAGK	2	1.237	1
A0A384JA13	40	K	Histone H2B	BCIN_02g06790	1	0.00163621	92.051	TTTSEGK(1)PR	2	-0.54689	1
A0A384JA13	57	K	Histone H2B	BCIN_02g06790	1	0.000152461	95.477	KETYSSYIYK(1)VLK	3	-0.20698	9
A0A384JA13	134	K	Histone H2B	BCIN_02g06790	1	0.00209368	79.659	AVTK(1)YSSSTK	2	0.73329	2
A0A384JA13	122	K	Histone H2B	BCIN_02g06790	1	1.13509e-06	108.47	LILPGELAK(1)HAVSEGTK	2	0.042834	3
A0A384JA13	9	K	Histone H2B	BCIN_02g06790	1	0.0201303	59.84	GVASK(1)APAAAK	2	0.26978	1
A0A384JA13	48	K	Histone H2B	BCIN_02g06790	1	0.000686327	100.88	K(1)ETYSSYIYK	2	0.77245	2
A0A384JA13	15	K	Histone H2B	BCIN_02g06790	1	0.00117197	75.764	APAAAK(1)APASASK	2	0.492	2
A0A384JA13	22	K	Histone H2B	BCIN_02g06790	1	3.72153e-06	156	APASASK(1)APASK	2	0.31668	3
A0A384JA13	99	K	Histone H2B	BCIN_02g06790	1	0.0132056	111.69	LAAYNK(1)K	2	-0.26114	3
A0A384JA13	93	K	Histone H2B	BCIN_02g06790	1	2.04638e-15	249.69	VATEASK(1)LAAYNK	2	0.27384	4
A0A384JA29	439	K	Bcrrp14	Bcrrp14	1	0.0212393	63.227	QEIEEK(1)ER	2	-1.7764	1
A0A384JA37	280	K	Dihydrolipoyl dehydrogenase	BCIN_02g06400	1	1.35658e-08	137.21	LNTK(1)VMGGDVTGEK	2	0.60783	3
A0A384JA37	497	K	Dihydrolipoyl dehydrogenase	BCIN_02g06400	1	1.17904e-06	114.75	TCHAHPTLAEAFK(1)EAAMATYGK	3	-0.2343	5
A0A384JA37	146	K	Dihydrolipoyl dehydrogenase	BCIN_02g06400	1	0.02456	73.26	GVEFLFK(1)K	2	-0.10524	2
A0A384JA37	417	K	Dihydrolipoyl dehydrogenase	BCIN_02g06400	1	0.0400969	57.281	AAGTK(1)YK	2	0.21753	1
A0A384JA37	336	K	Dihydrolipoyl dehydrogenase	BCIN_02g06400	1	1.40197e-09	125.45	RPYTAGLGLENIGLETDDK(1)GR	3	-0.04711	2
A0A384JA37	506	K	Dihydrolipoyl dehydrogenase	BCIN_02g06400	1	8.59979e-09	164.48	EAAMATYGK(1)AVHY	2	-0.47686	5
A0A384JA37	151	K	Dihydrolipoyl dehydrogenase	BCIN_02g06400	1	0.00843933	91.318	NNVK(1)YVK	2	0.096696	2
A0A384JA37	76	K	Dihydrolipoyl dehydrogenase	BCIN_02g06400	1	0.0127517	113.89	VTCIEK(1)R	2	-0.67183	1
A0A384JA37	290	K	Dihydrolipoyl dehydrogenase	BCIN_02g06400	1	0.000635562	86.772	VMGGDVTGEK(1)VK	2	-0.43855	5
A0A384JA40	289	K	MFS domain-containing protein	BCIN_02g04840	1	1.85976e-33	313.87	DVEQASEDVQAYK(1)QGK	3	-0.27775	3
A0A384JA44	52	K	Bccmk2	Bccmk2	1	0.00407657	76.679	YYAAK(1)VINK	2	-1.3548	1
A0A384JA49	324	K	Uncharacterized protein	BCIN_02g07210	1	6.92485e-06	129	YVNAINEEK(1)WR	2	-1.5719	1
A0A384JA73	468	K	Eukaryotic translation initiation factor 2A	BCIN_02g07710	1	0.000121768	103.26	GQATPSHFK(1)R	3	0.30742	2
A0A384JA73	691	K	Eukaryotic translation initiation factor 2A	BCIN_02g07710	1	0.0236057	57.425	AGGEK(1)LEDTQVK	2	3.367	1
A0A384JA73	168	K	Eukaryotic translation initiation factor 2A	BCIN_02g07710	1	0.0116042	74.415	TVWNK(1)LR	2	0.57634	1
A0A384JA87	150	K	Uncharacterized protein	BCIN_02g07550	1	0.000294857	92.039	IAGIFTAK(1)DLAFR	2	0.45543	2
A0A384JA89	412	K	Bcjem1	Bcjem1	1	0.000671221	93.096	DYYK(1)VLGVPK	2	-1.3491	2
A0A384JA99	728	K	Uncharacterized protein	BCIN_02g08330	1	0.00051544	110.38	LIELLQTFK(1)K	2	0.26458	1
A0A384JAB6	252	K	T-complex protein 1 subunit eta	BCIN_02g07150	1	0.000457931	119.68	SEK(1)DNAEVR	2	0.98156	2
A0A384JAB6	127	K	T-complex protein 1 subunit eta	BCIN_02g07150	1	4.52992e-06	98.062	DHVEQGVSSQTIIK(1)GLR	3	1.1126	1
A0A384JAB6	443	K	T-complex protein 1 subunit eta	BCIN_02g07150	1	6.29846e-05	98.105	SFAK(1)ALEVIPR	2	0.066991	2
A0A384JAB6	399	K	T-complex protein 1 subunit eta	BCIN_02g07150	1	0.000713038	83.862	SLHDAIMIVK(1)R	3	-1.073	1
A0A384JAB6	139	K	T-complex protein 1 subunit eta	BCIN_02g07150	1	0.00729361	67.704	ASTMAVNK(1)IK	2	2.0464	1
A0A384JAB6	285	K	T-complex protein 1 subunit eta	BCIN_02g07150	1	0.000671221	93.096	MEALYK(1)TGAK	2	1.3626	4
A0A384JAC8	166	K	Bcap2	Bcap2	1	0.00182648	75.819	DVMTIGDLK(1)IK	2	-0.53981	2
A0A384JAC8	157	K	Bcap2	Bcap2	1	0.000269131	74.214	YGSGSLSGFTSK(1)DVMTIGDLK	3	-0.64815	2
A0A384JAC8	388	K	Bcap2	Bcap2	1	2.4983e-10	145.69	YYSIYDLGK(1)NTVGLAK	3	0.61358	3
A0A384JAF6	298	K	Mitogen-activated protein kinase	Bmp1	1	0.0635855	47.603	LLAFNPVK(1)R	2	-1.8687	1
A0A384JAF8	356	K	Bcvps4	Bcvps4	1	0.0128321	61.161	IQTATHYK(1)K	3	-0.30032	2
A0A384JAF8	15	K	Bcvps4	Bcvps4	1	0.049576	68.915	AIDVVK(1)K	2	-0.14501	1
A0A384JAG3	504	K	Aminotran_1_2 domain-containing protein	BCIN_02g06920	1	0.00338797	81.017	HAITK(1)VLTR	2	-0.17996	1
A0A384JAG9	412	K	Serine hydroxymethyltransferase	Bcshm2	1	0.00235168	144.09	GFGTEDFK(1)R	2	0.23439	4
A0A384JAG9	9	K	Serine hydroxymethyltransferase	Bcshm2	1	5.06545e-14	186.94	SSTYALPK(1)SHQEMLEK	3	-0.8196	3
A0A384JAG9	17	K	Serine hydroxymethyltransferase	Bcshm2	1	3.64876e-08	124.19	SHQEMLEK(1)SLVETDPEIAEIMK	3	2.0626	2
A0A384JAG9	336	K	Serine hydroxymethyltransferase	Bcshm2	1	8.23206e-07	185.25	ALENEFK(1)QLGYK	2	-0.54323	4
A0A384JAG9	434	K	Serine hydroxymethyltransferase	Bcshm2	1	3.35175e-06	142.83	EVQAALPK(1)SDNK	2	-3.0444	3
A0A384JAG9	453	K	Serine hydroxymethyltransferase	Bcshm2	1	2.4263e-08	139.86	VAGGEVEK(1)INELR	2	-0.19841	3
A0A384JAG9	318	K	Serine hydroxymethyltransferase	Bcshm2	1	0.00164134	131.52	QATTDDFK(1)K	2	0.51515	3
A0A384JAG9	65	K	Serine hydroxymethyltransferase	Bcshm2	1	7.92376e-07	119.62	AVFDALGSPMSNK(1)YSEGYPGAR	3	-0.13853	5
A0A384JAH7	139	K	NmrA domain-containing protein	BCIN_02g05960	1	1.69977e-05	95.5	NYPTK(1)NFDLEDVHVEGAER	3	-0.098917	1
A0A384JAH7	97	K	NmrA domain-containing protein	BCIN_02g05960	1	0.0147665	63.473	HLK(1)VSGDLGR	2	0.29741	1
A0A384JAH7	160	K	NmrA domain-containing protein	BCIN_02g05960	1	2.52071e-05	102.73	IADAVAK(1)YDVDR	2	-0.60344	3
A0A384JAH7	293	K	NmrA domain-containing protein	BCIN_02g05960	1	0.0161096	97.602	HINLPK(1)K	2	0.40587	1
A0A384JAI7	118	K	40S ribosomal protein S26	BCIN_02g06060	1	0.00258929	94.309	VNPNQAAAK(1)A	2	0.013236	4
A0A384JAI7	19	K	40S ribosomal protein S26	BCIN_02g06060	1	0.00415122	110.61	GHVK(1)PIR	2	0.10242	2
A0A384JAJ6	1019	K	Structural maintenance of chromosomes protein	Bcsmc4	1	0.00689387	67.93	IMQVGGEK(1)LR	2	-0.9911	1
A0A384JAJ7	297	K	Uncharacterized protein	BCIN_03g00010	1	0.0201303	59.84	FIK(1)DIPANQYK	2	3.7451	1
A0A384JAL0	180	K	PP28 domain-containing protein	BCIN_02g09320	1	0.000236523	77.191	LHLAGK(1)TDEAQADLAR	3	-1.5384	1
A0A384JAM1	190	K	CRAL-TRIO domain-containing protein	BCIN_02g08570	1	0.0128164	61.444	GVGIGK(1)VPSVYAYVK	2	-2.7265	1
A0A384JAM1	261	K	CRAL-TRIO domain-containing protein	BCIN_02g08570	1	3.84233e-06	117.27	ELLAQVPK(1)ENLPK	2	0.36829	2
A0A384JAM1	70	K	CRAL-TRIO domain-containing protein	BCIN_02g08570	1	0.00212328	107.11	K(1)FDVTLAEK	2	0.51083	3
A0A384JAM1	102	K	CRAL-TRIO domain-containing protein	BCIN_02g08570	1	0.00496796	97.798	TFDYK(1)EK	2	-0.092762	4
A0A384JAM1	253	K	CRAL-TRIO domain-containing protein	BCIN_02g08570	1	1.79727e-05	95.197	IHVLGSGYQK(1)ELLAQVPK	3	-0.50445	2
A0A384JAM1	12	K	CRAL-TRIO domain-containing protein	BCIN_02g08570	1	1.78706e-32	225.51	LDPK(1)YDQYDFPTTSPTAQSGHPGHTTPEQDAQVQQLR	4	-0.085857	1
A0A384JAM1	47	K	CRAL-TRIO domain-containing protein	BCIN_02g08570	1	2.65015e-05	114.72	LK(1)LEAAGFTER	2	-1.029	3
A0A384JAM1	8	K	CRAL-TRIO domain-containing protein	BCIN_02g08570	1	1.83885e-05	111.63	AATSDVK(1)LDPK	2	-0.88488	2
A0A384JAM1	109	K	CRAL-TRIO domain-containing protein	BCIN_02g08570	0.999998	7.28364e-07	118.08	EKEEVFK(1)YYPQYYHK	3	-0.58285	2
A0A384JAM1	117	K	CRAL-TRIO domain-containing protein	BCIN_02g08570	1	0.000216586	93.345	YYPQYYHK(1)TDK	3	0.28451	3
A0A384JAP1	17	K	Uncharacterized protein	BCIN_02g07930	1	0.000523237	73.296	VHEGK(1)VAIVTGSAR	3	0.33022	2
A0A384JAP1	247	K	Uncharacterized protein	BCIN_02g07930	1	0.00189794	70.089	EWDTEEVK(1)AVGK	2	1.1291	1
A0A384JAQ1	204	K	Uncharacterized protein	BCIN_02g08020	1	8.08756e-05	108.43	EELLYNK(1)EK	2	-0.87764	2
A0A384JAQ1	213	K	Uncharacterized protein	BCIN_02g08020	1	5.34983e-10	130.66	LLSNGDK(1)WEPELAAAAR	2	-2.2152	1
A0A384JAQ4	147	K	Uncharacterized protein	BCIN_02g09160	1	0.00413959	76.282	YK(1)EDLGFIR	2	0.88107	2
A0A384JAQ4	201	K	Uncharacterized protein	BCIN_02g09160	1	3.42287e-06	158.58	AAQSAK(1)LQELIR	2	1.1435	1
A0A384JAS2	74	K	Bcrps20	Bcrps20	1	5.03375e-32	295.43	TPCGEGSK(1)TWDCFEMR	2	-0.99416	2
A0A384JAS2	33	K	Bcrps20	Bcrps20	1	0.000203922	133.13	VESLEK(1)VCR	2	2.8046	5
A0A384JAS2	61	K	Bcrps20	Bcrps20	1	2.1058e-05	117.2	LPTQTLK(1)VTTR	2	0.13467	2
A0A384JAS2	7	K	Bcrps20	Bcrps20	1	0.000199927	103.08	DK(1)DFAGEGPK	2	-0.15247	3
A0A384JAS2	26	K	Bcrps20	Bcrps20	1	0.0150558	102.71	ITLTSK(1)K	2	-0.096861	3
A0A384JAS2	5	K	Bcrps20	Bcrps20	0.974476	4.61732e-06	97.45	SYNK(0.974)DK(0.026)DFAGEGPK	3	-0.85026	1
A0A384JAW9	74	K	40S ribosomal protein S25	BCIN_03g00790	1	0.000598895	110.76	ELEEK(1)GQIK	2	-0.16089	3
A0A384JAW9	69	K	40S ribosomal protein S25	BCIN_03g00790	1	0.000954602	158.76	CLK(1)ELEEK	2	-0.57899	4
A0A384JAW9	32	K	40S ribosomal protein S25	BCIN_03g00790	1	4.6805e-09	160.04	AQHAVILDK(1)STSDR	3	-0.31328	2
A0A384JAW9	40	K	40S ribosomal protein S25	BCIN_03g00790	1	7.97992e-07	123.75	LAK(1)DVQSYR	2	0.44613	3
A0A384JAW9	23	K	40S ribosomal protein S25	BCIN_03g00790	1	0.012474	54.898	DK(1)AQHAVILDK	3	0.13544	2
A0A384JAW9	82	K	40S ribosomal protein S25	BCIN_03g00790	1	9.15729e-09	162.37	IVVK(1)HHAGDIYTR	4	-0.10229	3
A0A384JAY7	384	K	Bcnop56	Bcnop56	1	5.80806e-06	125.97	FLANK(1)CSIASR	2	-1.252	2
A0A384JAY7	142	K	Bcnop56	Bcnop56	1	2.51579e-06	134.56	LLK(1)GLQEGDVER	2	-0.11454	1
A0A384JAY7	139	K	Bcnop56	Bcnop56	1	0.00461005	86.833	LHAPK(1)LLK	2	-0.48096	2
A0A384JAY7	166	K	Bcnop56	Bcnop56	1	0.00258056	133.6	VK(1)FSVQK	2	0.57574	3
A0A384JAY7	49	K	Bcnop56	Bcnop56	1	1.41305e-05	148.56	MVK(1)LVNFAPYR	2	0.23454	3
A0A384JAY7	43	K	Bcnop56	Bcnop56	1	2.30365e-09	182.33	EVQDAGQDLAK(1)FGK	2	-1.8173	1
A0A384JAY7	329	K	Bcnop56	Bcnop56	1	0.00425803	61.976	LISHAGSLTNLSK(1)YPASTVQILGAEK	3	0.46006	1
A0A384JB03	437	K	Glutamate decarboxylase	BCIN_03g01040	1	0.00184469	111.17	TDNLK(1)MLR	2	1.0894	1
A0A384JB03	432	K	Glutamate decarboxylase	BCIN_03g01040	1	2.41082e-07	121.03	SWVVPAYTMAPK(1)TDNLK	2	0.57391	2
A0A384JB03	61	K	Glutamate decarboxylase	BCIN_03g01040	1	4.71919e-29	216.38	FAAEDLPEHEMPDGEMPK(1)EVAYR	3	-1.4209	3
A0A384JB03	449	K	Glutamate decarboxylase	BCIN_03g01040	1	0.0190432	67.169	EDFSK(1)SR	2	-0.3833	1
A0A384JB13	236	K	Uncharacterized protein	BCIN_02g07690	1	5.62116e-15	188.1	LVEVK(1)ENEGEGEGEGTEK	2	0.91013	1
A0A384JB13	249	K	Uncharacterized protein	BCIN_02g07690	1	3.06146e-33	296.73	ENEGEGEGEGTEK(1)GDVMK	2	-0.18544	3
A0A384JB16	238	K	Bcrpt3	Bcrpt3	1	1.86614e-14	202.33	VVGSEFVQK(1)YLGEGPR	2	1.8715	2
A0A384JB16	212	K	Bcrpt3	Bcrpt3	1	0.00335479	67.685	GVLLYGPPGTGK(1)TMLVK	2	-0.76031	1
A0A384JB16	416	K	Bcrpt3	Bcrpt3	1	0.000245654	94.122	GAQEADK(1)FDFYK	2	-1.093	2
A0A384JB54	204	K	Adenine deaminase	Bcaah1	1	0.00456722	66.004	EIYESAEGK(1)GIHR	3	1.0735	1
A0A384JB54	229	K	Adenine deaminase	Bcaah1	1	0.0027846	84.817	ALDICK(1)VER	2	0.43344	1
A0A384JB54	247	K	Adenine deaminase	Bcaah1	1	0.00630726	81.017	LVEDESLLK(1)R	2	0.80444	1
A0A384JB57	562	K	Bcrna14	Bcrna14	1	0.0122138	64.918	TDVEK(1)GTIVR	2	0.87791	1
A0A384JB67	581	K	Uncharacterized protein	BCIN_03g01690	1	0.00735236	70.389	IESFLASATK(1)R	2	-0.25068	3
A0A384JB76	215	K	Bcmir1	Bcmir1	1	3.66976e-05	110.08	VVEAIYTK(1)VDK	2	0.57173	3
A0A384JB76	173	K	Bcmir1	Bcmir1	1	0.000225648	81.003	LVSDPTYANGLIGGFSK(1)MLK	3	1.3712	1
A0A384JB83	119	K	Bcmam33	Bcmam33	1	0.00732829	74.464	SFGDEK(1)IR	2	-0.03224	2
A0A384JB83	283	K	Bcmam33	Bcmam33	1	0.0137852	67.169	NVK(1)GFVEA	2	-0.92419	2
A0A384JB83	80	K	Bcmam33	Bcmam33	1	7.09314e-29	213.72	LASEIQMEEEMK(1)EHEELPTSVK	3	0.069087	4
A0A384JB83	184	K	Bcmam33	Bcmam33	1	0.0157341	85.676	VNIIVEK(1)K	2	0.61541	2
A0A384JB84	34	K	Uncharacterized protein	BCIN_03g00005	1	0.0236318	61.962	SAYLK(1)HGK	2	-0.77368	2
A0A384JB84	37	K	Uncharacterized protein	BCIN_03g00005	1	9.18356e-05	109.66	HGK(1)FHQMGNK	3	-0.38246	3
A0A384JBA1	21	K	Prefoldin subunit 3	Bcpac10	1	0.000498868	84.508	INMPDIQK(1)TLDTVR	2	1.3782	2
A0A384JBA2	212	K	Glutathione peroxidase	Bcgpx3	1	0.0036055	119.17	VK(1)WNFEK	2	0.50422	3
A0A384JBB1	205	K	Bcmas2	Bcmas2	1	5.5167e-09	152.34	GNTLGNPLLCPK(1)ER	2	0.44385	1
A0A384JBD4	200	K	Bcrps5	Bcrps5	1	0.00074144	97.813	GSSNSYAIK(1)K	2	0.46368	4
A0A384JBD4	33	K	Bcrps5	Bcrps5	1	6.04124e-09	176.25	LFNK(1)WSYEDVEIR	2	0.56975	5
A0A384JBE2	783	K	Bccse1	Bccse1	1	2.89405e-05	134.49	LNSNPPEAFK(1)R	2	0.72471	3
A0A384JBE2	78	K	Bccse1	Bccse1	1	0.0011871	75.483	NYK(1)LPQNEVFTIK	2	0.1269	1
A0A384JBE3	152	K	Ribosomal protein	BCIN_03g01820	1	0.00302409	83.309	INEVK(1)STIK	2	-1.1523	1
A0A384JBE3	147	K	Ribosomal protein	BCIN_03g01820	1	6.03325e-20	183.65	FPTPVSHNEDLSGK(1)INEVK	3	2.2776	2
A0A384JBE3	130	K	Ribosomal protein	BCIN_03g01820	1	0.0230357	58.172	LLGPGLSK(1)AGK	2	1.3887	2
A0A384JBE3	3	K	Ribosomal protein	BCIN_03g01820	1	0.000431176	99.257	SK(1)ITVAGVR	2	-0.45846	3
A0A384JBE3	118	K	Ribosomal protein	BCIN_03g01820	1	7.99189e-16	209.79	YDAFVASDTLIK(1)QIPR	3	-0.1472	9
A0A384JBE3	156	K	Ribosomal protein	BCIN_03g01820	1	0.00173781	114.28	STIK(1)FQLK	2	-0.1144	3
A0A384JBE3	91	K	Ribosomal protein	BCIN_03g01820	1	0.000781104	85.493	HGGVDAMSADDLK(1)K	2	-1.503	2
A0A384JBE3	106	K	Ribosomal protein	BCIN_03g01820	1	2.056e-06	123.29	K(1)YDAFVASDTLIK	2	0.64828	2
A0A384JBE3	24	K	Ribosomal protein	BCIN_03g01820	1	1.5625e-11	160.8	TNVQSLLEYSLETK(1)K	2	-1.8038	3
A0A384JBE3	214	K	Ribosomal protein	BCIN_03g01820	1	0.00334889	111.95	ASMSPPK(1)R	2	-1.2	1
A0A384JBE3	133	K	Ribosomal protein	BCIN_03g01820	1	9.49597e-14	167.99	AGK(1)FPTPVSHNEDLSGK	2	0.068432	4
A0A384JBG8	62	K	Uncharacterized protein	BCIN_02g09210	1	0.0350629	77.058	HPADFK(1)K	2	1.0197	1
A0A384JBI0	69	K	Bcskp1	Bcskp1	1	1.27906e-06	111.6	VIEWADHHK(1)HDPAPTADDDSDSR	4	-0.7915	4
A0A384JBI6	155	K	Uncharacterized protein	BCIN_03g01010	1	0.000742798	101.65	LANDNK(1)NAK	2	0.40825	1
A0A384JBI6	261	K	Uncharacterized protein	BCIN_03g01010	1	0.000654987	107.21	YK(1)SSLDAGR	2	0.19759	7
A0A384JBI6	53	K	Uncharacterized protein	BCIN_03g01010	1	9.71579e-10	193.06	LLIQNQDEMLK(1)TGR	3	-0.12362	7
A0A384JBI6	259	K	Uncharacterized protein	BCIN_03g01010	1	1.24198e-06	144.57	MMMTSGEAVK(1)YK	2	-1.0339	15
A0A384JBI6	273	K	Uncharacterized protein	BCIN_03g01010	1	0.00764351	68.657	QIVAK(1)EGVK	2	-0.013711	2
A0A384JBI6	42	K	Uncharacterized protein	BCIN_03g01010	1	1.1141e-05	109.44	VK(1)LLIQNQDEMLK	2	-0.12814	3
A0A384JBI6	281	K	Uncharacterized protein	BCIN_03g01010	1	3.2764e-06	142.08	SLFK(1)GAGANILR	2	0.070867	4
A0A384JBI6	112	K	Uncharacterized protein	BCIN_03g01010	1	0.0135314	95.793	SMFNFK(1)K	2	-0.63135	18
A0A384JBI6	69	K	Uncharacterized protein	BCIN_03g01010	1	1.92069e-05	150.1	YDGIVECFK(1)R	2	0.30476	15
A0A384JBI6	60	K	Uncharacterized protein	BCIN_03g01010	1	0.00777135	67.385	K(1)YDGIVECFK	2	0.22954	2
A0A384JBI6	173	K	Uncharacterized protein	BCIN_03g01010	1	8.47154e-05	114.86	QFNGLVDVYK(1)K	2	0.2159	6
A0A384JBI6	174	K	Uncharacterized protein	BCIN_03g01010	1	3.36567e-08	156.81	K(1)TLASDGIAGLYR	2	0.40059	1
A0A384JBI6	106	K	Uncharacterized protein	BCIN_03g01010	1	0.000178556	152.97	DTYK(1)SMFNFK	2	-0.37837	14
A0A384JBL3	401	K	Aldedh domain-containing protein	BCIN_03g01130	1	2.36174e-22	197.28	EVSVVGDPFAEDTFQGPQVTK(1)AQYDR	3	0.80827	1
A0A384JBL3	192	K	Aldedh domain-containing protein	BCIN_03g01130	1	3.83038e-07	119.38	YYGGYADK(1)IHGQVIDTGIAK	3	-2.6522	2
A0A384JBN5	997	K	Bclhs1	Bclhs1	1	5.68427e-06	120.57	GDEGTEGK(1)PIFK	2	-1.7696	2
A0A384JBN5	323	K	Bclhs1	Bclhs1	1	5.18462e-06	107.17	VSATAEK(1)VQAHGR	3	0.54538	2
A0A384JBN5	555	K	Bclhs1	Bclhs1	1	0.014702	58.246	HNCDNK(1)DIR	3	-0.056337	2
A0A384JBN5	336	K	Bclhs1	Bclhs1	1	0.01059	77.923	LWK(1)EAER	2	1.1062	3
A0A384JBN5	430	K	Bclhs1	Bclhs1	1	0.0223251	60.398	IVGGSDK(1)IR	2	1.1491	1
A0A384JBN5	316	K	Bclhs1	Bclhs1	1	0.00933257	66.55	AQK(1)VSATAEK	2	0.17867	1
A0A384JBN5	715	K	Bclhs1	Bclhs1	1	1.26161e-12	203.76	LREEALNQLEGFTYK(1)AR	3	1.319	4
A0A384JBN5	672	K	Bclhs1	Bclhs1	1	4.79176e-05	91.622	YETEHK(1)GLPQVPASEIAR	3	-0.53761	2
A0A384JBN5	474	K	Bclhs1	Bclhs1	1	8.09752e-05	87.676	SYDGASYAAGIK(1)YIDIHK	3	-1.358	1
A0A384JBN5	375	K	Bclhs1	Bclhs1	1	0.000714568	73.927	AEFEK(1)LAEGHAAR	3	-0.93386	2
A0A384JBN5	419	K	Bclhs1	Bclhs1	1	6.20091e-05	173.04	TPFVQK(1)ELEK	2	0.60655	3
A0A384JBN5	529	K	Bclhs1	Bclhs1	1	0.00182648	75.819	VSPGSAEK(1)QLK	2	-0.38254	1
A0A384JBN5	666	K	Bclhs1	Bclhs1	1	0.000320668	82.651	TLIVIPLK(1)YETEHK	3	0.80341	1
A0A384JBP8	81	K	Uncharacterized protein	BCIN_03g03150	1	0.0538138	46.001	LLAK(1)DVTK	2	0.25809	1
A0A384JBP8	77	K	Uncharacterized protein	BCIN_03g03150	1	0.0333595	52.247	GLAFADK(1)LLAK	2	-0.52447	2
A0A384JBP8	164	K	Uncharacterized protein	BCIN_03g03150	1	0.000180001	106.67	DPK(1)DTSASSR	2	-2.3353	1
A0A384JBQ4	149	K	Ribosomal_L2_C domain-containing protein	BCIN_03g02530	1	0.00781936	72.23	VK(1)LPSGAK	2	-1.6837	2
A0A384JBQ4	221	K	Ribosomal_L2_C domain-containing protein	BCIN_03g02530	1	6.11767e-07	100.7	GVAMNPVDHPHGGGNHQHIGK(1)ASTISR	4	0.16258	4
A0A384JBQ4	181	K	Ribosomal_L2_C domain-containing protein	BCIN_03g02530	0.999987	0.00122712	88.803	TDKPLLK(1)ASR	3	-0.16789	3
A0A384JBQ4	198	K	Ribosomal_L2_C domain-containing protein	BCIN_03g02530	1	0.00177021	144.38	NSWPK(1)TR	2	1.0795	6
A0A384JBQ4	60	K	Ribosomal_L2_C domain-containing protein	BCIN_03g02530	1	0.000216973	100.02	GAPLAK(1)VVFR	2	0.39812	4
A0A384JBQ4	46	K	Ribosomal_L2_C domain-containing protein	BCIN_03g02530	1	0.000273715	94.09	GVVK(1)DIIHDPGR	2	0.0084266	4
A0A384JBQ4	24	K	Ribosomal_L2_C domain-containing protein	BCIN_03g02530	1	0.000664559	106.6	LNK(1)APAQFR	2	0.39556	3
A0A384JBR1	307	K	Bclga1	Bclga1	1	0.00209368	79.659	LDEVK(1)TSAIK	2	-0.15796	2
A0A384JBR1	247	K	Bclga1	Bclga1	1	0.000192418	104.43	VCVK(1)VWELYR	2	-0.19162	1
A0A384JBS6	306	K	Uncharacterized protein	BCIN_03g03380	1	0.00152075	73.885	FGLFK(1)DHVVK	3	-0.11049	2
A0A384JBS6	455	K	Uncharacterized protein	BCIN_03g03380	1	0.0237492	59.597	GMWSGK(1)AAK	2	-1.3938	2
A0A384JBS6	534	K	Uncharacterized protein	BCIN_03g03380	1	0.000342747	81.632	SEPFGK(1)EAHDLATR	3	-0.11135	2
A0A384JBS6	367	K	Uncharacterized protein	BCIN_03g03380	1	2.01447e-10	132.51	PTESTEAPFRDEAK(1)EFLR	3	-0.42611	1
A0A384JBS6	163	K	Uncharacterized protein	BCIN_03g03380	1	1.78378e-15	163.79	IEVQHDMGNPESFLDTWK(1)GK	3	0.030618	4
A0A384JBS6	98	K	Uncharacterized protein	BCIN_03g03380	1	3.30662e-06	142.38	LPEEMIK(1)EGWLK	2	0.3885	2
A0A384JBS6	103	K	Uncharacterized protein	BCIN_03g03380	1	0.00505355	97.068	EGWLK(1)LR	2	0.68882	1
A0A384JBS6	136	K	Uncharacterized protein	BCIN_03g03380	1	0.000379087	90.476	SEDK(1)GLWQENGGR	2	0.75005	1
A0A384JBS6	724	K	Uncharacterized protein	BCIN_03g03380	1	1.10122e-13	161.99	TAK(1)EAEVVYIDYGNSEK	2	-0.39322	2
A0A384JBS6	844	K	Uncharacterized protein	BCIN_03g03380	1	0.0297082	54.343	GWEK(1)GFADVIK	2	-3.0619	1
A0A384JBS6	473	K	Uncharacterized protein	BCIN_03g03380	1	0.000810844	85.813	AK(1)LHVGSLQR	3	-0.015604	1
A0A384JBS6	301	K	Uncharacterized protein	BCIN_03g03380	1	0.00146386	74.841	AQHAK(1)FGLFK	3	-0.18665	3
A0A384JBU1	373	K	Bcsis1	Bcsis1	1	0.000153313	105.2	FPTSLTAEQK(1)R	2	-2.9389	2
A0A384JBU2	84	K	Transaldolase	BCIN_03g03360	1	5.35534e-05	102.4	LLVEFGK(1)EILK	2	-1.255	2
A0A384JBU2	189	K	Transaldolase	BCIN_03g03360	1	2.12971e-05	117.09	ILDWYK(1)ASTGK	2	-1.4931	5
A0A384JBU2	61	K	Transaldolase	BCIN_03g03360	1	5.69417e-11	141.13	LIDTAVAYGK(1)EVEGDLEK	3	0.086679	4
A0A384JBU2	51	K	Transaldolase	BCIN_03g03360	1	1.82548e-08	140.35	AEYAK(1)LIDTAVAYGK	3	0.29954	8
A0A384JBU2	299	K	Transaldolase	BCIN_03g03360	1	6.44434e-09	150.05	FAFNEDAMAVEK(1)LR	3	-0.68	4
A0A384JBU2	121	K	Transaldolase	BCIN_03g03360	1	3.63194e-06	145.6	IIDLYK(1)EQGIDK	2	0.39164	5
A0A384JBU2	107	K	Transaldolase	BCIN_03g03360	1	1.33864e-05	156.01	FSFDTK(1)ATINK	2	0.30416	6
A0A384JBU2	112	K	Transaldolase	BCIN_03g03360	1	0.00141383	123.72	ATINK(1)ALR	2	0.10091	5
A0A384JBU2	69	K	Transaldolase	BCIN_03g03360	1	0.0152768	72.607	EVEGDLEK(1)K	2	2.8231	3
A0A384JBU2	215	K	Transaldolase	BCIN_03g03360	1	0.00737774	98.458	AIFDYYK(1)K	2	0.72984	3
A0A384JBU2	88	K	Transaldolase	BCIN_03g03360	1	0.0315033	55.235	EILK(1)VVPGK	2	-0.54891	1
A0A384JBU2	93	K	Transaldolase	BCIN_03g03360	1	0.000363845	90.759	VVPGK(1)VSTEVDAR	2	0.17709	3
A0A384JBU2	45	K	Transaldolase	BCIN_03g03360	1	8.49503e-07	109.37	YQPQDATTNPSLILAASK(1)K	3	-0.15709	3
A0A384JBV7	106	K	Superoxide dismutase [Cu-Zn]	Bcsod1	1	1.51267e-15	168.26	TDAQGNATGSVQDSHIK(1)LIGPLSVIGR	3	-0.16421	2
A0A384JBV7	89	K	Superoxide dismutase [Cu-Zn]	Bcsod1	1	1.40257e-29	206.49	HVGDLGNFK(1)TDAQGNATGSVQDSHIK	4	-0.14385	4
A0A384JBV7	129	K	Superoxide dismutase [Cu-Zn]	Bcsod1	1	2.44514e-20	192.25	TVVVHSGTDDLGK(1)GENEESK	3	-0.15148	6
A0A384JBX5	833	K	AAA domain-containing protein	BCIN_03g02170	1	0.0666937	66.429	NLLVEK(1)K	2	-3.4814	1
A0A384JBX5	825	K	AAA domain-containing protein	BCIN_03g02170	1	1.96533e-07	128.81	IVDEAYEK(1)CR	2	0.45585	2
A0A384JBX9	27	K	Uncharacterized protein	BCIN_03g03620	1	0.000657576	80.387	QGK(1)LPIPGWVDTVK	2	0.36061	1
A0A384JBX9	119	K	Uncharacterized protein	BCIN_03g03620	1	8.74241e-09	164.22	IGVLEQDEEK(1)GGR	2	0.1079	2
A0A384JBX9	23	K	Uncharacterized protein	BCIN_03g03620	1	4.77904e-05	120.06	FIDAYAAFLK(1)R	2	1.1657	3
A0A384JBY4	139	K	Uncharacterized protein	BCIN_03g03440	1	0.000925147	90.697	TDQAK(1)YFGDR	2	0.81739	3
A0A384JBY5	250	K	Uncharacterized protein	BCIN_03g03940	1	2.29935e-06	112.44	DITVAK(1)DDGVRPGITAESLGK	3	-0.65871	1
A0A384JC13	59	K	Bcado1	Bcado1	1	7.77561e-16	173.35	HAAIYEDLLNNYSAK(1)LIAGGGAQNTAR	3	0.69973	1
A0A384JC13	239	K	Bcado1	Bcado1	1	0.0231379	65.246	DIK(1)EIAK	2	-0.45378	1
A0A384JC13	250	K	Bcado1	Bcado1	1	0.00164803	83.869	ALAALPK(1)ENK	2	-0.13103	3
A0A384JC33	250	K	Bcsup45	Bcsup45	1	0.0198314	66.799	LATK(1)VIK	2	-0.16484	1
A0A384JC33	17	K	Bcsup45	Bcsup45	1	0.00797953	71.501	NIEIWK(1)VK	2	-0.4585	3
A0A384JC51	37	K	NADH dehydrogenase [ubiquinone] 1 alpha subcomplex subunit	BCIN_03g02730	1	0.000240488	94.309	AGTFIAK(1)DR	2	-0.15942	1
A0A384JC59	5	K	Uncharacterized protein	BCIN_03g01900	1	0.00234014	136.8	PSQK(1)SFR	2	-0.22018	3
A0A384JC64	559	K	AA_TRNA_LIGASE_II domain-containing protein	BCIN_03g02940	1	7.99462e-05	89.358	VLLVPLSSHESFK(1)PFLK	3	0.27485	1
A0A384JC64	309	K	AA_TRNA_LIGASE_II domain-containing protein	BCIN_03g02940	1	0.00693828	63.989	HTQLAGK(1)TDVEK	3	1.2723	2
A0A384JC64	314	K	AA_TRNA_LIGASE_II domain-containing protein	BCIN_03g02940	1	0.000127953	109.11	TDVEK(1)MAIGK	2	1.1707	2
A0A384JC64	129	K	AA_TRNA_LIGASE_II domain-containing protein	BCIN_03g02940	1	7.11835e-06	111.12	GVK(1)VVEEEEDPSK	2	0.25454	2
A0A384JC64	457	K	AA_TRNA_LIGASE_II domain-containing protein	BCIN_03g02940	1	0.000645786	107.79	LESLAK(1)ELK	2	0.18302	2
A0A384JC64	399	K	AA_TRNA_LIGASE_II domain-containing protein	BCIN_03g02940	1	0.0214401	51.286	SAYDLSVHAK(1)K	3	0.059136	1
A0A384JC64	587	K	AA_TRNA_LIGASE_II domain-containing protein	BCIN_03g02940	1	0.000379134	96.604	IDDSSASIGK(1)R	2	0.7795	1
A0A384JCA9	160	K	Protein YOP1	Bcyop1	1	0.00300503	83.429	VSAATDK(1)SL	2	1.3088	2
A0A384JCA9	153	K	Protein YOP1	Bcyop1	1	9.00782e-09	145.43	YFSGASK(1)VSAATDK	2	1.9765	3
A0A384JCA9	20	K	Protein YOP1	Bcyop1	1	9.67033e-06	106.32	ELSK(1)YPTLNNLEK	2	0.70363	1
A0A384JCD0	165	K	Bcade5	Bcade5	1	1.32237e-06	97.45	GVIIPTSK(1)EEAHQGLK	3	-0.1866	3
A0A384JCD0	767	K	Bcade5	Bcade5	1	0.00442812	74.464	VYTIGK(1)LIK	2	1.5345	1
A0A384JCD0	414	K	Bcade5	Bcade5	1	0.00833762	79.469	FDK(1)MFYR	2	-0.87809	3
A0A384JCE1	581	K	Bcdoa1	Bcdoa1	1	0.021532	50.149	LSTHWPYK(1)DR	3	0.41731	2
A0A384JCH1	392	K	Bcsec61	Bcsec61	1	0.0535423	50.966	DVAK(1)QLK	2	0.055326	1
A0A384JCH1	395	K	Bcsec61	Bcsec61	1	6.39838e-09	152.47	QLK(1)DQGLVMAGHR	3	0.72906	5
A0A384JCH1	411	K	Bcsec61	Bcsec61	1	0.00499264	70.908	EQSMYK(1)ELK	2	-0.20362	3
A0A384JCK7	968	K	Uncharacterized protein	BCIN_03g05700	1	0.015175	48.006	LTQFIPIHK(1)GPDLQEDR	3	3.8073	1
A0A384JCL4	152	K	Bcfur1	Bcfur1	1	0.000569428	86.944	LFYDK(1)LPEDIAQR	2	-0.37531	2
A0A384JCL4	147	K	Bcfur1	Bcfur1	1	2.81153e-08	136.3	DEETSLPK(1)LFYDK	2	-0.69441	2
A0A384JCL4	134	K	Bcfur1	Bcfur1	1	0.00557273	82.452	IGK(1)ILIQR	2	0.36103	2
A0A384JCN3	198	K	Uncharacterized protein	BCIN_03g05840	1	1.65677e-09	125.75	NFSGK(1)EAGEWGVAAR	2	1.6146	2
A0A384JCN7	143	K	1,2-dihydroxy-3-keto-5-methylthiopentene dioxygenase	Bcadi1	1	0.00638299	92.47	LFK(1)EEPK	2	-0.052172	1
A0A384JCP8	279	K	Lactamase_B domain-containing protein	BCIN_03g05490	1	1.83242e-05	95.183	ETQGK(1)FTIGDEK	2	-0.10719	1
A0A384JCT4	433	K	Uncharacterized protein	BCIN_03g06200	1	0.00599622	67.952	TENIAGVK(1)DMR	2	-1.7892	2
A0A384JCT4	424	K	Uncharacterized protein	BCIN_03g06200	1	0.0150434	102.77	ASEYFK(1)R	2	-0.12686	2
A0A384JCT4	226	K	Uncharacterized protein	BCIN_03g06200	1	1.54965e-06	99.044	DTIEK(1)ENVDIRPTIAITR	3	0.61339	2
A0A384JCT5	161	K	Bcmrpl23	Bcmrpl23	1	0.000266779	77.746	AFEGAAHPYK(1)ENLVR	2	-1.5273	3
A0A384JCU0	27	K	Uncharacterized protein	BCIN_03g05210	1	0.0156269	61.409	GFYK(1)GTGSGSTGR	2	-3.8068	2
A0A384JCV3	320	K	Bcpsa1	Bcpsa1	1	1.39934e-11	180.11	STIVGWNSTIGK(1)WAR	2	0.99419	3
A0A384JCV3	31	K	Bcpsa1	Bcpsa1	1	0.00447208	93.649	PLVEFGNK(1)R	2	0.30676	2
A0A384JCW2	1033	K	Bcmyo2	Bcmyo2	1	0.000441902	127.76	LQEEEK(1)ELR	2	1.9982	2
A0A384JCX1	523	K	Uncharacterized protein	BCIN_03g06600	1	1.61831e-10	136.26	MLAEAEK(1)YK	2	-0.40723	5
A0A384JCX1	346	K	Uncharacterized protein	BCIN_03g06600	1	3.40605e-09	214.26	IQK(1)LITDYFNGK	2	-0.15139	4
A0A384JCX1	91	K	Uncharacterized protein	BCIN_03g06600	1	0.000717382	103.26	HFPFK(1)VIDR	3	-0.27394	8
A0A384JCX1	511	K	Uncharacterized protein	BCIN_03g06600	1	0.00198068	107.21	LSK(1)EDIER	2	0.017221	6
A0A384JCX1	457	K	Uncharacterized protein	BCIN_03g06600	1	1.0529e-16	206.63	DNNLLGK(1)FELTGIPPAPR	2	0.75957	1
A0A384JCX1	244	K	Uncharacterized protein	BCIN_03g06600	1	2.96822e-06	176.42	LVNHFVNEFK(1)R	3	-0.80496	6
A0A384JCX1	506	K	Uncharacterized protein	BCIN_03g06600	1	0.0008045	148.52	IVITNDK(1)GR	2	0.09231	7
A0A384JCX1	106	K	Uncharacterized protein	BCIN_03g06600	1	2.44637e-10	155.2	PVIEVEFK(1)GENK	2	0.84996	7
A0A384JCX1	525	K	Uncharacterized protein	BCIN_03g06600	1	5.65013e-06	125.54	YK(1)AEDEAEAER	2	0.62776	12
A0A384JCX1	355	K	Uncharacterized protein	BCIN_03g06600	1	7.67272e-09	168.98	LITDYFNGK(1)EPNK	3	-1.4424	4
A0A384JCX1	110	K	Uncharacterized protein	BCIN_03g06600	1	0.0001433	85.046	GENK(1)QFTPEEISSMILVK	3	0.49541	4
A0A384JCX1	185	K	Uncharacterized protein	BCIN_03g06600	1	2.04681e-09	126.84	IINEPTAAAIAYGLDK(1)K	3	0.62868	3
A0A384JCX1	75	K	Uncharacterized protein	BCIN_03g06600	1	4.94836e-06	164.92	K(1)FADSEVQADMK	2	-0.27661	19
A0A384JCX1	323	K	Uncharacterized protein	BCIN_03g06600	1	0.00368457	79.148	VLADAK(1)IDK	2	0.2226	4
A0A384JCX1	561	K	Uncharacterized protein	BCIN_03g06600	1	1.61887e-20	197.1	SSLSEADHELSK(1)SIQDPAAK	3	-0.028621	4
A0A384JCX1	569	K	Uncharacterized protein	BCIN_03g06600	1	7.72003e-14	175.01	SIQDPAAK(1)AELQASVDK	3	-1.6715	3
A0A384JCX1	606	K	Uncharacterized protein	BCIN_03g06600	1	7.16774e-14	181.58	EEYSQQEADLEAAIK(1)K	3	-0.47655	4
A0A384JCX1	69	K	Uncharacterized protein	BCIN_03g06600	1	2.26908e-15	221.59	NQVAMNPINTVFDAK(1)R	3	-0.21886	20
A0A384JCX1	98	K	Uncharacterized protein	BCIN_03g06600	1	0.00211669	72.29	AGK(1)PVIEVEFK	2	0.96818	2
A0A384JCX1	499	K	Uncharacterized protein	BCIN_03g06600	1	0.000152317	142.71	SNK(1)IVITNDK	2	-0.12029	4
A0A384JCX1	544	K	Uncharacterized protein	BCIN_03g06600	1	9.364e-06	165.63	NALEGK(1)AYQIR	2	0.2723	4
A0A384JCX1	86	K	Uncharacterized protein	BCIN_03g06600	1	1.83607e-13	157.23	KFADSEVQADMK(1)HFPFK	3	-1.9744	18
A0A384JCX4	47	K	Bcqcr6	Bcqcr6	1	4.95882e-11	149.36	DDGGEGEAK(1)DPSGATPDKR	3	-0.79993	1
A0A384JCX7	207	K	Uricase	BCIN_03g06830	1	0.0031657	82.417	FDK(1)AFDDAR	2	-0.36082	3
A0A384JCX7	199	K	Uricase	BCIN_03g06830	1	1.45122e-08	135.5	TFAGLDAVK(1)EAIPK	2	3.2044	3
A0A384JCX7	218	K	Uricase	BCIN_03g06830	1	0.00254324	65.887	NITMK(1)TFAEENSPSVQNTMYK	3	-0.86687	1
A0A384JCX7	301	K	Uricase	BCIN_03g06830	1	0.0283413	84.244	TPVTPK(1)L	2	-0.53273	2
A0A384JD15	145	K	Bcmrps9	Bcmrps9	1	0.0127702	62.466	YHK(1)IVETLHR	3	-0.61282	1
A0A384JD19	302	K	Bccon7	Bccon7	1	0.000280574	91.961	MYK(1)CGHQGCEK	3	-0.68259	1
A0A384JD22	128	K	Uncharacterized protein	BCIN_03g06990	1	0.0131608	89.296	K(1)FGGPGAR	2	0.46409	2
A0A384JD22	87	K	Uncharacterized protein	BCIN_03g06990	1	0.000201787	93.766	QAISK(1)AIVAYYQK	2	0.3368	3
A0A384JD22	106	K	Uncharacterized protein	BCIN_03g06990	1	2.75546e-06	136.93	NQLK(1)QALVTYDR	2	0.30182	2
A0A384JD22	95	K	Uncharacterized protein	BCIN_03g06990	1	3.94689e-14	223.06	AIVAYYQK(1)FVDEHSK	2	-0.31917	5
A0A384JD22	102	K	Uncharacterized protein	BCIN_03g06990	1	8.21485e-06	132.5	FVDEHSK(1)NQLK	3	1.2645	2
A0A384JD22	26	K	Uncharacterized protein	BCIN_03g06990	1	0.0517936	51.787	AGK(1)GLVK	2	0.037408	2
A0A384JD22	12	K	Uncharacterized protein	BCIN_03g06990	1	2.44197e-07	203.61	ASNQSVQCFGK(1)K	2	0.36886	2
A0A384JD30	54	K	Bctom22	Bctom22	1	0.00122106	74.853	ISALK(1)DIVPASTR	2	0.34901	2
A0A384JD38	189	K	Uncharacterized protein	BCIN_03g07260	1	8.65788e-16	218.9	QGEDNSEAK(1)EGEPSDK	2	-0.11888	1
A0A384JD38	201	K	Uncharacterized protein	BCIN_03g07260	1	0.000490682	94.801	AAASK(1)EPQSK	2	-1.3408	1
A0A384JD40	240	K	Bcgst25	Bcgst25	1	5.09625e-15	205.18	AK(1)EVEEEEEEAPAAPK	3	-0.16924	4
A0A384JD40	412	K	Bcgst25	Bcgst25	1	0.000860335	87.568	EYPWADGK(1)VFK	2	-0.5836	6
A0A384JD40	273	K	Bcgst25	Bcgst25	1	0.000272159	131.82	PTIPLDEWK(1)R	2	0.03482	8
A0A384JD40	226	K	Bcgst25	Bcgst25	0.957445	0.00243437	78.342	AEAPK(0.957)AEK(0.043)PK	3	0.14035	1
A0A384JD40	38	K	Bcgst25	Bcgst25	1	4.08822e-15	158.37	ANNIELDIVETEPAK(1)GVSEDYLK	3	0.59295	3
A0A384JD40	254	K	Bcgst25	Bcgst25	1	1.13735e-15	214.45	EVEEEEEEAPAAPK(1)AK	2	0.14251	3
A0A384JD40	136	K	Bcgst25	Bcgst25	1	2.4595e-15	166.49	ATAK(1)CISVIEEHLLNNTYLAGER	3	0.6114	1
A0A384JD40	382	K	Bcgst25	Bcgst25	1	0.00239713	87.258	LDASK(1)PEDR	2	-0.53043	1
A0A384JD40	177	K	Bcgst25	Bcgst25	1	0.00133346	126.07	GFQFFFDK(1)K	2	-0.37033	5
A0A384JD40	86	K	Bcgst25	Bcgst25	1	0.00225766	99.136	TTLLGK(1)TK	2	0.17351	3
A0A384JD40	264	K	Bcgst25	Bcgst25	1	5.23047e-07	111.34	HPLESLAK(1)PTIPLDEWK	3	0.14786	4
A0A384JD40	404	K	Bcgst25	Bcgst25	1	1.61407e-11	176.4	PLVVNGK(1)EYPWADGK	3	0.05038	3
A0A384JD42	240	K	Uncharacterized protein	BCIN_03g07630	1	0.00888951	64.711	EDK(1)INALVR	2	-1.1572	2
A0A384JD42	127	K	Uncharacterized protein	BCIN_03g07630	1	9.53595e-05	128.01	MTK(1)ATLEMLK	2	-1.648	3
A0A384JD42	161	K	Uncharacterized protein	BCIN_03g07630	1	0.0267173	63.565	GYGK(1)VDK	2	0.59041	3
A0A384JD42	32	K	Uncharacterized protein	BCIN_03g07630	1	0.000519521	115.78	EAK(1)AAETEK	2	-0.044098	2
A0A384JD42	20	K	Uncharacterized protein	BCIN_03g07630	1	6.54523e-06	104.84	SATTTPTAQQVLIPETLLK(1)K	3	0.087773	1
A0A384JD42	107	K	Uncharacterized protein	BCIN_03g07630	1	0.0047129	148.54	K(1)ILQLLR	2	0.33112	2
A0A384JD42	59	K	Uncharacterized protein	BCIN_03g07630	1	0.00131324	88.056	YVK(1)EYRDEER	3	-0.081181	2
A0A384JD42	38	K	Uncharacterized protein	BCIN_03g07630	1	0.00643784	78.516	AAETEK(1)VK	2	0.6169	2
A0A384JD42	76	K	Uncharacterized protein	BCIN_03g07630	1	1.90074e-06	106.38	VAK(1)QSGSFYIPAEPK	3	1.6811	2
A0A384JD42	224	K	Uncharacterized protein	BCIN_03g07630	1	1.13379e-06	118.52	K(1)FNHYVLGGDLGNR	3	0.37245	3
A0A384JD42	100	K	Uncharacterized protein	BCIN_03g07630	1	0.0158585	66.073	GINK(1)IAPK	2	-0.1973	2
A0A384JD53	391	K	Polyadenylate-binding protein	BCIN_03g04810	1	2.07738e-05	112.42	DTPAETAEAEEK(1)K	2	3.5113	1
A0A384JD53	189	K	Polyadenylate-binding protein	BCIN_03g04810	1	1.16059e-40	249.96	VAQDESGASK(1)GYGFVHYETDEAAAQAIK	3	-0.1714	4
A0A384JD53	309	K	Polyadenylate-binding protein	BCIN_03g04810	1	0.00100468	85.813	DFK(1)GQDLYVGR	2	-0.34168	3
A0A384JD53	342	K	Polyadenylate-binding protein	BCIN_03g04810	1	0.000486846	90.614	ASK(1)YQGVNLYVK	2	0.42045	3
A0A384JD53	227	K	Polyadenylate-binding protein	BCIN_03g04810	1	0.0094664	63.076	VFVGHHIPK(1)K	3	1.2057	2
A0A384JD53	435	K	Polyadenylate-binding protein	BCIN_03g04810	1	2.1141e-14	197.67	SK(1)GFGFVCFNNPDEATK	2	0.20238	2
A0A384JD53	376	K	Polyadenylate-binding protein	BCIN_03g04810	1	9.52419e-16	217.48	ELFQSFGSITSAK(1)VMR	2	-0.16448	6
A0A384JD53	780	K	Polyadenylate-binding protein	BCIN_03g04810	1	3.74008e-15	205.47	NRGEGEGEAGETK(1)EGDEK	3	0.037721	2
A0A384JD53	264	K	Polyadenylate-binding protein	BCIN_03g04810	1	6.4147e-16	222.57	ELFEK(1)FGDVTSASLAR	2	0.02456	2
A0A384JD53	128	K	Polyadenylate-binding protein	BCIN_03g04810	1	9.80261e-09	159.5	ALEELNYTLIK(1)GR	2	2.2043	1
A0A384JD53	238	K	Polyadenylate-binding protein	BCIN_03g04810	1	1.71639e-08	130.72	FEEMK(1)ANFTNIYVK	2	2.5764	2
A0A384JD53	233	K	Polyadenylate-binding protein	BCIN_03g04810	1	0.00171074	100.09	QSK(1)FEEMK	2	0.65582	5
A0A384JD53	361	K	Polyadenylate-binding protein	BCIN_03g04810	1	6.65073e-07	189.24	NLDDDIDDEK(1)LR	2	-0.14875	3
A0A384JD53	450	K	Polyadenylate-binding protein	BCIN_03g04810	1	2.38688e-06	99.846	GFGFVCFNNPDEATK(1)AVSDMNQR	3	-0.38333	1
A0A384JD56	147	K	Glycine cleavage system H protein	Bcgcv3	1	3.55335e-15	161.04	GPEDETSAGGWVAK(1)VEVGEQGVK	3	-0.67318	3
A0A384JD56	50	K	Glycine cleavage system H protein	Bcgcv3	1	5.78886e-10	135.72	YTK(1)DHEWILLSPDNK	3	-0.32584	2
A0A384JD57	124	K	Uncharacterized protein	BCIN_03g06970	1	0.0090165	83.364	TGMK(1)IGR	2	-0.50573	2
A0A384JD57	60	K	Uncharacterized protein	BCIN_03g06970	1	0.00383272	90.37	VTGGMK(1)VK	2	-0.056622	6
A0A384JD57	85	K	Uncharacterized protein	BCIN_03g06970	1	0.000422199	86.772	CK(1)ELGITALHVK	2	-2.1237	3
A0A384JD69	212	K	Bcses1	Bcses1	1	6.24917e-15	171.29	EYMAK(1)TAQLEQFDEELYK	3	-1.2397	3
A0A384JD69	292	K	Bcses1	Bcses1	1	9.02895e-06	96.447	VHQFEK(1)IEQFVLTDPEK	3	0.32464	3
A0A384JD69	97	K	Bcses1	Bcses1	1	6.33416e-14	217.01	TWDDAAAEK(1)EVLLNK	2	0.3954	3
A0A384JD69	61	K	Bcses1	Bcses1	1	9.24076e-09	218.82	INETQK(1)EIGAK	2	-0.3578	1
A0A384JD69	140	K	Bcses1	Bcses1	1	3.91002e-05	114.72	TWAPQGVTVEK(1)K	2	-0.23793	2
A0A384JD69	55	K	Bcses1	Bcses1	1	0.000194586	77.899	TQYAATQVNSK(1)INETQK	3	-2.0912	1
A0A384JD69	79	K	Bcses1	Bcses1	1	0.00174646	74.392	AKEDATELLQK(1)K	3	0.3398	2
A0A384JD73	434	K	Bccat2	Bccat2	1	0.000224933	93.336	VQAYQGYGK(1)GLIK	2	0.82289	1
A0A384JD73	397	K	Bccat2	Bccat2	1	0.0134453	53.565	SNLPDPTPLK(1)FHITK	3	-0.2221	1
A0A384JD73	257	K	Bccat2	Bccat2	1	3.09219e-10	141.31	VMHEVDGNQLNTSELEQQFK(1)R	3	1.6042	2
A0A384JD73	262	K	Bccat2	Bccat2	1	0.0467803	43.808	IYEK(1)AEK	2	-0.2711	1
A0A384JD73	176	K	Bccat2	Bccat2	1	2.33575e-05	110.92	AAAISTAVLEFK(1)K	2	2.1258	2
A0A384JD74	27	K	Bcrpl25	Bcrpl25	1	0.000114152	102.52	ATLK(1)GVHSHK	3	-0.089615	1
A0A384JD74	131	K	Bcrpl25	Bcrpl25	1	0.000524463	90.697	INTLIRPDGSK(1)K	3	-0.25211	2
A0A384JD74	120	K	Bcrpl25	Bcrpl25	1	8.77683e-17	178.06	LYDIDTVK(1)INTLIRPDGSK	3	0.41081	2
A0A384JD74	85	K	Bcrpl25	Bcrpl25	1	3.46248e-09	162.93	VIIHPLNTESAMK(1)K	3	0.12751	4
A0A384JD74	47	K	Bcrpl25	Bcrpl25	1	0.000884963	97.277	RPK(1)TLQLSR	3	0.097348	3
A0A384JD74	107	K	Bcrpl25	Bcrpl25	1	0.0591403	43.185	AQIK(1)EALK	2	3.6105	1
A0A384JD74	103	K	Bcrpl25	Bcrpl25	1	0.00413271	110.9	ANK(1)AQIK	2	0.27619	2
A0A384JD74	72	K	Bcrpl25	Bcrpl25	1	8.44702e-11	136.49	LDEHK(1)VIIHPLNTESAMK	4	0.51448	5
A0A384JD74	23	K	Bcrpl25	Bcrpl25	1	0.00295485	71.524	ANAAAK(1)ATLK	2	-0.58798	1
A0A384JD77	124	K	Uncharacterized protein	BCIN_03g07110	1	0.0214758	59.067	HVAGK(1)VLGFFY	2	-1.9294	3
A0A384JD77	32	K	Uncharacterized protein	BCIN_03g07110	1	0.0053102	83.647	PSSK(1)VIVK	2	0.045164	1
A0A384JD77	36	K	Uncharacterized protein	BCIN_03g07110	1	6.56872e-06	128.03	VIVK(1)FLGVMQK	2	-0.24493	7
A0A384JD77	71	K	Uncharacterized protein	BCIN_03g07110	1	0.000167825	146.71	LNK(1)TGVISPR	2	-0.59474	3
A0A384JD77	92	K	Uncharacterized protein	BCIN_03g07110	1	0.000491966	117.53	WVVK(1)LLPSR	2	-0.22198	6
A0A384JD77	60	K	Uncharacterized protein	BCIN_03g07110	1	4.05717e-05	108.31	SGK(1)VVVQLNGR	2	0.69507	2
A0A384JD77	88	K	Uncharacterized protein	BCIN_03g07110	1	0.000109576	119.34	IEDFEK(1)WVVK	2	-0.27753	8
A0A384JD77	43	K	Uncharacterized protein	BCIN_03g07110	1	6.81748e-16	174.82	FLGVMQK(1)HGYIGEFEEVDDHR	4	0.33276	9
A0A384JD77	82	K	Uncharacterized protein	BCIN_03g07110	1	0.000180741	150.04	YNVK(1)IEDFEK	2	-0.27794	5
A0A384JD95	315	K	Uncharacterized protein	BCIN_03g06730	1	0.00321823	93.166	YK(1)LTFGGR	2	0.2519	2
A0A384JD95	385	K	Uncharacterized protein	BCIN_03g06730	1	0.000324424	86.803	SVDIAFDEK(1)HPLR	3	-1.2293	1
A0A384JD96	1238	K	TIP120 domain-containing protein	BCIN_03g07250	1	0.000469285	85.554	IIAGLK(1)DEHDIR	3	-0.8502	1
A0A384JD96	1198	K	TIP120 domain-containing protein	BCIN_03g07250	1	9.67072e-05	128.36	HK(1)VDDGLEVR	2	1.4304	2
A0A384JD98	27	K	Ribosomal_L7Ae domain-containing protein	BCIN_03g06530	1	0.000585463	111.61	AAK(1)NPLIEK	2	0.93641	2
A0A384JD98	33	K	Ribosomal_L7Ae domain-containing protein	BCIN_03g06530	1	0.0155348	100.39	NPLIEK(1)R	2	-0.036018	4
A0A384JD98	259	K	Ribosomal_L7Ae domain-containing protein	BCIN_03g06530	1	0.016064	85.212	ALESAIK(1)I	2	-0.082419	3
A0A384JD98	115	K	Ribosomal_L7Ae domain-containing protein	BCIN_03g06530	1	0.00507357	70.399	LLK(1)EATAIK	2	1.3612	2
A0A384JD98	106	K	Ribosomal_L7Ae domain-containing protein	BCIN_03g06530	1	0.000838542	99.973	YRPETK(1)PEK	3	0.84366	8
A0A384JD98	196	K	Ribosomal_L7Ae domain-containing protein	BCIN_03g06530	1	0.00402112	150.4	LGTVVHK(1)K	2	-0.39495	2
A0A384JD98	96	K	Ribosomal_L7Ae domain-containing protein	BCIN_03g06530	1	0.0207034	59.116	NTAAQALK(1)LLNK	2	-0.28566	1
A0A384JD98	150	K	Ribosomal_L7Ae domain-containing protein	BCIN_03g06530	1	3.8613e-07	122.45	YGLNHVVGLIEAK(1)K	2	0.78936	4
A0A384JD98	55	K	Ribosomal_L7Ae domain-containing protein	BCIN_03g06530	1	4.48287e-05	111.61	MVK(1)WPEYVR	2	-0.7042	8
A0A384JD98	242	K	Ribosomal_L7Ae domain-containing protein	BCIN_03g06530	1	6.80346e-07	121.68	HWGGGIMGAK(1)ANAR	3	-0.27147	9
A0A384JD98	223	K	Ribosomal_L7Ae domain-containing protein	BCIN_03g06530	1	2.88255e-10	143.93	LVQAIK(1)EGHDESATR	3	0.017189	2
A0A384JDA3	1244	K	MIF4G domain-containing protein	BCIN_03g06810	1	0.00435581	74.92	GWASK(1)EANK	2	-2.582	2
A0A384JDA3	575	K	MIF4G domain-containing protein	BCIN_03g06810	0.999415	0.0243705	57.288	AK(0.001)EEADAK(0.999)AAAEK	3	-0.57188	1
A0A384JDA3	583	K	MIF4G domain-containing protein	BCIN_03g06810	1	3.26159e-05	111.94	AQK(1)EADDELER	2	0.0045703	2
A0A384JDA3	1071	K	MIF4G domain-containing protein	BCIN_03g06810	1	7.84345e-14	174.52	MLETMSPDIK(1)DESILDK	2	-4.0819	1
A0A384JDA3	532	K	MIF4G domain-containing protein	BCIN_03g06810	1	2.65015e-05	114.72	VDEAK(1)NEEAAK	2	0.053529	2
A0A384JDE5	74	K	Bcbrn2	Bcbrn2	1	0.000135019	138.25	ADVSK(1)VPEVR	2	0.73296	3
A0A384JDE5	64	K	Bcbrn2	Bcbrn2	1	3.63669e-08	128.68	EIEELGSK(1)GFAIK	2	0.62192	2
A0A384JDE5	178	K	Bcbrn2	Bcbrn2	1	0.0344185	56.258	SFAK(1)DCGK	2	-0.66675	2
A0A384JDE5	9	K	Bcbrn2	Bcbrn2	1	4.85045e-06	107.99	SASSAPFK(1)TLEGK	2	-0.72927	2
A0A384JDE5	14	K	Bcbrn2	Bcbrn2	1	3.99363e-06	111.64	TLEGK(1)VALVTGSGR	2	0.8421	2
A0A384JDE8	473	K	NAD-specific glutamate dehydrogenase	Bcgdh2	1	0.0184332	64.711	ELK(1)ELISR	2	2.2099	1
A0A384JDG2	200	K	Bcrpa49	Bcrpa49	1	0.0208631	63.426	PAK(1)LDAAK	2	-0.69571	1
A0A384JDG5	84	K	Elongation factor Tu	Bctuf1	1	1.24534e-06	106.92	QAEK(1)GMASFLDYGAIDK	2	-2.2295	1
A0A384JDG5	303	K	Elongation factor Tu	Bctuf1	1	0.00141028	86.114	TK(1)VTDIETFK	2	-0.92578	1
A0A384JDG5	97	K	Elongation factor Tu	Bctuf1	1	7.86802e-11	143.46	GMASFLDYGAIDK(1)APEER	2	-1.4994	2
A0A384JDG5	295	K	Elongation factor Tu	Bctuf1	1	0.000134823	87.447	DSEVEIVGK(1)GDQIIK	3	0.39461	1
A0A384JDG5	311	K	Elongation factor Tu	Bctuf1	1	0.00133346	126.07	VTDIETFK(1)K	2	-0.57502	3
A0A384JDG5	79	K	Elongation factor Tu	Bctuf1	1	0.00755989	77.358	TTLTAAITK(1)R	2	-0.11729	2
A0A384JDG9	733	K	Uncharacterized protein	BCIN_03g08260	1	3.83871e-05	96.464	STVGSFEK(1)AFFNVR	2	-1.4928	1
A0A384JDG9	273	K	Uncharacterized protein	BCIN_03g08260	1	7.7249e-06	131.17	SETGAEK(1)VTDK	2	2.9429	1
A0A384JDG9	511	K	Uncharacterized protein	BCIN_03g08260	1	0.00446869	87.476	YK(1)ITTWPR	2	0.49719	1
A0A384JDH5	164	K	Bchem3	Bchem3	1	0.0197139	40.177	AGSNYK(1)SLSELPAGSVVGTSSVR	3	1.0999	1
A0A384JDH8	35	K	Bccnb1	Bccnb1	1	5.4867e-06	174.9	LDK(1)DNSGTIER	2	-1.3683	2
A0A384JDI7	119	K	Bcnap1	Bcnap1	1	1.03212e-05	138.22	YFAK(1)FTPLYQK	2	-0.48778	2
A0A384JDI7	231	K	Bcnap1	Bcnap1	1	3.76068e-31	229.69	TITK(1)TYFYQNESGYGGDFIYDHAEGDK	3	-0.96557	2
A0A384JDI7	159	K	Bcnap1	Bcnap1	1	7.32711e-37	273.41	SGEEDDEEHDAEQAEK(1)VDESAEK	3	0.21397	2
A0A384JDI7	329	K	Bcnap1	Bcnap1	1	1.22385e-06	120.54	LELDYQLGEDIK(1)EK	2	0.30933	1
A0A384JDI7	143	K	Bcnap1	Bcnap1	1	6.53237e-31	219.73	IVNGEVEPTEEEIK(1)SGEEDDEEHDAEQAEK	3	-0.41915	1
A0A384JDI7	126	K	Bcnap1	Bcnap1	1	0.0133381	89.046	FTPLYQK(1)R	2	-3.0348	2
A0A384JDJ8	427	K	D-3-phosphoglycerate dehydrogenase	BCIN_03g06180	1	1.4358e-10	125.23	VNEILGDHNVDK(1)QITDNK	3	1.6558	1
A0A384JDJ8	191	K	D-3-phosphoglycerate dehydrogenase	BCIN_03g06180	1	9.33288e-05	90.498	SNELHNGVWNK(1)VSNK	3	-0.30904	2
A0A384JDJ8	118	K	D-3-phosphoglycerate dehydrogenase	BCIN_03g06180	1	0.00846668	85.265	LSEK(1)VLR	2	0.68326	2
A0A384JDJ8	273	K	D-3-phosphoglycerate dehydrogenase	BCIN_03g06180	1	0.00159589	69.971	NLIGK(1)AQFDQMK	2	-0.13693	1
A0A384JDJ8	100	K	D-3-phosphoglycerate dehydrogenase	BCIN_03g06180	1	0.0141928	62.287	SSLPEAELIEK(1)IR	2	1.7883	1
A0A384JDK9	61	K	Bcccg1	Bcccg1	1	9.36448e-14	183.74	DKADESGHNTK(1)ADVHK	4	-0.39188	1
A0A384JDK9	66	K	Bcccg1	Bcccg1	1	0.00259459	86.014	ADVHK(1)EAAK	2	1.5042	1
A0A384JDN0	359	K	Bcura3	Bcura3	1	0.0341542	52.495	AEDPK(1)WEAER	2	-1.4369	1
A0A384JDP2	237	K	Septin-type G domain-containing protein	BCIN_03g09000	1	4.3016e-14	222.16	ADTLTDEEIAAFK(1)SR	3	-0.86087	4
A0A384JDP2	330	K	Septin-type G domain-containing protein	BCIN_03g09000	1	6.72574e-22	223.36	THMEELK(1)EHTNNALYENYR	3	0.2828	1
A0A384JDP2	245	K	Septin-type G domain-containing protein	BCIN_03g09000	1	6.2694e-07	116.39	ILADIK(1)HHDIQIFEGPHYEK	3	0.96876	3
A0A384JDP2	377	K	Septin-type G domain-containing protein	BCIN_03g09000	1	0.00179141	82.287	QLHEQK(1)LAK	3	0.79364	2
A0A384JDP2	269	K	Septin-type G domain-containing protein	BCIN_03g09000	1	1.07943e-11	186.05	DDEETIAENK(1)EIMDK	2	-0.83484	3
A0A384JDP2	392	K	Septin-type G domain-containing protein	BCIN_03g09000	1	0.00011948	143.5	MVFQQK(1)VAEK	2	0.7493	1
A0A384JDP2	215	K	Septin-type G domain-containing protein	BCIN_03g09000	1	0.0002851	88.101	LHTK(1)VNLIPVIAK	3	-0.67151	2
A0A384JDP2	366	K	Septin-type G domain-containing protein	BCIN_03g09000	1	1.14977e-06	178.15	EVNPAVK(1)QEEER	2	-0.48381	2
A0A384JDP2	415	K	Septin-type G domain-containing protein	BCIN_03g09000	1	0.00476329	86.136	EMK(1)EQLER	2	-0.17799	3
A0A384JDP6	189	K	Bclhp1	Bclhp1	1	2.00746e-08	125.47	YLVVEGEEGK(1)ETVK	2	0.25058	1
A0A384JDP6	54	K	Bclhp1	Bclhp1	0.999998	8.52806e-32	248.18	MEDAEAKPEIK(1)EENVEAANGDVK	3	-1.3916	1
A0A384JDR5	159	K	Bcscd1	Bcscd1	1	1.29629e-11	182.02	WNEGDGENDFLK(1)VFK	2	-0.68615	2
A0A384JDR5	131	K	Bcscd1	Bcscd1	1	0.000685329	73.415	GHSHATNEHYYK(1)K	4	-0.25661	1
A0A384JDR5	138	K	Bcscd1	Bcscd1	0.996533	2.36037e-05	96.464	VNGVWK(0.997)FAGLK(0.003)PLVR	3	-0.39794	1
A0A384JDR5	114	K	Bcscd1	Bcscd1	1	0.0273064	60.019	AADLK(1)EIK	2	0.31091	2
A0A384JDR5	143	K	Bcscd1	Bcscd1	1	0.00491786	71.379	FAGLK(1)PLVR	2	-0.17373	1
A0A384JDR5	109	K	Bcscd1	Bcscd1	1	0.0162459	54.343	AGHQVYK(1)AADLK	3	-0.019199	2
A0A384JDR5	162	K	Bcscd1	Bcscd1	1	0.00465464	102.71	VFK(1)GSYK	2	-0.87942	1
A0A384JDR5	89	K	Bcscd1	Bcscd1	1	1.20863e-06	100.43	WEK(1)ISDDYVIGHHQLR	3	-0.35793	4
A0A384JDU7	90	K	40S ribosomal protein S12	Bcrps12	1	1.06588e-06	106.42	LVVALCSEHK(1)IPLIK	3	-0.055218	2
A0A384JDU7	95	K	40S ribosomal protein S12	Bcrps12	1	0.000120751	134.57	IPLIK(1)VPDGK	2	0.63641	6
A0A384JDU7	40	K	40S ribosomal protein S12	Bcrps12	1	1.29837e-06	130.72	GVLK(1)LALMHDGLAR	2	0.046804	14
A0A384JDU7	129	K	40S ribosomal protein S12	Bcrps12	1	4.47997e-20	189.56	VVNCSCVVVK(1)DWGEESQER	3	-0.80526	4
A0A384JDU7	79	K	40S ribosomal protein S12	Bcrps12	1	4.33864e-15	183.36	QAHMCVLNEACEEEAYK(1)K	3	-1.3054	5
A0A384JDX5	47	K	Uncharacterized protein	BCIN_03g08370	1	0.00488068	71.614	VWDSINK(1)GR	2	0.36656	2
A0A384JE08	177	K	Uncharacterized protein	BCIN_04g00560	1	8.06051e-07	116.27	VDGSK(1)YHLTEENAYPEEYPCR	3	-0.46328	2
A0A384JE08	141	K	Uncharacterized protein	BCIN_04g00560	1	0.00106614	95.642	EGLAK(1)FFER	2	-1.0826	2
A0A384JE28	68	K	U6 snRNA-associated Sm-like protein LSm4	Bclsm4	1	0.00716384	75.213	GNNIK(1)YLR	2	0.45121	1
A0A384JE30	646	K	Bcfaa2	Bcfaa2	1	0.010636	65.535	SK(1)FNSYEK	2	-1.8239	1
A0A384JE47	365	K	Bclys9	Bclys9	1	8.06251e-07	119.87	DLVMLQHK(1)FEIEHK	3	1.2378	2
A0A384JE47	233	K	Bclys9	Bclys9	1	0.00878873	69.812	DSTPYK(1)ER	2	-1.6427	2
A0A384JE47	194	K	Bclys9	Bclys9	1	0.000360869	71.148	FYK(1)DGNIVDVAGPELMGTAK	3	-0.50755	3
A0A384JE47	305	K	Bclys9	Bclys9	1	0.00793759	71.692	WAIASK(1)AK	2	-0.98714	3
A0A384JE47	146	K	Bclys9	Bclys9	1	0.00874475	62.466	TIEEVHK(1)AGGK	3	0.38387	1
A0A384JE47	314	K	Bclys9	Bclys9	1	0.000532363	114.97	FESTEEK(1)ER	2	-0.22263	3
A0A384JE47	307	K	Bclys9	Bclys9	1	0.000489245	117.7	AK(1)FESTEEK	2	0.47071	3
A0A384JE47	299	K	Bclys9	Bclys9	1	6.64796e-11	145.82	VLGSSSSTEDDLK(1)WAIASK	3	1.1124	3
A0A384JE75	77	K	Serine/threonine-protein phosphatase	Bcppt1	1	0.0608779	48.214	AIELDPNFGK(1)AYYR	2	1.8842	1
A0A384JE75	100	K	Serine/threonine-protein phosphatase	Bcppt1	1	0.00848208	85.212	DFK(1)AVVK	2	-1.0993	1
A0A384JE84	95	K	Ribosomal_L18e/L15P domain-containing protein	BCIN_04g01180	1	0.0314391	51.726	LLSVPK(1)VSVAALR	2	0.43789	2
A0A384JE84	165	K	Ribosomal_L18e/L15P domain-containing protein	BCIN_04g01180	1	0.000745815	105.36	KPYVESK(1)GR	3	0.48723	3
A0A384JE84	72	K	Ribosomal_L18e/L15P domain-containing protein	BCIN_04g01180	1	2.68164e-05	180.67	IASQTNK(1)EEK	2	0.018723	2
A0A384JE84	156	K	Ribosomal_L18e/L15P domain-containing protein	BCIN_04g01180	1	0.000117477	101.46	HFGFGPHK(1)HK	3	-0.42445	1
A0A384JE84	45	K	Ribosomal_L18e/L15P domain-containing protein	BCIN_04g01180	1	5.69718e-06	174.4	TEASFNK(1)VVLR	2	0.039211	7
A0A384JE84	30	K	Ribosomal_L18e/L15P domain-containing protein	BCIN_04g01180	1	0.00393379	114.02	LLVK(1)LYR	2	-0.17741	5
A0A384JE84	19	K	Ribosomal_L18e/L15P domain-containing protein	BCIN_04g01180	1	0.000130018	136.96	TPK(1)SDNVYLK	2	-0.28339	3
A0A384JE85	40	K	Bcacb1	Bcacb1	1	1.60971e-15	165.17	VAIGDDISK(1)AEAPGLFDIK	3	1.3202	2
A0A384JE85	83	K	Bcacb1	Bcacb1	1	0.00496796	97.798	IEELK(1)EK	2	0.48436	1
A0A384JE85	72	K	Bcacb1	Bcacb1	1	1.14867e-08	151.99	VDSGITADQAK(1)EK	2	-1.0284	3
A0A384JE85	61	K	Bcacb1	Bcacb1	1	1.85907e-14	202.34	AWQEK(1)VDSGITADQAK	3	-0.58469	3
A0A384JE85	78	K	Bcacb1	Bcacb1	1	0.000742798	101.65	YVAK(1)IEELK	2	0.0047309	3
A0A384JE89	120	K	Uncharacterized protein	BCIN_04g01290	1	0.00554958	95.352	AIANK(1)ER	2	-0.55272	2
A0A384JEA0	237	K	Uncharacterized protein	BCIN_04g01450	1	1.82348e-06	127.71	AEDEK(1)FLVASTR	2	-0.2779	1
A0A384JEB4	8	K	mRNA stability protein	BCIN_04g01460	1	8.56744e-05	95.236	NK(1)IDIASLSPDEQR	2	0.11299	2
A0A384JEB4	31	K	mRNA stability protein	BCIN_04g01460	1	0.00114254	80.24	LPSK(1)ADHLAK	3	0.79107	1
A0A384JEB6	166	K	Bcptc3	Bcptc3	1	0.000123327	91.932	AKPLSFDHK(1)PQNEGEK	3	-0.48609	2
A0A384JEB6	261	K	Bcptc3	Bcptc3	1	0.00365944	70.808	GIVAK(1)QDLSK	2	-0.10238	2
A0A384JEB6	204	K	Bcptc3	Bcptc3	1	0.0111271	80.688	AIGDFEFK(1)K	2	-0.71985	2
A0A384JEB6	303	K	Bcptc3	Bcptc3	1	4.64203e-05	105.65	TK(1)EEWYDEIAK	2	-1.2081	3
A0A384JEB6	394	K	Bcptc3	Bcptc3	1	0.0267173	63.565	IDPK(1)EPK	2	0.080385	1
A0A384JEB7	56	K	E3 ubiquitin-protein ligase	Bcrsp5	1	0.0189705	94.262	TTTVIK(1)R	2	-0.51522	2
A0A384JEC8	280	K	Serine hydroxymethyltransferase	BCIN_04g00550	1	0.00018318	80.412	VIPSPFEYADVVTTTTHK(1)SLR	3	0.031897	1
A0A384JED0	463	K	Bcdug1	Bcdug1	1	4.00209e-06	111.12	HWNFSSAAK(1)AVER	3	-0.50534	2
A0A384JED0	430	K	Bcdug1	Bcdug1	1	0.0050649	119.29	YVDEQFK(1)K	2	1.0159	2
A0A384JED0	454	K	Bcdug1	Bcdug1	1	1.24365e-06	99.055	WWVASPK(1)HWNFSSAAK	3	-0.22525	2
A0A384JED0	447	K	Bcdug1	Bcdug1	1	0.000290961	75.968	CYLQHAGK(1)WWVASPK	3	1.1915	1
A0A384JED0	472	K	Bcdug1	Bcdug1	1	8.43371e-05	125.17	VWGVK(1)PDLTR	2	-0.63557	3
A0A384JED0	393	K	Bcdug1	Bcdug1	1	0.00203846	66.401	YPSLSVHGIEGAFSQPGAK(1)TVIPAK	3	-0.71202	1
A0A384JED0	186	K	Bcdug1	Bcdug1	1	6.05761e-11	140.46	EDGWATEPFELTVDDK(1)GR	3	-0.083885	1
A0A384JED0	423	K	Bcdug1	Bcdug1	1	2.61907e-05	114.86	LVFK(1)YVDEQFK	2	0.35836	3
A0A384JED8	2294	K	Bcgcn1	Bcgcn1	1	0.00582471	68.536	VVSEK(1)SVDVK	2	1.699	1
A0A384JEF0	238	K	Diphosphomevalonate decarboxylase	Bcmvd1	1	4.7291e-06	97.45	AENVVPEHMK(1)EMER	3	-0.92726	3
A0A384JEF0	339	K	Diphosphomevalonate decarboxylase	Bcmvd1	1	1.79829e-16	227.4	SVLGGVDGWNGK(1)DVESK	2	0.35027	1
A0A384JEF0	344	K	Diphosphomevalonate decarboxylase	Bcmvd1	1	0.000320144	86.944	DVESK(1)SAEHIDER	3	-0.49184	2
A0A384JEF0	101	K	Diphosphomevalonate decarboxylase	Bcmvd1	1	8.30509e-20	188.84	SALEDSDSSLPK(1)LSSYPLR	2	1.6024	1
A0A384JEF0	378	K	Diphosphomevalonate decarboxylase	Bcmvd1	1	0.0061733	93.195	TEK(1)HLSA	2	0.38684	1
A0A384JEF0	247	K	Diphosphomevalonate decarboxylase	Bcmvd1	1	0.00520598	70.028	EK(1)DFEGFAK	2	-0.26427	2
A0A384JEF1	128	K	Ribosomal protein L19	BCIN_04g00540	1	7.09662e-16	212.95	HLYHELYHLSK(1)GNTFK	3	0.074441	12
A0A384JEF1	156	K	Ribosomal protein L19	BCIN_04g00540	1	0.000986657	96.143	LLK(1)EEMDAK	2	-0.26197	5
A0A384JEF1	8	K	Ribosomal protein L19	BCIN_04g00540	1	0.00031748	190.26	VNLTTQK(1)R	2	-0.48687	4
A0A384JEF1	162	K	Ribosomal protein L19	BCIN_04g00540	1	0.000183923	117.93	LLKEEMDAK(1)R	3	0.24878	5
A0A384JEF1	117	K	Ribosomal protein L19	BCIN_04g00540	1	1.55923e-06	115.8	IDK(1)HLYHELYHLSK	3	1.1952	8
A0A384JEF1	19	K	Ribosomal protein L19	BCIN_04g00540	1	2.90307e-05	134.57	LAASVVGCGK(1)R	2	-0.67286	2
A0A384JEF1	133	K	Ribosomal protein L19	BCIN_04g00540	1	0.00811753	86.472	GNTFK(1)HK	2	0.75711	3
A0A384JEH1	101	K	Uncharacterized protein	BCIN_04g01920	1	0.000410622	80.387	ALGSVAPNK(1)GEYFDR	2	0.301	1
A0A384JEH3	100	K	Uncharacterized protein	BCIN_04g00400	1	4.23339e-15	152.96	ASPPTTTEETTDDAK(1)VTTSDAQGDAK	3	0.26161	1
A0A384JEI6	214	K	Bcilv6	Bcilv6	1	0.000251683	85.837	LAELK(1)DSDDFHPVK	3	-0.46274	2
A0A384JEK2	367	K	Bcsac6	Bcsac6	1	0.00281628	74.853	K(1)FLTPSSLVAGNPK	2	-1.5355	1
A0A384JEK2	306	K	Bcsac6	Bcsac6	1	0.00317658	67.519	WVNYHLK(1)AANWPR	3	1.7728	1
A0A384JEK2	266	K	Bcsac6	Bcsac6	1	0.00999561	67.334	GLLNK(1)IDIK	2	0.013685	2
A0A384JEK2	270	K	Bcsac6	Bcsac6	1	2.25003e-05	108.56	IDIK(1)LHPELYR	3	-0.0059726	3
A0A384JEK2	5	K	Bcsac6	Bcsac6	1	0.00090087	117.4	MNIIK(1)LQR	2	-0.49524	2
A0A384JEK9	69	K	RRM domain-containing protein	BCIN_04g01130	1	1.86444e-06	118.76	DADDAYHEMHNK(1)R	3	1.2625	2
A0A384JEN5	152	K	Uncharacterized protein	BCIN_04g01520	1	0.00146254	70.373	ISLPGFDPK(1)ELEK	2	-0.45761	2
A0A384JEN5	296	K	Uncharacterized protein	BCIN_04g01520	1	0.00141028	86.114	DK(1)IILDGVTR	2	0.52052	2
A0A384JEN5	370	K	Uncharacterized protein	BCIN_04g01520	1	0.000385547	75.682	DIDIPMAK(1)GNSGEYAAK	2	-0.026726	1
A0A384JEN5	379	K	Uncharacterized protein	BCIN_04g01520	1	0.000424631	92.866	GNSGEYAAK(1)VK	2	-0.0017966	2
A0A384JEP9	155	K	Bcrho1	Bcrho1	1	0.000156578	95.417	IGAYK(1)SLECSAK	2	0.37341	3
A0A384JEP9	182	K	Bcrho1	Bcrho1	1	0.0421137	69.998	AALLTK(1)K	2	0.065035	3
A0A384JEP9	162	K	Bcrho1	Bcrho1	1	0.000121013	95.264	SLECSAK(1)TNEGVR	2	-1.3842	2
A0A384JEP9	133	K	Bcrho1	Bcrho1	1	1.32572e-15	167.63	TIEELHK(1)TNQTPVSEDQAQR	3	-0.039905	3
A0A384JEP9	150	K	Bcrho1	Bcrho1	1	0.00312946	82.645	VADK(1)IGAYK	2	0.81296	2
A0A384JEP9	126	K	Bcrho1	Bcrho1	1	1.10251e-05	117.86	HDPK(1)TIEELHK	3	0.51348	5
A0A384JES5	237	K	Bcnop15	Bcnop15	1	0.00654402	69.275	VPWNK(1)IEGR	2	0.37675	2
A0A384JES5	196	K	Bcnop15	Bcnop15	1	0.00171812	72.705	GVAEIVSK(1)TMDK	2	-1.0852	1
A0A384JES6	122	K	Cytochrome b-c1 complex subunit 7	Bcqcr7	1	0.00161419	91.961	ADLESLTITK(1)K	2	0.19923	2
A0A384JET4	339	K	Bcach1	Bcach1	1	0.0194573	80.438	FSPDGFK(1)R	2	-0.26998	2
A0A384JET4	524	K	Bcach1	Bcach1	1	1.94787e-05	107.97	AFDQEGSMK(1)ALK	2	2.0406	1
A0A384JET4	411	K	Bcach1	Bcach1	1	0.000714568	73.927	SSK(1)YSIMHTPSTR	3	-4.0713	1
A0A384JET4	66	K	Bcach1	Bcach1	1	3.61039e-10	129.11	IPTMLADHVEK(1)NNLQGQLK	3	-0.25119	2
A0A384JET4	465	K	Bcach1	Bcach1	1	0.0117044	64.265	GLSPK(1)ER	2	-0.31566	2
A0A384JET9	365	K	Ketol-acid reductoisomerase, mitochondrial	Bcilv5	1	2.34076e-06	189.57	SLEFNSQK(1)DYR	2	-0.9419	3
A0A384JET9	333	K	Ketol-acid reductoisomerase, mitochondrial	Bcilv5	1	0.000107658	119.68	GAIDWSGK(1)FK	2	-0.60672	4
A0A384JET9	181	K	Ketol-acid reductoisomerase, mitochondrial	Bcilv5	1	5.43942e-14	167.28	TLYFSHGFSPVFK(1)DQTK	3	-0.6107	6
A0A384JET9	370	K	Ketol-acid reductoisomerase, mitochondrial	Bcilv5	1	0.00759887	73.233	EK(1)YEAEMK	2	-1.1264	1
A0A384JET9	168	K	Ketol-acid reductoisomerase, mitochondrial	Bcilv5	1	1.06588e-06	106.42	GK(1)TLYFSHGFSPVFK	3	-0.041216	3
A0A384JET9	60	K	Ketol-acid reductoisomerase, mitochondrial	Bcilv5	1	0.0185268	61.344	TIDFAGTK(1)EK	2	1.1552	2
A0A384JET9	376	K	Ketol-acid reductoisomerase, mitochondrial	Bcilv5	1	0.000457931	119.68	YEAEMK(1)EIR	2	0.25673	12
A0A384JET9	335	K	Ketol-acid reductoisomerase, mitochondrial	Bcilv5	0.999932	0.000142226	90.017	FK(1)DALKPVFNDLYDSVK	3	-2.0761	3
A0A384JET9	229	K	Ketol-acid reductoisomerase, mitochondrial	Bcilv5	1	2.64005e-10	128.72	GINSSIAVFQDVTGK(1)AQEK	3	-0.052068	1
A0A384JEU2	396	K	Tryptophan synthase	Bctrp5	1	0.000534008	79.886	LTEHAGGAK(1)IWLK	3	-0.58568	1
A0A384JEU2	658	K	Tryptophan synthase	Bctrp5	1	0.00242685	80.96	FIAATDAEAFK(1)GFR	2	3.5867	2
A0A384JEU2	647	K	Tryptophan synthase	Bctrp5	1	4.92226e-06	115.24	AK(1)FIAATDAEAFK	2	0.4783	2
A0A384JEU3	468	K	Bcarg4	Bcarg4	1	0.033545	60.358	VLK(1)SILG	2	-0.14372	2
A0A384JEU3	118	K	Bcarg4	Bcarg4	1	0.00673021	65.056	EIGGK(1)LHTGR	3	-0.28631	1
A0A384JEU3	433	K	Bcarg4	Bcarg4	1	2.71322e-08	137.21	FK(1)EDVSECFDYEK	2	0.11835	1
A0A384JEU3	113	K	Bcarg4	Bcarg4	1	0.0258125	56.139	LGEIIGK(1)EIGGK	2	4.2149	1
A0A384JEU9	188	K	Bcprx1	Bcprx1	1	0.000192418	104.43	SNTTFK(1)TNQK	2	1.188	1
A0A384JEX2	334	K	Aspartate aminotransferase	Bcpio13	1	1.04714e-05	138.63	ALNK(1)QWLAEVK	2	1.2447	2
A0A384JEX2	330	K	Aspartate aminotransferase	Bcpio13	1	8.2321e-06	109.02	IASTILNDK(1)ALNK	2	2.9281	1
A0A384JEX2	400	K	Aspartate aminotransferase	Bcpio13	1	3.31049e-21	269.78	LATEHSVYATK(1)DGR	2	-0.1811	1
A0A384JEX2	341	K	Aspartate aminotransferase	Bcpio13	1	3.73865e-06	155.86	QWLAEVK(1)GMADR	2	-1.3592	5
A0A384JEX2	92	K	Aspartate aminotransferase	Bcpio13	1	2.85204e-11	150.91	LNK(1)EYAGITGVPDFTK	3	0.25495	2
A0A384JEX2	166	K	Aspartate aminotransferase	Bcpio13	1	4.96301e-10	131.77	IYIPTPSWANHAAVFK(1)DSGLEVEK	3	1.0327	5
A0A384JEX2	174	K	Aspartate aminotransferase	Bcpio13	1	0.000212185	100.88	DSGLEVEK(1)YR	2	-0.56604	2
A0A384JEX2	89	K	Aspartate aminotransferase	Bcpio13	1	0.00230356	97.798	VVQAK(1)LNK	2	-0.21854	1
A0A384JEX2	415	K	Aspartate aminotransferase	Bcpio13	1	0.000385975	87.083	ISVAGITSANVK(1)R	2	-0.41304	1
A0A384JEX2	55	K	Aspartate aminotransferase	Bcpio13	1	0.00730105	89.296	ADSFK(1)EK	2	-0.18136	3
A0A384JF14	240	K	Bcvma1	Bcvma1	1	0.00217506	101.54	IAEK(1)GSYK	2	-0.52565	1
A0A384JF14	621	K	Bcvma1	Bcvma1	1	4.47412e-06	121.68	AVAQGQSWAK(1)VR	2	0.15007	2
A0A384JF14	521	K	Bcvma1	Bcvma1	1	0.00294364	67.252	YTTVLDK(1)YYEK	2	-3.8527	1
A0A384JF14	244	K	Bcvma1	Bcvma1	1	0.00651853	78.149	GSYK(1)VDQK	2	-0.39046	2
A0A384JF14	278	K	Bcvma1	Bcvma1	0.999455	0.0226097	53.21	PTTEK(0.999)LAADK(0.001)PFIVGQR	3	0.81342	1
A0A384JF14	637	K	Bcvma1	Bcvma1	1	5.93392e-06	109.99	SMK(1)FEVPSEGEEK	2	-0.95676	1
A0A384JF14	525	K	Bcvma1	Bcvma1	1	2.31707e-05	116.24	YYEK(1)DFPEFPR	2	-1.2733	2
A0A384JF14	195	K	Bcvma1	Bcvma1	1	0.00442812	74.464	DWDFK(1)PIMK	2	0.42853	2
A0A384JF27	280	K	KOW domain-containing protein	BCIN_04g02740	1	0.060392	47.749	NK(1)YSIFR	2	-0.060262	1
A0A384JF43	137	K	Bcglc8	Bcglc8	1	0.000155488	81.807	TPYAK(1)HYDPAEDADEIR	3	-0.027709	1
A0A384JF59	196	K	Bcard1	Bcard1	1	6.73764e-06	111.83	AIEEGK(1)DAEAGEK	2	-2.1396	2
A0A384JF59	187	K	Bcard1	Bcard1	1	4.42565e-16	176.23	EQILDEEEGDEGEAVGSAGSAK(1)DVK	3	-0.8613	1
A0A384JF70	419	K	Chorismate synthase	Bcaro2	1	0.000784261	86.288	YTVVGGEAAK(1)EK	2	-0.60338	1
A0A384JF73	365	K	AMPK1_CBM domain-containing protein	BCIN_04g01640	1	0.0121841	68.016	SAVEK(1)ELK	2	0.28799	2
A0A384JF73	559	K	AMPK1_CBM domain-containing protein	BCIN_04g01640	0.999994	0.00021677	87.72	AFEK(1)ELLSEIKPENSTGEPAPK	3	1.284	2
A0A384JF73	49	K	AMPK1_CBM domain-containing protein	BCIN_04g01640	1	2.01505e-08	125.33	DVQLANAGEK(1)IYYK	2	1.1754	2
A0A384JF73	332	K	AMPK1_CBM domain-containing protein	BCIN_04g01640	1	0.0250144	55.66	VPLESTK(1)VPEVVK	2	-1.0941	1
A0A384JF73	245	K	AMPK1_CBM domain-containing protein	BCIN_04g01640	1	2.92512e-15	153.27	TDK(1)ESYENSDALGHAPILPPVVTPQAER	3	0.60049	1
A0A384JF80	427	K	tRNA-synt_1g domain-containing protein	BCIN_04g04260	1	0.000402189	78.078	MDGVIPEFSPEYK(1)DEK	2	-1.1188	1
A0A384JF80	324	K	tRNA-synt_1g domain-containing protein	BCIN_04g04260	1	0.000100709	86.805	DNVPFHTVIFPGSQLGTGDK(1)WTK	3	-0.14662	1
A0A384JF80	88	K	tRNA-synt_1g domain-containing protein	BCIN_04g04260	1	0.028539	54.982	ELCDEFHK(1)K	3	-0.39719	1
A0A384JF80	409	K	tRNA-synt_1g domain-containing protein	BCIN_04g04260	1	0.0387493	53.968	VVK(1)FVNAK	2	1.4712	2
A0A384JF80	414	K	tRNA-synt_1g domain-containing protein	BCIN_04g04260	1	0.00601932	60.764	FVNAK(1)MDGVIPEFSPEYK	3	-2.6065	1
A0A384JF80	583	K	tRNA-synt_1g domain-containing protein	BCIN_04g04260	1	0.000396026	117.02	LAEEEAQAK(1)K	2	0.17114	1
A0A384JF80	141	K	tRNA-synt_1g domain-containing protein	BCIN_04g04260	1	3.47663e-07	115.73	TTTQPYCEK(1)HQSFLADR	3	0.51953	2
A0A384JF80	157	K	tRNA-synt_1g domain-containing protein	BCIN_04g04260	1	1.18556e-17	238.02	FVEGTCPK(1)CQYDDAR	2	-0.19285	1
A0A384JF80	343	K	tRNA-synt_1g domain-containing protein	BCIN_04g04260	1	7.17992e-16	167.97	LNHLSTTEYLNYENGK(1)FSK	3	-1.8395	1
A0A384JF82	247	K	Uncharacterized protein	BCIN_04g04280	1	0.000227603	98.105	TK(1)FSTTEVTK	2	-0.323	2
A0A384JF83	57	K	Uncharacterized protein	BCIN_04g04290	1	1.29828e-23	184.33	DVK(1)DLLLNVGSGGGAAPAAAGAAAGGDAAAPAEEK	3	-0.28701	1
A0A384JF83	54	K	Uncharacterized protein	BCIN_04g04290	1	0.012409	67.897	ALEGK(1)DVK	2	-0.89004	3
A0A384JF87	198	K	Uncharacterized protein	BCIN_04g04420	0.99982	0.000613668	89.507	IQEK(1)IAADKEER	3	-0.70016	1
A0A384JFB8	233	K	Protein kinase domain-containing protein	BCIN_04g03430	1	0.0267173	63.565	YEK(1)IGEK	2	2.48	1
A0A384JFB8	126	K	Protein kinase domain-containing protein	BCIN_04g03430	1	0.0202213	50.222	VQTIHEK(1)NLIYR	3	-0.51001	1
A0A384JFC0	156	K	GOLD domain-containing protein	BCIN_04g03440	1	0.000589391	136.21	INDIVQK(1)VK	2	0.1947	2
A0A384JFC0	220	K	GOLD domain-containing protein	BCIN_04g03440	1	0.00505257	97.071	SFFIK(1)QK	2	0.090301	1
A0A384JFC4	158	K	Bcbrn1	Bcbrn1	1	6.85004e-06	123.67	EAYK(1)NLEVGGR	2	-0.57472	2
A0A384JFC4	189	K	Bcbrn1	Bcbrn1	1	1.6632e-06	102.54	GVPQHTVYSGSK(1)GAIETFVR	3	0.62952	2
A0A384JFC4	225	K	Bcbrn1	Bcbrn1	1	0.0191892	53.756	TDMYHK(1)VCR	2	-0.053739	3
A0A384JFC6	122	K	Uncharacterized protein	BCIN_04g03040	1	0.00230554	103.55	IDGTAIAK(1)K	2	-0.29149	2
A0A384JFC6	324	K	Uncharacterized protein	BCIN_04g03040	1	7.72999e-07	115.56	NADVVVAAIGK(1)ANFVK	2	-0.82406	1
A0A384JFC6	575	K	Uncharacterized protein	BCIN_04g03040	1	0.0212706	45.825	MFHENTQK(1)DGPLYK	3	0.38366	1
A0A384JFC6	944	K	Uncharacterized protein	BCIN_04g03040	1	9.53482e-06	106.58	IEAIGK(1)EMYGAEK	2	0.5397	3
A0A384JFC6	329	K	Uncharacterized protein	BCIN_04g03040	1	0.0482001	44.543	ANFVK(1)GEWLK	2	1.5795	1
A0A384JFC6	921	K	Uncharacterized protein	BCIN_04g03040	1	0.00274574	73.499	GVIAASEK(1)EK	2	-0.1727	1
A0A384JFC6	951	K	Uncharacterized protein	BCIN_04g03040	1	1.8607e-13	167.29	EMYGAEK(1)VEFSEIAQK	2	-0.48673	1
A0A384JFC6	465	K	Uncharacterized protein	BCIN_04g03040	1	0.00675618	104.06	VDLSLLK(1)R	2	0.33111	2
A0A384JFC6	581	K	Uncharacterized protein	BCIN_04g03040	1	0.0258883	86.866	DGPLYK(1)R	2	-0.84835	2
A0A384JFC6	456	K	Uncharacterized protein	BCIN_04g03040	1	2.4762e-06	99.407	VAQEIGIAGYELEPYGAYK(1)GK	3	3.2075	2
A0A384JFC6	906	K	Uncharacterized protein	BCIN_04g03040	1	2.94314e-22	186.71	EEAIAAGAEDAIPANHWAEGGK(1)GAVDLAK	3	0.80518	2
A0A384JFC6	797	K	Uncharacterized protein	BCIN_04g03040	1	3.85443e-06	128.75	FFNIK(1)CR	2	-1.4269	2
A0A384JFC6	657	K	Uncharacterized protein	BCIN_04g03040	1	1.82165e-06	107.13	GITVGTAGTEK(1)GQTR	2	0.15116	1
A0A384JFD6	68	K	Pyruvate carboxyltransferase domain-containing protein	BCIN_04g04810	1	0.00730726	68.846	IIPLATK(1)IR	2	0.16216	2
A0A384JFE7	408	K	Bcvps1	Bcvps1	1	3.44831e-06	113.4	AVDPFDQVK(1)DIDIR	2	2.4499	2
A0A384JFE7	184	K	Bcvps1	Bcvps1	1	0.00603911	76.064	QIK(1)EMVLK	2	-0.7699	1
A0A384JFG3	149	K	40S ribosomal protein S6	BCIN_04g05070	1	1.34048e-05	155.97	FFGLTK(1)EDDVRK	3	0.11473	16
A0A384JFG3	131	K	40S ribosomal protein S6	BCIN_04g05070	1	0.00327568	66.022	QGESDIPGVTDVVHPK(1)R	3	1.0749	2
A0A384JFG3	217	K	40S ribosomal protein S6	BCIN_04g05070	1	2.87949e-08	163.51	DAASEYAAILAK(1)R	2	-0.63864	3
A0A384JFG3	165	K	40S ribosomal protein S6	BCIN_04g05070	1	0.0399678	50.473	EVQPK(1)GEGK	2	-0.48891	2
A0A384JFG3	51	K	40S ribosomal protein S6	BCIN_04g05070	1	2.71481e-06	136.53	GYIFK(1)ITGGNDK	2	-0.39764	3
A0A384JFG3	2	K	40S ribosomal protein S6	BCIN_04g05070	1	4.46242e-06	110.14	MK(1)LNISFPANGSQK	2	-0.10303	1
A0A384JFG3	58	K	40S ribosomal protein S6	BCIN_04g05070	1	2.62105e-08	134.68	ITGGNDK(1)QGFPMK	2	0.96994	7
A0A384JFG3	143	K	40S ribosomal protein S6	BCIN_04g05070	1	0.011638	119.29	K(1)FFGLTK	2	0.20421	4
A0A384JFG3	205	K	40S ribosomal protein S6	BCIN_04g05070	1	7.08656e-06	101.71	TK(1)DAASEYAAILAK	2	0.1346	3
A0A384JFG3	174	K	40S ribosomal protein S6	BCIN_04g05070	1	0.00932263	82.305	VYTK(1)APK	2	0.76832	2
A0A384JFG3	223	K	40S ribosomal protein S6	BCIN_04g05070	1	0.00227868	98.523	VSEAK(1)NAK	2	0.58146	1
A0A384JFJ2	565	K	Bcgus1	Bcgus1	1	2.37804e-20	192.64	DK(1)LEEDDNWEDFLTPDSAHK	3	-4.1592	2
A0A384JFJ2	410	K	Bcgus1	Bcgus1	1	3.18747e-05	109.16	DFILK(1)QGPSR	2	0.65652	1
A0A384JFK0	142	K	Bccdc60	Bccdc60	1	1.94822e-11	149.73	LFGK(1)NFENYKEEEVSEEK	3	-0.44434	2
A0A384JFK0	690	K	Bccdc60	Bccdc60	1	0.00014355	113.22	IPK(1)ETLESMR	2	-0.81314	3
A0A384JFK0	407	K	Bccdc60	Bccdc60	1	0.00502187	66.267	APLSVHK(1)DGIR	3	-0.50845	2
A0A384JFK0	18	K	Bccdc60	Bccdc60	1	1.24419e-05	143.97	ALENATISK(1)TK	2	0.25616	1
A0A384JFK0	354	K	Bccdc60	Bccdc60	1	0.00935719	66.023	ITYGVFK(1)VSEK	2	2.5996	1
A0A384JFK0	1009	K	Bccdc60	Bccdc60	1	0.00233722	77.358	TANDK(1)ELNGK	2	-1.4962	1
A0A384JFK0	30	K	Bccdc60	Bccdc60	1	0.00708518	75.571	DK(1)LIAIER	2	1.7029	1
A0A384JFK0	1017	K	Bccdc60	Bccdc60	1	0.0333406	41.876	IAK(1)MGEMK	2	0.18603	1
A0A384JFK0	148	K	Bccdc60	Bccdc60	1	3.53377e-21	268.59	NFENYK(1)EEEVSEEK	3	0.035422	4
A0A384JFK0	44	K	Bccdc60	Bccdc60	1	3.46063e-23	183.81	YQAQWEK(1)DGVFQPDAPSTSDIPLHSVSAAELR	3	0.11108	1
A0A384JFK0	171	K	Bccdc60	Bccdc60	1	7.71466e-05	89.011	TNTPTPTTHHEDVTK(1)FTAK	4	1.2544	1
A0A384JFM3	743	K	Transcription elongation factor Spt6	Bcspt6	1	3.92657e-06	119.39	VLDHGK(1)FDNLSR	3	0.86534	2
A0A384JFM3	826	K	Transcription elongation factor Spt6	Bcspt6	1	0.0109073	66.073	LYK(1)DSPR	2	0.27244	1
A0A384JFM3	200	K	Transcription elongation factor Spt6	Bcspt6	1	2.24258e-06	103.13	EK(1)GYVGGAEASGLDK	2	-0.41098	1
A0A384JFM3	121	K	Transcription elongation factor Spt6	Bcspt6	1	0.0295834	58.815	TTQQPK(1)FK	2	-0.020578	1
A0A384JFN1	251	K	Uncharacterized protein	BCIN_04g05510	1	0.010412	93.162	STLDNWK(1)R	2	0.54258	1
A0A384JFN1	654	K	Uncharacterized protein	BCIN_04g05510	1	6.47221e-07	103.87	AAANK(1)DDLLNMIQHGAEK	3	-0.65977	1
A0A384JFN2	578	K	Glutamine amidotransferase type-2 domain-containing protein	BCIN_04g04490	1	8.55288e-06	133.42	AIAIHNEK(1)YDE	2	0.065834	3
A0A384JFN2	533	K	Glutamine amidotransferase type-2 domain-containing protein	BCIN_04g04490	1	5.55124e-10	129.88	PEWGSDIPDTK(1)EAYWYR	2	-3.783	6
A0A384JFN2	563	K	Glutamine amidotransferase type-2 domain-containing protein	BCIN_04g04490	1	6.44434e-09	150.05	WTPTWSK(1)QTDPSGR	2	-1.1854	2
A0A384JFN2	423	K	Glutamine amidotransferase type-2 domain-containing protein	BCIN_04g04490	1	8.26064e-06	108.97	ANK(1)STSAWGLEAR	2	0.57583	2
A0A384JFN2	17	K	Glutamine amidotransferase type-2 domain-containing protein	BCIN_04g04490	1	0.012409	67.897	AFK(1)PTALR	2	0.13173	2
A0A384JFN2	211	K	Glutamine amidotransferase type-2 domain-containing protein	BCIN_04g04490	1	1.39225e-05	98.337	NVPSTPVDYK(1)LLR	2	0.45632	2
A0A384JFP6	274	K	Uncharacterized protein	BCIN_04g04500	1	2.00398e-10	146.86	LDQATHK(1)IGTSFTFES	2	0.040019	3
A0A384JFP6	234	K	Uncharacterized protein	BCIN_04g04500	1	0.00119651	88.134	LDPLSFAK(1)VK	2	-0.66022	4
A0A384JFP6	118	K	Uncharacterized protein	BCIN_04g04500	1	4.82899e-09	164.9	VNLHFK(1)QPNFHGR	3	1.4187	3
A0A384JFP6	108	K	Uncharacterized protein	BCIN_04g04500	1	3.50966e-08	142.1	AEILGSFAPTTQK(1)K	2	-0.19348	1
A0A384JFP6	112	K	Uncharacterized protein	BCIN_04g04500	1	0.00132826	87.476	GAK(1)VNLHFK	3	-0.12425	4
A0A384JFP6	42	K	Uncharacterized protein	BCIN_04g04500	1	2.30127e-06	117.08	SNTPNNVAFK(1)VTGK	2	0.027793	5
A0A384JFP6	60	K	Uncharacterized protein	BCIN_04g04500	1	8.26602e-07	98.175	STHDNATSGLLEAK(1)FTDK	3	-0.10114	1
A0A384JFP6	212	K	Uncharacterized protein	BCIN_04g04500	1	0.00484736	62.648	ATWDSK(1)NTNSVGLEVASK	3	0.73561	2
A0A384JFP6	46	K	Uncharacterized protein	BCIN_04g04500	1	9.37583e-08	121.44	VTGK(1)STHDNATSGLLEAK	3	-0.011379	2
A0A384JFR0	346	K	Glucoamylase	BCIN_04g04190	1	6.93447e-06	101.32	ALANHK(1)VVTDSFR	3	0.11895	2
A0A384JFT0	612	K	Aconitate hydratase, mitochondrial	Bcaco2	1	0.0507856	47.603	VLYK(1)VTGK	2	-0.80467	1
A0A384JFT0	245	K	Aconitate hydratase, mitochondrial	Bcaco2	1	0.0271189	60.118	APK(1)ILGVR	2	-1.0494	1
A0A384JFX3	164	K	40S ribosomal protein S8	BCIN_04g05190	1	6.45839e-09	174.39	VDAALEK(1)QFEAGR	2	-3.2097	6
A0A384JFX3	139	K	40S ribosomal protein S8	BCIN_04g05190	1	3.03259e-05	117.2	AGQAVEEPDTK(1)K	2	-0.34943	2
A0A384JFX3	157	K	40S ribosomal protein S8	BCIN_04g05190	1	2.48721e-08	139.3	FAAQGK(1)VDAALEK	2	0.16917	5
A0A384JFX6	384	K	Vacuolar proton pump subunit B	Bcvma2	1	0.0122676	66.056	SAIGEK(1)LTR	2	-0.72946	3
A0A384JFX6	400	K	Vacuolar proton pump subunit B	Bcvma2	1	0.000184069	78.95	DHGDVSNQLYAK(1)YAIGR	3	-1.4764	1
A0A384JFX6	79	K	Vacuolar proton pump subunit B	Bcvma2	1	1.3951e-06	98.281	AVVQVFEGTHGIDVK(1)K	3	1.7549	1
A0A384JFX9	72	K	Glutathione reductase	Bcglr1	1	0.0157341	85.676	TIAVESK(1)R	2	-0.92082	1
A0A384JFX9	379	K	Glutathione reductase	Bcglr1	1	0.000951216	86.463	LFGGPQFK(1)DSK	2	-0.20957	2
A0A384JFX9	275	K	Glutathione reductase	Bcglr1	1	0.00265682	85.622	NSSQSK(1)IEK	2	-0.25034	1
A0A384JFY2	219	K	Aldo_ket_red domain-containing protein	BCIN_04g06450	1	0.000134268	114.89	GFLTGQIK(1)SR	2	0.39815	2
A0A384JFY2	89	K	Aldo_ket_red domain-containing protein	BCIN_04g06450	1	0.000609871	90.614	FAFK(1)ANADGTR	2	0.053318	3
A0A384JFY2	146	K	Aldo_ket_red domain-containing protein	BCIN_04g06450	1	0.000737361	98.04	TVEAMAELK(1)R	2	0.15631	2
A0A384JFY2	314	K	Aldo_ket_red domain-containing protein	BCIN_04g06450	1	1.45867e-05	112.44	TAIEK(1)VQIGGAR	2	-0.86236	2
A0A384JFZ5	50	K	Uncharacterized protein	BCIN_04g05440	1	1.06439e-13	163.45	SSPFGGSSHAK(1)GIVLEK	2	0.097823	3
A0A384JFZ5	39	K	Uncharacterized protein	BCIN_04g05440	1	1.01759e-14	173.98	ALGTAFK(1)SSPFGGSSHAK	2	-0.49534	4
A0A384JFZ5	56	K	Uncharacterized protein	BCIN_04g05440	1	1.99178e-06	123.95	GIVLEK(1)VGVEAK	2	-0.10088	3
A0A384JFZ5	30	K	Uncharacterized protein	BCIN_04g05440	1	0.0180443	82.426	WSDLSYK(1)K	2	0.78385	4
A0A384JFZ5	114	K	Uncharacterized protein	BCIN_04g05440	1	0.0424795	49.06	AK(1)GDIPGVR	2	2.163	2
A0A384JFZ5	126	K	Uncharacterized protein	BCIN_04g05440	1	0.00091425	73.722	VVK(1)VSGVGLSALWK	2	-2.0027	2
A0A384JG41	169	K	Proteasome subunit beta	Bcpre1	1	0.00470679	122.52	MCTDELK(1)R	2	-0.58654	4
A0A384JG41	29	K	Proteasome subunit beta	Bcpre1	1	0.000889255	87.216	GATILK(1)ASDDK	2	1.5953	2
A0A384JG48	203	K	Bccdc10	Bccdc10	1	3.96406e-06	129.34	IK(1)EEFAFHNLK	3	0.06949	2
A0A384JG48	17	K	Bccdc10	Bccdc10	1	1.12645e-05	96.052	HAPQPSVFPK(1)SHVGFDSITSQIER	4	-1.0068	1
A0A384JG49	37	K	Bcscs2	Bcscs2	1	0.00797953	71.501	TPVGFK(1)VK	2	0.40868	2
A0A384JG51	131	K	Uncharacterized protein	BCIN_05g00180	1	0.00162722	103.26	MK(1)EIAEVK	2	-0.1707	6
A0A384JG51	67	K	Uncharacterized protein	BCIN_05g00180	1	2.32043e-11	162.37	NNAAMNPK(1)NTIFDIK	2	0.19769	9
A0A384JG51	514	K	Uncharacterized protein	BCIN_05g00180	1	9.18281e-26	257.73	SANITIANSVGK(1)LSSSEIEK	3	0.23748	4
A0A384JG51	88	K	Uncharacterized protein	BCIN_05g00180	1	2.42169e-15	158.44	RFDDPHTTK(1)DIQSWPFTVVDK	3	0.9673	8
A0A384JG51	566	K	Uncharacterized protein	BCIN_05g00180	1	6.96678e-10	141	VEEIISDPTMSIK(1)FK	2	-0.29222	11
A0A384JG51	144	K	Uncharacterized protein	BCIN_05g00180	1	0.000144899	82.865	VEK(1)AVITVPAYFNDNQR	3	-2.6409	3
A0A384JG51	522	K	Uncharacterized protein	BCIN_05g00180	1	0.000361281	70.944	LSSSEIEK(1)MVADAAEFK	2	-0.77504	2
A0A384JG51	609	K	Uncharacterized protein	BCIN_05g00180	1	0.025745	58.474	AVTK(1)AMSTR	2	1.5909	3
A0A384JG51	74	K	Uncharacterized protein	BCIN_05g00180	1	0.007364	98.582	NTIFDIK(1)R	2	-0.1588	8
A0A384JG51	246	K	Uncharacterized protein	BCIN_05g00180	1	1.38648e-10	146.6	ATAGDTHLGGQDFDTNLLDHFK(1)K	4	0.096811	11
A0A384JG51	334	K	Uncharacterized protein	BCIN_05g00180	1	3.09854e-09	174.62	SK(1)VDEIVLVGGSTR	2	-0.058755	3
A0A384JG51	332	K	Uncharacterized protein	BCIN_05g00180	1	0.0368322	54.982	DANIDK(1)SK	2	0.7549	1
A0A384JG51	192	K	Uncharacterized protein	BCIN_05g00180	1	2.26336e-10	143.4	IINEPTAAAIAYGLGAGK(1)SNK	3	0.73677	3
A0A384JG51	429	K	Uncharacterized protein	BCIN_05g00180	1	0.0111271	80.688	GQTVPTIK(1)K	2	-0.53243	2
A0A384JG51	361	K	Uncharacterized protein	BCIN_05g00180	1	9.21238e-05	179.1	LLSEFFDNK(1)K	2	-0.060189	4
A0A384JG51	531	K	Uncharacterized protein	BCIN_05g00180	1	4.90171e-16	212.95	MVADAAEFK(1)SSDDAFSK	3	0.065417	19
A0A384JG51	137	K	Uncharacterized protein	BCIN_05g00180	1	0.00456968	73.573	EIAEVK(1)LGK	2	0.44887	2
A0A384JG51	59	K	Uncharacterized protein	BCIN_05g00180	1	3.97171e-14	219.97	LIGESAK(1)NNAAMNPK	2	-3.2005	3
A0A384JG51	498	K	Uncharacterized protein	BCIN_05g00180	1	0.000126398	136.02	VTATEK(1)TSGR	2	-1.6955	2
A0A384JG51	544	K	Uncharacterized protein	BCIN_05g00180	1	1.86949e-11	220.21	RFESK(1)QQLESYISR	3	-1.6533	8
A0A384JG51	539	K	Uncharacterized protein	BCIN_05g00180	1	0.000934916	172.59	SSDDAFSK(1)R	2	-0.1336	6
A0A384JG52	194	K	Bcguk1	Bcguk1	1	0.00179351	82.494	GTEK(1)EESIQK	2	1.0668	1
A0A384JG52	241	K	Bcguk1	Bcguk1	1	1.80772e-06	127.56	ELEDYIFGK(1)EGK	2	-1.0052	2
A0A384JG52	213	K	Bcguk1	Bcguk1	1	0.0196086	52.527	LELEYSK(1)TEGVHDK	3	0.017441	1
A0A384JG55	293	K	PKS_ER domain-containing protein	BCIN_05g00340	1	0.00684813	90.862	FK(1)GTVFR	2	-0.60612	2
A0A384JG89	99	K	MICOS complex subunit MIC12	BCIN_04g05780	1	0.00139738	93.556	WK(1)MEGAVSR	2	-0.66676	2
A0A384JG93	138	K	Uncharacterized protein	BCIN_05g00580	1	9.5286e-10	138.19	PK(1)DFDEWIVR	2	0.056563	5
A0A384JG93	80	K	Uncharacterized protein	BCIN_05g00580	1	3.35709e-10	139.44	YFDDCIDEALPK(1)EDDWYTHER	3	1.8719	1
A0A384JG93	236	K	Uncharacterized protein	BCIN_05g00580	1	0.000671221	93.096	TLFGK(1)EGEVK	2	0.30183	2
A0A384JG93	505	K	Uncharacterized protein	BCIN_05g00580	1	2.09463e-17	232.74	LVEGAQAFQNK(1)DLPAR	2	0.063925	2
A0A384JG93	438	K	Uncharacterized protein	BCIN_05g00580	1	0.000422892	121.9	LQEK(1)DIYSR	2	-0.01	3
A0A384JGA3	92	K	Bcatx1	Bcatx1	1	4.39552e-14	188.41	INTAEVDGVSK(1)DIVTIK	2	0.63943	1
A0A384JGA3	63	K	Bcatx1	Bcatx1	1	0.000146102	82.635	GQTATVIGK(1)PELDFDTVYEK	3	0.97045	2
A0A384JGA7	426	K	Bcgut2	Bcgut2	1	0.00121697	94.692	PLVK(1)DPNAK	2	0.62474	1
A0A384JGA7	291	K	Bcgut2	Bcgut2	1	0.0382393	51.445	DLIDEK(1)DGK	2	0.37557	1
A0A384JGC8	685	K	Bcmet6	Bcmet6	1	2.20143e-05	105.65	LLK(1)VFVDEAYPR	2	-0.10228	4
A0A384JGC8	468	K	Bcmet6	Bcmet6	1	3.89e-09	167.32	GEITAEEYEK(1)FIEK	2	0.16917	3
A0A384JGC8	342	K	Bcmet6	Bcmet6	1	0.0109201	48.968	VIVATSSSLLHTPHTLASEK(1)K	4	-0.81422	1
A0A384JGC8	554	K	Bcmet6	Bcmet6	1	0.00421368	139.88	YAVSISK(1)K	2	0.13456	3
A0A384JGC8	385	K	Bcmet6	Bcmet6	1	2.64659e-22	195.53	AVTEGPASVSAELEANAK(1)SIQAR	3	-0.16218	2
A0A384JGC8	407	K	Bcmet6	Bcmet6	1	0.0174937	67.897	QSK(1)IVEK	2	4.4546	1
A0A384JGC8	48	K	Bcmet6	Bcmet6	1	3.93388e-06	151.29	LAHWK(1)IQK	2	0.12586	8
A0A384JGC8	682	K	Bcmet6	Bcmet6	1	0.00730105	89.296	SDAK(1)LLK	2	-0.32439	2
A0A384JGC8	715	K	Bcmet6	Bcmet6	1	6.84672e-05	171.92	VPSEQEIK(1)DR	2	0.22046	3
A0A384JGC8	125	K	Bcmet6	Bcmet6	1	4.15156e-20	182.22	WFDSNYHYVK(1)PTLQDNQSFK	3	0.9512	5
A0A384JGC8	141	K	Bcmet6	Bcmet6	1	0.000552294	113.71	LTSDPK(1)AVR	2	0.4416	3
A0A384JGC8	29	K	Bcmet6	Bcmet6	1	8.81281e-16	171.35	ATEAYWGQK(1)ISQADLLAEAK	3	-0.66528	5
A0A384JGC8	301	K	Bcmet6	Bcmet6	1	0.00127284	145.16	NIWK(1)TNLK	2	0.6988	5
A0A384JGC8	85	K	Bcmet6	Bcmet6	1	6.45635e-11	147.09	YTK(1)HGLDPIDQYFAMGR	3	-0.98837	8
A0A384JGC8	40	K	Bcmet6	Bcmet6	1	8.10375e-06	166.48	ISQADLLAEAK(1)R	2	0.31323	3
A0A384JGC8	547	K	Bcmet6	Bcmet6	1	0.00129701	87.184	ESK(1)YAVSISK	2	-0.63069	4
A0A384JGC8	458	K	Bcmet6	Bcmet6	1	3.94996e-10	204.13	FTK(1)GEITAEEYEK	2	-0.0043273	2
A0A384JGC8	400	K	Bcmet6	Bcmet6	1	0.00646497	92.187	TNDPK(1)VK	2	0.079372	2
A0A384JGC8	758	K	Bcmet6	Bcmet6	1	1.43909e-11	212.59	AALTNMVNAAK(1)FYR	2	-0.55039	5
A0A384JGC8	226	K	Bcmet6	Bcmet6	1	0.00220069	88.495	AAFK(1)PTYEK	2	-0.27602	5
A0A384JGC8	135	K	Bcmet6	Bcmet6	1	5.39633e-24	202.84	WFDSNYHYVKPTLQDNQSFK(1)LTSDPK	4	-0.54309	9
A0A384JGC8	231	K	Bcmet6	Bcmet6	1	1.70586e-11	174.87	PTYEK(1)LASLGDEIPK	2	-1.4672	12
A0A384JGC8	633	K	Bcmet6	Bcmet6	1	1.27469e-09	226.04	EAYLDWAVK(1)SFR	2	0.17487	4
A0A384JGC8	544	K	Bcmet6	Bcmet6	1	0.00118469	84.882	PAPMTVK(1)ESK	2	-0.96451	2
A0A384JGC8	411	K	Bcmet6	Bcmet6	1	0.00158466	118.74	IVEK(1)DYNR	2	0.13713	4
A0A384JGC8	171	K	Bcmet6	Bcmet6	1	1.59889e-10	140.46	PVLVGPVSFLHLGK(1)PDR	3	-0.81633	4
A0A384JGC8	150	K	Bcmet6	Bcmet6	1	0.00172069	83.182	EAK(1)EAGITTR	2	0.22823	3
A0A384JGH7	225	K	Uncharacterized protein	BCIN_05g01260	1	0.00703307	150.04	KEEVADLK(1)K	2	0.54601	2
A0A384JGH7	660	K	Uncharacterized protein	BCIN_05g01260	1	3.13073e-10	147.1	GSDFATQLK(1)DIDEWK	2	-1.4588	1
A0A384JGH7	701	K	Uncharacterized protein	BCIN_05g01260	1	0.0020385	105.52	YK(1)LPEAPK	2	-0.16408	4
A0A384JGH7	500	K	Uncharacterized protein	BCIN_05g01260	1	4.53373e-15	151.96	FLVDTAK(1)EGYQTASSAVDQMK	3	0.20089	1
A0A384JGH7	197	K	Uncharacterized protein	BCIN_05g01260	1	0.00767666	72.879	ETILTK(1)AR	2	2.4023	1
A0A384JGH7	424	K	Uncharacterized protein	BCIN_05g01260	1	0.0276799	43.958	TVGK(1)EWEHPK	3	-1.0711	2
A0A384JGH7	114	K	Uncharacterized protein	BCIN_05g01260	1	0.000159547	87.468	SAFGNAFGHMEDIYQK(1)SNAVEK	3	0.18591	2
A0A384JGH7	230	K	Uncharacterized protein	BCIN_05g01260	1	6.08681e-06	134.38	SLEK(1)EMDNFPR	2	-3.4034	4
A0A384JGH7	751	K	Uncharacterized protein	BCIN_05g01260	1	0.0033908	67.952	THQDQPIEELK(1)K	3	1.6258	2
A0A384JGH7	651	K	Uncharacterized protein	BCIN_05g01260	1	0.00334414	65.565	LPK(1)GSDFATQLK	2	0.63349	1
A0A384JGH7	430	K	Uncharacterized protein	BCIN_05g01260	1	0.0247361	51.193	EWEHPK(1)DK	3	0.57732	2
A0A384JGH7	211	K	Uncharacterized protein	BCIN_05g01260	1	0.00156735	105.52	MK(1)TELESK	2	-1.3663	2
A0A384JGH7	243	K	Uncharacterized protein	BCIN_05g01260	1	6.28717e-05	98.156	GMELAK(1)MDIFK	2	-1.8321	14
A0A384JGH7	699	K	Uncharacterized protein	BCIN_05g01260	1	0.00317253	93.374	ALLETK(1)YK	2	-0.39012	3
A0A384JGH7	169	K	Uncharacterized protein	BCIN_05g01260	1	0.000272519	77.324	WEGIVK(1)DLHQSCEDR	3	0.19816	2
A0A384JGI5	165	K	Bckgd1	Bckgd1	1	0.0242995	44.511	GHHK(1)ADIDPLGIR	3	1.1629	2
A0A384JGI5	266	K	Bckgd1	Bckgd1	0.994392	0.000329025	89.624	IEVDK(0.006)PFK(0.994)YSIDEK	3	0.148	1
A0A384JGI5	407	K	Bckgd1	Bckgd1	1	2.10185e-10	143.19	VQLSLVANPSHLEAEDPVVLGK(1)TR	3	1.1218	1
A0A384JGI5	728	K	Bckgd1	Bckgd1	1	0.000588985	70.26	TYTPLQHISK(1)DQGK	3	-0.13133	1
A0A384JGI5	941	K	Bckgd1	Bckgd1	1	8.82421e-06	117.7	ADNNIK(1)DTAFTR	2	0.13337	1
A0A384JGI5	419	K	Bckgd1	Bckgd1	1	1.01956e-08	145.52	AIQHYNNDEK(1)DHK	3	0.13402	1
A0A384JGI5	909	K	Bckgd1	Bckgd1	1	5.01507e-10	126.26	WIIPDAEHGK(1)SINEPEQIER	3	-0.1677	3
A0A384JGI5	573	K	Bckgd1	Bckgd1	1	1.21719e-08	141.54	DGSFTK(1)EDIDEHRK	3	-0.88242	3
A0A384JGJ2	164	K	Uncharacterized protein	BCIN_04g06830	1	0.00086633	74.966	LTGMGTK(1)FDEFEEK	2	-1.5338	1
A0A384JGK9	99	K	DNA-directed RNA polymerase subunit	Bcrpo21	1	0.000374938	93.649	PVYHPGFLK(1)K	3	-0.75203	1
A0A384JGK9	804	K	DNA-directed RNA polymerase subunit	Bcrpo21	1	2.94052e-05	95.197	TLPHFTK(1)DDYSPESR	3	-0.64787	1
A0A384JGL5	273	K	Aldo_ket_red domain-containing protein	BCIN_05g01550	1	0.0246239	55.899	GLAVIPK(1)SNNQSR	2	-1.6285	2
A0A384JGL5	293	K	Aldo_ket_red domain-containing protein	BCIN_05g01550	1	1.36962e-06	112.88	LEQNLHVTDFDLEK(1)EDLNAITK	3	1.1243	1
A0A384JGL5	135	K	Aldo_ket_red domain-containing protein	BCIN_05g01550	1	7.79279e-15	163.41	YPPGWQYSDK(1)EGDVQQSK	3	-0.68738	5
A0A384JGL5	301	K	Aldo_ket_red domain-containing protein	BCIN_05g01550	1	1.33965e-05	155.99	EDLNAITK(1)LDR	2	-0.35376	2
A0A384JGP3	282	K	Uncharacterized protein	BCIN_05g00200	1	0.0114557	74.929	ETLEK(1)WR	2	-0.24061	1
A0A384JGP9	209	K	Uncharacterized protein	BCIN_05g01750	1	0.000970931	83.573	NQNK(1)DDLYEALR	2	-0.65525	1
A0A384JGP9	544	K	Uncharacterized protein	BCIN_05g01750	1	1.4475e-05	149.49	NK(1)DGDEQEEYR	2	-1.6065	1
A0A384JGR2	165	K	HMG box domain-containing protein	BCIN_05g01760	1	0.0110196	66.758	WTDMAPK(1)DK	2	-1.4924	4
A0A384JGR2	141	K	HMG box domain-containing protein	BCIN_05g01760	1	3.17964e-06	141.13	PIIAK(1)DLGDVPK	2	0.36364	3
A0A384JGR2	148	K	HMG box domain-containing protein	BCIN_05g01760	1	1.19282e-06	109.04	DLGDVPK(1)GEVSSEGTK	2	-1.0031	2
A0A384JGR2	175	K	HMG box domain-containing protein	BCIN_05g01760	1	3.60263e-06	145.31	ALWQDAYK(1)DNLR	2	1.5358	2
A0A384JGR2	167	K	HMG box domain-containing protein	BCIN_05g01760	1	0.00173521	83.045	DK(1)ALWQDAYK	2	-1.5431	2
A0A384JGS3	142	K	Pribosyltran domain-containing protein	BCIN_05g00480	1	2.77002e-15	164.94	LPGPTEEASFEK(1)EYGQDYFQIQK	3	-1.1796	2
A0A384JGS5	149	K	60S ribosomal protein L20	BCIN_05g01600	1	0.000311262	113.62	DLK(1)FPLPHR	3	-0.33188	7
A0A384JGS5	146	K	60S ribosomal protein L20	BCIN_05g01600	1	0.00244854	96.668	QLLEK(1)DLK	2	0.23216	4
A0A384JGS5	168	K	60S ribosomal protein L20	BCIN_05g01600	1	2.03878e-05	140.91	SMTANLFASK(1)R	2	-1.1561	6
A0A384JGS5	38	K	60S ribosomal protein L20	BCIN_05g01600	1	2.35514e-05	104.24	IFAPNTVVAK(1)SR	2	0.84098	3
A0A384JGS5	158	K	60S ribosomal protein L20	BCIN_05g01600	1	0.000909623	80.632	ISK(1)SMTANLFASK	2	-0.072314	2
A0A384JGS5	92	K	60S ribosomal protein L20	BCIN_05g01600	1	5.84501e-06	138.42	SGTHNMYK(1)EYR	2	-0.24944	10
A0A384JGS5	141	K	60S ribosomal protein L20	BCIN_05g01600	1	0.000173679	117.52	RPYIK(1)QLLEK	2	-0.20194	3
A0A384JGS5	73	K	60S ribosomal protein L20	BCIN_05g01600	1	0.000809388	97.431	VK(1)NFGIWIR	2	-0.23103	2
A0A384JGV5	51	K	Bcdsk2	Bcdsk2	1	1.11888e-08	153.32	LAGDDYEK(1)IPVDR	2	0.42788	1
A0A384JGW1	85	K	Uncharacterized protein	BCIN_05g02360	1	0.00442812	74.464	YVEAPAK(1)FK	2	-2.7141	2
A0A384JGW1	105	K	Uncharacterized protein	BCIN_05g02360	1	0.00435406	107.43	LVDWK(1)LR	2	1.6741	1
A0A384JGW5	84	K	Bcqri1	Bcqri1	1	7.96519e-07	115.29	ITDAALNPPK(1)TQDADK	2	1.4444	2
A0A384JGW5	6	K	Bcqri1	Bcqri1	1	1.18546e-06	100.23	ASVQK(1)VLDTLHMGGK	2	1.4861	1
A0A384JGW5	463	K	Bcqri1	Bcqri1	1	0.0232285	83.168	HIMDQGK(1)R	2	-0.15617	1
A0A384JGW5	511	K	Bcqri1	Bcqri1	1	0.0167394	58.658	GQTITAPAVLEK(1)ELS	2	-0.55209	1
A0A384JGW5	243	K	Bcqri1	Bcqri1	1	0.020397	63.673	ILLESK(1)GK	2	0.58829	2
A0A384JGW5	212	K	Bcqri1	Bcqri1	1	2.72236e-20	256.18	GPTADYFEENK(1)YFGLEK	2	-1.4784	2
A0A384JGW5	354	K	Bcqri1	Bcqri1	1	0.0336604	56.659	QPDVLK(1)FR	2	-0.81407	2
A0A384JGW5	34	K	Bcqri1	Bcqri1	1	3.84079e-09	186.94	EPSSTELEQLK(1)EK	2	0.16313	2
A0A384JGY9	173	K	Bcyet3	Bcyet3	1	0.0055786	82.426	NLLAQK(1)ER	2	2.9982	3
A0A384JGY9	181	K	Bcyet3	Bcyet3	1	0.00188666	75.088	DIETLK(1)EQSAR	2	1.0809	2
A0A384JGY9	188	K	Bcyet3	Bcyet3	1	0.00132482	81.92	NK(1)QFSDDILDK	2	0.53296	1
A0A384JGY9	153	K	Bcyet3	Bcyet3	1	0.0264876	63.673	DSEK(1)LDR	2	-0.72448	1
A0A384JGZ7	42	K	Uncharacterized protein	BCIN_05g02580	1	2.715e-06	119.39	NLYIISVK(1)GIGAR	2	-0.036269	3
A0A384JGZ7	88	K	Uncharacterized protein	BCIN_05g02580	1	0.038748	103.91	QSKPWK(1)R	2	-0.88912	1
A0A384JH07	81	K	Bcatp20	Bcatp20	1	0.000394191	91.961	NLGNALGK(1)VGGR	2	0.81242	2
A0A384JH07	52	K	Bcatp20	Bcatp20	1	3.33611e-09	172.43	ASDFQSK(1)ASEGLSR	2	3.7764	2
A0A384JH07	36	K	Bcatp20	Bcatp20	1	0.00134907	81.625	ATEAAK(1)DTAAK	2	1.2337	1
A0A384JH07	198	K	Bcatp20	Bcatp20	1	0.00722704	74.423	MK(1)LVGYR	2	0.29466	1
A0A384JH07	45	K	Bcatp20	Bcatp20	1	0.00060301	90.697	ASEK(1)ASDFQSK	2	-0.47076	2
A0A384JH08	331	K	Thioredoxin reductase	Bctrr1	1	4.92359e-14	220.59	TDAEK(1)GSNVVVPEYR	2	0.24391	2
A0A384JH24	130	K	Uncharacterized protein	BCIN_05g00940	1	3.05572e-09	153.09	YPGRPVEHYLTFK(1)NEADK	3	-0.92662	5
A0A384JH24	446	K	Uncharacterized protein	BCIN_05g00940	1	0.00670896	77.282	VVAK(1)YGNR	2	-2.0364	1
A0A384JH24	30	K	Uncharacterized protein	BCIN_05g00940	1	6.92852e-13	204.82	APTPTFEK(1)FEPCGVR	2	0.22958	3
A0A384JH24	260	K	Uncharacterized protein	BCIN_05g00940	1	0.0471298	49.536	IGLK(1)PGEK	2	0.35035	2
A0A384JH29	28	K	Bcrpn6	Bcrpn6	0.998988	0.000486464	75.524	AEAQYK(0.999)DIISK(0.001)PPSVTSEASVR	3	2.7944	1
A0A384JH29	185	K	Bcrpn6	Bcrpn6	1	0.000797523	77.062	VYHALGNTAK(1)GR	3	0.4023	1
A0A384JH29	82	K	Bcrpn6	Bcrpn6	1	0.0102048	66.056	TVLSSFAK(1)AK	2	0.089739	2
A0A384JH30	280	K	MPN domain-containing protein	BCIN_05g02600	1	0.0201262	63.816	YVGK(1)VDPK	2	-0.059345	1
A0A384JH31	512	K	Alanine--tRNA ligase	Bcala1	1	5.19452e-06	121.02	IQLIYDGK(1)NFLK	2	1.1342	2
A0A384JH31	64	K	Alanine--tRNA ligase	Bcala1	1	2.73781e-15	204.28	PIFLGTVGK(1)TDDMAQLK	3	0.8974	3
A0A384JH31	465	K	Alanine--tRNA ligase	Bcala1	1	0.0286462	42.475	SVK(1)EAAHTFAK	3	-1.0522	1
A0A384JH31	875	K	Alanine--tRNA ligase	Bcala1	1	0.0361622	50.108	AIADVMNHFK(1)SK	2	3.3314	1
A0A384JH31	958	K	Alanine--tRNA ligase	Bcala1	1	0.0245837	64.567	WFAEK(1)LK	2	2.0647	2
A0A384JH31	785	K	Alanine--tRNA ligase	Bcala1	1	0.000132921	85.937	IAALDAMPHGVEK(1)EQEVK	3	1.8727	3
A0A384JH41	155	K	Bcsti1	Bcsti1	1	0.000150531	94.717	TAK(1)FLSDPTFMSK	2	0.46038	6
A0A384JH41	276	K	Bcsti1	Bcsti1	1	0.0065009	106.36	LGTEQYK(1)K	2	1.2529	4
A0A384JH41	289	K	Bcsti1	Bcsti1	1	3.34336e-07	116.06	NFDEAIAHYSK(1)AWEIYK	3	-2.2888	5
A0A384JH41	71	K	Bcsti1	Bcsti1	0.999869	1.23547e-10	139.88	DAEQCTSIKPDWAK(1)GWGR	3	-1.6901	3
A0A384JH41	122	K	Bcsti1	Bcsti1	1	2.77837e-05	100.38	SIDAEAK(1)ADGVK	2	-0.038803	2
A0A384JH41	322	K	Bcsti1	Bcsti1	1	0.00154726	84.821	ACEK(1)AVEEGR	2	-2.0587	2
A0A384JH41	457	K	Bcsti1	Bcsti1	1	2.50561e-07	120.9	LLEFPSALEDCDK(1)AISK	2	1.7358	2
A0A384JH41	363	K	Bcsti1	Bcsti1	1	5.04096e-06	107.65	AIENYNK(1)SLTEHR	3	-0.36394	2
A0A384JH41	397	K	Bcsti1	Bcsti1	1	2.79517e-05	100.22	AYIDPAK(1)AEEAR	2	-0.043849	2
A0A384JH41	376	K	Bcsti1	Bcsti1	1	0.000460988	128.86	TPDVVNK(1)LR	2	0.27708	3
A0A384JH41	16	K	Bcsti1	Bcsti1	1	5.01587e-06	115.06	AIAEK(1)NFDEAVAK	2	-0.024459	2
A0A384JH41	257	K	Bcsti1	Bcsti1	1	1.45754e-09	140.96	TEPEPEPEDEEAAEK(1)K	2	-0.47062	2
A0A384JH41	350	K	Bcsti1	Bcsti1	1	2.81153e-08	136.3	IGTSYEK(1)MGDLPK	2	-0.48917	2
A0A384JH41	339	K	Bcsti1	Bcsti1	1	0.0408316	52.867	MIAK(1)SYAR	2	0.88091	1
A0A384JH41	484	K	Bcsti1	Bcsti1	1	2.63446e-21	211.67	DYSK(1)SLDACNEASEADVTK	2	-1.3273	1
A0A384JH41	268	K	Bcsti1	Bcsti1	1	0.00322465	157.68	AEADEEK(1)R	2	0.053191	2
A0A384JH41	408	K	Bcsti1	Bcsti1	1	0.00208353	104.21	ELGNQK(1)FK	2	0.082081	4
A0A384JH41	356	K	Bcsti1	Bcsti1	1	0.000382411	88.282	MGDLPK(1)AIENYNK	2	1.3823	2
A0A384JH41	49	K	Bcsti1	Bcsti1	1	0.00635244	107.69	SAAYASK(1)R	2	0.67708	2
A0A384JH41	66	K	Bcsti1	Bcsti1	1	4.8687e-09	158.31	DAEQCTSIK(1)PDWAK	2	-0.72631	2
A0A384JH41	529	K	Bcsti1	Bcsti1	1	1.1723e-05	159.99	ENETEEQTK(1)ER	2	0.19565	2
A0A384JH70	308	K	Uncharacterized protein	BCIN_05g03230	1	0.00421301	75.819	SPK(1)GWTGPR	2	-0.0752	1
A0A384JH70	360	K	Uncharacterized protein	BCIN_05g03230	0.999982	0.0261476	56.29	SYKPEEFFDK(1)EGK	3	1.5113	1
A0A384JH70	671	K	Uncharacterized protein	BCIN_05g03230	1	0.0186538	62.463	ELIPDLK(1)IR	2	0.40878	2
A0A384JH97	250	K	Letm1 RBD domain-containing protein	BCIN_05g03270	1	0.0471298	49.536	DAK(1)VSSLR	2	-0.74819	1
A0A384JHA9	49	K	Uncharacterized protein	BCIN_05g02350	1	0.00734767	74.376	TTFLK(1)TTR	2	-0.15396	2
A0A384JHA9	36	K	Uncharacterized protein	BCIN_05g02350	1	3.75475e-21	267.41	VNESAK(1)DIQCEVCK	2	-2.0871	1
A0A384JHA9	30	K	Uncharacterized protein	BCIN_05g02350	1	0.0229686	58.829	SQLK(1)VNESAK	2	0.68001	1
A0A384JHD2	19	K	CAAX prenyl protease	Bcmep	1	0.00133103	83.182	FLDRPLFPWK(1)K	3	0.96921	1
A0A384JHD3	331	K	Bcyme1	Bcyme1	1	0.00446569	68.83	NPEK(1)FSTLGGK	2	-1.5349	1
A0A384JHF6	106	K	Uncharacterized protein	BCIN_05g04060	1	0.0034794	69.864	LTSFK(1)QADPR	2	0.74622	1
A0A384JHG7	77	K	T-complex protein 1 subunit gamma	Bccct3	1	0.031558	45.577	EIEVSHPAAK(1)SMIELSR	3	0.82244	1
A0A384JHG7	228	K	T-complex protein 1 subunit gamma	Bccct3	1	0.0361694	41.429	DITHPK(1)MR	3	-0.44884	1
A0A384JHG7	222	K	T-complex protein 1 subunit gamma	Bccct3	1	1.57668e-06	97.797	VLDGVMLNK(1)DITHPK	2	0.1515	2
A0A384JHN3	182	K	Hydrolase_4 domain-containing protein	BCIN_05g03460	1	0.000450516	102.07	SVDHTVPK(1)K	3	0.097331	1
A0A384JHP3	359	K	Cytochrome b5 heme-binding domain-containing protein	BCIN_05g04870	1	0.00011453	89.624	EIGCTPDHLQGTFK(1)K	3	-0.68959	1
A0A384JHP3	542	K	Cytochrome b5 heme-binding domain-containing protein	BCIN_05g04870	0.999996	3.09337e-05	99.834	PTKPSEFK(1)IPEK	3	0.93888	1
A0A384JHP3	546	K	Cytochrome b5 heme-binding domain-containing protein	BCIN_05g04870	1	3.63322e-08	128.71	IPEK(1)EFTMDEVAK	2	-0.74002	2
A0A384JHP3	263	K	Cytochrome b5 heme-binding domain-containing protein	BCIN_05g04870	1	0.000526219	94.465	WK(1)FLAAEALR	2	-0.094115	3
A0A384JHP3	345	K	Cytochrome b5 heme-binding domain-containing protein	BCIN_05g04870	1	0.000431504	69.747	ELAK(1)EIGCTPDHLQGTFK	3	-0.59983	1
A0A384JHP3	66	K	Cytochrome b5 heme-binding domain-containing protein	BCIN_05g04870	1	2.2387e-09	183	IQDSVK(1)QFYDDTLK	2	0.57281	1
A0A384JHP3	256	K	Cytochrome b5 heme-binding domain-containing protein	BCIN_05g04870	1	0.000226268	74.732	VQVHPTGLVDPK(1)DPGSK	3	0.17422	2
A0A384JHP3	86	K	Cytochrome b5 heme-binding domain-containing protein	BCIN_05g04870	1	0.0273342	56.569	ARPDLIK(1)VLTYK	3	0.16283	2
A0A384JHP3	301	K	Cytochrome b5 heme-binding domain-containing protein	BCIN_05g04870	1	3.3288e-05	111.63	DYVSGEMWK(1)EK	2	0.23097	1
A0A384JHR5	533	K	Mitochondrial import inner membrane translocase subunit TIM50	Bctim50	1	0.00016872	108.7	NYEAFDK(1)EIR	2	0.22013	1
A0A384JHR7	146	K	Superoxide dismutase	Bcsod4	1	0.00652649	78.113	DFSTFK(1)TK	2	0.28197	3
A0A384JHR7	140	K	Superoxide dismutase	Bcsod4	1	4.94742e-06	108.58	TAIETSYK(1)DFSTFK	2	-0.35203	2
A0A384JHT7	272	K	PH_6 domain-containing protein	BCIN_05g04910	1	1.17457e-05	142.08	EEQAEAK(1)AEAK	2	-0.39356	2
A0A384JHT7	95	K	PH_6 domain-containing protein	BCIN_05g04910	1	0.000268353	88.075	K(1)HFWFGSEPVEHK	2	1.4181	5
A0A384JHT7	94	K	PH_6 domain-containing protein	BCIN_05g04910	1	0.0163429	97.071	SFIFQK(1)K	2	-0.31591	3
A0A384JHT7	287	K	PH_6 domain-containing protein	BCIN_05g04910	1	0.0333787	60.436	AELK(1)VEK	2	-0.4113	2
A0A384JHT7	202	K	PH_6 domain-containing protein	BCIN_05g04910	1	3.06702e-06	122.97	VAEAK(1)EIAESVK	2	1.0431	4
A0A384JHT7	505	K	PH_6 domain-containing protein	BCIN_05g04910	1	0.00846668	85.265	SPFAK(1)LR	2	-0.3275	2
A0A384JHT7	209	K	PH_6 domain-containing protein	BCIN_05g04910	1	2.22777e-21	198.14	EIAESVK(1)ESETYK	2	-0.32836	2
A0A384JHT7	215	K	PH_6 domain-containing protein	BCIN_05g04910	1	0.0155556	52.527	ESETYK(1)TSHAALAK	3	-0.81647	1
A0A384JHT7	317	K	PH_6 domain-containing protein	BCIN_05g04910	1	0.0469616	62.088	TSIFGAIPGFGK(1)K	2	1.0467	1
A0A384JHT7	265	K	PH_6 domain-containing protein	BCIN_05g04910	1	1.39279e-06	196.24	EEQK(1)EEQAEAK	2	-0.13908	1
A0A384JHT7	140	K	PH_6 domain-containing protein	BCIN_05g04910	1	0.0245684	73.248	GLLFFSK(1)K	2	0.050859	3
A0A384JHT7	195	K	PH_6 domain-containing protein	BCIN_05g04910	1	0.00160986	79.659	DNWVATMK(1)VK	2	-1.57	2
A0A384JHU8	143	K	Protein kinase domain-containing protein	BCIN_05g05400	1	0.01181	57.583	ALDFCHSK(1)GIMHR	3	4.4182	1
A0A384JHY6	439	K	Bcmas1	Bcmas1	1	1.84123e-13	167.69	VIGAISEK(1)DVMSFAQR	3	-1.0561	3
A0A384JHZ3	363	K	Saccharopine dehydrogenase [NAD(+), L-lysine-forming]	Bclys1	1	2.65015e-05	114.72	LFQEK(1)VATLPK	2	-0.51047	2
A0A384JHZ3	14	K	Saccharopine dehydrogenase [NAD(+), L-lysine-forming]	Bclys1	1	0.00808237	63.694	SELGK(1)ALEHR	3	-0.22157	2
A0A384JI25	36	K	Bcrpl38	Bcrpl38	1	0.00876201	84.244	TSAIK(1)IK	2	0.050741	2
A0A384JI25	43	K	Bcrpl38	Bcrpl38	1	3.1287e-06	184.03	CQK(1)YLYTLVLK	2	0.58899	3
A0A384JI25	31	K	Bcrpl38	Bcrpl38	1	0.00392043	77.662	NVGK(1)TSAIK	2	1.0315	2
A0A384JI25	55	K	Bcrpl38	Bcrpl38	1	0.0190432	67.169	DLEK(1)AEK	2	2.6316	2
A0A384JI26	99	K	Uncharacterized protein	BCIN_05g06130	1	0.000643195	107.95	NDEEGAK(1)EK	2	-0.018526	1
A0A384JI26	39	K	Uncharacterized protein	BCIN_05g06130	1	0.000310634	108.74	LHGVSFK(1)K	2	2.4638	3
A0A384JI26	70	K	Uncharacterized protein	BCIN_05g06130	1	0.00663641	105.14	LDPQLNK(1)K	2	0.054564	3
A0A384JI26	101	K	Uncharacterized protein	BCIN_05g06130	1	1.94453e-19	245.19	EK(1)LYSYVQAVNVQNPK	2	2.9146	1
A0A384JI26	78	K	Uncharacterized protein	BCIN_05g06130	1	3.70584e-06	156.14	VWEAGIK(1)GVPFR	2	-0.004188	5
A0A384JI26	31	K	Uncharacterized protein	BCIN_05g06130	1	0.0015913	117.53	EYTIHLHK(1)R	3	-0.45085	5
A0A384JI55	158	K	ACT domain-containing protein	BCIN_05g06430	1	1.45905e-15	156.86	IPFHHLPVTAATK(1)AEQEGK	3	0.14193	1
A0A384JI55	164	K	ACT domain-containing protein	BCIN_05g06430	1	2.33703e-05	104.41	AEQEGK(1)ILELVK	2	-0.66698	1
A0A384JI80	137	K	Histidine biosynthesis trifunctional protein	Bchis4	1	0.00999561	67.334	SLLEEFK(1)TK	2	-2.7888	2
A0A384JI80	421	K	Histidine biosynthesis trifunctional protein	Bchis4	1	0.000659607	88.101	EAASVPK(1)SADDK	2	-0.87116	2
A0A384JI80	256	K	Histidine biosynthesis trifunctional protein	Bchis4	1	2.77837e-05	100.38	GATSGDTQK(1)LIR	2	0.75853	2
A0A384JI80	489	K	Histidine biosynthesis trifunctional protein	Bchis4	1	0.00113713	73.435	ALLGYTHK(1)FEK	3	0.53715	2
A0A384JI80	300	K	Histidine biosynthesis trifunctional protein	Bchis4	1	0.00795482	71.614	LEK(1)TLVSR	2	1.762	1
A0A384JI90	74	K	Bcdst1	Bcdst1	1	0.000203038	102.52	LATEIVTK(1)WK	2	-1.4181	2
A0A384JIA0	141	K	Bcg1	Bcg1	1	0.00062621	104.22	DAGVQDCFK(1)R	2	-0.73808	2
A0A384JIA0	51	K	Bcg1	Bcg1	1	0.00203698	85.212	STILK(1)QMK	2	1.0774	1
A0A384JIH2	291	K	Amidase domain-containing protein	BCIN_05g07500	1	0.00983222	66.267	NEAWK(1)DFSEK	2	0.66167	1
A0A384JIH8	206	K	NmrA domain-containing protein	BCIN_05g05290	1	0.000543515	133.58	FVK(1)GILLNR	2	-0.08957	3
A0A384JIH8	140	K	NmrA domain-containing protein	BCIN_05g05290	1	0.000266779	77.746	VTHFDSK(1)ADIEEYVR	2	-2.2967	2
A0A384JIK6	29	K	PKS_ER domain-containing protein	BCIN_05g07670	1	0.00494297	71.221	TYK(1)AAVFEK	2	-0.68174	2
A0A384JIN3	185	K	Uncharacterized protein	BCIN_05g05780	1	0.0293757	56.432	LFK(1)AQVAAR	2	1.0264	1
A0A384JIR4	38	K	Thioredoxin domain-containing protein	BCIN_05g08370	1	2.85145e-09	176.89	SSAVLSINGK(1)DYDR	2	2.9006	1
A0A384JIR4	119	K	Thioredoxin domain-containing protein	BCIN_05g08370	1	0.00127599	73.834	PGK(1)PIVEDYNGPR	2	0.95818	1
A0A384JIR4	72	K	Thioredoxin domain-containing protein	BCIN_05g08370	1	0.0230357	58.172	NLQPAYEK(1)AAK	2	-3.2676	1
A0A384JIU3	137	K	Peptidyl-prolyl cis-trans isomerase	Bcp1	1	4.15496e-09	164.88	SIYGEK(1)FADENFER	3	-0.36427	7
A0A384JIU3	131	K	Peptidyl-prolyl cis-trans isomerase	Bcp1	1	1.05369e-05	104.7	GNGTGGK(1)SIYGEK	2	0.25889	8
A0A384JIU3	99	K	Peptidyl-prolyl cis-trans isomerase	Bcp1	1	1.12033e-11	149.52	ALCTGEK(1)GFGYAGSSFHR	3	-0.20702	5
A0A384JIU3	219	K	Peptidyl-prolyl cis-trans isomerase	Bcp1	0.999975	0.000868489	129.89	KPTIVK(1)SGEL	2	0.34203	3
A0A384JIU3	213	K	Peptidyl-prolyl cis-trans isomerase	Bcp1	0.844291	0.00187964	77.062	VQYNK(0.844)K(0.156)PTIVK	3	-0.79327	1
A0A384JIU3	86	K	Peptidyl-prolyl cis-trans isomerase	Bcp1	1	6.86788e-11	138.97	ITFNLYDDVVPK(1)TAENFR	3	-0.023935	1
A0A384JIU3	208	K	Peptidyl-prolyl cis-trans isomerase	Bcp1	1	3.16859e-19	235.71	ALEATGSGSGK(1)VQYNK	2	0.55544	3
A0A384JIV2	158	K	Bcerg10	Bcerg10	1	0.000358539	132.01	DGLTDAYNK(1)K	2	0.045334	2
A0A384JIV2	233	K	Bcerg10	Bcerg10	1	0.0150429	66.504	NLNIEK(1)LK	2	0.24878	2
A0A384JIV2	294	K	Bcerg10	Bcerg10	1	2.63803e-11	159.4	APSK(1)FTTAPSLAIPK	2	-0.25259	1
A0A384JIV2	201	K	Bcerg10	Bcerg10	1	2.63355e-10	138.28	ATEAGLFK(1)TEIVPVEVSGGR	3	1.4526	2
A0A384JIV2	227	K	Bcerg10	Bcerg10	1	1.33336e-05	156.14	DDEVK(1)NLNIEK	2	0.68015	3
A0A384JIV2	305	K	Bcerg10	Bcerg10	1	1.1212e-06	120.87	FTTAPSLAIPK(1)ALK	2	-0.05191	2
A0A384JIV2	193	K	Bcerg10	Bcerg10	1	3.04169e-05	112.94	AQK(1)ATEAGLFK	2	2.5327	2
A0A384JIV2	290	K	Bcerg10	Bcerg10	1	1.23341e-05	101.32	ILGWGDAEK(1)APSK	2	0.37709	3
A0A384JIV4	34	K	Inosine-5'-monophosphate dehydrogenase	BCIN_05g08280	1	5.37044e-05	102.33	ALEILK(1)EYESR	2	2.7062	2
A0A384JIV4	259	K	Inosine-5'-monophosphate dehydrogenase	BCIN_05g08280	1	8.94898e-09	132.97	NIHYPLASK(1)LPDSK	3	0.073479	4
A0A384JIV4	162	K	Inosine-5'-monophosphate dehydrogenase	BCIN_05g08280	1	2.24455e-11	165.93	EK(1)WGFGGYPVTETGK	2	0.40106	4
A0A384JIV4	250	K	Inosine-5'-monophosphate dehydrogenase	BCIN_05g08280	1	0.0002363	86.548	SDLNK(1)NIHYPLASK	3	0.33992	2
A0A384JIZ5	588	K	Bctpp2	Bctpp2	1	1.00802e-10	147.64	GWDPVTGLGTPNFEK(1)LK	2	0.052111	1
A0A384JJ19	84	K	Ribosomal_S17_N domain-containing protein	BCIN_06g00380	1	2.04997e-21	200.21	ILTGTVVSTK(1)MHR	2	-0.66433	9
A0A384JJ19	156	K	Ribosomal_S17_N domain-containing protein	BCIN_06g00380	1	0.0293356	52.786	AVK(1)SFSK	2	2.4398	1
A0A384JJ19	138	K	Ribosomal_S17_N domain-containing protein	BCIN_06g00380	1	0.00231138	137.18	PLSK(1)TVR	2	0.20634	3
A0A384JJ19	101	K	Ribosomal_S17_N domain-containing protein	BCIN_06g00380	1	2.82843e-05	103.88	EYLHFIPK(1)YAR	3	0.020285	5
A0A384JJ19	51	K	Ribosomal_S17_N domain-containing protein	BCIN_06g00380	1	1.05024e-11	225.85	TPK(1)TAIEGSYIDKK	3	0.76286	6
A0A384JJ19	41	K	Ribosomal_S17_N domain-containing protein	BCIN_06g00380	1	0.000198971	103.26	WYK(1)DVGLGFR	2	1.274	8
A0A384JJ19	110	K	Ribosomal_S17_N domain-containing protein	BCIN_06g00380	1	7.85275e-06	98.253	HK(1)NLAAHVSPAFR	3	0.17735	3
A0A384JJ43	112	K	Uncharacterized protein	BCIN_05g07200	1	7.63601e-06	99.941	YFVFYPITK(1)SNEGK	2	1.2023	2
A0A384JJ43	129	K	Uncharacterized protein	BCIN_05g07200	1	0.0312643	81.119	YNSEVK(1)K	2	0.49738	1
A0A384JJ43	176	K	Uncharacterized protein	BCIN_05g07200	1	0.00193797	90.15	ETTNEK(1)INN	2	0.45286	2
A0A384JJ66	9	K	Small nuclear ribonucleoprotein G	Bcsmx2	1	0.0262474	62.869	PQAQPELK(1)K	2	1.3452	1
A0A384JJ81	38	K	40S ribosomal protein S21	BCIN_05g08070	1	3.06952e-05	94.281	DHGSVQISIAK(1)VDENGR	3	0.77598	1
A0A384JJ81	79	K	40S ribosomal protein S21	BCIN_05g08070	1	4.17975e-09	164.66	DGLLK(1)NVWSGQSQR	2	0.26723	1
A0A384JJ85	7	K	Polysacc_synt_4 domain-containing protein	BCIN_06g01200	1	0.00481298	66.393	SAPPAK(1)FDAEK	2	0.70871	2
A0A384JJ85	12	K	Polysacc_synt_4 domain-containing protein	BCIN_06g01200	1	4.97396e-10	200.97	FDAEK(1)ADNFEDIEK	2	-0.66868	2
A0A384JJI0	431	K	Coatomer subunit gamma	Bcsec21	1	0.00240263	101.65	DEGGYEFK(1)R	2	-0.44769	3
A0A384JJI0	514	K	Coatomer subunit gamma	Bcsec21	1	0.000456136	78.505	AAAVTALAK(1)FGVAQK	2	-1.0823	1
A0A384JJI0	752	K	Coatomer subunit gamma	Bcsec21	1	2.18466e-09	141.34	LVTDEPGTIYVSFK(1)K	2	0.65482	1
A0A384JJK0	560	K	Bcssz1	Bcssz1	1	0.0037849	78.516	EVGEK(1)GGVR	2	-0.29201	1
A0A384JJK0	461	K	Bcssz1	Bcssz1	1	0.00196263	75.911	TVEIAAPK(1)EGGDVLVK	2	-0.45084	2
A0A384JJK0	118	K	Bcssz1	Bcssz1	1	1.43635e-07	122.53	IQDK(1)EEGEPSTVSVSEVATR	3	1.1143	1
A0A384JJK0	260	K	Bcssz1	Bcssz1	1	0.00258473	69.864	EFIK(1)WNSIDPR	2	-0.32534	1
A0A384JJL2	286	K	J domain-containing protein	BCIN_06g02390	1	2.82028e-05	113.95	GPDVTK(1)AFQEK	2	3.1747	1
A0A384JJL2	266	K	J domain-containing protein	BCIN_06g02390	1	0.0396644	72.138	VDTLAK(1)K	2	0.64557	1
A0A384JJL3	427	K	Bcrpn5	Bcrpn5	1	0.00759887	73.233	TVFAK(1)IDR	2	-0.83087	1
A0A384JJL3	238	K	Bcrpn5	Bcrpn5	1	6.5743e-05	94.203	GEDVPEPK(1)EDDVTDLK	2	-0.57707	4
A0A384JJL3	470	K	Bcrpn5	Bcrpn5	1	0.000594356	77.894	IDHLITK(1)EEMMAR	3	-1.4222	1
A0A384JJL3	390	K	Bcrpn5	Bcrpn5	1	0.00218499	101.25	VVAK(1)YYTR	2	1.0035	1
A0A384JJL3	258	K	Bcrpn5	Bcrpn5	1	0.000320668	82.651	YYEQQITLAK(1)HDDK	3	-0.17964	1
A0A384JJL6	315	K	Bcdps1	Bcdps1	1	6.59925e-16	173.21	EAYLAQSPQFYK(1)QFEIAGGR	3	0.61745	2
A0A384JJL6	450	K	Bcdps1	Bcdps1	1	0.000160621	104.17	K(1)FNTDFYVLDK	2	2.3606	3
A0A384JJL6	405	K	Bcdps1	Bcdps1	1	0.000351346	73.76	SIYPSEEFLLPEAGK(1)EVR	2	0.36696	1
A0A384JJL6	100	K	Bcdps1	Bcdps1	1	0.000835778	76.073	EIGEQHIGK(1)TIK	3	0.085741	3
A0A384JJN2	22	K	40S ribosomal protein S27	BCIN_06g02890	1	0.00257532	86.136	LK(1)QLVPAPR	2	0.23381	1
A0A384JJP0	103	K	Succinate-semialdehyde dehydrogenase	BCIN_06g01640	1	1.8738e-10	132.25	AIDAAAAAFPSFK(1)TTTGR	2	-0.085386	2
A0A384JJP1	125	K	Arf-GAP domain-containing protein	BCIN_06g01850	1	9.42659e-07	182.23	YSGEVGEEYK(1)ER	2	-1.0229	2
A0A384JJQ9	252	K	Uncharacterized protein	BCIN_06g01840	1	7.7443e-07	121.99	LK(1)ELFSVYEPTSAK	3	-0.60206	4
A0A384JJQ9	36	K	Uncharacterized protein	BCIN_06g01840	0.999965	1.28937e-17	170.47	VSDAVTDVTAALGNTSISDKPAETTTGEK(1)AANTTTDK	4	-1.4657	1
A0A384JJQ9	234	K	Uncharacterized protein	BCIN_06g01840	1	1.20882e-05	114.72	GPPADGIPSK(1)NK	2	1.5061	2
A0A384JJQ9	118	K	Uncharacterized protein	BCIN_06g01840	1	2.79031e-09	192.18	AISELSGK(1)EILDR	2	-0.071778	3
A0A384JJQ9	250	K	Uncharacterized protein	BCIN_06g01840	1	1.39552e-06	97.235	VMVANLPYDLHEDK(1)LK	3	0.22416	5
A0A384JJQ9	236	K	Uncharacterized protein	BCIN_06g01840	1	3.57465e-11	151.44	NK(1)VMVANLPYDLHEDK	2	0.18433	7
A0A384JJQ9	87	K	Uncharacterized protein	BCIN_06g01840	1	0.0501357	40.477	GYLIESTSIPK(1)NPR	2	-0.27056	1
A0A384JJQ9	264	K	Uncharacterized protein	BCIN_06g01840	1	5.37762e-10	138.91	ELFSVYEPTSAK(1)IALRPIPR	3	-0.19481	4
A0A384JJQ9	44	K	Uncharacterized protein	BCIN_06g01840	1	0.000168725	78.554	AANTTTDK(1)EAVLASAAEGR	3	-1.7756	3
A0A384JJQ9	311	K	Uncharacterized protein	BCIN_06g01840	1	6.20607e-09	167.32	AVAEMNGK(1)EIEGR	2	-0.92069	8
A0A384JJU1	38	K	Bclys12	Bclys12	1	0.0031657	82.417	LK(1)FEFVDLK	2	0.53092	2
A0A384JJU1	133	K	Bclys12	Bclys12	1	4.04565e-06	149.69	ENTEDLYVK(1)EER	2	0.34495	1
A0A384JJU9	246	K	RmlD_sub_bind domain-containing protein	BCIN_06g02380	1	3.58496e-06	145.14	NFTLEEQSK(1)VIK	2	-0.61279	2
A0A384JJU9	281	K	RmlD_sub_bind domain-containing protein	BCIN_06g02380	1	1.17179e-06	112.58	LSEYGYEVPEIHEAYK(1)GCFQR	3	-2.0306	2
A0A384JJU9	173	K	RmlD_sub_bind domain-containing protein	BCIN_06g02380	1	0.00651853	78.149	NFVTK(1)IAK	2	0.055995	3
A0A384JJU9	75	K	RmlD_sub_bind domain-containing protein	BCIN_06g02380	1	6.6554e-31	298.69	PNVDWCEDNK(1)EETIR	3	-0.068031	3
A0A384JJU9	256	K	RmlD_sub_bind domain-containing protein	BCIN_06g02380	1	0.00322732	82.029	SNCK(1)LDTTK	2	-0.96828	1
A0A384JJU9	29	K	RmlD_sub_bind domain-containing protein	BCIN_06g02380	1	0.000184874	81.594	TLLESQGK(1)EVYTTTVR	3	1.9106	2
A0A384JJV4	145	K	Bcpef1	Bcpef1	1	0.000843411	91.469	TGALTEK(1)ELR	2	-0.48901	1
A0A384JJW1	272	K	MPN domain-containing protein	BCIN_06g03480	1	0.00129701	87.184	ANAIK(1)MLQSR	2	-0.1392	1
A0A384JJY6	172	K	Vacuolar protein sorting-associated protein 17	Bcvps17	1	7.53482e-06	155.98	FDVHTNLPK(1)FR	3	0.35946	1
A0A384JK75	42	K	Uncharacterized protein	BCIN_06g03350	1	0.000115562	133.23	LAK(1)TAAVAPR	2	0.53952	2
A0A384JK75	81	K	Uncharacterized protein	BCIN_06g03350	1	1.45766e-09	191.06	GFTLAELK(1)EAQIPR	3	0.28615	4
A0A384JK75	147	K	Uncharacterized protein	BCIN_06g03350	1	9.17127e-09	205.8	EEVAALK(1)ETSSR	2	0.19982	3
A0A384JK75	64	K	Uncharacterized protein	BCIN_06g03350	1	0.00062144	167.24	CPTIK(1)YNR	2	-1.1711	3
A0A384JK75	214	K	Uncharacterized protein	BCIN_06g03350	1	6.77542e-05	117.25	DAADEAAAAK(1)K	2	0.41666	2
A0A384JK75	171	K	Uncharacterized protein	BCIN_06g03350	1	1.15073e-16	177.73	NALPISTVEGGFSEINK(1)SDMPK	3	-0.96516	8
A0A384JK75	110	K	Uncharacterized protein	BCIN_06g03350	1	2.13973e-09	184.02	QNLSVESLK(1)ANVDR	2	-0.73381	1
A0A384JK79	252	K	Bcerg9	Bcerg9	1	0.00172429	72.615	HVDK(1)FDDLFDPK	2	-0.10439	2
A0A384JK79	24	K	Bcerg9	Bcerg9	1	0.0240435	43.592	AILQWK(1)LWHDPVHTR	4	0.69412	1
A0A384JKI4	243	K	Uncharacterized protein	BCIN_06g05400	1	5.57642e-05	101.39	EEIAPVTVK(1)GR	2	-0.16091	1
A0A384JKI4	234	K	Uncharacterized protein	BCIN_06g05400	1	6.68291e-07	122.33	VGAFK(1)EEIAPVTVK	2	-2.7861	2
A0A384JKI4	369	K	Uncharacterized protein	BCIN_06g05400	1	3.11761e-05	97.276	ANEK(1)ILGLENAK	2	2.7286	2
A0A384JKI4	229	K	Uncharacterized protein	BCIN_06g05400	1	3.66985e-05	110.08	AQEAWK(1)VGAFK	2	0.4945	2
A0A384JKI4	264	K	Uncharacterized protein	BCIN_06g05400	0.999954	1.50289e-05	98.592	LDK(1)VSSLKPAFVR	3	-0.14305	1
A0A384JKM4	62	K	Uncharacterized protein	BCIN_06g03950	1	0.00028588	88.075	AQLISHATK(1)HEDK	3	0.46904	1
A0A384JKP7	158	K	Uncharacterized protein	BCIN_06g05920	1	1.11034e-08	153.7	LSGAK(1)CTVSDYQK	2	0.7185	1
A0A384JKQ6	392	K	Bcerv46	Bcerv46	1	0.0114035	75.109	VINK(1)EER	2	-1.8066	1
A0A384JKQ6	116	K	Bcerv46	Bcerv46	1	8.57938e-09	146.2	LGPQEEGGK(1)VIDIK	2	0.58004	1
A0A384JKQ6	267	K	Bcerv46	Bcerv46	1	7.26125e-05	105.25	FGPELPEEVFK(1)K	2	1.928	3
A0A384JKQ6	211	K	Bcerv46	Bcerv46	1	0.000308711	83.204	VNK(1)VIGNFHIAPGR	3	-0.15153	1
A0A384JKR2	204	K	Putative_PNPOx domain-containing protein	BCIN_06g04300	1	0.000622055	109.29	VSDWK(1)GAVR	2	-0.26691	1
A0A384JKU6	177	K	Uroporphyrinogen decarboxylase	Bchem12	1	0.00241762	135.77	TK(1)TWVYR	2	0.046659	1
A0A384JKV9	286	K	Bcgar1	Bcgar1	1	1.69421e-05	124.42	ILNDYSDDLK(1)K	2	2.9712	1
A0A384JKV9	276	K	Bcgar1	Bcgar1	1	2.99349e-05	95.5	LDDADMK(1)ILNDYSDDLKK	3	-0.86982	1
A0A384JKW4	112	K	Bcrps13	Bcrps13	1	0.0228035	132.08	DKDSK(1)FR	2	4.4555	3
A0A384JKW4	27	K	Bcrps13	Bcrps13	1	1.72982e-21	208.07	APPSWLK(1)TTPEQVVDQICK	3	-0.45764	1
A0A384JKW4	130	K	Bcrps13	Bcrps13	1	3.34693e-08	131.35	YYK(1)TVGVLPPTWR	2	-3.5952	10
A0A384JKW4	70	K	Bcrps13	Bcrps13	1	0.000439165	120.87	VVTGNK(1)ILR	2	0.39583	6
A0A384JKW4	64	K	Bcrps13	Bcrps13	1	4.76194e-06	113.88	DSHGIAQVK(1)VVTGNK	2	3.0649	2
A0A384JKX2	150	K	Bcrgd2	Bcrgd2	1	0.00285008	84.743	SHYFNK(1)CR	3	-0.1359	2
A0A384JKX6	304	K	Arp2/3 complex 34 kDa subunit	Bcarc35	1	0.000173679	110.39	ARPENEEK(1)ER	3	-0.42998	1
A0A384JKX7	67	K	Protein disulfide-isomerase	Bcpdi1	1	9.03038e-10	130.29	ALAPEYEEAATTLK(1)EK	2	1.0223	2
A0A384JKX7	436	K	Protein disulfide-isomerase	Bcpdi1	1	0.0126172	70.912	LYK(1)AGNK	2	0.79123	3
A0A384JKX7	205	K	Protein disulfide-isomerase	Bcpdi1	1	2.25323e-10	140.2	SFDEGK(1)AIYPDAFDAEVIEK	3	-0.26786	3
A0A384JKX7	312	K	Protein disulfide-isomerase	Bcpdi1	1	1.24811e-08	167.61	FPAFAIQSTVDNK(1)K	2	1.785	1
A0A384JKX7	344	K	Protein disulfide-isomerase	Bcpdi1	1	0.00090346	80.746	VEPSIK(1)SEPIPEK	2	0.41531	2
A0A384JKX7	141	K	Protein disulfide-isomerase	Bcpdi1	1	6.85004e-06	123.67	DTLEDFK(1)TADK	2	-0.22968	4
A0A384JKX7	338	K	Protein disulfide-isomerase	Bcpdi1	1	6.14842e-14	217.48	FVQQYVDGK(1)VEPSIK	2	-0.25176	2
A0A384JKY3	219	K	Complex1_49kDa domain-containing protein	BCIN_06g05630	1	0.0605898	40.727	EK(1)LMEFYER	2	1.1639	1
A0A384JKY3	372	K	Complex1_49kDa domain-containing protein	BCIN_06g05630	1	0.0158578	56.956	VEDYK(1)ISPPPR	2	2.2826	2
A0A384JL30	270	K	Uncharacterized protein	BCIN_06g07090	1	1.03397e-05	160.52	DIDNIQALLPK(1)R	2	0.48618	2
A0A384JL49	104	K	Bcbfr1	Bcbfr1	1	0.0013053	125.57	LQVFDQIK(1)K	2	-1.4809	1
A0A384JL49	127	K	Bcbfr1	Bcbfr1	1	0.0356822	50.914	VGFK(1)NVDELDR	2	0.50573	2
A0A384JL49	217	K	Bcbfr1	Bcbfr1	1	9.71066e-14	167.14	LQGELDILK(1)AEQDDAFK	2	-0.55463	1
A0A384JL49	225	K	Bcbfr1	Bcbfr1	1	1.05674e-09	195.2	AEQDDAFK(1)NFGTLK	2	-0.1912	2
A0A384JL49	118	K	Bcbfr1	Bcbfr1	1	0.00124512	150.05	VNEQK(1)VAK	2	-0.32179	3
A0A384JL49	208	K	Bcbfr1	Bcbfr1	1	1.04828e-05	116.19	YSK(1)LQGELDILK	2	0.4782	2
A0A384JL49	327	K	Bcbfr1	Bcbfr1	1	2.92504e-15	162.11	YLDPTYTTAK(1)APLQAPSGLEAAAGR	3	0.55848	1
A0A384JL49	205	K	Bcbfr1	Bcbfr1	1	0.00443277	87.639	ALSEK(1)YSK	2	0.12024	2
A0A384JL49	200	K	Bcbfr1	Bcbfr1	1	4.80359e-16	217.91	NLQDSLDDPESK(1)ALSEK	2	1.3921	2
A0A384JL49	93	K	Bcbfr1	Bcbfr1	1	0.00245691	76.228	EQQGAGK(1)AGR	2	-0.21872	1
A0A384JL49	244	K	Bcbfr1	Bcbfr1	1	5.16361e-10	151.7	LQAEQQEK(1)WLALR	3	-3.8342	3
A0A384JL49	366	K	Bcbfr1	Bcbfr1	1	0.00146257	80.245	EEDFMK(1)GTGGK	2	-0.16476	1
A0A384JL49	149	K	Bcbfr1	Bcbfr1	1	5.46434e-09	171.51	QVDAATMK(1)IVDER	2	-0.61957	1
A0A384JL49	252	K	Bcbfr1	Bcbfr1	1	0.00392639	67.385	QIK(1)DDHYQAVR	3	1.2382	2
A0A384JL49	512	K	Bcbfr1	Bcbfr1	1	1.19067e-10	139.29	DAAADATAAAK(1)EDAEETS	2	-0.43841	2
A0A384JL49	83	K	Bcbfr1	Bcbfr1	1	0.00178484	76.326	NELISQLK(1)EIK	2	0.067734	2
A0A384JL49	36	K	Bcbfr1	Bcbfr1	1	0.00669291	77.355	AK(1)LAQAEK	2	0.81081	1
A0A384JL49	57	K	Bcbfr1	Bcbfr1	1	0.00019025	104.82	AK(1)LDVAQPNK	2	0.31435	2
A0A384JL49	236	K	Bcbfr1	Bcbfr1	1	2.73265e-05	180.19	DK(1)LQAEQQEK	2	0.27421	3
A0A384JL49	12	K	Bcbfr1	Bcbfr1	1	0.00109435	77.204	SSPSAAK(1)VDEGAK	2	0.096168	2
A0A384JL49	231	K	Bcbfr1	Bcbfr1	1	0.0122676	66.056	NFGTLK(1)AEK	2	-2.9989	1
A0A384JL49	431	K	Bcbfr1	Bcbfr1	1	2.87965e-15	245.4	LTHWK(1)EDQAAQTK	2	0.21411	3
A0A384JL49	439	K	Bcbfr1	Bcbfr1	1	0.000368731	180.67	EDQAAQTK(1)R	2	0.61542	1
A0A384JL49	501	K	Bcbfr1	Bcbfr1	1	0.00030242	84.859	EGEK(1)DAAADATAAAK	2	-4.0497	2
A0A384JL49	34	K	Bcbfr1	Bcbfr1	1	2.36377e-05	105.95	PVKPDEAAFK(1)AK	3	-0.0051303	4
A0A384JL49	278	K	Bcbfr1	Bcbfr1	1	0.00455988	104.2	SK(1)LEWEK	2	-0.21378	3
A0A384JL49	478	K	Bcbfr1	Bcbfr1	1	1.78748e-27	194.63	LEAEESGAATPASEAPATNGHGHGETK(1)ATAGADEGGSVANEVELIK	4	0.02893	2
A0A384JL52	104	K	60S acidic ribosomal protein P0	Bcrpp0	1	1.02019e-05	137.89	ILDNK(1)VAAPAR	2	0.24754	4
A0A384JL52	64	K	60S acidic ribosomal protein P0	Bcrpp0	1	1.2408e-08	139.3	AVK(1)GFVNDNPEYER	2	-0.041804	2
A0A384JL52	94	K	60S acidic ribosomal protein P0	Bcrpp0	1	5.9291e-14	193.77	GNVGFVFTNQDLK(1)TIR	2	-0.43206	3
A0A384JL52	14	K	60S acidic ribosomal protein P0	Bcrpp0	1	0.0256212	60.91	AGYFDK(1)LK	2	-0.060239	3
A0A384JL52	8	K	60S acidic ribosomal protein P0	Bcrpp0	1	0.000231235	97.452	SENK(1)AGYFDK	2	-0.26652	5
A0A384JL52	99	K	60S acidic ribosomal protein P0	Bcrpp0	1	0.00413874	110.81	DK(1)ILDNK	2	0.046665	4
A0A384JL52	16	K	60S acidic ribosomal protein P0	Bcrpp0	1	0.000489245	117.7	LK(1)GLLEEYK	2	-0.18297	4
A0A384JL52	55	K	60S acidic ribosomal protein P0	Bcrpp0	1	1.01795e-08	127.03	GEGVVLMGK(1)NTMVR	2	-1.4444	5
A0A384JL58	472	K	Kinesin-like protein	BCIN_06g05380	1	0.060077	40.883	EELTYLK(1)ER	2	-1.4988	1
A0A384JL58	703	K	Kinesin-like protein	BCIN_06g05380	1	1.26679e-05	121.02	FK(1)AVNEDLQQR	2	-0.16952	1
A0A384JL58	465	K	Kinesin-like protein	BCIN_06g05380	1	0.000130793	89.266	DTK(1)EELTYLK	2	0.37807	1
A0A384JL79	234	K	AB hydrolase-1 domain-containing protein	BCIN_06g05690	1	0.0122676	66.056	ATFQK(1)VIER	2	-1.2009	2
A0A384JL83	88	K	Bcncl1	Bcncl1	1	0.00493805	83.883	GHAIAVQK(1)QLK	2	0.56082	2
A0A384JL83	43	K	Bcncl1	Bcncl1	1	0.00290475	129.29	SNEK(1)FER	2	-0.74753	2
A0A384JL83	647	K	Bcncl1	Bcncl1	1	0.00860533	71.296	LSEK(1)FPR	2	-0.94269	1
A0A384JL83	505	K	Bcncl1	Bcncl1	1	8.0973e-08	109.44	DGETVAPK(1)IEAADELTHPTTSTLDEVTPVAR	3	0.2827	1
A0A384JL89	38	K	BcFrt1	BcFrt1	1	2.24727e-15	154.51	MSEEDVSDVGNEK(1)GAAQAR	3	-0.44933	3
A0A384JL89	7	K	BcFrt1	BcFrt1	1	6.36209e-22	180.83	SDFPTK(1)EVVNHEDVSSSHYDTQAK	3	-0.17808	3
A0A384JL89	301	K	BcFrt1	BcFrt1	1	0.00055565	147.73	TADAWGVWK(1)R	2	-0.6668	3
A0A384JLA7	115	K	Uncharacterized protein	BCIN_06g06780	1	0.0248071	46.069	QTDVK(1)AGHFER	3	-0.32305	2
A0A384JLF6	200	K	Bccrc1	Bccrc1	1	1.42988e-05	97.631	YNGGVDVVK(1)QLYK	2	-0.4302	1
A0A384JLF6	86	K	Bccrc1	Bccrc1	1	0.0361976	50.088	GVYK(1)GAIDVVTK	2	0.40333	1
A0A384JLF9	27	K	Uncharacterized protein	BCIN_06g06280	1	0.00512323	84.498	AYK(1)VGALK	2	0.15881	4
A0A384JLF9	131	K	Uncharacterized protein	BCIN_06g06280	1	1.27581e-07	122.33	TIHHVHK(1)VSLEDIYR	4	-0.48638	5
A0A384JLF9	155	K	Uncharacterized protein	BCIN_06g06280	1	0.00209368	79.659	SVICPK(1)CEGR	2	-0.76396	3
A0A384JLF9	32	K	Uncharacterized protein	BCIN_06g06280	1	0.0017275	70.412	VGALK(1)HHPDK	3	-0.38664	1
A0A384JLF9	144	K	Uncharacterized protein	BCIN_06g06280	1	0.0015462	119.86	VSK(1)LALQK	2	-0.1888	3
A0A384JLF9	264	K	Uncharacterized protein	BCIN_06g06280	1	2.43836e-32	244.26	GEGDQTPGVQPGDVVFEIEQK(1)PHDR	3	-0.42861	3
A0A384JLF9	47	K	Uncharacterized protein	BCIN_06g06280	1	1.01192e-06	124.12	NQHNPDAEEK(1)FK	3	-0.9348	3
A0A384JLG3	244	K	Bcpup1	Bcpup1	1	1.13627e-08	152.55	GTTAVLNEK(1)IITR	2	0.98792	2
A0A384JLI0	2206	K	Uncharacterized protein	BCIN_07g00530	1	0.00531168	60.735	IADDHESK(1)EQAAAEAAIALER	3	2.7822	1
A0A384JLL4	859	K	Bcpol5	Bcpol5	1	0.0491509	45.307	ENMVNFK(1)SR	2	-0.17709	1
A0A384JLN1	271	K	Uncharacterized protein	BCIN_07g01290	1	0.019869	61.78	VAAGAEK(1)LK	2	-1.9628	2
A0A384JLN1	605	K	Uncharacterized protein	BCIN_07g01290	1	2.14007e-14	201.75	IDDQYAEFASDEEK(1)EK	3	-0.21177	4
A0A384JLN1	53	K	Uncharacterized protein	BCIN_07g01290	1	2.60007e-11	160.03	YLGEPAK(1)TQEISNLK	3	-0.70889	3
A0A384JLN1	68	K	Uncharacterized protein	BCIN_07g01290	1	0.00615428	109.48	NTVGSLK(1)R	2	0.61305	2
A0A384JLN1	628	K	Uncharacterized protein	BCIN_07g01290	1	1.72756e-15	170.14	LEASEDWLYDEGEDATK(1)AVYVAK	3	-1.2366	2
A0A384JLN1	349	K	Uncharacterized protein	BCIN_07g01290	1	0.0213776	66.073	VPALK(1)ER	2	-0.12115	3
A0A384JLN1	44	K	Uncharacterized protein	BCIN_07g01290	1	1.07773e-05	104.24	ATPSLVGFGPK(1)AR	2	2.1427	3
A0A384JLN1	473	K	Uncharacterized protein	BCIN_07g01290	1	6.2321e-05	98.407	ADSK(1)DDFMICK	2	-0.30709	2
A0A384JLN1	222	K	Uncharacterized protein	BCIN_07g01290	0.999993	1.14864e-05	104.7	KGELTVK(1)STAYDR	3	0.10243	3
A0A384JLN1	577	K	Uncharacterized protein	BCIN_07g01290	1	8.65008e-15	160.3	LVADTEEK(1)K	2	0.82348	6
A0A384JLN1	248	K	Uncharacterized protein	BCIN_07g01290	1	5.89728e-09	176.89	ALVEHFAAEFK(1)EK	2	1.0002	4
A0A384JLN1	61	K	Uncharacterized protein	BCIN_07g01290	1	1.12246e-23	277.18	TQEISNLK(1)NTVGSLK	2	-0.55205	1
A0A384JLN1	430	K	Uncharacterized protein	BCIN_07g01290	1	7.21191e-06	101.3	GGIMPSTK(1)ILTFYR	2	-0.78134	4
A0A384JLN1	591	K	Uncharacterized protein	BCIN_07g01290	1	4.74519e-25	277	SK(1)IDDQYAEFASDEEKEK	3	-0.39041	5
A0A384JLN1	652	K	Uncharacterized protein	BCIN_07g01290	1	0.000461824	128.91	YFDK(1)VEAER	2	0.093263	4
A0A384JLN1	634	K	Uncharacterized protein	BCIN_07g01290	1	2.24933e-05	116.55	AVYVAK(1)MDDIR	2	-0.37399	18
A0A384JLN1	611	K	Uncharacterized protein	BCIN_07g01290	1	1.00482e-10	142.88	AK(1)LEASEDWLYDEGEDATK	3	-0.17658	4
A0A384JLN4	103	K	Arginase	Bccar1	1	9.71744e-07	121.24	LSEQVYEHAK(1)EGR	3	-0.66775	3
A0A384JLN4	93	K	Arginase	Bccar1	1	1.42382e-10	125.45	GVSAVTQK(1)LSEQVYEHAK	3	-0.095975	1
A0A384JLN4	10	K	Arginase	Bccar1	1	1.99446e-06	117.7	TTTSMVQPK(1)FLSK	2	-0.83692	3
A0A384JLN4	68	K	Arginase	Bccar1	1	0.0305957	57.142	LHHDNTVHSYK(1)ELIPSEDPDHR	5	0.047842	2
A0A384JLP3	165	K	Bcrpn3	Bcrpn3	1	0.000184132	78.779	ENATFNK(1)ASPSEMEIDSDSK	3	0.29933	1
A0A384JLP4	72	K	60S ribosomal protein L27	BCIN_07g00520	0.991475	9.58466e-07	109.04	VK(0.009)PFIK(0.991)VINYNHLMPTR	4	0.16921	4
A0A384JLP4	125	K	60S ribosomal protein L27	BCIN_07g00520	1	0.00727978	89.369	YTSGK(1)NR	2	-0.10938	1
A0A384JLP4	101	K	60S ribosomal protein L27	BCIN_07g00520	1	1.70354e-10	204.35	GVVSADTFK(1)EVSQR	3	-0.28297	3
A0A384JLR9	330	K	Bcsec62	Bcsec62	1	0.00215703	102.07	VK(1)GLWTVK	2	-0.94825	2
A0A384JLS4	55	K	Bcrpb5	Bcrpb5	1	2.29265e-06	168.31	SK(1)FTSNDGSVDR	2	-0.040207	3
A0A384JLS4	223	K	Bcrpb5	Bcrpb5	1	0.00759297	73.26	GQVVK(1)IIR	2	0.59772	1
A0A384JLU6	107	K	Phosphoribosylaminoimidazole carboxylase	Bcade2	1	0.014515	58.433	YLQK(1)EHLIK	3	0.44049	1
A0A384JLV2	32	K	Tr-type G domain-containing protein	BCIN_07g01540	1	2.53829e-22	198.56	NMSVIAHVDHGK(1)STLTDSLLSK	3	0.44998	6
A0A384JLV2	571	K	Tr-type G domain-containing protein	BCIN_07g01540	1	4.36882e-06	110.44	ETVTGK(1)SSMTALSK	2	0.7532	2
A0A384JLV2	385	K	Tr-type G domain-containing protein	BCIN_07g01540	1	0.000438753	70.47	APLMLYVSK(1)MVPTSDK	2	-1.627	2
A0A384JLV2	600	K	Tr-type G domain-containing protein	BCIN_07g01540	1	3.72958e-15	155.88	LYMIAEPLDEEVSK(1)EIEAGK	2	2.6055	4
A0A384JLV2	307	K	Tr-type G domain-containing protein	BCIN_07g01540	1	2.74249e-06	161.67	LNIK(1)LSPDDKDK	3	-0.072808	6
A0A384JLV2	831	K	Tr-type G domain-containing protein	BCIN_07g01540	1	1.63121e-09	126.16	GIK(1)VEVPGYENYYDK	2	0.33043	3
A0A384JLV2	579	K	Tr-type G domain-containing protein	BCIN_07g01540	1	1.19359e-06	125.03	SSMTALSK(1)SPNK	2	-0.19539	1
A0A384JLV2	480	K	Tr-type G domain-containing protein	BCIN_07g01540	1	6.18193e-20	251.02	SGTLTTSDTAHNLK(1)VMK	2	0.050767	7
A0A384JLV2	262	K	Tr-type G domain-containing protein	BCIN_07g01540	1	1.41668e-05	120.87	WTTK(1)SSHEGK	3	0.035915	6
A0A384JLV2	322	K	Tr-type G domain-containing protein	BCIN_07g01540	1	0.00248732	96.492	QLLK(1)VVMR	2	0.92621	2
A0A384JLV2	315	K	Tr-type G domain-containing protein	BCIN_07g01540	0.918468	0.00183173	77.597	LSPDDK(0.082)DK(0.918)EGK	3	-0.030918	2
A0A384JLV2	154	K	Tr-type G domain-containing protein	BCIN_07g01540	1	0.00249045	86.67	IK(1)PVVIINK	2	0.33296	2
A0A384JLV2	376	K	Tr-type G domain-containing protein	BCIN_07g01540	1	0.000998097	71.545	DCDPK(1)APLMLYVSK	2	-3.0402	3
A0A384JLV2	318	K	Tr-type G domain-containing protein	BCIN_07g01540	1	0.0517936	51.787	EGK(1)QLLK	2	-0.90396	2
A0A384JLV2	257	K	Tr-type G domain-containing protein	BCIN_07g01540	1	8.3365e-06	98.902	LWGDNYFNPHTK(1)K	3	0.0058913	1
A0A384JLV2	50	K	Tr-type G domain-containing protein	BCIN_07g01540	1	0.0008949	80.905	AGIISAAK(1)AGDAR	2	0.064754	3
A0A384JLV2	161	K	Tr-type G domain-containing protein	BCIN_07g01540	1	2.2189e-05	107.17	PVVIINK(1)VDR	2	-0.3488	5
A0A384JLV2	497	K	Tr-type G domain-containing protein	BCIN_07g01540	1	3.04227e-06	139.77	SVEVK(1)NAQDLPK	2	0.50537	3
A0A384JLV2	424	K	Tr-type G domain-containing protein	BCIN_07g01540	1	0.0191542	66.504	K(1)DDLFIK	2	1.1354	1
A0A384JLV2	268	K	Tr-type G domain-containing protein	BCIN_07g01540	1	9.62464e-05	154.24	SSHEGK(1)ELER	3	0.33722	5
A0A384JLV2	15	K	Tr-type G domain-containing protein	BCIN_07g01540	1	0.000105117	114.45	QLMDK(1)ATNVR	2	1.4393	3
A0A384JLV2	313	K	Tr-type G domain-containing protein	BCIN_07g01540	1	0.00133103	83.182	LSPDDK(1)DK	2	-0.12991	5
A0A384JLV2	430	K	Tr-type G domain-containing protein	BCIN_07g01540	1	3.21018e-05	128.91	DDLFIK(1)AIQR	2	-0.16331	7
A0A384JLV2	606	K	Tr-type G domain-containing protein	BCIN_07g01540	1	8.87632e-05	126.31	EIEAGK(1)IGPR	2	-0.28151	4
A0A384JLV2	483	K	Tr-type G domain-containing protein	BCIN_07g01540	1	1.52917e-05	111.79	VMK(1)FSVSPVVQR	2	-0.022282	10
A0A384JLV2	633	K	Tr-type G domain-containing protein	BCIN_07g01540	1	2.4527e-10	140.2	K(1)IWCFGPDTNGANLLVDQTK	3	0.092113	1
A0A384JLV2	843	K	Tr-type G domain-containing protein	BCIN_07g01540	1	0.0465713	62.162	VEVPGYENYYDK(1)L	2	-0.39952	1
A0A384JLV2	293	K	Tr-type G domain-containing protein	BCIN_07g01540	1	0.00029044	144.09	IFAAVMNFK(1)K	2	-1.8919	18
A0A384JLV4	246	K	Bctps2	Bctps2	1	0.00257099	96.111	MNQK(1)FANR	2	2.2867	3
A0A384JLW5	131	K	Eukaryotic translation initiation factor 5A	BCIN_07g01170	1	9.66908e-06	164.9	LPDGEVGQK(1)IR	2	-0.41156	10
A0A384JLW5	76	K	Eukaryotic translation initiation factor 5A	BCIN_07g01170	1	1.17624e-07	124.12	VHLIATDIFTGK(1)K	2	-0.724	4
A0A384JLW5	43	K	Eukaryotic translation initiation factor 5A	BCIN_07g01170	1	0.00330725	81.525	NGHVVIK(1)GR	2	-1.5351	1
A0A384JLW5	122	K	Eukaryotic translation initiation factor 5A	BCIN_07g01170	1	0.000422897	89.663	DDVK(1)LPDGEVGQK	2	-0.39252	4
A0A384JLW5	48	K	Eukaryotic translation initiation factor 5A	BCIN_07g01170	1	0.00126315	76.01	GRPCK(1)IVDMSTSK	3	1.2316	1
A0A384JLW6	363	K	Pyruvate dehydrogenase E1 component subunit alpha	BCIN_07g01890	1	0.0614692	42.336	AK(1)VDAEVK	2	0.35759	1
A0A384JLW6	339	K	Pyruvate dehydrogenase E1 component subunit alpha	BCIN_07g01890	1	0.000270127	93.766	STQDPIAGLK(1)QK	2	0.17066	1
A0A384JLW6	262	K	Pyruvate dehydrogenase E1 component subunit alpha	BCIN_07g01890	1	5.76175e-05	189.18	SSALTDYYK(1)R	2	-0.61673	4
A0A384JLW6	288	K	Pyruvate dehydrogenase E1 component subunit alpha	BCIN_07g01890	1	2.25349e-20	179.19	HAK(1)EYANAGNGPLVLEYVTYR	3	0.95545	3
A0A384JLX3	175	K	Signal recognition particle subunit SRP68	Bcsrp68	1	0.0174633	65.224	VTK(1)ADIFK	2	-0.4864	1
A0A384JLZ5	145	K	HpcH_HpaI domain-containing protein	BCIN_07g00400	1	0.000895417	74.53	HVVSSAK(1)FGAIR	3	0.9493	1
A0A384JM19	231	K	Bcpaa1	Bcpaa1	1	0.0101133	59.225	LALIAHDHK(1)VNFYK	4	-0.17164	1
A0A384JM41	349	K	DAGKc domain-containing protein	BCIN_07g02640	1	0.0310391	54.259	VVTDDK(1)EDIK	2	-0.099826	1
A0A384JM44	468	K	Ornithine aminotransferase	BCIN_07g00730	1	9.6202e-10	133.65	GEKEDDVIPAGEK(1)NVHIPLEN	3	-0.73817	3
A0A384JM44	458	K	Ornithine aminotransferase	BCIN_07g00730	1	3.62717e-08	128.76	GEK(1)EDDVIPAGEK	2	-0.39259	2
A0A384JM44	455	K	Ornithine aminotransferase	BCIN_07g00730	0.954205	1.47064e-09	126.04	ESIAELPNLK(0.954)GEK(0.046)EDDVIPAGEK	3	0.3324	2
A0A384JM44	122	K	Ornithine aminotransferase	BCIN_07g00730	1	0.0059172	64.534	AFHNDVFPK(1)WAEK	3	0.171	2
A0A384JM46	59	K	Peptidyl-prolyl cis-trans isomerase	BCIN_07g00840	1	9.73847e-08	121.32	VVLGLYGK(1)TVPETAENFR	3	0.13744	3
A0A384JM46	37	K	Peptidyl-prolyl cis-trans isomerase	BCIN_07g00840	1	0.000872841	74.776	ITHK(1)VYFDISHGDEPMGR	4	-0.26478	3
A0A384JM46	101	K	Peptidyl-prolyl cis-trans isomerase	BCIN_07g00840	1	3.73908e-15	190.55	GFMIQGGDFTK(1)GDGTGGK	2	-3.0294	2
A0A384JM46	114	K	Peptidyl-prolyl cis-trans isomerase	BCIN_07g00840	1	3.05569e-08	134.04	SIYGAK(1)FPDENFK	2	0.068326	4
A0A384JM46	108	K	Peptidyl-prolyl cis-trans isomerase	BCIN_07g00840	1	2.99953e-08	134.56	GDGTGGK(1)SIYGAK	2	-1.5452	2
A0A384JM46	76	K	Peptidyl-prolyl cis-trans isomerase	BCIN_07g00840	1	0.00675266	59.585	ALATGEK(1)GFGYQGSTFHR	3	0.05057	2
A0A384JM46	121	K	Peptidyl-prolyl cis-trans isomerase	BCIN_07g00840	1	0.000708619	143.03	FPDENFK(1)LK	2	0.19419	11
A0A384JM47	274	K	DJ-1_PfpI domain-containing protein	BCIN_07g02370	1	0.0117231	91.318	FMEYEWK(1)K	2	-0.28346	1
A0A384JM47	42	K	DJ-1_PfpI domain-containing protein	BCIN_07g02370	1	0.000911094	78.324	AQHDVNDPK(1)SK	3	-0.038115	1
A0A384JM47	214	K	DJ-1_PfpI domain-containing protein	BCIN_07g02370	1	1.0912e-05	161.93	GSNAWK(1)ESNIR	2	-3.0636	2
A0A384JM51	26	K	Tubulin-specific chaperone A	BCIN_07g02680	1	2.2572e-10	145.69	EEASYHK(1)ELISQQAR	3	0.58351	2
A0A384JM54	73	K	Prohibitin	Bcphb2	1	0.000185071	81.578	LGGVGK(1)QIYSEGTHIK	3	-0.73528	1
A0A384JM54	10	K	Prohibitin	Bcphb2	1	0.00292239	88.596	SNNPQDVFK(1)R	2	0.20854	2
A0A384JM54	255	K	Prohibitin	Bcphb2	1	0.0118056	66.267	SAELIGDAIK(1)K	2	0.91669	1
A0A384JM82	72	K	Bcscd6	Bcscd6	1	0.00607537	80.165	GGDVK(1)DLR	2	0.36439	2
A0A384JM82	428	K	Bcscd6	Bcscd6	1	0.00464579	86.67	FNK(1)QDLVK	2	-0.36644	1
A0A384JM82	14	K	Bcscd6	Bcscd6	1	9.0923e-05	122.69	ISLVSK(1)SDIR	2	-0.47544	2
A0A384JM89	93	K	Ubiquitin-like domain-containing protein	BCIN_07g01150	1	0.000406058	125.71	FNCEK(1)MICR	2	-1.0313	2
A0A384JM89	88	K	Ubiquitin-like domain-containing protein	BCIN_07g01150	1	0.00014837	112.36	ALASK(1)FNCEK	2	0.21629	3
A0A384JMA0	743	K	Bcfun12	Bcfun12	1	6.53252e-05	96.745	ALLTPAEMK(1)ELR	3	0.7173	3
A0A384JMA0	834	K	Bcfun12	Bcfun12	1	0.00153627	69.331	VSK(1)IPVANVGIGPVFR	2	0.12815	1
A0A384JMA0	589	K	Bcfun12	Bcfun12	1	5.66797e-06	120.59	TPFIVALNK(1)IDR	2	-0.10061	1
A0A384JMA1	84	K	Uncharacterized protein	BCIN_07g03060	1	9.56879e-20	245.97	ITNASK(1)VDNVLAENPGK	2	0.13419	1
A0A384JMA1	142	K	Uncharacterized protein	BCIN_07g03060	1	4.07415e-06	192.21	KFDQEYK(1)TK	2	1.0964	4
A0A384JMA1	167	K	Uncharacterized protein	BCIN_07g03060	1	0.0286474	62.659	ELEEK(1)VK	2	-0.95569	1
A0A384JMA1	154	K	Uncharacterized protein	BCIN_07g03060	1	7.39956e-05	100.69	AEFEK(1)TFNER	2	-3.0813	3
A0A384JMA1	136	K	Uncharacterized protein	BCIN_07g03060	1	0.015097	102.51	K(1)FDQEYK	2	-2.0305	2
A0A384JMA1	144	K	Uncharacterized protein	BCIN_07g03060	1	0.0430191	55.908	TK(1)LQVEK	2	0.58761	1
A0A384JMA4	197	K	Aminopeptidase	BCIN_07g03080	1	1.38241e-06	119.87	DSK(1)DGFHFIEFER	3	-0.16771	1
A0A384JMA4	535	K	Aminopeptidase	BCIN_07g03080	1	1.52646e-12	203.27	GAQQIAFEQK(1)EDTVR	2	0.3263	2
A0A384JMA4	548	K	Aminopeptidase	BCIN_07g03080	1	1.95729e-20	237.01	DVDDSFYK(1)VNTDTAGFYR	2	-0.94944	2
A0A384JMA4	87	K	Aminopeptidase	BCIN_07g03080	1	0.000346967	131.09	SSEISYDTK(1)K	2	0.24075	2
A0A384JMA4	434	K	Aminopeptidase	BCIN_07g03080	1	0.00220837	71.176	TFLK(1)GVSDYLK	2	1.3061	1
A0A384JMA4	745	K	Aminopeptidase	BCIN_07g03080	1	0.00124144	74.475	ETTSIDGK(1)EIVLR	2	1.3253	2
A0A384JMA4	648	K	Aminopeptidase	BCIN_07g03080	1	0.00327726	68.972	AFLLK(1)LVSPAVEK	2	-0.34081	2
A0A384JMA4	843	K	Aminopeptidase	BCIN_07g03080	1	0.00131025	138.54	FFENK(1)DNR	2	-0.16914	3
A0A384JMC8	217	K	6-phosphogluconate dehydrogenase, decarboxylating	BCIN_07g02610	1	4.61537e-07	113.88	GLGMQDK(1)EIGDVFAEWNK	3	-0.16594	2
A0A384JMC8	118	K	6-phosphogluconate dehydrogenase, decarboxylating	BCIN_07g02610	1	0.00492174	98.523	TK(1)YLAQK	2	0.31249	3
A0A384JMC8	68	K	6-phosphogluconate dehydrogenase, decarboxylating	BCIN_07g02610	1	1.34857e-13	156.17	SIEGAHSIEEFCAK(1)LK	3	0.4082	4
A0A384JMC8	167	K	6-phosphogluconate dehydrogenase, decarboxylating	BCIN_07g02610	1	1.42577e-40	243.9	DVFQSIAAK(1)SDGEACCEWVGDEGAGHYVK	3	-0.83328	4
A0A384JMC8	469	K	6-phosphogluconate dehydrogenase, decarboxylating	BCIN_07g02610	1	7.93898e-05	95.57	IKPEHASEK(1)YPVGK	3	-0.099191	2
A0A384JMC8	460	K	6-phosphogluconate dehydrogenase, decarboxylating	BCIN_07g02610	0.962533	6.25086e-08	123.14	DYFGAHTFK(0.963)IK(0.037)PEHASEK	4	0.018634	4
A0A384JMC8	42	K	6-phosphogluconate dehydrogenase, decarboxylating	BCIN_07g02610	1	0.0061059	93.429	TTSK(1)VDR	2	-0.022926	2
A0A384JMC8	315	K	6-phosphogluconate dehydrogenase, decarboxylating	BCIN_07g02610	1	0.00294254	93.649	SNK(1)FEGDK	2	0.012495	8
A0A384JMC8	474	K	6-phosphogluconate dehydrogenase, decarboxylating	BCIN_07g02610	1	2.81379e-10	203.2	YPVGK(1)DIHVNWTGR	2	1.0467	5
A0A384JMC8	378	K	6-phosphogluconate dehydrogenase, decarboxylating	BCIN_07g02610	1	1.11542e-05	115.57	SVFLK(1)DITAAYR	2	0.77576	5
A0A384JMC8	297	K	6-phosphogluconate dehydrogenase, decarboxylating	BCIN_07g02610	1	0.000619873	137.95	CLSSLK(1)EER	2	-0.57898	3
A0A384JMC8	440	K	6-phosphogluconate dehydrogenase, decarboxylating	BCIN_07g02610	1	3.61049e-06	117.7	TK(1)DLPANLLQAQR	2	-0.60834	3
A0A384JMC8	305	K	6-phosphogluconate dehydrogenase, decarboxylating	BCIN_07g02610	1	0.000202998	102.53	ASK(1)VLSYVGR	2	0.51139	3
A0A384JMC8	356	K	6-phosphogluconate dehydrogenase, decarboxylating	BCIN_07g02610	1	1.25938e-08	151.7	WK(1)LNKPSIALMWR	3	-0.42129	4
A0A384JMC8	52	K	6-phosphogluconate dehydrogenase, decarboxylating	BCIN_07g02610	1	0.00138259	93.649	FLENEAK(1)GK	2	0.34245	2
A0A384JMC8	462	K	6-phosphogluconate dehydrogenase, decarboxylating	BCIN_07g02610	1	0.00177982	82.417	IK(1)PEHASEK	3	-0.14387	1
A0A384JMC8	405	K	6-phosphogluconate dehydrogenase, decarboxylating	BCIN_07g02610	1	8.74291e-05	125.97	AIHK(1)AQPGWR	2	1.1059	5
A0A384JMC8	54	K	6-phosphogluconate dehydrogenase, decarboxylating	BCIN_07g02610	1	0.001909	67.902	GK(1)SIEGAHSIEEFCAK	3	-0.72932	1
A0A384JME7	48	K	Ubiquitin-like domain-containing protein	BCIN_07g02710	1	0.000156578	95.417	LIYGGK(1)QMADDK	2	1.883	3
A0A384JMH8	205	K	Uncharacterized protein	BCIN_07g03460	1	0.00425877	108.92	NYDFK(1)GR	2	-0.72906	2
A0A384JML1	89	K	Bcrio1	Bcrio1	1	0.0331749	56.916	VWAEK(1)EFR	2	0.92182	1
A0A384JMM8	315	K	Uncharacterized protein	BCIN_07g03810	1	1.7255e-14	193.8	TDEALHIK(1)NEGLDEQAR	3	-1.1907	3
A0A384JMM8	408	K	Uncharacterized protein	BCIN_07g03810	1	0.00540711	83.206	HVAGK(1)VGK	2	-0.032086	1
A0A384JMM8	307	K	Uncharacterized protein	BCIN_07g03810	1	2.44439e-07	118.31	MAALEAEGK(1)TDEALHIK	3	-0.41074	1
A0A384JMM8	477	K	Uncharacterized protein	BCIN_07g03810	1	0.0391651	41.615	DK(1)CQHINFGLVHGMSTR	3	-1.805	1
A0A384JMM8	293	K	Uncharacterized protein	BCIN_07g03810	1	0.01509	62.732	INTDVK(1)AEADK	2	0.72298	1
A0A384JMQ4	24	K	Uncharacterized protein	BCIN_07g03440	1	0.0356055	76.478	STHFDK(1)K	2	0.67071	1
A0A384JMQ4	7	K	Uncharacterized protein	BCIN_07g03440	1	2.3288e-11	164.53	SQSK(1)LSAEQITELQK	2	1.3193	2
A0A384JMR9	128	K	Uncharacterized protein	BCIN_07g04130	1	0.0535423	50.966	GSYK(1)CAR	2	-0.64451	1
A0A384JMS3	327	K	FK506-binding protein	BCIN_07g04500	1	0.0248008	88.029	VFDSNK(1)K	2	-0.118	2
A0A384JMS3	56	K	FK506-binding protein	BCIN_07g04500	1	0.0111359	76.035	STLK(1)VIR	2	-0.41985	2
A0A384JMS3	330	K	FK506-binding protein	BCIN_07g04500	1	0.0400969	57.281	GK(1)PFSFK	2	0.21165	2
A0A384JMS3	321	K	FK506-binding protein	BCIN_07g04500	1	2.16772e-08	130.16	FTDGK(1)VFDSNK	2	0.051391	2
A0A384JMS3	285	K	FK506-binding protein	BCIN_07g04500	0.99947	0.03095	53.592	K(0.001)PALGVK(0.999)TVDGVK	3	-0.62819	2
A0A384JMS3	316	K	FK506-binding protein	BCIN_07g04500	1	0.000799631	98.048	YIGK(1)FTDGK	2	-0.21754	3
A0A384JMV1	245	K	Bccmk1	Bccmk1	1	0.00559023	61.213	YWK(1)DVSEDAK	2	1.0117	1
A0A384JMV1	383	K	Bccmk1	Bccmk1	1	0.0047722	86.095	EVVLAK(1)VR	2	-0.24088	2
A0A384JMV1	19	K	Bccmk1	Bccmk1	1	0.0140976	58.172	LHGQPESYDK(1)K	3	1.4263	1
A0A384JMV1	372	K	Bccmk1	Bccmk1	1	0.00134096	133.12	IAK(1)GAIFR	2	-0.28933	3
A0A384JMY5	84	K	Isocitrate dehydrogenase [NAD] subunit, mitochondrial	Bcidh2	1	4.62049e-10	144.73	APIK(1)WEPVDVTPQLR	2	-0.13064	2
A0A384JMY5	155	K	Isocitrate dehydrogenase [NAD] subunit, mitochondrial	Bcidh2	1	5.28439e-15	176.21	SIAGYK(1)TPYDNVDTVLIR	3	0.36489	2
A0A384JMY5	221	K	Isocitrate dehydrogenase [NAD] subunit, mitochondrial	Bcidh2	1	0.0198216	53.124	AVHK(1)ATIMK	3	-0.15758	3
A0A384JMY5	40	K	Isocitrate dehydrogenase [NAD] subunit, mitochondrial	Bcidh2	1	0.0130427	58.699	SK(1)IAQFHGQK	3	-1.8403	2
A0A384JMY5	213	K	Isocitrate dehydrogenase [NAD] subunit, mitochondrial	Bcidh2	1	1.1141e-06	122.39	FAFQYAEDINK(1)LK	2	1.4381	1
A0A384JMY5	347	K	Isocitrate dehydrogenase [NAD] subunit, mitochondrial	Bcidh2	1	0.000101863	155.06	HMGLNDHAK(1)R	3	-0.22149	5
A0A384JMY5	80	K	Isocitrate dehydrogenase [NAD] subunit, mitochondrial	Bcidh2	1	3.27933e-05	111.86	DIFTAAK(1)APIK	2	0.17953	3
A0A384JMY5	372	K	Isocitrate dehydrogenase [NAD] subunit, mitochondrial	Bcidh2	1	1.39114e-15	172.24	TLTGDLGGSSK(1)THEYAGAIISR	3	0.67908	4
A0A384JMZ2	439	K	RuvB-like helicase	BCIN_07g05050	1	0.0550133	41.684	SVK(1)FVTDFEK	2	-1.1182	1
A0A384JMZ2	282	K	RuvB-like helicase	BCIN_07g05050	1	0.00764351	68.657	VAEWK(1)EEGK	2	-0.75786	1
A0A384JN13	116	K	Bccof1	Bccof1	1	2.24933e-05	116.55	MMYASTK(1)ESFK	2	-0.55375	7
A0A384JN13	61	K	Bccof1	Bccof1	1	0.000405758	93.096	EVLVNAK(1)ALNK	2	-0.29814	2
A0A384JN13	26	K	Bccof1	Bccof1	1	0.00876201	84.244	IK(1)WIVYK	2	-0.24298	6
A0A384JN13	146	K	Bccof1	Bccof1	1	9.98119e-31	218.6	ALSGLSGDELQANDEADLEENEMLK(1)TVSK	3	1.597	3
A0A384JN13	31	K	Bccof1	Bccof1	1	3.70825e-06	146.36	WIVYK(1)INDEGTK	2	0.61819	4
A0A384JN13	20	K	Bccof1	Bccof1	1	0.00151172	120.87	FNEMK(1)LQK	2	-1.1687	3
A0A384JN27	102	K	Epimerase domain-containing protein	BCIN_07g04630	1	6.68954e-06	128.36	YSQEDEVYK(1)VR	2	-0.71637	1
A0A384JN27	211	K	Epimerase domain-containing protein	BCIN_07g04630	1	0.00417358	88.819	FLWTK(1)DLR	2	0.93062	1
A0A384JN37	342	K	DNA topoisomerase I	Bctop1	1	0.0297082	54.343	NFFK(1)DFTDSVK	2	-3.4345	1
A0A384JN47	353	K	Bcaro8	Bcaro8	1	0.0357646	46.318	MDSFSK(1)VIAPGTR	2	-0.19919	1
A0A384JN47	288	K	Bcaro8	Bcaro8	1	0.000745684	145.16	HAIYK(1)VAQK	2	-0.00691	2
A0A384JN47	82	K	Bcaro8	Bcaro8	0.999986	0.00187077	99.283	KPSNLK(1)GAAK	2	-0.41619	1
A0A384JN55	250	K	F-actin-capping protein subunit beta	Bccap2	1	3.76729e-06	122.33	NLLQEVYFGK(1)AK	2	3.0993	2
A0A384JN65	52	K	ATP synthase subunit gamma	Bcatp3	1	0.00057579	86.803	ITNTMK(1)IVASTK	2	-0.35883	3
A0A384JN65	86	K	ATP synthase subunit gamma	Bcatp3	1	6.82367e-10	131.82	SYGESSNSVFEHAETK(1)ALESDK	3	-0.26891	4
A0A384JN65	146	K	ATP synthase subunit gamma	Bcatp3	1	1.28825e-09	131.61	SSGK(1)NIVMSFAGVGK	2	-0.087853	2
A0A384JN65	58	K	ATP synthase subunit gamma	Bcatp3	1	0.00080726	97.565	IVASTK(1)LTR	2	-0.030659	3
A0A384JN90	22	K	Bc4	Bc4	1	1.93695e-20	257.35	EAFSLFDK(1)NGDGQITSK	2	0.37221	2
A0A384JN90	91	K	Bc4	Bc4	1	0.00560914	82.287	EAFK(1)VFDR	2	-0.40447	3
A0A384JN90	78	K	Bc4	Bc4	1	4.42273e-06	125.82	MK(1)DTDSEEEIR	2	-0.5331	4
A0A384JN95	428	K	Uncharacterized protein	BCIN_07g04950	1	3.4949e-07	118.52	LFEFEDDGHAVK(1)LGR	3	-0.24205	1
A0A384JN95	185	K	Uncharacterized protein	BCIN_07g04950	1	0.0112217	75.738	GWK(1)DVLK	2	0.21527	1
A0A384JNE8	90	K	Bchts1	Bchts1	1	0.00518205	78.548	IFSTITEAFK(1)R	2	-0.29862	2
A0A384JNE8	289	K	Bchts1	Bchts1	1	6.86799e-06	128.85	DLLSK(1)LQADEK	2	-0.96885	2
A0A384JNE8	160	K	Bchts1	Bchts1	1	0.00403055	75.189	YHIAK(1)VYR	3	-0.76767	2
A0A384JNE8	264	K	Bchts1	Bchts1	1	3.15411e-13	205.52	EMTEEK(1)GLAEDVADR	2	-1.6228	1
A0A384JNE8	58	K	Bchts1	Bchts1	1	0.00458928	103.74	GPK(1)FELK	2	0.29406	2
A0A384JNE9	501	K	Structural maintenance of chromosomes protein	Bcsmc2	1	0.0495947	66.351	EQTDVLK(1)R	2	0.43723	1
A0A384JNE9	206	K	Structural maintenance of chromosomes protein	Bcsmc2	1	0.00368457	79.148	EEIEPK(1)LEK	2	-1.1846	1
A0A384JNF2	368	K	Bcmdj1	Bcmdj1	1	0.000518832	115.82	VATDPK(1)FSR	2	0.42619	2
A0A384JNF8	131	K	Uncharacterized protein	BCIN_07g06220	1	0.00486435	85.676	DIK(1)EVPYK	2	0.03913	3
A0A384JNF8	387	K	Uncharacterized protein	BCIN_07g06220	1	0.000755188	96.171	MPK(1)VSESVK	2	0.10009	8
A0A384JNF8	659	K	Uncharacterized protein	BCIN_07g06220	1	2.0211e-10	144.27	AESGEAK(1)PEGTEGSASEGEAK	3	-0.36914	2
A0A384JNF8	227	K	Uncharacterized protein	BCIN_07g06220	1	1.20493e-15	168.64	VVNEPTAAALAYGLEK(1)DEDK	3	0.29941	5
A0A384JNF8	346	K	Uncharacterized protein	BCIN_07g06220	1	1.35328e-05	99.069	SQLEK(1)LVDPLITR	2	-1.4187	1
A0A384JNF8	607	K	Uncharacterized protein	BCIN_07g06220	1	0.00318938	125.5	EK(1)ITALR	2	-0.16751	4
A0A384JNF8	617	K	Uncharacterized protein	BCIN_07g06220	1	1.60035e-15	154.74	EFVSK(1)SQSGEGTATAAELK	3	-0.061234	5
A0A384JNF8	491	K	Uncharacterized protein	BCIN_07g06220	1	1.15072e-15	199.65	DNK(1)MLGNFQLVGIPPAHR	3	0.12181	10
A0A384JNF8	99	K	Uncharacterized protein	BCIN_07g06220	1	0.0163971	84.743	LVGVSAK(1)R	2	-0.049483	2
A0A384JNF8	166	K	Uncharacterized protein	BCIN_07g06220	1	0.000216679	85.909	YSPSQIGGFVLQK(1)MK	3	-1.1709	2
[truncated: 1,968 more rows]

## Sheet: Exp.1
Protein accession	Position	Amino acid	Protein description	Gene name	Localization probability	PEP	Score	Modified sequence	Charge	Mass error [ppm]	MS/MS Count
A0A384J3X2	74	K	Profilin	Bcpfy1	1	1.12651e-05	140.78	YVLTK(1)VEDDNK	2	-0.58301	2
A0A384J3X2	67	K	Profilin	Bcpfy1	1	4.92129e-18	251.02	TDSLYANGLHIAK(1)DR	3	-0.15289	3
A0A384J3X2	80	K	Profilin	Bcpfy1	1	1.32485e-05	146.16	VEDDNK(1)MLYAR	2	1.0291	2
A0A384J3X2	54	K	Profilin	Bcpfy1	1	0.0014164	68.088	NGLDGK(1)TDSLYANGLHIAK	3	-0.41604	1
A0A384J3X3	83	K	Fatty acid hydroxylase domain-containing protein	BCIN_01g00350	1	0.0078829	87.284	YK(1)IQGNK	2	0.46506	2
A0A384J3X8	1169	K	Bcfas2	Bcfas2	1	6.66422e-08	124.51	LVAGQIPTGWDAK(1)K	2	0.13294	2
A0A384J3X8	962	K	Bcfas2	Bcfas2	1	0.0107512	63.681	ANIK(1)YDFPQLPDWK	2	3.6615	1
A0A384J3X8	617	K	Bcfas2	Bcfas2	1	3.69635e-05	99.283	VETIPFLHLK(1)R	3	-0.072378	2
A0A384J3X8	1150	K	Bcfas2	Bcfas2	1	3.60167e-05	110.39	GATLLIPK(1)ALR	2	-0.12275	3
A0A384J3X8	939	K	Bcfas2	Bcfas2	1	0.0145439	45.844	ETAIENK(1)IVNGEDSEALYK	3	0.67935	1
A0A384J3X8	1795	K	Bcfas2	Bcfas2	1	0.000279944	93.623	EAVFK(1)SLGVAGK	2	-1.715	2
A0A384J3X8	1241	K	Bcfas2	Bcfas2	1	0.0232693	56.721	FLDK(1)PLQK	2	2.4234	1
A0A384J3X8	972	K	Bcfas2	Bcfas2	1	2.2215e-05	128.85	YDFPQLPDWK(1)K	2	-0.65655	2
A0A384J3X8	1809	K	Bcfas2	Bcfas2	1	1.0863e-09	125.98	GAGAPLK(1)EIEITNNEK	2	0.57984	1
A0A384J3X8	1336	K	Bcfas2	Bcfas2	1	0.00615264	93.267	TPK(1)EMSR	2	0.86166	2
A0A384J3X8	562	K	Bcfas2	Bcfas2	1	9.06495e-14	210.08	ASQLQIK(1)SLYSDVIR	2	0.27016	1
A0A384J3X8	951	K	Bcfas2	Bcfas2	1	3.44903e-08	155.66	IVNGEDSEALYK(1)K	2	-0.13558	3
A0A384J3X8	39	K	Bcfas2	Bcfas2	1	2.22258e-13	159.81	WIETQDVILDEK(1)TTER	2	1.5205	1
A0A384J3X8	1124	K	Bcfas2	Bcfas2	1	2.98911e-10	136.49	EHGDK(1)AEIFEIPESGEYLVR	3	-0.22693	2
A0A384J3X8	64	K	Bcfas2	Bcfas2	1	2.78544e-06	119.25	TLASK(1)YEAYDAAK	2	0.48047	4
A0A384J3X8	760	K	Bcfas2	Bcfas2	1	2.13636e-15	237.46	EIDSIDSK(1)SELAHR	2	1.2548	3
A0A384J3X8	1768	K	Bcfas2	Bcfas2	1	3.92751e-05	108.9	NFTEK(1)EVAYCK	2	-0.076831	2
A0A384J3X8	58	K	Bcfas2	Bcfas2	1	0.000458482	90.561	IVEIGPADTLGTMAK(1)R	2	-0.48535	1
A0A384J3X8	153	K	Bcfas2	Bcfas2	1	0.0357943	55.531	SLIAQK(1)LK	2	-0.0086258	2
A0A384J3X8	231	K	Bcfas2	Bcfas2	1	1.02501e-06	112.67	LISSK(1)MPGGFNITAAR	2	0.33151	1
A0A384J3X8	1726	K	Bcfas2	Bcfas2	1	1.21808e-05	101.61	TESTK(1)QMVESLAK	2	2.8301	2
A0A384J3X8	483	K	Bcfas2	Bcfas2	1	4.37349e-07	116.7	DVLNEAPVYK(1)DVALPTGPHTTIDAR	3	-1.9945	2
A0A384J3X8	1118	K	Bcfas2	Bcfas2	1	0.00573491	113.26	ETAEEFK(1)R	2	-0.20292	2
A0A384J3X8	1417	K	Bcfas2	Bcfas2	1	0.00183309	75.739	FPSPLLDIK(1)YR	2	0.33544	1
A0A384J3X8	1790	K	Bcfas2	Bcfas2	1	0.00239713	87.258	WSAK(1)EAVFK	2	-1.2778	3
A0A384J3X8	459	K	Bcfas2	Bcfas2	1	0.00496634	85.212	GETYK(1)LAK	2	0.38681	2
A0A384J3X8	1786	K	Bcfas2	Bcfas2	1	6.30085e-07	117.2	QAPNPQASFAGK(1)WSAK	2	-0.31964	1
A0A384J3X8	1052	K	Bcfas2	Bcfas2	1	8.32485e-16	206.8	SYAGWVDAK(1)TGDPVDDK	2	0.62974	1
A0A384J3X8	343	K	Bcfas2	Bcfas2	1	0.0267173	63.565	YLK(1)MDLR	2	1.7977	1
A0A384J3Y3	849	K	PKS_AT domain-containing protein	BCIN_01g00450	1	1.37921e-05	98.582	TYK(1)GPAGGVITVR	2	2.1611	2
A0A384J3Y3	1262	K	PKS_AT domain-containing protein	BCIN_01g00450	1	2.80043e-15	166.29	DTTAVGKPVSLPLK(1)FTYHPEAGYAPIR	4	0.38427	1
A0A384J3Y3	370	K	PKS_AT domain-containing protein	BCIN_01g00450	1	3.79725e-22	190.61	DLSQAQVQEHINATNK(1)YLPEDR	3	0.107	2
A0A384J3Y3	594	K	PKS_AT domain-containing protein	BCIN_01g00450	1	1.26357e-09	193.06	TSSGQTFVDTK(1)MSR	2	-0.58264	3
A0A384J3Y3	1286	K	PKS_AT domain-containing protein	BCIN_01g00450	1	0.00399031	113.14	IK(1)EFYWR	2	0.91618	3
A0A384J3Y3	1220	K	PKS_AT domain-containing protein	BCIN_01g00450	1	0.000834922	91.549	TVITVK(1)EQPR	2	-1.284	1
A0A384J3Y3	575	K	PKS_AT domain-containing protein	BCIN_01g00450	1	1.27565e-05	105.03	YAVDWVK(1)EHGPK	3	0.30486	3
A0A384J3Y3	821	K	PKS_AT domain-containing protein	BCIN_01g00450	1	0.00173322	71.085	VMTAK(1)EAHTSK	3	0.071894	2
A0A384J3Y3	1672	K	PKS_AT domain-containing protein	BCIN_01g00450	1	1.51253e-05	151.26	VEASNK(1)ETEDK	2	0.31318	2
A0A384J3Y3	1743	K	PKS_AT domain-containing protein	BCIN_01g00450	1	0.00225042	71.879	NNPK(1)ELTIHFGGPR	3	3.739	1
A0A384J3Y3	580	K	PKS_AT domain-containing protein	BCIN_01g00450	1	0.00192791	108.74	EHGPK(1)LVK	2	0.82517	1
A0A384J3Y3	2066	K	PKS_AT domain-containing protein	BCIN_01g00450	1	2.00398e-10	146.86	LTNSPK(1)IGNVLANWDK	2	1.7301	1
A0A384J3Y3	2038	K	PKS_AT domain-containing protein	BCIN_01g00450	1	0.0348093	50.897	LIGK(1)YIPNVTAR	2	1.2389	1
A0A384J3Y3	889	K	PKS_AT domain-containing protein	BCIN_01g00450	1	0.00362433	91.318	IFSLPK(1)EK	2	0.50674	2
A0A384J3Y3	1724	K	PKS_AT domain-containing protein	BCIN_01g00450	1	0.00853583	56.719	ADK(1)HFMDNYGFAITNIVK	3	-2.9764	1
A0A384J3Y3	476	K	PKS_AT domain-containing protein	BCIN_01g00450	1	0.000557434	70.638	ALGIPVYDTNTGK(1)DIR	2	1.6388	1
A0A384J3Y3	463	K	PKS_AT domain-containing protein	BCIN_01g00450	1	0.000877502	69.747	IDSK(1)ALGIPVYDTNTGK	2	-0.83514	1
A0A384J3Y3	1782	K	PKS_AT domain-containing protein	BCIN_01g00450	1	0.00311208	93.649	MFK(1)EVDER	2	-0.38453	5
A0A384J3Y3	1824	K	PKS_AT domain-containing protein	BCIN_01g00450	1	0.0245837	64.567	SK(1)GLVQR	2	-2.5335	1
A0A384J3Y3	1078	K	PKS_AT domain-containing protein	BCIN_01g00450	1	0.00158338	84.479	YSK(1)VVDEPIK	2	0.57779	1
A0A384J3Y3	135	K	PKS_AT domain-containing protein	BCIN_01g00450	1	5.02399e-05	103.91	LK(1)VVESYYAAR	2	0.76749	1
A0A384J3Y3	456	K	PKS_AT domain-containing protein	BCIN_01g00450	1	3.85568e-05	93.495	YLAEATNHINEDLK(1)DVK	3	-0.073091	1
A0A384J3Y3	846	K	PKS_AT domain-containing protein	BCIN_01g00450	1	3.21681e-15	187.78	AITEAEGLDDAAWEK(1)TYK	3	0.17765	3
A0A384J3Y4	322	K	Bccyb2	Bccyb2	1	0.0603666	40.015	DIPWFK(1)SITK	2	0.63273	1
A0A384J3Z1	149	K	Bcykt6	Bcykt6	1	0.00874475	62.466	ELDETK(1)IVLHK	3	-0.4051	1
A0A384J3Z1	181	K	Bcykt6	Bcykt6	1	1.27163e-07	123.08	SDGLSAQSK(1)MFYTQAK	2	1.9266	1
A0A384J3Z1	143	K	Bcykt6	Bcykt6	1	0.000478348	129.85	IQK(1)ELDETK	2	2.1721	2
A0A384J3Z3	124	K	Bcsas1	Bcsas1	0.967535	0.0402465	47.037	ILIGNK(0.968)CDWEDK(0.032)R	3	-0.57441	1
A0A384J3Z3	172	K	Bcsas1	Bcsas1	1	0.00324969	85.813	AFYSLAADIK(1)K	2	-0.42246	1
A0A384J414	87	K	Bcsui2	Bcsui2	1	0.02382	74.301	GYIDLSK(1)R	2	1.9219	1
A0A384J414	120	K	Bcsui2	Bcsui2	1	0.00853033	62.685	TK(1)HPIEELYEK	3	-0.59055	1
A0A384J414	136	K	Bcsui2	Bcsui2	1	0.0231885	75.189	IVWPLNK(1)K	2	0.79563	1
A0A384J414	219	K	Bcsui2	Bcsui2	1	0.00308225	70.321	NTADNQVK(1)VK	2	1.4415	2
A0A384J414	61	K	Bcsui2	Bcsui2	1	0.00787164	87.323	SIQK(1)LIR	2	-0.35969	2
A0A384J414	183	K	Bcsui2	Bcsui2	1	0.00256824	86.18	LTPQPTK(1)VR	2	0.95256	2
A0A384J414	80	K	Bcsui2	Bcsui2	1	0.053761	42.802	EK(1)GYIDLSK	2	1.2888	1
A0A384J417	3	K	Ribosomal protein L37	BCIN_01g00770	1	0.0117957	66.321	TK(1)GTSSFGK	2	-1.0823	1
A0A384J417	75	K	Ribosomal protein L37	BCIN_01g00770	1	1.54738e-05	119.74	FK(1)NGFQTGVPK	2	-0.63158	3
A0A384J417	68	K	Ribosomal protein L37	BCIN_01g00770	1	0.00694415	83.313	HMK(1)EVPR	2	-0.35881	2
A0A384J417	14	K	Ribosomal protein L37	BCIN_01g00770	1	0.0008267	93.096	HNK(1)THTLCR	3	-0.10309	2
A0A384J417	52	K	Ribosomal protein L37	BCIN_01g00770	1	0.000670886	106.2	QYNWGEK(1)AK	2	0.025071	3
A0A384J417	10	K	Ribosomal protein L37	BCIN_01g00770	1	0.0087286	95.531	GTSSFGK(1)R	2	0.057878	3
A0A384J417	43	K	Ribosomal protein L37	BCIN_01g00770	1	2.19855e-09	183.41	HTCSGCGYPAAK(1)TR	2	-0.59937	2
A0A384J417	31	K	Ribosomal protein L37	BCIN_01g00770	1	0.000107124	84.895	SLHIQK(1)HTCSGCGYPAAK	4	-1.3573	1
A0A384J440	74	K	Peptidylprolyl isomerase	Bcfpr2	1	1.43399e-09	129.29	GSPLSFVVGK(1)GSVIK	2	0.8341	3
A0A384J440	39	K	Peptidylprolyl isomerase	Bcfpr2	1	0.0184646	55.261	TQVGDK(1)IHVHYR	3	0.45534	1
A0A384J440	53	K	Peptidylprolyl isomerase	Bcfpr2	1	2.87721e-05	113.69	GNLEEDGK(1)VGK	2	-0.35319	3
A0A384J440	63	K	Peptidylprolyl isomerase	Bcfpr2	1	0.00438936	130.28	EFDASYK(1)R	2	-0.26697	3
A0A384J440	56	K	Peptidylprolyl isomerase	Bcfpr2	1	0.000339462	96.229	VGK(1)EFDASYK	2	0.048868	3
A0A384J440	26	K	Peptidylprolyl isomerase	Bcfpr2	1	8.21485e-06	132.5	IEVTK(1)AVECER	2	1.0686	3
A0A384J451	298	K	Bcutp4	Bcutp4	1	0.0383913	54.157	TVVYK(1)QIK	2	1.1117	1
A0A384J453	128	K	S5 DRBM domain-containing protein	BCIN_01g00980	1	0.00144222	85.813	TSK(1)EVATAIR	2	-1.202	2
A0A384J453	84	K	S5 DRBM domain-containing protein	BCIN_01g00980	1	0.0449404	40.475	EYQIVDFFLPK(1)LK	3	-0.4568	1
A0A384J453	170	K	S5 DRBM domain-containing protein	BCIN_01g00980	1	5.98368e-05	99.539	ESGK(1)CGSVSVR	2	-0.057337	3
A0A384J453	194	K	S5 DRBM domain-containing protein	BCIN_01g00980	1	1.35973e-05	151.26	GTGLVASPAVK(1)R	2	0.078213	3
A0A384J453	97	K	S5 DRBM domain-containing protein	BCIN_01g00980	1	0.000439912	125.57	IKPVQK(1)QTR	3	-0.16894	5
A0A384J453	91	K	S5 DRBM domain-containing protein	BCIN_01g00980	0.999796	0.0438009	50.353	LKDEVMK(1)IK	3	-0.39321	1
A0A384J453	58	K	S5 DRBM domain-containing protein	BCIN_01g00980	1	2.42099e-07	116.73	DGK(1)INSMEEIYLHSLPIK	3	1.357	4
A0A384J453	42	K	S5 DRBM domain-containing protein	BCIN_01g00980	1	2.80434e-05	114.02	DEAK(1)EWQPVTK	2	0.1387	3
A0A384J453	49	K	S5 DRBM domain-containing protein	BCIN_01g00980	1	0.000158508	110.53	EWQPVTK(1)LGR	2	0.50808	4
A0A384J453	214	K	S5 DRBM domain-containing protein	BCIN_01g00980	1	2.78213e-22	195.75	LLQLAGVEDAYTSSSGSTK(1)TLENTLK	3	0.38698	3
A0A384J453	86	K	S5 DRBM domain-containing protein	BCIN_01g00980	1	0.00717416	84.743	LK(1)DEVMK	2	-0.14523	3
A0A384J480	157	K	t-SNARE coiled-coil homology domain-containing protein	BCIN_01g01210	1	0.0239134	55.461	GTMDQYK(1)AK	2	0.56446	1
A0A384J4A4	113	K	Methionine aminopeptidase	BCIN_01g01510	1	0.0285722	59.35	NK(1)IEILNK	2	0.67894	2
A0A384J4D5	40	K	Uncharacterized protein	BCIN_01g01710	1	0.000130488	115.57	FVK(1)DQFDDYR	2	0.5495	2
A0A384J4E2	356	K	MICOS complex subunit MIC60	Bcmic60	1	0.00149071	85.355	ILAMK(1)EAALK	2	-0.35598	5
A0A384J4E2	216	K	MICOS complex subunit MIC60	Bcmic60	1	7.45326e-06	130.44	VANENK(1)ESTGR	2	-2.3663	1
A0A384J4E2	442	K	MICOS complex subunit MIC60	Bcmic60	1	2.32019e-05	119.21	NLLTEQAVELK(1)R	2	-3.7209	1
A0A384J4E2	386	K	MICOS complex subunit MIC60	Bcmic60	1	3.7311e-21	202.07	AAMQLMQNFK(1)NQQAEQEIQYR	3	-0.66901	2
A0A384J4E2	361	K	MICOS complex subunit MIC60	Bcmic60	1	0.0283545	62.166	EAALK(1)EADEK	2	0.65264	1
A0A384J4E2	429	K	MICOS complex subunit MIC60	Bcmic60	1	0.000130026	136.96	ANEVNEQK(1)LK	2	0.45956	2
A0A384J4F1	155	K	40S ribosomal protein S4	BCIN_01g01800	1	1.12149e-11	225.36	YPDPSIK(1)VNDTVK	2	0.44493	5
A0A384J4F1	53	K	40S ribosomal protein S4	BCIN_01g01800	1	0.00137173	127.68	LK(1)YALNSR	2	-2.6177	2
A0A384J4F1	71	K	40S ribosomal protein S4	BCIN_01g01800	1	0.0108401	77.058	LIK(1)VDGK	2	0.6338	2
A0A384J4F1	239	K	40S ribosomal protein S4	BCIN_01g01800	1	4.20579e-10	140.63	PWISLPK(1)GK	2	-0.11042	5
A0A384J4F1	122	K	40S ribosomal protein S4	BCIN_01g01800	1	2.55903e-06	134.99	IQAEEAEYK(1)LGK	2	0.32295	6
A0A384J4F1	168	K	40S ribosomal protein S4	BCIN_01g01800	1	9.41884e-09	161.21	IDLATGK(1)ITDFIK	2	0.33038	2
A0A384J4F1	22	K	40S ribosomal protein S4	BCIN_01g01800	1	2.49957e-20	197.1	LSAPNHWLLDK(1)LSGAYAPR	3	0.45698	3
A0A384J4F1	244	K	40S ribosomal protein S4	BCIN_01g01800	1	0.0279289	56.02	GVK(1)LTIAEER	2	-0.50247	2
A0A384J4F1	106	K	40S ribosomal protein S4	BCIN_01g01800	1	0.00205172	105.14	LVYDTK(1)GR	2	-0.82288	3
A0A384J4F1	133	K	40S ribosomal protein S4	BCIN_01g01800	1	0.00655967	60.764	VQLGK(1)GGIPFLVTHDAR	2	0.24088	2
A0A384J4F1	62	K	40S ribosomal protein S4	BCIN_01g01800	1	0.000448124	128.12	ETK(1)AIVMQR	2	-0.35133	5
A0A384J4G0	65	K	Uncharacterized protein	BCIN_01g01890	1	0.000320668	82.651	VSHEK(1)DELAEGQQK	3	0.41665	1
A0A384J4G7	152	K	Bcrac	Bcrac	1	0.0155996	68.787	VVAK(1)EIR	2	-0.65195	2
A0A384J4G7	158	K	Bcrac	Bcrac	1	0.000437019	83.087	AHK(1)YLECSALTQR	3	-0.38787	1
A0A384J4G7	131	K	Bcrac	Bcrac	1	0.00120469	88.056	DDEPTK(1)ESLR	2	1.1956	1
A0A384J4G7	101	K	Bcrac	Bcrac	1	0.013757	44.625	AK(1)WFPEISHHAPGVPIILVGTK	4	-1.3274	1
A0A384J4G7	171	K	Bcrac	Bcrac	1	0.000951216	86.463	NLK(1)SVFDEAIR	2	1.3861	1
A0A384J4H5	165	K	SUI1 domain-containing protein	BCIN_01g02050	1	0.026722	63.563	TIK(1)VHGF	2	-0.2032	1
A0A384J4H5	80	K	SUI1 domain-containing protein	BCIN_01g02050	1	5.30561e-29	206.85	VFDPFAEADEEPGDQK(1)AAEYIHIR	3	-1.8207	3
A0A384J4H6	127	K	Bcade1	Bcade1	1	1.2318e-05	101.35	GYITGSAWK(1)EYQK	2	2.9863	2
A0A384J4H6	250	K	Bcade1	Bcade1	1	3.04343e-06	139.78	YEVGK(1)EQESYDK	2	-0.76901	2
A0A384J4H6	257	K	Bcade1	Bcade1	1	1.38916e-05	147.91	EQESYDK(1)QFLR	2	1.3792	2
A0A384J4I8	127	K	Bccox13	Bccox13	1	1.49541e-06	135.99	TLFWNEK(1)VNYHK	3	0.33167	3
A0A384J4I8	111	K	Bccox13	Bccox13	1	0.00411731	69.03	TK(1)NFFWGDGDK	2	-1.0842	2
A0A384J4J0	152	K	S4 RNA-binding domain-containing protein	BCIN_01g02200	1	1.40833e-10	139.38	LDSQK(1)HIDFALSSPFGGGR	3	0.28851	5
A0A384J4J0	27	K	S4 RNA-binding domain-containing protein	BCIN_01g02200	1	7.07199e-06	101.75	LDSELK(1)IVGEYGLR	2	1.8166	1
A0A384J4J0	63	K	S4 RNA-binding domain-containing protein	BCIN_01g02200	1	0.00152447	79.492	QLLTLDEK(1)DPK	2	-1.5255	3
A0A384J4J0	90	K	S4 RNA-binding domain-containing protein	BCIN_01g02200	1	0.000859903	91.313	MK(1)LDYVLALK	2	-0.29625	4
A0A384J4J0	181	K	S4 RNA-binding domain-containing protein	BCIN_01g02200	1	2.90572e-05	122.7	K(1)DDDAEEEDEE	2	0.2016	1
A0A384J4J0	118	K	S4 RNA-binding domain-containing protein	BCIN_01g02200	1	3.58694e-05	103.91	LGLAK(1)SIHHAR	2	-0.9776	5
A0A384J4J0	8	K	S4 RNA-binding domain-containing protein	BCIN_01g02200	1	0.00465464	102.71	SYSK(1)TYK	2	-1.3561	2
A0A384J4J0	180	K	S4 RNA-binding domain-containing protein	BCIN_01g02200	0.996725	5.41021e-11	194.23	ASEK(0.997)K(0.003)DDDAEEEDEE	2	-0.20996	1
A0A384J4J0	136	K	S4 RNA-binding domain-containing protein	BCIN_01g02200	1	1.11658e-08	141.54	VGK(1)QIVNVPSFVVR	2	0.51868	2
A0A384J4J0	49	K	S4 RNA-binding domain-containing protein	BCIN_01g02200	1	0.000516061	132.01	VQLTLSK(1)IR	2	-0.184	1
A0A384J4J0	66	K	S4 RNA-binding domain-containing protein	BCIN_01g02200	0.99184	0.00178478	73.881	QLLTLDEK(0.008)DPK(0.992)R	3	-1.1042	1
A0A384J4J0	113	K	S4 RNA-binding domain-containing protein	BCIN_01g02200	1	1.9881e-06	129.34	LQTCVYK(1)LGLAK	2	-0.83171	3
A0A384J4J3	516	K	Bcsla2	Bcsla2	1	0.0248961	64.42	ALHEK(1)DR	2	0.60008	1
A0A384J4J3	598	K	Bcsla2	Bcsla2	1	0.00218143	78.83	DK(1)EDELEVYK	2	-2.1676	1
A0A384J4J3	899	K	Bcsla2	Bcsla2	1	0.0492331	43.958	GSSSK(1)TAFYK	2	1.0213	1
A0A384J4J3	1012	K	Bcsla2	Bcsla2	1	5.25779e-07	107.72	DQDIEGEDYAK(1)LGAHEFK	3	-0.53063	1
A0A384J4J9	35	K	Uncharacterized protein	BCIN_01g02210	1	5.85583e-06	124.12	QYK(1)VGDIVDIK	2	-0.20238	3
A0A384J4J9	50	K	Uncharacterized protein	BCIN_01g02210	1	0.0366238	43.897	ANGAVQK(1)GMPHK	3	1.0201	1
A0A384J4J9	120	K	Uncharacterized protein	BCIN_01g02210	1	0.00207458	69.03	QSK(1)TDGTHVHLK	3	0.20634	2
A0A384J4J9	129	K	Uncharacterized protein	BCIN_01g02210	1	0.000912302	85.355	TDGTHVHLK(1)R	3	0.15081	5
A0A384J4J9	26	K	Uncharacterized protein	BCIN_01g02210	1	3.67272e-05	96.745	DHGMIK(1)LSTYLR	3	-0.25804	4
A0A384J4J9	78	K	Uncharacterized protein	BCIN_01g02210	1	0.0037463	88.495	SAVGVIIYK(1)K	2	-0.11982	6
A0A384J4J9	20	K	Uncharacterized protein	BCIN_01g02210	1	0.00973508	63.216	NFK(1)DHGMIK	3	-0.14224	8
A0A384J4J9	55	K	Uncharacterized protein	BCIN_01g02210	1	0.00930468	62.463	GMPHK(1)VYHGK	3	0.93415	3
A0A384J4K5	91	K	Bcpmt1	Bcpmt1	1	0.0184368	50.897	GK(1)FFMDVHPPLAK	3	-0.65328	1
A0A384J4K5	417	K	Bcpmt1	Bcpmt1	1	0.00011791	85.563	LIQDGDVLK(1)LYHQPTHR	3	0.56663	1
A0A384J4K5	485	K	Bcpmt1	Bcpmt1	1	0.00722757	89.55	TIQTK(1)FR	2	-3.4382	2
A0A384J4K9	123	K	Uncharacterized protein	BCIN_01g02300	1	0.010123	51.39	DAPSALHSVIVPNVNLPK(1)ELHEK	4	0.38931	2
A0A384J4K9	91	K	Uncharacterized protein	BCIN_01g02300	1	0.00646698	63.185	QDFK(1)YQYHPAGDPR	3	-0.69113	1
A0A384J4K9	105	K	Uncharacterized protein	BCIN_01g02300	1	0.000117638	87.208	NPPK(1)DAPSALHSVIVPNVNLPK	3	1.4898	2
A0A384J4K9	82	K	Uncharacterized protein	BCIN_01g02300	1	1.87095e-07	122.53	VNIAPGTMPWQTESSK(1)GDAAR	3	-0.6275	2
A0A384J4K9	15	K	Uncharacterized protein	BCIN_01g02300	1	0.000283377	94.584	VGAQAAK(1)SAAK	2	-0.43001	1
A0A384J4M3	231	K	Glycylpeptide N-tetradecanoyltransferase	Bcnmt1	1	0.000771724	99.815	FNYSK(1)SFLR	2	-0.63458	1
A0A384J4N4	27	K	14_3_3 domain-containing protein	BCIN_01g02580	1	5.4158e-22	190.64	YEEMVENMK(1)SVASEDQELSVEER	3	-0.2189	3
A0A384J4N4	124	K	14_3_3 domain-containing protein	BCIN_01g02580	1	0.00321123	110.22	MK(1)GDYHR	2	-0.45648	3
A0A384J4N4	152	K	14_3_3 domain-containing protein	BCIN_01g02580	1	1.36818e-36	261.26	SLEAYK(1)NATEVAQTDLAPTHPIR	3	0.87833	4
A0A384J4N4	11	K	14_3_3 domain-containing protein	BCIN_01g02580	1	1.43658e-19	238.81	GYEDSVYLAK(1)LAEQAER	3	-0.96354	6
A0A384J4N4	139	K	14_3_3 domain-containing protein	BCIN_01g02580	1	1.73038e-05	110.08	YLAEFAIGDK(1)R	2	0.4588	2
A0A384J4N4	250	K	14_3_3 domain-containing protein	BCIN_01g02580	1	6.98921e-13	138.94	DNLTLWTSSEAEPAAQESAAAPGEAK(1)EAEAAAPAEEK	4	-0.37404	2
A0A384J4N4	122	K	14_3_3 domain-containing protein	BCIN_01g02580	1	0.00798871	83.614	VFYHK(1)MK	2	3.2729	8
A0A384J4N4	68	K	14_3_3 domain-containing protein	BCIN_01g02580	1	2.04646e-06	113.24	IVTSIEQK(1)EESK	2	-0.0079287	2
A0A384J4N4	146	K	14_3_3 domain-containing protein	BCIN_01g02580	1	4.77752e-05	105.03	ESADK(1)SLEAYK	2	0.067522	3
A0A384J4N4	112	K	14_3_3 domain-containing protein	BCIN_01g02580	1	2.82596e-05	99.941	HLIPSAK(1)SGESK	2	0.31107	2
A0A384J4N4	87	K	14_3_3 domain-containing protein	BCIN_01g02580	1	0.00413959	76.282	QK(1)IEAELAK	2	-0.75009	1
A0A384J4N4	49	K	14_3_3 domain-containing protein	BCIN_01g02580	1	1.8547e-08	128.22	NLLSVAYK(1)NVIGAR	3	-0.46754	2
A0A384J4N4	72	K	14_3_3 domain-containing protein	BCIN_01g02580	1	0.00483896	67.579	EESK(1)GNSSQVTLIK	2	-1.6443	1
A0A384J4N4	117	K	14_3_3 domain-containing protein	BCIN_01g02580	1	0.0248141	46.844	SGESK(1)VFYHK	3	0.4545	2
A0A384J4N4	82	K	14_3_3 domain-containing protein	BCIN_01g02580	1	9.58538e-09	160.46	GNSSQVTLIK(1)EYR	2	-0.30285	2
A0A384J4Q0	219	K	Bccct2	Bccct2	1	5.25237e-11	176.23	LSDSYLDEGFILDK(1)K	2	1.3994	1
A0A384J4Q0	497	K	Bccct2	Bccct2	1	3.92751e-05	108.9	ELGVIESYK(1)LK	2	-1.1467	2
A0A384J4Q0	424	K	Bccct2	Bccct2	1	0.0235901	57.434	AVEGAAVK(1)VDGK	2	3.3213	1
A0A384J4Q0	266	K	Bccct2	Bccct2	1	0.00287337	81.263	LAELEK(1)AEK	2	-3.0965	1
A0A384J4Q0	227	K	Bccct2	Bccct2	1	0.00446259	126.28	IGVNQPK(1)R	2	0.082166	1
A0A384J4Q0	167	K	Bccct2	Bccct2	1	9.30061e-06	117.27	TTLSSK(1)VLSQDR	2	1.4203	2
A0A384J4Q0	247	K	Bccct2	Bccct2	1	0.00521473	96.51	IK(1)IFGAR	2	-0.3102	2
A0A384J4R3	144	K	Bcngr1	Bcngr1	1	0.00399375	67.707	PFK(1)LNWASGGGLADR	2	-3.1195	1
A0A384J4R3	338	K	Bcngr1	Bcngr1	1	2.43505e-06	101.3	IPPGK(1)GCGFVQFVQR	2	0.11574	1
A0A384J4S3	531	K	Bckip2	Bckip2	1	0.0522512	51.572	LSGNK(1)DK	2	0.18088	1
A0A384J4U8	83	K	Aldedh domain-containing protein	BCIN_01g03020	1	0.0001246	84.895	IQDVQDTPYFVDNK(1)FLK	3	-2.2408	2
A0A384J4U8	86	K	Aldedh domain-containing protein	BCIN_01g03020	1	1.26417e-16	178.11	FLK(1)SESTQFIDLHDPATNNLVTR	3	0.0024143	2
A0A384J4U8	171	K	Aldedh domain-containing protein	BCIN_01g03020	1	8.09289e-06	132.17	TFADAK(1)GDVLR	2	-0.39793	3
A0A384J4W3	90	K	Bcipp1	Bcipp1	1	1.33927e-22	193.6	NCFPHK(1)GYLWNYGAFPQTWEDPNVIHPETK	4	-0.11673	2
A0A384J4W3	64	K	Bcipp1	Bcipp1	1	3.70496e-16	257.76	MEISK(1)EEMLNPIK	2	0.095143	5
A0A384J4W3	213	K	Bcipp1	Bcipp1	1	1.28611e-06	111.63	IPDGKPENQFAFTGECK(1)NK	3	-1.2554	2
A0A384J4W3	114	K	Bcipp1	Bcipp1	1	1.3386e-15	170.59	GYLWNYGAFPQTWEDPNVIHPETK(1)AK	3	-0.24283	3
A0A384J4W3	231	K	Bcipp1	Bcipp1	1	1.15448e-08	151.74	ECAEAWEK(1)LITGK	2	-1.2846	2
A0A384J4W3	59	K	Bcipp1	Bcipp1	1	3.41599e-05	108.7	WTNGK(1)MEISK	2	1.1669	5
A0A384J4W3	4	K	Bcipp1	Bcipp1	1	0.00500594	83.206	ASK(1)YTVR	2	-0.040665	2
A0A384J4W3	72	K	Bcipp1	Bcipp1	1	2.95382e-06	145.81	EEMLNPIK(1)QDVK	2	1.3059	4
A0A384J4W3	196	K	Bcipp1	Bcipp1	1	1.27122e-07	123.55	IYK(1)IPDGKPENQFAFTGECK	3	-0.65584	5
A0A384J4X7	118	K	Uncharacterized protein	BCIN_01g03440	0.998847	0.0223363	53.033	AAEEILPK(0.999)YVEDTPEGEK(0.001)K	3	-0.30228	1
A0A384J4X7	400	K	Uncharacterized protein	BCIN_01g03440	1	5.87577e-07	110.12	YTHLVGK(1)NAIHPFIEGR	4	0.82071	2
A0A384J4X7	80	K	Uncharacterized protein	BCIN_01g03440	1	0.00925777	82.529	QAK(1)FDQK	2	-0.50873	1
A0A384J4X7	430	K	Uncharacterized protein	BCIN_01g03440	1	0.000130806	83.602	DFGTGAVK(1)ITPAHDPNDFALGQR	3	0.28059	1
A0A384J4X7	602	K	Uncharacterized protein	BCIN_01g03440	1	8.65678e-05	125.75	TEEEAEAK(1)AK	2	1.4707	1
A0A384J4X7	66	K	Uncharacterized protein	BCIN_01g03440	1	0.0120484	72.879	SEK(1)ELEK	2	0.42635	2
A0A384J4X7	132	K	Uncharacterized protein	BCIN_01g03440	1	0.00168031	77.597	IIK(1)SFDDPQYK	2	-0.2799	1
A0A384J4X7	1067	K	Uncharacterized protein	BCIN_01g03440	1	0.00231197	77.597	VSK(1)ELQEIER	2	0.065318	1
A0A384J4X7	260	K	Uncharacterized protein	BCIN_01g03440	1	8.41321e-09	134.68	FVETVWDWK(1)DEYHK	3	-0.94844	3
A0A384J4X7	1064	K	Uncharacterized protein	BCIN_01g03440	1	2.45884e-06	119.87	LLDDPAYQEK(1)VSK	2	-2.3191	1
A0A384J4X7	422	K	Uncharacterized protein	BCIN_01g03440	1	0.00303689	65.16	LMPIVADTYVEK(1)DFGTGAVK	3	-0.93836	1
A0A384J4Z0	333	K	Uncharacterized protein	BCIN_01g03470	1	2.54852e-10	133.86	NHEVATDEK(1)TSIEDMQR	3	-0.27063	1
A0A384J4Z0	316	K	Uncharacterized protein	BCIN_01g03470	1	0.0102448	79.116	LWFK(1)TAK	2	1.7642	2
A0A384J4Z5	614	K	Uncharacterized protein	BCIN_01g03500	1	0.000748228	83.856	FCVEQAK(1)DLDGTK	2	-0.79682	1
A0A384J4Z8	80	K	Bcams1	Bcams1	1	0.00658059	63.181	PTFK(1)DATSHEFR	3	0.29217	1
A0A384J515	275	K	AlcB domain-containing protein	BCIN_01g03710	1	0.0380029	41.359	VAK(1)GWNETGTLDQHR	3	-0.04616	1
A0A384J550	10	K	Bcshr3	Bcshr3	0.999184	0.000419947	93.345	VSIFK(0.999)TYDK(0.001)PR	3	-0.052198	1
A0A384J550	5	K	Bcshr3	Bcshr3	1	0.00270951	68.536	MDTSK(1)VSIFK	2	2.4243	1
A0A384J564	131	K	UTP--glucose-1-phosphate uridylyltransferase	Bcugp1	1	4.54487e-10	135.09	LAVLK(1)LNGGLGTSMGCVGPK	2	-0.20434	5
A0A384J564	90	K	UTP--glucose-1-phosphate uridylyltransferase	Bcugp1	1	0.00961423	81.297	YLNDK(1)AK	2	0.46561	1
A0A384J564	217	K	UTP--glucose-1-phosphate uridylyltransferase	Bcugp1	1	2.09853e-08	130.56	ILK(1)DSLLPAPK	2	-0.39937	2
A0A384J564	303	K	UTP--glucose-1-phosphate uridylyltransferase	Bcugp1	1	4.06898e-07	119.76	ADVK(1)GGTIIDYEGSVR	2	1.9933	2
A0A384J564	430	K	UTP--glucose-1-phosphate uridylyltransferase	Bcugp1	1	4.51332e-11	148.44	SDLYSLK(1)HGQLQIDPSR	3	0.028451	3
A0A384J564	14	K	UTP--glucose-1-phosphate uridylyltransferase	Bcugp1	1	0.000689676	75.3	SALPSHLK(1)PSSLSPNDNGEFAR	3	-0.99705	1
A0A384J564	454	K	UTP--glucose-1-phosphate uridylyltransferase	Bcugp1	1	0.0421137	69.998	LGNDFK(1)K	2	0.064021	1
A0A384J564	331	K	UTP--glucose-1-phosphate uridylyltransferase	Bcugp1	1	6.10025e-05	119.53	EHTNEFK(1)SIK	3	-0.14001	5
A0A384J564	92	K	UTP--glucose-1-phosphate uridylyltransferase	Bcugp1	1	0.00015116	111.86	AK(1)GNQLDWDR	2	-0.17903	2
A0A384J564	448	K	UTP--glucose-1-phosphate uridylyltransferase	Bcugp1	1	0.00038288	87.519	FGPAPLIK(1)LGNDFK	2	0.51618	1
A0A384J564	324	K	UTP--glucose-1-phosphate uridylyltransferase	Bcugp1	1	9.33004e-07	105.39	LLEIAQVPK(1)EHTNEFK	3	-0.12836	3
A0A384J564	461	K	UTP--glucose-1-phosphate uridylyltransferase	Bcugp1	1	0.00257747	162.51	VSDFQK(1)R	2	0.52977	4
A0A384J564	414	K	UTP--glucose-1-phosphate uridylyltransferase	Bcugp1	1	5.26514e-07	122.78	FLPVK(1)TCSDLMLVK	2	-0.88235	5
A0A384J582	196	K	Bcpno1	Bcpno1	1	0.0246346	57.885	TK(1)FAIENASR	2	-0.73893	2
A0A384J585	328	K	Bcser2	Bcser2	1	0.00102862	85.522	GVDADIFTK(1)LR	2	-0.31182	1
A0A384J5D0	11	K	Sulfate adenylyltransferase	Bcmet3	1	1.62033e-11	154.49	ANSPHGGVLK(1)DLLAR	3	0.24042	3
A0A384J5D0	302	K	Sulfate adenylyltransferase	Bcmet3	1	0.0146247	45.707	NSK(1)GEEFYGPYDAQYAVEK	3	-1.2703	1
A0A384J5D0	132	K	Sulfate adenylyltransferase	Bcmet3	1	0.000226119	78.078	EAK(1)EVFGGDADHPAVK	3	2.2482	1
A0A384J5D0	187	K	Sulfate adenylyltransferase	Bcmet3	1	0.00304583	98.407	LHFDK(1)LGWSK	2	1.728	4
A0A384J5E4	196	K	Succinate dehydrogenase [ubiquinone] iron-sulfur subunit, mitochondrial	Bcsdh2	1	2.18411e-10	132.67	PYLQHTDPAPEGK(1)EYLQSK	3	0.80336	1
A0A384J5E4	295	K	Succinate dehydrogenase [ubiquinone] iron-sulfur subunit, mitochondrial	Bcsdh2	1	0.00203482	85.837	GLNPGLAIAEIK(1)K	2	-1.1725	2
A0A384J5E4	58	K	Succinate dehydrogenase [ubiquinone] iron-sulfur subunit, mitochondrial	Bcsdh2	1	1.24691e-06	110.12	TSTVK(1)EPAADSESLIK	2	1.0912	1
A0A384J5E9	306	K	Aminopeptidase	BCIN_01g05060	1	0.0425455	41.152	VVDLLFDEK(1)TSGASTK	2	-0.46339	1
A0A384J5E9	127	K	Aminopeptidase	BCIN_01g05060	1	9.00782e-09	145.43	FTGQLNDK(1)MAGFYR	2	-1.2293	2
A0A384J5E9	542	K	Aminopeptidase	BCIN_01g05060	1	2.91869e-15	165.1	EETIQVPADFFK(1)LNADHTSIYR	3	-0.40881	2
A0A384J5E9	839	K	Aminopeptidase	BCIN_01g05060	1	0.00408681	146.81	IEEFFSK(1)R	2	-0.17495	2
A0A384J5E9	758	K	Aminopeptidase	BCIN_01g05060	0.999834	2.71533e-06	106	AKDPELIK(1)QTLALPFGGEVK	3	0.35514	1
A0A384J5E9	859	K	Aminopeptidase	BCIN_01g05060	1	0.00411629	89.08	AK(1)SAWVER	2	0.88549	2
A0A384J5E9	43	K	Aminopeptidase	BCIN_01g05060	1	0.000407048	88.021	HYNLTLEPDFK(1)K	3	-0.26444	1
A0A384J5E9	490	K	Aminopeptidase	BCIN_01g05060	1	0.00076553	129.47	SIHVK(1)QNR	3	0.093474	2
A0A384J5E9	105	K	Aminopeptidase	BCIN_01g05060	1	0.0406173	50.108	VAFK(1)QTIPK	2	-0.076491	2
A0A384J5E9	653	K	Aminopeptidase	BCIN_01g05060	1	0.00024086	79.652	ELTSGYAHK(1)FGWEFK	3	-4.164	2
A0A384J5H0	139	K	Uncharacterized protein	BCIN_01g05540	1	0.00471983	101.69	LQEK(1)GQR	2	-0.41854	1
A0A384J5H7	347	K	Actin-related protein 2/3 complex subunit	Bcarc40	1	3.27624e-07	120.11	VYEGSESGVSK(1)FTTSGVDGR	3	-1.2174	1
A0A384J5I1	131	K	Uncharacterized protein	BCIN_01g06470	1	0.00166551	91.867	TLLTSK(1)GFK	2	-0.03884	2
A0A384J5I1	234	K	Uncharacterized protein	BCIN_01g06470	1	0.0560078	63.216	ASQNAALK(1)K	2	-1.9818	1
A0A384J5I1	70	K	Uncharacterized protein	BCIN_01g06470	1	2.33667e-06	132.79	ALIEQEK(1)PDLTK	2	-1.5448	3
A0A384J5I1	122	K	Uncharacterized protein	BCIN_01g06470	1	3.75308e-15	161.2	SDPSWQFSVVHNGIITNYK(1)ELK	3	1.8319	5
A0A384J5I1	346	K	Uncharacterized protein	BCIN_01g06470	1	1.87095e-07	122.53	FDHFMQK(1)EIFEQPESVINTMR	3	-0.47848	1
A0A384J5I1	125	K	Uncharacterized protein	BCIN_01g06470	1	0.0026993	85.355	ELK(1)TLLTSK	2	0.083502	3
A0A384J5I1	149	K	Uncharacterized protein	BCIN_01g06470	1	5.16609e-11	147.1	LAK(1)YLYDQHPTIGFTDLAK	3	0.18907	3
A0A384J5I1	339	K	Uncharacterized protein	BCIN_01g06470	1	0.000536963	96.342	GK(1)FDHFMQK	3	-0.37841	14
A0A384J5I1	75	K	Uncharacterized protein	BCIN_01g06470	0.987342	0.0123329	55.051	ALIEQEK(0.013)PDLTK(0.987)VFDSHAGIAHTR	4	-0.21592	1
A0A384J5I1	547	K	Uncharacterized protein	BCIN_01g06470	1	2.99826e-11	153.41	EVLELDQPIK(1)ELCAR	2	0.054018	1
A0A384J5I1	134	K	Uncharacterized protein	BCIN_01g06470	1	1.10011e-11	185.67	GFK(1)FETETDTECIAK	2	-0.2415	2
A0A384J5I1	291	K	Uncharacterized protein	BCIN_01g06470	1	2.52643e-06	101.75	K(1)VMYLEDDDIAHIHEGSLNIHR	4	-0.9534	1
A0A384J5I1	558	K	Uncharacterized protein	BCIN_01g06470	1	0.000100681	129.39	DQK(1)SLLLLGR	2	-1.1285	3
A0A384J5I1	146	K	Uncharacterized protein	BCIN_01g06470	1	1.58415e-11	176.89	FETETDTECIAK(1)LAK	2	0.6081	1
A0A384J5I1	531	K	Uncharacterized protein	BCIN_01g06470	1	0.00299989	68.413	REDIMDGLGK(1)ISGQIK	3	-0.43262	2
A0A384J5I1	58	K	Uncharacterized protein	BCIN_01g06470	1	0.0499854	52.636	EVGK(1)VAK	2	0.23234	2
A0A384J5I1	54	K	Uncharacterized protein	BCIN_01g06470	1	1.54738e-05	119.74	NEVFAFK(1)EVGK	2	-2.9086	3
A0A384J5I3	17	K	Bchis1	Bchis1	1	0.0201465	79.469	LLFAVPK(1)K	2	0.01824	2
A0A384J5I7	158	K	Bccir1	Bccir1	1	0.000425013	89.624	VVFK(1)DGDIVEVTK	2	1.6853	2
A0A384J5I7	229	K	Bccir1	Bccir1	1	0.00580245	68.548	TLK(1)VIEPPPR	2	-0.094093	2
A0A384J5I7	19	K	Bccir1	Bccir1	1	0.000553057	113.66	VIDYAVK(1)PR	2	1.2825	2
A0A384J5M3	150	K	3-hydroxyanthranilate 3,4-dioxygenase	Bcbna1	1	0.000453855	91.093	EAVNSFK(1)DSEDR	2	-0.71167	1
A0A384J5P7	1462	K	Uncharacterized protein	BCIN_01g05380	1	0.0634023	56.721	LQDWQK(1)R	2	-2.4373	1
A0A384J5P7	386	K	Uncharacterized protein	BCIN_01g05380	1	0.0644274	41.399	DK(1)VVWLTR	2	0.51461	1
A0A384J5P7	1471	K	Uncharacterized protein	BCIN_01g05380	1	0.0502234	42.317	FSTLLGGK(1)EIVK	2	0.84514	1
A0A384J5Q0	294	K	FA_desaturase domain-containing protein	BCIN_01g05120	1	3.74815e-10	138.96	VNSFWTVSHFNPASPLYEAK(1)DAK	3	-0.8597	2
A0A384J5Q0	210	K	FA_desaturase domain-containing protein	BCIN_01g05120	1	0.00989231	67.207	DMVFVPK(1)TR	2	-0.84121	4
A0A384J5Q0	89	K	FA_desaturase domain-containing protein	BCIN_01g05120	1	0.0020982	69.721	NAIPK(1)HCYER	3	-0.38581	2
A0A384J5Q1	57	K	Bchgh1	Bchgh1	1	0.032856	60.682	DYK(1)QIAK	2	-0.46665	1
A0A384J5S2	76	K	Bcsec66	Bcsec66	1	0.0105827	65.842	TPK(1)VPAELIR	2	-0.86343	1
A0A384J5T1	124	K	GTP-binding nuclear protein	BCIN_01g06220	1	1.14096e-06	97.235	VCEGIPIVLTGNK(1)VDVK	3	1.0139	2
A0A384J5T1	38	K	GTP-binding nuclear protein	BCIN_01g06220	1	0.00200557	160.36	HLTGEFEK(1)K	3	-0.56976	5
A0A384J5T1	200	K	GTP-binding nuclear protein	BCIN_01g06220	1	0.00020854	79.237	VYHK(1)EMEDAAAMPLPDEDDNDL	3	-0.99891	2
A0A384J5T1	24	K	GTP-binding nuclear protein	BCIN_01g06220	1	2.00574e-06	101.42	LVLVGDGGTGK(1)TTFVK	2	0.0213	1
A0A384J5T1	100	K	GTP-binding nuclear protein	BCIN_01g06220	1	3.19877e-05	100.88	ITYK(1)NVPNWHR	3	-0.15042	3
A0A384J5T9	436	K	PWWP domain-containing protein	BCIN_01g05390	1	0.00181792	111.95	EK(1)EILFLR	2	2.5754	2
A0A384J5T9	289	K	PWWP domain-containing protein	BCIN_01g05390	1	0.000173222	102.4	TVLTDFMEQK(1)R	2	0.5935	1
A0A384J5T9	502	K	PWWP domain-containing protein	BCIN_01g05390	1	0.0406761	46.069	LPVIPK(1)EDEFQFK	2	0.049423	1
A0A384J5T9	509	K	PWWP domain-containing protein	BCIN_01g05390	1	0.000458322	166.34	EDEFQFK(1)SR	2	-0.12381	2
A0A384J5U4	84	K	Bcfmp41	Bcfmp41	1	1.0128e-05	122.18	QVK(1)NLEAENEK	2	0.58797	2
A0A384J5U4	182	K	Bcfmp41	Bcfmp41	1	3.11684e-08	133.48	ILSDISK(1)VMTLEK	2	0.49986	2
A0A384J5U4	188	K	Bcfmp41	Bcfmp41	1	2.17749e-19	238.32	VMTLEK(1)GDVVLTGTPK	2	-0.00037734	5
A0A384J5U4	218	K	Bcfmp41	Bcfmp41	1	0.030175	50.874	VGISVGGK(1)ELEEGK	2	-4.419	1
A0A384J5V2	85	K	Bcenol1	Bcenol1	1	7.06282e-05	171.55	ENVDVK(1)DQSK	2	0.20101	2
A0A384J5V2	259	K	Bcenol1	Bcenol1	1	0.0212895	91.783	K(1)YDLDFK	2	-0.30541	3
A0A384J5V2	192	K	Bcenol1	Bcenol1	1	0.000129335	115.78	QGAEVYQK(1)LK	2	-0.22782	2
A0A384J5V2	273	K	Bcenol1	Bcenol1	1	4.77255e-10	127.49	NPESDPTK(1)WITYTELADQYK	3	0.070381	1
A0A384J5V2	424	K	Bcenol1	Bcenol1	1	5.88645e-16	214.5	IEEELGDK(1)AVYAGDSFR	3	0.14927	8
A0A384J5V2	79	K	Bcenol1	Bcenol1	1	1.50598e-15	169.85	AVANVNDIIGPALIK(1)ENVDVK	3	-0.92836	1
A0A384J5V2	60	K	Bcenol1	Bcenol1	1	0.0273064	60.019	WAGK(1)GVTK	2	0.28091	3
A0A384J5V2	254	K	Bcenol1	Bcenol1	1	6.46369e-21	250.26	MNIAMDVASSEFYK(1)EDAK	2	-0.51216	19
A0A384J5V2	103	K	Bcenol1	Bcenol1	1	6.18449e-11	150.12	IDEFLISLDGTPNK(1)GK	2	0.49656	1
A0A384J5V2	265	K	Bcenol1	Bcenol1	1	4.60042e-09	160.78	YDLDFK(1)NPESDPTK	2	-0.23342	11
A0A384J5V2	410	K	Bcenol1	Bcenol1	1	0.000727048	144.09	LAK(1)LNQILR	2	-0.37259	6
A0A384J5V2	126	K	Bcenol1	Bcenol1	1	2.13031e-06	102.9	AGAAEK(1)GIPLYAHVSDLAGTK	3	-0.31445	4
A0A384J5V2	5	K	Bcenol1	Bcenol1	1	0.00135436	130.75	AITK(1)IHAR	2	0.5931	2
A0A384J5V4	203	K	Bccpa2	Bccpa2	1	2.58541e-12	201.3	VLGTSIK(1)TLETSEDR	2	3.6864	2
A0A384J5V4	444	K	Bccpa2	Bccpa2	1	0.00083811	85.355	WDLSK(1)FQHVK	3	-0.3054	1
A0A384J5V4	532	K	Bccpa2	Bccpa2	1	0.00136774	128.38	IDK(1)WFLYK	2	-0.16406	2
A0A384J5V4	740	K	Bccpa2	Bccpa2	1	0.000951216	86.463	ILGTDPK(1)DIDK	2	0.83283	2
A0A384J5V4	475	K	Bccpa2	Bccpa2	1	0.00893767	78.342	TFEESIQK(1)AIR	2	1.6269	1
A0A384J5V4	744	K	Bccpa2	Bccpa2	1	0.0340905	56.432	DIDK(1)AEDR	2	-0.024614	1
A0A384J5W8	1121	K	DH domain-containing protein	BCIN_01g06710	1	0.0478021	43.958	DAIAK(1)LGPPNR	2	0.76314	1
A0A384J5Y8	160	K	Bcenv7	Bcenv7	1	0.00303999	83.206	AMHQYK(1)VR	3	-1.9616	1
A0A384J5Z1	173	K	Bcdut1	Bcdut1	1	0.000122313	91.812	VLLFNHGEK(1)DFEVK	3	0.94926	2
A0A384J5Z1	178	K	Bcdut1	Bcdut1	1	0.000568021	112.71	DFEVK(1)EGDR	2	-0.99266	2
A0A384J5Z5	172	K	Eukaryotic translation initiation factor 3 subunit J	HCR1	1	0.00187331	143	LQFEK(1)LR	2	0.18884	3
A0A384J5Z5	120	K	Eukaryotic translation initiation factor 3 subunit J	HCR1	1	5.36893e-15	153.65	TEQESDLK(1)HAEDLFGSIGFNSR	3	-0.10442	1
A0A384J5Z5	224	K	Eukaryotic translation initiation factor 3 subunit J	HCR1	1	7.74203e-10	195.71	IASTLTALSNEK(1)MK	2	1.8709	3
A0A384J601	340	K	Phos_pyr_kin domain-containing protein	BCIN_01g06330	1	0.00801454	63.212	NVHFLK(1)NPVVR	3	0.28613	1
A0A384J602	84	K	Uncharacterized protein	BCIN_01g07490	1	0.00722818	74.92	EAESK(1)LER	2	-1.0953	1
A0A384J602	145	K	Uncharacterized protein	BCIN_01g07490	1	0.000508483	88.075	LFFPEEK(1)IESSAK	2	0.74148	3
A0A384J616	46	K	Uncharacterized protein	BCIN_01g06650	1	0.00478032	100.74	NVK(1)GPVR	2	0.1148	2
A0A384J616	9	K	Uncharacterized protein	BCIN_01g06650	1	0.00800363	86.866	VPVK(1)LVK	2	0.29189	3
A0A384J616	5	K	Uncharacterized protein	BCIN_01g06650	1	0.0111915	61.56	MEASK(1)VPVK	2	-1.6984	4
A0A384J618	172	K	Phosphomannomutase	Bcsec53	1	0.00523301	83.998	EK(1)FIEALK	2	0.87237	2
A0A384J618	165	K	Phosphomannomutase	Bcsec53	1	5.17886e-06	107.65	NEYEVYDK(1)EHHIR	4	-0.83792	4
A0A384J618	178	K	Phosphomannomutase	Bcsec53	1	0.0154857	66.27	FIEALK(1)EK	2	1.0335	2
A0A384J618	236	K	Phosphomannomutase	Bcsec53	1	2.37249e-11	163.8	TYK(1)GGNDYEIYEDPR	2	-0.41353	3
A0A384J618	255	K	Phosphomannomutase	Bcsec53	1	4.22865e-06	107.11	TIGHSVK(1)NPDDTMR	3	1.1725	2
A0A384J618	113	K	Phosphomannomutase	Bcsec53	1	3.27758e-06	142.1	WIGESQYK(1)ELVR	2	-0.82838	3
A0A384J637	821	K	Bos1	Bos1	1	0.00674996	67.519	ANEK(1)FLDLTYR	2	-0.24989	1
A0A384J651	373	K	Isocitrate dehydrogenase [NAD] subunit, mitochondrial	Bcidh1	1	0.0161959	59.908	AILDK(1)MELAA	2	0.74297	2
A0A384J651	309	K	Isocitrate dehydrogenase [NAD] subunit, mitochondrial	Bcidh1	1	0.000704864	104.05	HVGLDIK(1)GK	2	2.584	2
A0A384J651	341	K	Isocitrate dehydrogenase [NAD] subunit, mitochondrial	Bcidh1	1	2.51157e-06	100.58	ISK(1)AVYDVIAEGAVR	2	1.6828	2
A0A384J651	107	K	Isocitrate dehydrogenase [NAD] subunit, mitochondrial	Bcidh1	1	1.88172e-08	131.35	LGLK(1)GILHTPVER	3	-0.73355	2
A0A384J651	212	K	Isocitrate dehydrogenase [NAD] subunit, mitochondrial	Bcidh1	1	0.00392639	67.385	VTCIHK(1)ANIMK	3	-1.0528	3
A0A384J651	86	K	Isocitrate dehydrogenase [NAD] subunit, mitochondrial	Bcidh1	1	1.13814e-30	220.38	ADNVPVEWEQVDVSGVETGDK(1)HSEDLFR	3	0.41424	2
A0A384J651	100	K	Isocitrate dehydrogenase [NAD] subunit, mitochondrial	Bcidh1	1	0.0221296	76.679	ESIASLK(1)R	2	-1.189	2
A0A384J651	65	K	Isocitrate dehydrogenase [NAD] subunit, mitochondrial	Bcidh1	1	5.73862e-22	184.47	TIFK(1)ADNVPVEWEQVDVSGVETGDK	3	2.0735	2
A0A384J651	150	K	Isocitrate dehydrogenase [NAD] subunit, mitochondrial	Bcidh1	1	0.000197754	96.113	HK(1)DVDLCIIR	3	-0.55726	2
A0A384J658	170	K	Bcfrs2	Bcfrs2	1	0.0068416	76.679	VTSFK(1)ISK	2	-0.032885	2
A0A384J658	142	K	Bcfrs2	Bcfrs2	1	0.000157345	110.74	EQLQIIQK(1)TR	2	0.1589	1
A0A384J658	310	K	Bcfrs2	Bcfrs2	1	8.73956e-07	102.57	NVQEVHQEGK(1)YGSIGYR	3	-1.8812	3
A0A384J658	480	K	Bcfrs2	Bcfrs2	1	0.00415122	110.61	YK(1)VNNIR	2	-0.14802	3
A0A384J658	279	K	Bcfrs2	Bcfrs2	0.985313	0.000121552	89.859	DLQDTFYISDPK(0.985)TADK(0.015)PR	3	1.7747	1
A0A384J658	176	K	Bcfrs2	Bcfrs2	1	0.0299787	52.247	GPK(1)FALEMIK	2	-3.3019	1
A0A384J658	434	K	Bcfrs2	Bcfrs2	1	0.00308689	66.613	FKPAYNPYTEPSMEIFSYHK(1)GLGK	4	0.67223	1
A0A384J658	209	K	Bcfrs2	Bcfrs2	1	1.94832e-22	223.89	PYNFK(1)SLGADQNSGALHPLNK	3	-0.14069	1
A0A384J658	300	K	Bcfrs2	Bcfrs2	1	6.24917e-15	171.29	ADYEALWK(1)NVQEVHQEGK	3	2.2108	2
A0A384J658	150	K	Bcfrs2	Bcfrs2	1	0.00207458	69.03	AHPDPK(1)VITELK	3	0.05014	1
A0A384J667	254	K	Proliferating cell nuclear antigen	Bcpol30	1	0.000592321	90.827	FYLAPK(1)IGDDE	2	2.046	1
A0A384J667	13	K	Proliferating cell nuclear antigen	Bcpol30	1	0.00258646	98.048	LEQADLLK(1)K	2	-1.8307	1
A0A384J668	119	K	Glucose-6-phosphate 1-epimerase	BCIN_01g07070	1	7.29299e-10	140.49	WEFLGK(1)STSESSTTK	2	0.21856	1
A0A384J668	96	K	Glucose-6-phosphate 1-epimerase	BCIN_01g07070	1	0.0494155	45.158	VEGEEGK(1)AK	2	-0.63245	1
A0A384J668	288	K	Glucose-6-phosphate 1-epimerase	BCIN_01g07070	1	1.71048e-08	118.87	DIGDFAPK(1)DGWR	2	1.0028	2
A0A384J672	132	K	Pribosyltran domain-containing protein	BCIN_01g08010	1	0.000332643	92.856	TTLEYAVK(1)ELEK	2	1.6461	3
A0A384J672	14	K	Pribosyltran domain-containing protein	BCIN_01g08010	1	1.16113e-10	130.27	EYVTYNQVHK(1)LCQEAAPR	3	-0.12901	1
A0A384J687	543	K	FAD-binding FR-type domain-containing protein	BCIN_01g07090	1	2.94756e-08	135.04	SDLSLTEK(1)DIISK	2	0.42907	1
A0A384J689	210	K	Proteasome subunit beta	Bcpre4	1	0.000681598	105.52	ESMK(1)VLFYR	2	-0.63955	2
A0A384J689	198	K	Proteasome subunit beta	Bcpre4	1	0.000396909	93.203	LTK(1)EAALEAVK	2	1.295	3
A0A384J689	76	K	Proteasome subunit beta	Bcpre4	1	0.0251724	49.555	K(1)FADTSVVGFGGDVSDMQYLDR	3	-0.42618	1
A0A384J689	195	K	Proteasome subunit beta	Bcpre4	1	0.0170301	60.55	VAPDEEAAAK(1)LTK	2	1.3738	1
A0A384J690	57	K	Bctrx2	Bctrx2	1	3.50599e-10	127.2	VTFTK(1)VNVDNQQSIAQR	3	1.1656	1
A0A384J691	42	K	Bcrpt4	Bcrpt4	1	0.00232342	68.044	GLQK(1)DFDHTEDNIK	3	-1.1095	1
A0A384J691	373	K	Bcrpt4	Bcrpt4	1	1.59659e-09	198.14	DAVNQDDFNK(1)AVR	2	-2.6178	2
A0A384J691	210	K	Bcrpt4	Bcrpt4	1	1.34121e-06	109.04	VVSSAIVDK(1)YIGESAR	2	0.64103	1
A0A384J691	29	K	Bcrpt4	Bcrpt4	1	0.0122627	72.138	EWEAK(1)LK	2	-0.27423	2
A0A384J691	184	K	Bcrpt4	Bcrpt4	1	1.88676e-06	97.904	GVLLYGPPGTGK(1)TLLAR	2	-0.064183	2
A0A384J6A6	410	K	Phospho-2-dehydro-3-deoxyheptonate aldolase	BCIN_01g06800	1	0.0382559	51.436	STSTGIK(1)TR	2	0.96188	1
A0A384J6C7	117	K	Uncharacterized protein	BCIN_01g06810	1	0.0275201	47.68	ATDLLK(1)AHDGDATTALR	3	-0.31282	1
A0A384J6D3	37	K	Uncharacterized protein	BCIN_01g08470	1	0.00426229	75.509	LTEELK(1)PTR	2	0.55108	1
A0A384J6D7	323	K	Uncharacterized protein	BCIN_01g06900	1	0.00211669	72.29	AALFK(1)IVDFSR	2	0.45895	2
A0A384J6E2	330	K	Uncharacterized protein	BCIN_01g08150	1	0.0323696	60.91	DK(1)ESDFR	2	-0.45604	1
A0A384J6F5	142	K	Bcade8	Bcade8	1	1.91618e-06	108.28	IPIINLHPALPGK(1)YDGANAIGR	3	-0.39164	1
A0A384J6F8	1950	K	Rif1_N domain-containing protein	BCIN_01g07050	1	0.0310188	81.381	LYDAGK(1)R	2	0.14414	1
A0A384J6H4	172	K	Bcwhi2	Bcwhi2	1	0.00924891	66.004	ALLK(1)QDGIFSGLR	2	1.6837	1
A0A384J6I4	26	K	Bcpam16	Bcpam16	1	0.00435852	67.334	AVTESWK(1)QAK	2	-2.6386	1
A0A384J6I8	353	K	Bcass1	Bcass1	1	5.89041e-06	126.19	VYK(1)GTFSVLGR	2	-0.21208	3
A0A384J6I8	165	K	Bcass1	Bcass1	1	6.06531e-08	122.49	NDLLEYAAK(1)AGIPVSSTK	3	-0.75587	3
A0A384J6I8	64	K	Bcass1	Bcass1	1	0.0453026	47.774	IGAVACYVEDLK(1)R	2	1.9985	1
A0A384J6I8	405	K	Bcass1	Bcass1	1	0.0192175	60.364	YGEAK(1)AAAGER	2	2.4464	1
A0A384J6L3	261	K	Proteasome subunit alpha type	Bcpre10	1	4.16351e-09	164.8	HQEVPK(1)DILEEAEK	2	2.3973	2
A0A384J6L3	57	K	Proteasome subunit alpha type	Bcpre10	1	0.0292701	58.981	VITSK(1)LLK	2	0.051203	2
A0A384J6L5	324	K	Tubulin beta chain	BctubA	1	3.47528e-08	152.38	VSMK(1)EVEDQMR	2	-0.84206	10
A0A384J6L5	379	K	Tubulin beta chain	BctubA	1	3.89474e-12	146.88	MSSTFVGNSTSIQELFK(1)R	2	0.37561	6
A0A384J6L5	58	K	Tubulin beta chain	BctubA	1	2.42141e-14	201.16	MNVYFNEASGNK(1)YVPR	2	0.024013	2
A0A384J6L5	297	K	Tubulin beta chain	BctubA	1	6.15675e-22	188.98	AVTVPELTQQMYDPK(1)NMMAASDFR	3	-1.7338	5
A0A384J6N2	446	K	Calcium-transporting ATPase	BCIN_01g09320	1	1.51649e-07	120.63	VLVEK(1)IGTLDAGHNQAR	3	1.6069	1
A0A384J6N9	197	K	Bcprx4	Bcprx4	1	9.05562e-07	108.44	ITTPINWVPGDDVIVHPGVK(1)NEEAK	3	2.5247	3
A0A384J6N9	67	K	Bcprx4	Bcprx4	1	0.0614034	64.42	LEPEFTK(1)R	2	0.0061147	1
A0A384J6N9	202	K	Bcprx4	Bcprx4	1	1.83593e-09	222.94	NEEAK(1)TLFPEFR	2	1.1003	4
A0A384J6N9	143	K	Bcprx4	Bcprx4	1	0.00538719	91.867	SVFIIDPK(1)K	2	0.36324	4
A0A384J6N9	109	K	Bcprx4	Bcprx4	1	2.71166e-15	157.85	K(1)VAYAYDMLDHQDITNVDSK	3	-0.77193	2
A0A384J6N9	212	K	Bcprx4	Bcprx4	1	0.00800363	86.866	IVK(1)PYLR	2	0.46163	2
A0A384J6N9	88	K	Bcprx4	Bcprx4	1	3.83471e-15	155.39	LIGLSANTIESHGGWIK(1)DIDEISGSK	3	1.95	2
A0A384J6N9	106	K	Bcprx4	Bcprx4	1	0.000139438	96.334	LTFPIIGDK(1)ER	2	0.54323	4
A0A384J6N9	222	K	Bcprx4	Bcprx4	1	0.00512883	78.149	FTPLPK(1)EK	2	-3.1329	1
A0A384J6Q1	127	K	PHB domain-containing protein	BCIN_01g08740	1	0.0285722	59.35	IAYVK(1)SLK	2	0.34696	2
A0A384J6Q1	382	K	PHB domain-containing protein	BCIN_01g08740	1	0.0569382	44.349	TMAAK(1)VLK	2	-0.12205	1
A0A384J6Q3	276	K	Uridylate kinase	BCIN_01g09550	1	1.63539e-14	154.69	LDATK(1)TPEGVYEETR	2	-0.98963	1
A0A384J6Q3	188	K	Uridylate kinase	BCIN_01g09550	1	9.01251e-07	115.87	SPSGTGK(1)FLIDGFPR	2	4.1376	1
A0A384J6Q3	247	K	Uridylate kinase	BCIN_01g09550	1	4.06427e-08	213.69	TDDNAESIQK(1)R	2	-0.33709	2
A0A384J6Q7	18	K	RRM domain-containing protein	BCIN_01g07880	1	2.22556e-06	131.69	NISSQTSEK(1)EVK	2	1.1438	1
A0A384J6Q7	9	K	RRM domain-containing protein	BCIN_01g07880	1	0.00331238	65.423	SADTVHVK(1)NISSQTSEK	3	-0.043854	1
A0A384J6Q9	6	K	Mitochondrial pyruvate carrier	Bcmpc1	1	0.00385668	67.881	AALVK(1)AINAK	2	-0.93332	1
A0A384J6Q9	11	K	Mitochondrial pyruvate carrier	Bcmpc1	1	0.00393379	114.02	AINAK(1)IR	2	-0.48368	1
A0A384J6R8	78	K	Bcgcn20	Bcgcn20	1	2.09856e-06	130.44	WVQK(1)FDSSGQNK	2	1.2394	2
A0A384J6S5	1163	K	Clathrin heavy chain	Bcchc1	1	0.000494006	130.75	DEDLIK(1)YLR	2	1.0146	2
A0A384J6S5	1355	K	Clathrin heavy chain	Bcchc1	1	0.00337108	92.47	INIPK(1)VIR	2	-0.055641	2
A0A384J6S5	641	K	Clathrin heavy chain	Bcchc1	1	2.18075e-06	117.79	ALEHYEDPEAIK(1)R	3	1.3786	1
A0A384J6S5	711	K	Clathrin heavy chain	Bcchc1	1	0.00368457	79.148	LIDLFEK(1)YK	2	-1.3385	1
A0A384J6S5	459	K	Clathrin heavy chain	Bcchc1	1	7.46135e-10	140.22	ENK(1)LDCSEELGDIVR	2	-0.21023	1
A0A384J6S5	771	K	Clathrin heavy chain	Bcchc1	1	0.0612426	47.349	NFLK(1)EAK	2	2.2423	1
A0A384J6S6	173	K	Bclgd1	Bclgd1	1	0.000279963	78.552	AVPAYTTSAGWLGYGK(1)DK	2	0.75712	1
A0A384J6S6	177	K	Bclgd1	Bclgd1	1	0.0014565	80.318	MK(1)GLLEETLAK	2	0.37388	2
A0A384J6S6	186	K	Bclgd1	Bclgd1	1	2.71765e-05	100.93	GLLEETLAK(1)GYR	2	0.9742	1
A0A384J6S6	157	K	Bclgd1	Bclgd1	1	1.54368e-06	104.23	IEDALNNK(1)AVPAYTTSAGWLGYGK	3	2.2995	1
A0A384J6S6	262	K	Bclgd1	Bclgd1	1	5.93295e-15	159.77	EFKPWFIEEPTSPDDILGHK(1)AIR	4	1.0896	1
A0A384J6S6	410	K	Bclgd1	Bclgd1	0.998691	0.0014104	69.256	DGVSWWK(0.999)SEEAK(0.001)PILEGIK	3	0.52734	1
A0A384J6U2	124	K	Phospho-2-dehydro-3-deoxyheptonate aldolase	BCIN_01g08780	1	7.95187e-10	132.84	GLINDPDIDESFK(1)INK	3	0.13161	3
A0A384J6U2	254	K	Phospho-2-dehydro-3-deoxyheptonate aldolase	BCIN_01g08780	1	3.78572e-08	127.3	GTNFDAENVK(1)LTK	2	2.8287	1
A0A384J6U2	83	K	Phospho-2-dehydro-3-deoxyheptonate aldolase	BCIN_01g08780	1	0.00137653	87.696	LK(1)DLSDK	2	-0.46869	2
A0A384J6U3	72	K	Uncharacterized protein	BCIN_01g09660	1	0.00716384	75.213	VIWGK(1)IAR	2	0.36491	4
A0A384J6U3	49	K	Uncharacterized protein	BCIN_01g09660	1	3.26377e-30	206.08	NTTPGTSLIQIEGVNNTEAANFYCGK(1)K	3	-0.50103	2
A0A384J6U3	94	K	Uncharacterized protein	BCIN_01g09660	1	0.0433366	44.44	QNLPPK(1)SFGASVR	2	-1.1923	1
A0A384J6U5	173	K	CS domain-containing protein	BCIN_01g08410	1	0.00257099	96.111	EILEK(1)FQK	2	-2.3349	1
A0A384J6U9	170	K	Dolichyl-diphosphooligosaccharide--protein glycosyltransferase subunit 2	BCIN_01g08400	1	0.00877271	62.088	YGK(1)LPEINHIFR	3	-2.1395	1
A0A384J6U9	45	K	Dolichyl-diphosphooligosaccharide--protein glycosyltransferase subunit 2	BCIN_01g08400	1	0.00379497	67.519	DK(1)LSDHVPLAK	3	-0.22907	1
A0A384J6U9	43	K	Dolichyl-diphosphooligosaccharide--protein glycosyltransferase subunit 2	BCIN_01g08400	1	0.0404113	53.089	SAGGFK(1)DK	2	0.33556	1
A0A384J6V0	81	K	SHSP domain-containing protein	BCIN_01g09530	1	0.000771724	99.815	TFTPK(1)FDVK	2	-0.04946	5
A0A384J6V0	155	K	SHSP domain-containing protein	BCIN_01g09530	1	4.30959e-16	175.76	DK(1)AHQPTVEDEDASTSASTEANTQITK	3	-0.41664	1
A0A384J6V0	85	K	SHSP domain-containing protein	BCIN_01g09530	1	2.62265e-08	124.19	FDVK(1)EAGEVYELHGELPGIEQK	3	0.80246	4
A0A384J6V0	234	K	SHSP domain-containing protein	BCIN_01g09530	1	0.0273193	55.261	NGILSIIVPK(1)AK	2	0.46556	1
A0A384J6V0	76	K	SHSP domain-containing protein	BCIN_01g09530	1	0.000112857	112.64	SNVMK(1)TFTPK	2	-1.2799	2
A0A384J6V0	140	K	SHSP domain-containing protein	BCIN_01g09530	1	7.96633e-41	247.51	SYTSGTPPAGFVEDAPK(1)SGAITEGGETDHK	3	-0.1113	4
A0A384J6V0	193	K	SHSP domain-containing protein	BCIN_01g09530	1	0.0272214	43.604	EPDHK(1)FWVSER	3	-0.058707	2
A0A384J6V6	169	K	Bccyt1	Bccyt1	1	1.03024e-09	127.3	LSDYLPSPYK(1)NDEAAR	2	0.58374	2
A0A384J6V6	305	K	Bccyt1	Bccyt1	1	0.02535	64.207	WSPIK(1)TR	2	0.24165	1
A0A384J6V6	300	K	Bccyt1	Bccyt1	1	0.00442246	106.36	YK(1)WSPIK	2	-0.30353	3
A0A384J6V8	115	K	Bccdc33	Bccdc33	1	3.62716e-20	192.94	SDYHLFK(1)EGVRPEWEDQQNK	4	-0.34389	3
A0A384J6W8	373	K	Bccne1	Bccne1	1	0.0113576	66.568	PLVK(1)NPAYK	2	0.83067	1
A0A384J6W8	492	K	Bccne1	Bccne1	1	6.25587e-15	171.25	SPSDLVFADDPVHYVK(1)EK	3	-0.14353	4
A0A384J6W8	470	K	Bccne1	Bccne1	0.81293	0.0162084	55.707	HPIEQLVEIESIPK(0.813)PEDK(0.187)PK	3	-0.59296	1
A0A384J6W8	80	K	Bccne1	Bccne1	1	0.00716903	89.752	WK(1)PSHAK	2	1.0184	2
A0A384J6W8	208	K	Bccne1	Bccne1	1	8.77733e-06	119.68	VHLIINHK(1)NPK	3	-0.65057	3
A0A384J6W8	167	K	Bccne1	Bccne1	1	2.39865e-13	156.17	MQNGLECGGAYLK(1)LLR	3	0.32615	3
A0A384J6W8	401	K	Bccne1	Bccne1	1	0.000195334	103.91	IK(1)NPDYYEDK	2	0.31603	3
A0A384J6W8	119	K	Bccne1	Bccne1	1	4.23409e-05	101.71	GMEGDK(1)GLVVK	2	-0.79947	8
A0A384J6W8	281	K	Bccne1	Bccne1	1	0.000916456	84.365	DSK(1)PDTWVDEAR	2	-0.6939	3
A0A384J6W8	366	K	Bccne1	Bccne1	1	2.79517e-05	100.22	CDDVSGCGK(1)WEK	2	-0.088198	4
A0A384J6W8	378	K	Bccne1	Bccne1	1	0.0326069	60.799	NPAYK(1)GK	2	-1.8945	1
A0A384J6W8	380	K	Bccne1	Bccne1	1	0.000175421	89.359	GK(1)WTAPFIDNPAYK	3	-0.8453	2
A0A384J6W8	576	K	Bccne1	Bccne1	1	1.05857e-15	202.84	ASEAVASGTDAVK(1)AEVNK	2	0.0098037	2
A0A384J6W8	85	K	Bccne1	Bccne1	0.999982	0.0289069	60.436	WKPSHAK(1)K	3	0.44567	1
A0A384J6W8	563	K	Bccne1	Bccne1	1	0.00291251	76.145	DK(1)ASEAVASGTDAVK	2	0.089731	1
A0A384J6W8	194	K	Bccne1	Bccne1	1	3.83444e-30	208.26	ALHQEEFSNASPYVIMFGPDK(1)CGTTNK	3	0.38904	6
A0A384J6W8	369	K	Bccne1	Bccne1	1	0.00866829	84.568	WEK(1)PLVK	2	-0.019678	2
A0A384J6W8	561	K	Bccne1	Bccne1	1	0.0438589	48.284	DAAAGAK(1)DK	2	-0.016364	1
A0A384J6W8	218	K	Bccne1	Bccne1	1	5.34766e-10	135.47	TGEYEEK(1)HMTPAPAAR	3	0.66908	8
A0A384J6W8	211	K	Bccne1	Bccne1	1	0.000171367	147.62	NPK(1)TGEYEEK	2	-0.1132	3
A0A384J6W8	135	K	Bccne1	Bccne1	1	5.57432e-06	97.203	NPAAHHAISAK(1)FPK	4	0.21392	10
A0A384J6W8	173	K	Bccne1	Bccne1	1	4.91747e-16	176.86	DNK(1)ALHQEEFSNASPYVIMFGPDK	3	-1.0229	6
A0A384J6W8	278	K	Bccne1	Bccne1	0.999931	6.4451e-11	145.48	EIDDAK(1)DSKPDTWVDEAR	3	-0.061311	4
A0A384J6Z0	350	K	Pyruvate kinase	Bcpic7	1	1.81675e-26	184.62	AEISDVGNAVTDGSDCVMLSGETAK(1)GNYPNEAVTEMHETCLK	4	-0.58326	1
A0A384J6Z0	207	K	Pyruvate kinase	Bcpic7	1	1.03641e-10	148.09	GVNLPNTDVDLPALSEK(1)DQADLR	3	2.0424	2
A0A384J6Z0	253	K	Pyruvate kinase	Bcpic7	1	2.63314e-05	105.46	HIQIIAK(1)IENR	2	2.4339	4
A0A384J6Z0	26	K	Pyruvate kinase	Bcpic7	1	3.0178e-11	153.09	IAWLANLNTEFK(1)PTK	2	-0.29874	1
A0A384J6Z0	137	K	Pyruvate kinase	Bcpic7	1	1.4985e-31	311	YATACDEK(1)NMYLDYK	2	-0.065041	5
A0A384J6Z0	52	K	Pyruvate kinase	Bcpic7	1	7.86208e-06	131.54	TNSVEALNK(1)LR	2	1.0193	2
A0A384J6Z0	99	K	Pyruvate kinase	Bcpic7	1	1.9931e-08	125.73	QLAIALDTK(1)GPEIR	2	-2.0124	2
A0A384J6Z0	461	K	Pyruvate kinase	Bcpic7	1	4.80836e-22	187.95	GVYPFHFAEEK(1)PDFSNVNWQEDVDR	3	-0.95361	2
A0A384J6Z0	144	K	Pyruvate kinase	Bcpic7	1	0.00122197	78.705	NMYLDYK(1)NITK	2	1.1311	3
A0A384J6Z0	148	K	Pyruvate kinase	Bcpic7	1	0.000203724	102.4	NITK(1)VITPGR	2	-0.28121	3
A0A384J6Z0	235	K	Pyruvate kinase	Bcpic7	1	0.00876426	69.825	GEDIK(1)AIR	2	-0.88615	2
A0A384J6Z0	29	K	Pyruvate kinase	Bcpic7	0.978153	2.63574e-10	126.63	IAWLANLNTEFK(0.022)PTK(0.978)NYR	3	-0.031009	2
A0A384J6Z0	478	K	Pyruvate kinase	Bcpic7	1	0.000186712	105.46	IK(1)WGIAEALK	2	0.055788	3
A0A384J6Z4	71	K	Proteasome subunit beta	Bcpup3	1	0.00902062	80.462	YK(1)VNMYR	2	0.18017	6
A0A384J715	90	K	Bcpio10	Bcpio10	1	0.0253153	40.493	TILEK(1)GEAQHGSSMEK	3	0.61661	1
A0A384J724	370	K	Eukaryotic translation initiation factor 3 subunit M	BCIN_01g09560	1	0.000392976	123.79	LDQWK(1)ESLR	2	0.40376	4
A0A384J724	198	K	Eukaryotic translation initiation factor 3 subunit M	BCIN_01g09560	1	0.00486435	85.676	TFDGK(1)DEK	2	0.0089501	2
A0A384J724	275	K	Eukaryotic translation initiation factor 3 subunit M	BCIN_01g09560	1	4.66842e-37	266.09	ELEDYNDFQDEHDGFVEK(1)ENLDNSK	3	-0.53291	3
A0A384J735	194	K	Proteasome subunit beta	Bcpre3	1	0.000311526	69.94	GALQEAIK(1)WDGSSGGVIR	3	0.5814	1
A0A384J735	211	K	Proteasome subunit beta	Bcpre3	1	0.00182648	75.819	MVVLTAK(1)GADR	2	1.59	1
A0A384J754	91	K	Bcmms2	Bcmms2	1	5.33094e-07	118.31	INLPGVQDDGK(1)VDPSK	2	-0.525	1
A0A384J759	90	K	60S ribosomal protein L36	BCIN_01g09350	1	1.04042e-08	142.91	AK(1)VDELQGVIAESR	3	-0.57957	2
A0A384J759	49	K	60S ribosomal protein L36	BCIN_01g09350	1	3.82145e-06	102.64	DIVK(1)EVSGLAPYER	2	0.8244	3
A0A384J759	29	K	60S ribosomal protein L36	BCIN_01g09350	0.999941	0.0219018	96.034	VSKPK(1)VSR	2	-0.36014	1
A0A384J767	169	K	Uncharacterized protein	BCIN_01g11230	1	0.0136214	64.121	SK(1)DWLFSGLK	2	-0.88119	1
A0A384J767	114	K	Uncharacterized protein	BCIN_01g11230	1	0.0109627	65.627	AEFYAEQK(1)FK	2	0.68333	1
A0A384J773	233	K	Bcgcd11	Bcgcd11	1	8.8583e-05	123.11	LDK(1)VIILQNK	2	0.3142	2
A0A384J773	70	K	Bcgcd11	Bcgcd11	1	1.38409e-09	127.54	EPAPAIVRPTLPPQTEPK(1)DLDVK	3	0.75927	6
A0A384J773	108	K	Bcgcd11	Bcgcd11	1	1.88568e-08	127.66	STVVK(1)AISGVQTVR	2	-0.95196	2
A0A384J773	129	K	Bcgcd11	Bcgcd11	1	0.0375837	49.28	NITIK(1)LGYANAK	2	0.45691	1
A0A384J773	469	K	Bcgcd11	Bcgcd11	1	0.035315	45.829	VMAVK(1)QDAAK	2	1.0546	1
A0A384J773	143	K	Bcgcd11	Bcgcd11	1	4.33325e-05	107.06	IYQCDNK(1)ECPR	2	-0.44998	1
A0A384J773	258	K	Bcgcd11	Bcgcd11	1	0.000318572	70.197	EEGANQHYQSILK(1)FIR	3	-2.4474	3
A0A384J773	119	K	Bcgcd11	Bcgcd11	1	0.00359064	119.41	FK(1)NELER	2	-0.42336	3
A0A384J773	158	K	Bcgcd11	Bcgcd11	1	5.46251e-06	125.03	SEK(1)EVDPPCER	2	-0.075607	3
A0A384J776	572	K	Pyruvate carboxylase	BCIN_01g09950	1	1.4676e-13	151.8	NILLEEGPEGFAK(1)AVR	2	-0.30176	2
A0A384J776	578	K	Pyruvate carboxylase	BCIN_01g09950	1	6.35174e-06	108.97	ANK(1)GCLLMDTTWR	3	-0.42687	3
A0A384J776	1005	K	Pyruvate carboxylase	BCIN_01g09950	1	0.000438431	78.078	RPGLTLAPLDLAQIK(1)K	3	0.0076318	1
A0A384J776	190	K	Pyruvate carboxylase	BCIN_01g09950	1	6.85042e-11	218.5	K(1)FTDEYGFPIIIK	2	0.35748	1
A0A384J776	1069	K	Pyruvate carboxylase	BCIN_01g09950	1	0.00654612	91.906	GK(1)VLILK	2	0.45407	2
A0A384J776	289	K	Pyruvate carboxylase	BCIN_01g09950	1	0.000474509	77.746	VVEIAPAK(1)DLPQSVR	2	0.13684	2
A0A384J776	7	K	Pyruvate carboxylase	BCIN_01g09950	1	4.82149e-10	146.25	AHHDEK(1)GPHGDGAYSEVFEEGSDIK	4	0.22719	3
A0A384J776	184	K	Pyruvate carboxylase	BCIN_01g09950	1	0.0467169	51.566	AGVPVVPGTEGAVEK(1)FEDVK	2	1.331	1
A0A384J776	308	K	Pyruvate carboxylase	BCIN_01g09950	1	1.88076e-06	130.22	LAK(1)SVNYR	2	-0.15598	2
A0A384J776	401	K	Pyruvate carboxylase	BCIN_01g09950	1	2.50326e-15	163.96	ITTEDPSQGFSPDTGK(1)IEVYR	3	-0.26391	3
A0A384J776	1011	K	Pyruvate carboxylase	BCIN_01g09950	1	1.46029e-10	147.35	DIHAK(1)WGSVTECDVSSYAMYPK	3	-1.8443	3
A0A384J776	530	K	Pyruvate carboxylase	BCIN_01g09950	1	0.000903289	96.668	GQMGEPK(1)FK	2	-0.05126	6
A0A384J776	532	K	Pyruvate carboxylase	BCIN_01g09950	1	4.03102e-07	117.18	FK(1)GEIIMPELFDESGAK	3	-0.43656	2
A0A384J776	1039	K	Pyruvate carboxylase	BCIN_01g09950	1	2.05446e-08	124.62	FVQK(1)YGDLSVLPTR	3	-0.13993	2
A0A384J777	367	K	Bcgtb1	Bcgtb1	1	5.05063e-06	122.7	AWVHQK(1)VTDLR	3	0.36576	2
A0A384J777	215	K	Bcgtb1	Bcgtb1	1	0.00153622	120.15	QK(1)FEEVER	2	-0.23481	3
A0A384J777	530	K	Bcgtb1	Bcgtb1	1	0.0206444	55.291	DEIWK(1)VVEMEK	2	-2.5752	1
A0A384J777	494	K	Bcgtb1	Bcgtb1	1	0.00831725	71.949	GLGK(1)GIR	2	0.33995	2
A0A384J777	37	K	Bcgtb1	Bcgtb1	1	0.0324013	60.895	FYK(1)SSDK	2	-0.24508	1
A0A384J777	262	K	Bcgtb1	Bcgtb1	1	5.30751e-07	121.73	DALTGVQAK(1)K	2	-0.34141	1
A0A384J779	206	K	6,7-dimethyl-8-ribityllumazine synthase	Bcrib4	1	0.0435481	51.43	EWAAGK(1)IA	2	1.3485	1
A0A384J794	143	K	Uncharacterized protein	BCIN_01g10090	1	0.0169215	46.558	GVGILK(1)SMGSAVGSSAQNDSLLGLER	3	0.34566	1
A0A384J798	52	K	Uncharacterized protein	BCIN_01g09620	1	3.87169e-16	226.74	VLEQLSGQTPVYSK(1)AR	2	0.18172	2
A0A384J798	90	K	Uncharacterized protein	BCIN_01g09620	1	0.011235	75.692	VK(1)EYELR	2	-0.18136	3
A0A384J798	156	K	Uncharacterized protein	BCIN_01g09620	1	6.47688e-05	133.13	TSIGANHK(1)IR	3	0.10117	2
A0A384J798	164	K	Uncharacterized protein	BCIN_01g09620	1	0.00267543	93.374	RDETVK(1)WFK	3	-0.34558	5
A0A384J798	7	K	Uncharacterized protein	BCIN_01g09620	1	1.96058e-07	197.07	AATGEK(1)TANPMK	2	-0.21743	6
A0A384J798	148	K	Uncharacterized protein	BCIN_01g09620	1	0.0205267	51.162	CK(1)TSIGANHK	3	0.17701	1
A0A384J798	13	K	Uncharacterized protein	BCIN_01g09620	1	0.00210797	89.08	TANPMK(1)ELK	2	-0.38228	7
A0A384J798	78	K	Uncharacterized protein	BCIN_01g09620	1	0.000100204	121.02	GPK(1)AEEILER	2	1.472	3
A0A384J7A0	212	K	Peroxidase	Bcccp1	1	8.07119e-09	167.21	QDK(1)DAAACTPDGR	2	-0.15325	3
A0A384J7A0	330	K	Peroxidase	Bcccp1	1	1.62383e-11	176.23	SYVEK(1)YANDESLFMK	2	-0.19721	5
A0A384J7A0	289	K	Peroxidase	Bcccp1	1	8.47977e-05	123.79	LLLNEK(1)WSWK	2	-0.85877	4
A0A384J7A0	95	K	Peroxidase	Bcccp1	1	1.29662e-11	182.02	ETSGLFTPK(1)FDDYQK	3	0.15226	6
A0A384J7A0	101	K	Peroxidase	Bcccp1	1	3.60796e-09	169.92	FDDYQK(1)VYNEIAER	3	-0.35741	4
A0A384J7A0	299	K	Peroxidase	Bcccp1	1	0.000138532	139.15	WNGPK(1)QYEDK	2	-0.60546	4
A0A384J7A0	113	K	Peroxidase	Bcccp1	1	4.18874e-26	273.33	LEEK(1)DDYDDGSYGPVLVR	2	-0.13831	4
A0A384J7A7	149	K	Bcpsd	Bcpsd	1	5.35534e-05	102.4	VFEAEDPK(1)NWK	2	2.7555	3
A0A384J7A7	152	K	Bcpsd	Bcpsd	1	1.48394e-05	152.54	NWK(1)TFNQFFYR	2	-1.8884	2
A0A384J7A7	217	K	Bcpsd	Bcpsd	1	0.00220069	88.495	EK(1)VPNFDNK	2	0.74923	1
A0A384J7A7	400	K	Bcpsd	Bcpsd	1	1.17179e-06	112.58	VSNFPDLEAGEHFYYGEK(1)LCK	3	-0.35486	1
A0A384J7A7	114	K	Bcpsd	Bcpsd	1	4.8395e-15	165.47	FAK(1)EIGSIMDKPESWNETSLTSYR	3	1.2658	2
A0A384J7A7	38	K	Bcpsd	Bcpsd	1	1.61738e-15	154.48	NALAHDIPDMK(1)TYGIISGK	3	0.46854	4
A0A384J7A7	205	K	Bcpsd	Bcpsd	1	0.00125149	79.492	NIPWK(1)VSDMLGK	2	-0.45919	2
A0A384J7A7	212	K	Bcpsd	Bcpsd	1	0.0532262	55.353	VSDMLGK(1)YGK	2	-1.4015	1
A0A384J7B7	74	K	Bcpre7	Bcpre7	1	0.0535423	50.966	YQPK(1)VFK	2	0.86001	2
A0A384J7B7	139	K	Bcpre7	Bcpre7	1	0.00186237	135.43	LATILYSK(1)R	2	0.57252	2
A0A384J7B7	113	K	Bcpre7	Bcpre7	1	0.00138259	93.649	LDAIVK(1)MYR	2	-1.4294	3
A0A384J7C4	124	K	14_3_3 domain-containing protein	BCIN_01g09310	1	0.00798871	83.614	VFYHK(1)MK	2	3.2729	8
A0A384J7C4	261	K	14_3_3 domain-containing protein	BCIN_01g09310	1	1.99148e-06	104.3	AVEPETK(1)ADEPATEAAPAPES	3	1.2157	2
A0A384J7C4	70	K	14_3_3 domain-containing protein	BCIN_01g09310	1	2.06681e-07	200.82	IISSIEQK(1)EESK	2	0.24616	3
A0A384J7C4	250	K	14_3_3 domain-containing protein	BCIN_01g09310	1	4.33398e-07	102.66	DNLTLWTSSDNGDPEAAAAGDAPK(1)EAEK	3	0.031022	1
A0A384J7C4	51	K	14_3_3 domain-containing protein	BCIN_01g09310	1	3.36779e-06	113.65	NLLSVAYK(1)NVVGTR	2	0.023862	3
A0A384J7C4	119	K	14_3_3 domain-containing protein	BCIN_01g09310	1	0.000168127	93.345	AESGESK(1)VFYHK	3	0.2194	4
A0A384J7C4	8	K	14_3_3 domain-containing protein	BCIN_01g09310	1	0.00245832	96.624	ESK(1)TFLAR	2	0.77464	3
A0A384J7C4	254	K	14_3_3 domain-containing protein	BCIN_01g09310	1	7.87476e-06	123.2	EAEK(1)AVEPETK	2	0.10071	2
A0A384J7C4	154	K	14_3_3 domain-containing protein	BCIN_01g09310	1	1.46951e-15	166.29	VAATAAHEAYK(1)NATDVAQTELTPTHPIR	4	0.26974	3
A0A384J7C4	141	K	14_3_3 domain-containing protein	BCIN_01g09310	1	2.10479e-05	127.87	YLAEFASGDK(1)R	2	0.466	4
A0A384J7C4	29	K	14_3_3 domain-containing protein	BCIN_01g09310	1	8.78059e-06	107.99	YDEMVTYMK(1)EVAK	2	-1.557	2
A0A384J7C7	360	K	MGS domain-containing protein	BCIN_01g09580	1	0.022281	42.384	GGK(1)YLVLQMDPDFTPPTQETR	3	-1.525	1
A0A384J7C7	39	K	MGS domain-containing protein	BCIN_01g09580	1	8.72738e-06	117.79	LLASGGTSK(1)MIR	2	-0.36532	2
A0A384J7C7	502	K	MGS domain-containing protein	BCIN_01g09580	1	4.78326e-10	128.29	SNAIDLLVSGELPK(1)SGPER	2	1.0781	1
A0A384J7C7	462	K	MGS domain-containing protein	BCIN_01g09580	1	5.39487e-06	120.84	LAGDK(1)ADNWWLR	2	0.0059978	3
A0A384J7C7	86	K	MGS domain-containing protein	BCIN_01g09580	1	9.68518e-23	260.24	DLASDEK(1)DLAEQNIDK	3	-1.2031	2
A0A384J7C7	478	K	MGS domain-containing protein	BCIN_01g09580	1	0.0101472	79.454	VLGIK(1)FK	2	-0.14555	3
A0A384J7C7	14	K	MGS domain-containing protein	BCIN_01g09580	1	0.00419528	87.184	TAIISVYDK(1)K	2	-0.43548	3
A0A384J7D3	1013	K	26S proteasome regulatory subunit RPN2	Bcrpn2	1	0.000256017	86.777	VLPSQLK(1)FVSFPAGR	3	-2.0117	2
A0A384J7D3	958	K	26S proteasome regulatory subunit RPN2	Bcrpn2	1	1.00746e-20	223.29	LPSSADDK(1)MDVDESSKDTEEK	3	-0.53776	2
A0A384J7D3	996	K	26S proteasome regulatory subunit RPN2	Bcrpn2	1	0.0193402	60.196	EK(1)VGYEIENMSR	2	-3.4012	1
A0A384J7D3	485	K	26S proteasome regulatory subunit RPN2	Bcrpn2	1	2.9769e-07	114.96	AVNWSK(1)FSATAALGVIHR	3	0.16661	1
A0A384J7H9	638	K	Glyco_transf_20 domain-containing protein	BCIN_01g09100	1	0.017913	58.981	VYDEQHK(1)R	3	-0.096422	1
A0A384J7J1	325	K	Uncharacterized protein	BCIN_01g09840	1	0.00396844	101.72	LEK(1)IDHDH	2	-0.47228	3
A0A384J7L6	290	K	Uncharacterized protein	BCIN_01g10290	1	5.73159e-05	100.69	VFDFPTGK(1)LYR	2	-0.4164	1
A0A384J7M3	235	K	Bcsec13	Bcsec13	1	1.47837e-08	148.62	SYIASASQDK(1)TVR	2	-0.58549	1
A0A384J7P6	112	K	Tubulin alpha chain	BCIN_02g00900	1	0.000184152	81.656	GHYTVGK(1)ELIDQVLDK	3	-0.077423	1
A0A384J7P6	401	K	Tubulin alpha chain	BCIN_02g00900	1	0.0070675	101.25	FDLMYSK(1)R	2	-0.040717	5
A0A384J7P6	60	K	Tubulin alpha chain	BCIN_02g00900	1	1.78553e-15	169.85	AADPDQGFSTFFSETGQGK(1)YVPR	3	-0.62138	2
A0A384J7P6	96	K	Tubulin alpha chain	BCIN_02g00900	1	7.14087e-22	208.87	NLFHPEQMITGK(1)EDASNNYAR	3	-0.69712	9
A0A384J7P8	50	K	Phospho-2-dehydro-3-deoxyheptonate aldolase	BCIN_01g10330	1	0.046646	54.205	ETVLK(1)GR	2	-1.1025	1
A0A384J7P8	259	K	Phospho-2-dehydro-3-deoxyheptonate aldolase	BCIN_01g10330	1	1.02115e-08	157.67	GTNYDAK(1)SIGEAK	2	-1.3983	1
A0A384J7P8	132	K	Phospho-2-dehydro-3-deoxyheptonate aldolase	BCIN_01g10330	1	5.05086e-11	150.39	GLINDPDIDNSFK(1)INK	2	0.62693	2
A0A384J7P9	40	K	EthD domain-containing protein	BCIN_02g00270	1	0.000231379	76.492	NHYETVHIPILQEIAGDK(1)FPK	4	-0.42503	2
A0A384J7P9	118	K	EthD domain-containing protein	BCIN_02g00270	1	2.61328e-09	193.06	INEDSVK(1)FIDHVK	2	-0.12273	3
A0A384J7P9	62	K	EthD domain-containing protein	BCIN_02g00270	1	3.11536e-19	236.12	TAEGATSDDK(1)SNSNYK	2	1.0834	1
A0A384J7Q3	198	K	Glucose-6-phosphate 1-dehydrogenase	Bczwf1	1	3.51475e-06	127.17	IDHYLGK(1)EMVK	3	-0.093416	5
A0A384J7Q3	7	K	Glucose-6-phosphate 1-dehydrogenase	Bczwf1	1	4.27824e-05	92.474	ADTVIK(1)PEESGNAGSLELK	3	2.2726	1
A0A384J7Q3	122	K	Glucose-6-phosphate 1-dehydrogenase	Bczwf1	1	0.000117906	179.8	KHCEEFEK(1)GR	3	0.24814	5
A0A384J7Q3	294	K	Glucose-6-phosphate 1-dehydrogenase	Bczwf1	1	1.50598e-10	145.69	AIPAIEPK(1)NVIIGQYGK	2	0.08574	2
A0A384J7Q3	320	K	Glucose-6-phosphate 1-dehydrogenase	Bczwf1	1	0.000121805	117.14	EDDTVPK(1)DSR	2	-1.1212	2
A0A384J7Q3	65	K	Glucose-6-phosphate 1-dehydrogenase	Bczwf1	1	8.02238e-05	113.38	TK(1)MDHEEYIK	3	0.42267	5
A0A384J7Q3	364	K	Glucose-6-phosphate 1-dehydrogenase	Bczwf1	1	1.56868e-08	120.84	IQFK(1)DVTSGIFK	2	0.1676	1
A0A384J7Q3	185	K	Glucose-6-phosphate 1-dehydrogenase	Bczwf1	1	4.08703e-08	124.51	ALEPNWK(1)EDEIFR	2	-0.51352	4
A0A384J7Q3	303	K	Glucose-6-phosphate 1-dehydrogenase	Bczwf1	0.999942	8.66286e-08	123.55	NVIIGQYGK(1)SLDGNKPSYK	3	1.2553	2
A0A384J7Q3	168	K	Glucose-6-phosphate 1-dehydrogenase	Bczwf1	1	0.000419646	81.448	PFGK(1)DLGSSR	2	0.55091	3
A0A384J7Q3	313	K	Glucose-6-phosphate 1-dehydrogenase	Bczwf1	0.999999	4.16837e-10	136.63	SLDGNKPSYK(1)EDDTVPK	3	0.49039	3
A0A384J7Q3	231	K	Glucose-6-phosphate 1-dehydrogenase	Bczwf1	1	3.03188e-08	123.83	NHIDNVQITFK(1)EPFGTEGR	3	1.629	2
A0A384J7Q3	510	K	Glucose-6-phosphate 1-dehydrogenase	Bczwf1	1	0.0016024	67.994	FSDAAGYQWPTTQTAPNK(1)L	3	0.17882	1
A0A384J7Q3	178	K	Glucose-6-phosphate 1-dehydrogenase	Bczwf1	1	0.000823109	88.021	ELQK(1)ALEPNWK	2	1.26	2
A0A384J7Q3	73	K	Glucose-6-phosphate 1-dehydrogenase	Bczwf1	1	0.000307429	131.22	MDHEEYIK(1)R	3	-0.42132	4
A0A384J7Q3	372	K	Glucose-6-phosphate 1-dehydrogenase	Bczwf1	1	3.48839e-06	158.01	DVTSGIFK(1)DIPR	2	-0.047717	3
A0A384J7Q3	54	K	Glucose-6-phosphate 1-dehydrogenase	Bczwf1	1	0.000633433	108.57	NQFLPK(1)DVR	2	-0.026715	3
A0A384J7V9	350	K	tRNA-synt_1e domain-containing protein	BCIN_02g00120	1	0.00533065	83.869	GAGDFALWK(1)K	2	0.23866	1
A0A384J7V9	761	K	tRNA-synt_1e domain-containing protein	BCIN_02g00120	1	0.008726	84.368	EK(1)LEQER	2	-0.48069	1
A0A384J7W5	75	K	Uncharacterized protein	BCIN_02g00160	1	3.34691e-07	155.97	LAETK(1)GEDWVR	3	2.5311	12
A0A384J7W5	70	K	Uncharacterized protein	BCIN_02g00160	1	0.0144133	57.414	ELLAGFAAGEIDK(1)LAETK	2	1.3699	1
A0A384J7W5	57	K	Uncharacterized protein	BCIN_02g00160	1	1.35333e-06	110.75	PVSHAFAK(1)ELLAGFAAGEIDK	3	1.0824	5
A0A384J7X5	163	K	Nucleoside diphosphate kinase	Bcynk1	1	5.64191e-05	95.067	NVCHGSDSVENAK(1)K	3	0.37943	1
A0A384J7X5	75	K	Nucleoside diphosphate kinase	Bcynk1	1	0.000268286	94.767	LAAIK(1)LTTPGK	2	0.32921	3
A0A384J7X5	70	K	Nucleoside diphosphate kinase	Bcynk1	1	0.00300975	94.114	GYK(1)LAAIK	2	0.48019	11
A0A384J7X5	179	K	Nucleoside diphosphate kinase	Bcynk1	1	6.46959e-15	170.16	EGEVLSWK(1)SAQHDWVYEK	3	-0.17366	7
A0A384J7X5	164	K	Nucleoside diphosphate kinase	Bcynk1	1	0.00681284	103.55	K(1)EIALWFK	2	0.017039	1
A0A384J7X5	121	K	Nucleoside diphosphate kinase	Bcynk1	1	0.0113804	75.189	DAVK(1)TGR	2	-0.43729	1
A0A384J7Y1	1009	K	Bcgdb1	Bcgdb1	0.997532	0.0274222	56.956	LQK(0.002)PTAWLK(0.998)ER	3	0.26071	1
A0A384J7Y1	72	K	Bcgdb1	Bcgdb1	1	0.000818846	91.701	EFK(1)LEPDFNR	2	2.0799	1
A0A384J7Y1	160	K	Bcgdb1	Bcgdb1	1	0.00492619	84.244	DWEK(1)HLR	3	-0.2251	1
A0A384J7Y1	270	K	Bcgdb1	Bcgdb1	1	0.00289436	72.096	LLEFSK(1)DLAK	2	-1.0011	1
A0A384J7Y1	1370	K	Bcgdb1	Bcgdb1	1	0.0642736	41.448	GIYK(1)DLYK	2	0.021717	1
A0A384J7Y1	1471	K	Bcgdb1	Bcgdb1	1	0.0117919	68.224	ALLK(1)FDLK	2	0.4824	1
A0A384J7Y7	246	K	FAD_binding_3 domain-containing protein	BCIN_02g00013	1	0.000486217	117.89	EWEESWK(1)AR	2	-1.42	2
A0A384J7Y7	131	K	FAD_binding_3 domain-containing protein	BCIN_02g00013	1	0.00813289	57.366	TIASCLPSDQIHLGK(1)SLK	3	-0.15507	2
A0A384J7Y7	190	K	FAD_binding_3 domain-containing protein	BCIN_02g00013	1	8.22092e-14	173.03	SLVK(1)MAALPQDVQNYCK	2	1.6976	1
A0A384J7Z9	173	K	Bcrot2	Bcrot2	1	5.91777e-10	126.77	YPGVSHITFGPDGK(1)FK	3	-0.61396	2
A0A384J7Z9	88	K	Bcrot2	Bcrot2	1	0.000183656	100.93	DGQLQGTILK(1)K	2	2.3789	1
A0A384J7Z9	46	K	Bcrot2	Bcrot2	1	6.17472e-05	187.97	TCDQSGFCK(1)R	2	0.19762	1
A0A384J7Z9	484	K	Bcrot2	Bcrot2	1	2.37286e-06	133.15	NEANYK(1)VVDELK	2	1.2251	2
A0A384J7Z9	37	K	Bcrot2	Bcrot2	1	1.04414e-06	118.51	HENFK(1)TCDQSGFCK	3	-0.12152	1
A0A384J7Z9	290	K	Bcrot2	Bcrot2	1	0.0139282	57.175	GGEGNHK(1)DPYR	3	-1.2188	2
A0A384J806	691	K	C2H2-type domain-containing protein	BCIN_02g01800	1	0.00811148	64.841	FVK(1)QEDDHK	3	0.40176	1
A0A384J811	339	K	Uncharacterized protein	BCIN_02g01370	1	0.000542748	94.309	DFAPK(1)GNEFK	2	0.18164	2
A0A384J811	623	K	Uncharacterized protein	BCIN_02g01370	1	0.00455934	104.21	TDWK(1)IIR	2	-0.17437	2
A0A384J811	105	K	Uncharacterized protein	BCIN_02g01370	1	4.92043e-10	131.94	PVASCAWPVQPGMVVK(1)TNSPLTHK	3	-0.28766	1
A0A384J811	293	K	Uncharacterized protein	BCIN_02g01370	1	1.22679e-11	183.31	LNDDVNEEWINDK(1)TR	2	0.49972	2
A0A384J824	246	K	Aldo_ket_red domain-containing protein	BCIN_02g00230	1	0.000629085	85.837	GVPVVTTSLK(1)EER	2	2.1562	2
A0A384J851	147	K	Bcede1	Bcede1	1	0.000103886	84.94	VPPLPADK(1)SSQYAQLFEK	3	-3.0327	2
A0A384J851	294	K	Bcede1	Bcede1	1	0.000916456	84.365	QK(1)FDTIYQGLDR	2	-0.33224	2
A0A384J851	171	K	Bcede1	Bcede1	1	0.0235683	50.232	SGAQGGILPGEHAK(1)QIFER	3	1.0653	1
A0A384J852	32	K	Uncharacterized protein	BCIN_02g00470	1	0.000293348	96.665	VLPMFSLK(1)GR	2	-1.422	3
A0A384J852	24	K	Uncharacterized protein	BCIN_02g00470	1	1.95645e-06	98.684	HNLTEAPTYTSK(1)VLPMFSLK	3	0.34833	1
A0A384J852	253	K	Uncharacterized protein	BCIN_02g00470	1	0.0570246	45.081	DK(1)IPMGR	2	-0.68268	2
A0A384J852	76	K	Uncharacterized protein	BCIN_02g00470	1	0.000345613	96.171	AIQEAEK(1)IEK	2	-1.357	2
A0A384J852	10	K	Uncharacterized protein	BCIN_02g00470	1	2.19462e-05	108.7	AGEAMNDGK(1)FK	2	-0.21004	4
A0A384J852	12	K	Uncharacterized protein	BCIN_02g00470	1	3.08582e-21	270.97	FK(1)HNLTEAPTYTSK	3	0.26804	3
A0A384J855	185	K	Uncharacterized protein	BCIN_02g00480	1	0.0386677	56.916	YYDNGEIK(1)R	2	-3.8123	1
A0A384J855	230	K	Uncharacterized protein	BCIN_02g00480	1	9.80388e-06	122.33	YFEK(1)NQAEAVK	2	0.26735	1
A0A384J885	104	K	Bcrpt1	Bcrpt1	1	0.000392976	123.79	CTK(1)IIQDEK	2	0.48531	1
A0A384J885	116	K	Bcrpt1	Bcrpt1	1	0.0562384	44.719	SK(1)YVINVK	2	-0.18916	1
A0A384J885	13	K	Bcrpt1	Bcrpt1	1	0.00339172	83.948	GQNWENYK(1)K	2	-0.60296	1
A0A384J885	110	K	Bcrpt1	Bcrpt1	1	0.000149637	112.13	IIQDEK(1)DTEK	2	-0.45106	2
A0A384J888	427	K	Bcqcr2	Bcqcr2	1	0.018438	65.179	SVESVSIEK(1)LK	2	2.3783	1
A0A384J888	124	K	Bcqcr2	Bcqcr2	1	0.000720687	89.266	EALVVEAK(1)FLR	2	1.6628	1
A0A384J888	360	K	Bcqcr2	Bcqcr2	1	0.00497869	68.536	SAAIEAVK(1)ALK	2	0.36296	2
A0A384J888	89	K	Bcqcr2	Bcqcr2	1	0.0032232	93.143	FAFK(1)NTLK	2	4.1809	3
A0A384J888	68	K	Bcqcr2	Bcqcr2	1	0.00209368	79.659	LAVVAK(1)AGTR	2	0.077153	2
A0A384J888	257	K	Bcqcr2	Bcqcr2	1	1.14143e-30	216.52	WVGEFFTGTHAGQALSGPGATK(1)YYGGEER	3	0.43718	2
A0A384J8B2	103	K	Actin-related protein 2/3 complex subunit 3	Bcarc18	1	0.00571668	83.948	VRPK(1)MEFR	3	0.016332	1
A0A384J8B9	386	K	Bcfth1	Bcfth1	1	0.034734	52.167	DPEK(1)ALDTVR	2	-2.1938	1
A0A384J8C2	251	K	Uncharacterized protein	BCIN_02g01010	1	0.000263576	72.916	NK(1)VLATGTTQQLPFAEVQEVR	3	0.33087	1
A0A384J8C2	562	K	Uncharacterized protein	BCIN_02g01010	1	0.0472155	46.819	ASGIK(1)IER	2	4.3557	1
A0A384J8C2	72	K	Uncharacterized protein	BCIN_02g01010	1	4.87391e-05	104.59	SQTK(1)LDEIISR	2	0.65526	1
A0A384J8C2	183	K	Uncharacterized protein	BCIN_02g01010	1	7.21198e-14	154.81	THGISPVDAESSK(1)FSQK	3	-0.14006	2
A0A384J8C2	284	K	Uncharacterized protein	BCIN_02g01010	1	6.79706e-06	102.64	TPLPPK(1)LSGVALSK	2	-0.79998	2
A0A384J8C2	12	K	Uncharacterized protein	BCIN_02g01010	1	3.87615e-10	136.43	SIDLPK(1)SVASGGLEDPR	2	0.767	1
A0A384J8C2	187	K	Uncharacterized protein	BCIN_02g01010	1	0.0004191	95.477	FSQK(1)YVAESK	2	0.48784	1
A0A384J8C2	31	K	Uncharacterized protein	BCIN_02g01010	1	0.0270991	44.543	ASHQAFFK(1)QR	3	0.47577	1
A0A384J8C3	185	K	Uncharacterized protein	BCIN_02g01020	1	0.00876426	63.816	YK(1)SVENGR	2	1.1099	1
A0A384J8C3	61	K	Uncharacterized protein	BCIN_02g01020	1	0.00730775	58.693	IALPK(1)APDPNVDPAGYLR	3	4.3454	1
A0A384J8K0	160	K	Glucosamine 6-phosphate N-acetyltransferase	BCIN_02g01630	1	0.0511124	52.821	IPFYEK(1)CGYEGR	2	-0.16899	1
A0A384J8L2	4	K	Bcstt3	Bcstt3	1	9.60472e-10	136.81	VAK(1)TQEPFFQGSTGK	2	-1.2083	1
A0A384J8L2	638	K	Bcstt3	Bcstt3	1	0.0583135	49.988	IAEGIWPDEVK(1)ER	2	-0.62188	1
A0A384J8L2	734	K	Bcstt3	Bcstt3	1	0.000610602	77.358	DHASAASFDK(1)GNK	3	-0.17791	1
A0A384J8N2	444	K	Bcnrp1	Bcnrp1	1	4.22342e-07	111.01	AGDWK(1)CGSEGCGYHNFAK	3	-1.1356	1
A0A384J8N2	323	K	Bcnrp1	Bcnrp1	1	1.61276e-11	176.42	ALNEK(1)AIEVSPSSSR	2	-0.63763	1
A0A384J8Q2	170	K	Uncharacterized protein	BCIN_02g03450	1	0.00994778	61.815	LVAHYEK(1)INK	3	1.4572	2
A0A384J8Q2	103	K	Uncharacterized protein	BCIN_02g03450	1	0.000686471	83.182	LIDSYSHYK(1)EK	3	-0.06902	3
A0A384J8Q2	173	K	Uncharacterized protein	BCIN_02g03450	1	0.00968402	69.338	INK(1)ENEEK	2	0.65935	1
A0A384J8R8	466	K	Bcpmt4	Bcpmt4	1	8.30687e-06	123.01	QDFK(1)SLQGQFK	2	-0.47638	1
A0A384J8R8	37	K	Bcpmt4	Bcpmt4	1	2.27852e-06	105.22	DASTVAAPHPELDALVK(1)DIQAK	3	2.3108	1
A0A384J8R8	543	K	Bcpmt4	Bcpmt4	1	0.013387	110.81	K(1)WFELQR	2	-0.87933	2
A0A384J8S2	239	K	Citrate synthase	BCIN_02g02750	1	6.10149e-15	162.01	VAAVQK(1)DK	2	-0.15544	2
A0A384J8S2	42	K	Citrate synthase	BCIN_02g02750	1	0.00861758	84.743	TQTLK(1)ER	2	-0.19494	2
A0A384J8S2	464	K	Citrate synthase	BCIN_02g02750	1	0.000386438	79.614	SFSTEK(1)WAEIVGAK	3	-0.55999	1
A0A384J8S2	401	K	Citrate synthase	BCIN_02g02750	1	0.00989937	60.196	IAPGVLTEHGK(1)TK	3	1.0104	2
A0A384J8S2	324	K	Citrate synthase	BCIN_02g02750	1	0.000151194	89.232	MK(1)AAIGDDLSDEAIK	2	-2.8179	4
A0A384J8S2	383	K	Citrate synthase	BCIN_02g02750	1	7.17201e-07	109.79	HLPSDPMYK(1)LVSQVYK	3	-1.2972	10
A0A384J8S2	233	K	Citrate synthase	BCIN_02g02750	1	0.00281677	84.615	GGK(1)VAAVQK	2	0.50157	2
A0A384J8S2	57	K	Citrate synthase	BCIN_02g02750	1	0.00163081	117.4	IEQIK(1)ALR	2	-3.0312	5
A0A384J8S2	374	K	Citrate synthase	BCIN_02g02750	1	6.07104e-10	199.84	EFAEK(1)HLPSDPMYK	2	-0.019765	7
A0A384J8S2	390	K	Citrate synthase	BCIN_02g02750	1	7.5477e-07	100.46	LVSQVYK(1)IAPGVLTEHGK	3	0.41543	3
A0A384J8S2	230	K	Citrate synthase	BCIN_02g02750	1	0.000179492	149.72	IYQNVFK(1)GGK	2	0.37009	4
A0A384J8S2	199	K	Citrate synthase	BCIN_02g02750	1	8.0782e-15	165.3	K(1)NEYWGHTFEDSMDLIAK	3	-0.65266	5
A0A384J8S2	52	K	Citrate synthase	BCIN_02g02750	1	3.54336e-08	129.54	FAEQLPEK(1)IEQIK	3	1.9959	3
A0A384J8S2	472	K	Citrate synthase	BCIN_02g02750	1	0.0525573	63.816	WAEIVGAK(1)L	2	-0.52129	1
A0A384J8S2	66	K	Citrate synthase	BCIN_02g02750	1	2.62555e-15	156.73	GYGNK(1)VIGEVTLDQVYGGAR	3	-0.62124	3
A0A384J8S2	195	K	Citrate synthase	BCIN_02g02750	1	0.0219361	62.714	AYAK(1)GMK	2	1.3653	3
A0A384J8T3	401	K	Tubulin alpha chain	BctubB	1	3.70579e-06	128.1	LDHK(1)FDLMYSK	3	-0.50545	3
A0A384J8T3	408	K	Tubulin alpha chain	BctubB	1	0.0070675	101.25	FDLMYSK(1)R	2	-0.040717	5
A0A384J8T3	98	K	Tubulin alpha chain	BctubB	1	1.14977e-20	192.62	SLFHPELLISGK(1)EDAANNYAR	3	-0.049246	7
A0A384J8T3	289	K	Tubulin alpha chain	BctubB	1	2.23379e-40	240.44	SSHESFK(1)TQELTLQCFEPNNQMVVCDPR	3	-0.1576	2
A0A384J8T3	114	K	Tubulin alpha chain	BctubB	1	5.60946e-10	128.06	GHYTIGK(1)EILDGTLDK	3	-0.3644	3
A0A384J8T3	168	K	Tubulin alpha chain	BctubB	1	3.60263e-06	145.31	SK(1)LEFAVYPAPR	2	0.43148	2
A0A384J8T3	62	K	Tubulin alpha chain	BctubB	1	1.55492e-15	171	AVHESGELDTVFTETGNGK(1)YVPR	3	0.72416	2
A0A384J8T6	124	K	Bcmrp7	Bcmrp7	1	0.0527334	51.346	YYK(1)DPER	2	-0.89138	2
A0A384J8U8	24	K	Uncharacterized protein	BCIN_02g02980	1	0.0174633	65.224	AK(1)LIEASR	2	0.64353	1
A0A384J8V0	14	K	WD_REPEATS_REGION domain-containing protein	BCIN_02g02260	1	0.00856842	71.379	AK(1)LAELK	2	-0.90353	3
A0A384J8V3	271	K	Bcggc1	Bcggc1	1	1.10542e-06	120.92	NEGMTSFFK(1)GLTPK	2	-0.51658	2
A0A384J8V3	276	K	Bcggc1	Bcggc1	1	0.0172815	61.11	GLTPK(1)LLMTGPK	2	-0.5875	2
A0A384J8V3	10	K	Bcggc1	Bcggc1	1	0.0457685	44.511	SPIAASPSK(1)GYK	2	-0.81516	1
A0A384J8V3	43	K	Bcggc1	Bcggc1	1	1.98103e-06	100.62	LLGSGSAGIAELAVFHPVDTIAK(1)R	3	-0.34809	1
A0A384J8V3	13	K	Bcggc1	Bcggc1	1	0.000227963	98.04	GYK(1)SESTLAR	2	0.10728	3
A0A384J8V3	62	K	Bcggc1	Bcggc1	1	0.000825376	86.898	LAEVIFK(1)DK	2	-0.31557	2
A0A384J8V8	163	K	Uncharacterized protein	BCIN_02g03080	1	0.0274199	57.532	TFK(1)NATVVK	2	0.25292	2
A0A384J8W0	538	K	Bcdnm1	Bcdnm1	1	0.00652649	78.113	LIQEEK(1)ER	2	0.55923	1
A0A384J8W0	277	K	Bcdnm1	Bcdnm1	1	0.000632715	77.185	SEADFFK(1)HHPAYR	3	-0.12905	2
A0A384J8Y3	316	K	tRNA (guanine(37)-N1)-methyltransferase	Bctrm5	1	0.0187155	45.618	NK(1)VENFVHPFNEDGHK	4	-0.04313	1
A0A384J8Y7	163	K	Bcatp4	Bcatp4	1	2.66633e-11	158.93	TLFEVSK(1)ETAQLEAK	2	1.1398	4
A0A384J8Y7	205	K	Bcatp4	Bcatp4	1	5.39487e-06	120.84	QQK(1)ELSESIISK	2	0.27582	2
A0A384J8Y7	200	K	Bcatp4	Bcatp4	1	0.00137828	126.52	YEGQVK(1)IR	2	-0.061075	3
A0A384J8Y7	217	K	Bcatp4	Bcatp4	1	0.000412252	126.07	IQK(1)ELENPK	2	-0.19827	3
A0A384J8Y7	214	K	Bcatp4	Bcatp4	1	0.00141013	77.185	ELSESIISK(1)IQK	2	0.10209	1
A0A384J8Y7	139	K	Bcatp4	Bcatp4	1	5.55537e-05	128.91	ADHTEAVK(1)TR	3	-0.18183	1
A0A384J8Y9	278	K	GFO_IDH_MocA domain-containing protein	BCIN_02g02320	1	3.87572e-10	132.01	VATQPDAHGEASK(1)DEAPTIR	3	0.31361	1
A0A384J8Z2	131	K	Bccys3	Bccys3	1	0.0411556	43.68	YFTQVAK(1)AHGVK	3	0.7663	1
A0A384J8Z2	78	K	Bccys3	Bccys3	1	0.0148334	53.374	DNFEK(1)AVAALEHAK	3	-0.37647	1
A0A384J8Z9	75	K	Bccox6	Bccox6	1	5.24345e-22	170.35	YEK(1)EFEQVQDVFELQR	3	-0.10151	1
A0A384J8Z9	146	K	Bccox6	Bccox6	1	4.59749e-09	160.81	GQYDQYLEELK(1)PLR	3	0.094849	2
A0A384J8Z9	157	K	Bccox6	Bccox6	1	2.3823e-19	241.8	EELGVSLK(1)EDLYPESK	2	1.2592	4
A0A384J906	162	K	Bcprp4	Bcprp4	1	0.0642736	41.448	MEIQK(1)IEK	2	-3.2355	2
A0A384J906	165	K	Bcprp4	Bcprp4	1	0.0366769	55.064	IEK(1)DIPLR	2	3.2557	1
A0A384J908	6	K	Uncharacterized protein	BCIN_02g02510	1	1.92366e-06	120.87	AFAWK(1)ASGLTYNK	2	-0.93072	3
A0A384J908	47	K	Uncharacterized protein	BCIN_02g02510	1	0.00135426	130.77	FAK(1)WNNGK	2	1.0115	3
A0A384J909	312	K	Bcyhm2	Bcyhm2	1	0.00764351	68.657	LTGEK(1)VTAK	2	1.1944	2
A0A384J910	90	K	Uncharacterized protein	BCIN_02g03530	1	1.75343e-31	210.16	LASVPSGGAGAAPAAGGAAAAGGAAAEEK(1)VEEK	3	1.0746	3
A0A384J910	49	K	Uncharacterized protein	BCIN_02g03530	1	5.26938e-20	252.38	ELDGK(1)DINELIAEGSSK	3	0.94052	3
A0A384J910	94	K	Uncharacterized protein	BCIN_02g03530	1	0.00560914	82.287	VEEK(1)AEEK	2	0.3557	1
A0A384J910	44	K	Uncharacterized protein	BCIN_02g03530	1	2.20456e-06	190.53	LDTLIK(1)ELDGK	2	0.61285	12
A0A384J916	621	K	Bcade6	Bcade6	1	0.00356241	65.855	DSTEHPTPIDLPMSTLFPK(1)DR	3	0.93508	1
A0A384J916	816	K	Bcade6	Bcade6	1	0.0108401	77.058	ASWK(1)DQK	2	1.531	1
A0A384J918	52	K	Bcrpn8	Bcrpn8	1	2.98096e-11	153.7	VVGVLLGQNEGK(1)NVR	2	0.47539	1
A0A384J918	119	K	Bcrpn8	Bcrpn8	1	1.10358e-05	143.42	ASDLEVNELFK(1)R	2	0.088261	2
A0A384J918	106	K	Bcrpn8	Bcrpn8	1	0.000505969	84.605	LIGWYHSGPK(1)LR	3	0.40487	2
A0A384J918	303	K	Bcrpn8	Bcrpn8	1	1.4096e-16	228.97	AITAFHDLIENK(1)IQNR	3	0.58627	2
A0A384J934	39	K	Uncharacterized protein	BCIN_02g04330	1	0.0605865	47.657	NAPK(1)DIR	2	-1.1832	1
A0A384J937	197	K	T-complex protein 1 subunit delta	Bccct4	1	0.0573713	40.373	TAENVDLK(1)NIR	2	-2.8335	1
A0A384J937	117	K	T-complex protein 1 subunit delta	Bccct4	1	2.54275e-06	97.095	LLGK(1)GIHPSVIAESFQR	3	1.5265	2
A0A384J945	444	K	Bcmnn10	Bcmnn10	1	0.0475753	49.3	FK(1)EDLVIK	2	-0.16198	1
A0A384J952	69	K	Nitroreductase domain-containing protein	BCIN_02g04510	1	0.00373198	69.721	LWDITK(1)EVLK	2	-0.20278	1
A0A384J952	191	K	Nitroreductase domain-containing protein	BCIN_02g04510	1	0.0505909	47.706	TFK(1)PLEER	2	0.062482	1
A0A384J952	87	K	Nitroreductase domain-containing protein	BCIN_02g04510	1	0.0104306	52.814	GVVPADQFEGTAQK(1)IDGFR	3	2.1396	1
A0A384J952	63	K	Nitroreductase domain-containing protein	BCIN_02g04510	1	0.0167026	54.343	AEHEK(1)LWDITK	3	0.23356	1
A0A384J952	58	K	Nitroreductase domain-containing protein	BCIN_02g04510	1	0.0230968	47.815	VVLLLK(1)AEHEK	3	-0.05445	1
A0A384J964	240	K	Ribulose-phosphate 3-epimerase	Bcrpe1	1	0.000144835	140.78	DPSEVIAK(1)LR	2	0.49938	2
A0A384J964	87	K	Ribulose-phosphate 3-epimerase	Bcrpe1	1	0.00231138	137.18	WVK(1)EFQK	2	-1.0701	2
A0A384J964	187	K	Ribulose-phosphate 3-epimerase	Bcrpe1	1	2.69144e-09	136.24	FMASELPK(1)VAELR	2	-0.18744	3
A0A384J970	148	K	Bcmrpl49	Bcmrpl49	1	0.00954886	65.219	DYTLK(1)GTPYLDER	2	2.7121	1
A0A384J979	13	K	Bcrna1	Bcrna1	1	0.00245118	76.282	IFSLEGK(1)GLK	2	1.2513	1
A0A384J979	404	K	Bcrna1	Bcrna1	1	0.0481628	44.564	EDK(1)DVDDLAK	2	-1.6657	1
A0A384J9A1	6	K	Coiled-coil_56 domain-containing protein	BCIN_02g03600	1	0.00209397	73.435	PLVPK(1)SSYYDK	2	0.11229	2
A0A384J9A2	8	K	UBIQUITIN_CONJUGAT_2 domain-containing protein	BCIN_02g04920	1	0.000110103	131.82	INK(1)ELTDLGR	2	-0.17235	3
A0A384J9B9	1020	K	Coatomer subunit alpha	BCIN_02g05260	1	0.0250747	56.569	QNK(1)LEDGATIFK	2	2.2383	1
A0A384J9B9	18	K	Coatomer subunit alpha	BCIN_02g05260	1	0.00687888	75.213	FESK(1)SSR	2	-2.0104	1
A0A384J9B9	821	K	Coatomer subunit alpha	BCIN_02g05260	1	0.00327726	68.972	PVIPTFK(1)ANWPTK	2	0.93821	1
A0A384J9B9	1140	K	Coatomer subunit alpha	BCIN_02g05260	1	1.47088e-09	128.71	MLANGGSAK(1)VLENAR	2	-1.8444	1
A0A384J9B9	357	K	Coatomer subunit alpha	BCIN_02g05260	0.997487	0.0008924	88.075	DK(0.003)HVK(0.997)SYDFQK	3	-0.3545	1
A0A384J9B9	616	K	Coatomer subunit alpha	BCIN_02g05260	1	0.00947334	81.784	FK(1)LALVK	2	0.39022	2
A0A384J9C4	69	K	MFS domain-containing protein	BCIN_02g03560	1	0.000404181	95.618	LTDK(1)ISFITR	2	0.59078	1
A0A384J9C4	595	K	MFS domain-containing protein	BCIN_02g03560	1	6.33087e-05	97.957	LDAGDK(1)ILEMR	2	-0.24328	4
A0A384J9C4	319	K	MFS domain-containing protein	BCIN_02g03560	1	0.0553559	57.532	MYK(1)MPLISK	2	-1.1355	1
A0A384J9C4	349	K	MFS domain-containing protein	BCIN_02g03560	1	0.0229393	45.992	ESLSLTVK(1)HFSGR	3	-0.87119	1
A0A384J9C4	245	K	MFS domain-containing protein	BCIN_02g03560	1	0.0333787	60.436	QTTK(1)MDR	2	-2.4509	1
A0A384J9C4	589	K	MFS domain-containing protein	BCIN_02g03560	1	0.000268286	94.767	NYDPK(1)LDAGDK	2	-0.26924	4
A0A384J9C4	331	K	MFS domain-containing protein	BCIN_02g03560	1	0.0388221	73.039	GLDIAK(1)K	2	-0.0059015	1
A0A384J9E5	1329	K	Bckre5	Bckre5	1	0.000955074	96.342	FWK(1)QGYWEK	2	-0.50979	1
A0A384J9E5	1102	K	Bckre5	Bckre5	1	0.0326172	51.004	SSEIFK(1)IDSIGSK	2	3.6196	1
A0A384J9F2	386	K	Bcrpt6	Bcrpt6	1	0.01476	64.654	EVSLGK(1)LWK	2	1.9564	1
A0A384J9F2	105	K	Bcrpt6	Bcrpt6	1	2.65187e-05	101.53	VTLLSDSYK(1)LEK	2	2.0052	2
A0A384J9F2	380	K	Bcrpt6	Bcrpt6	1	0.000180792	150.06	HDDK(1)EVSLGK	2	0.16862	2
A0A384J9H1	371	K	Ribos_L4_asso_C domain-containing protein	BCIN_02g04220	1	9.02915e-05	126.71	TQYAQVLK(1)ED	2	-0.80575	3
A0A384J9H1	330	K	Ribos_L4_asso_C domain-containing protein	BCIN_02g04220	1	1.72297e-08	206.49	NPLLNK(1)QVLLR	2	-0.13357	6
A0A384J9H1	119	K	Ribos_L4_asso_C domain-containing protein	BCIN_02g04220	1	0.014543	105.2	INLGQK(1)R	2	0.033991	2
A0A384J9H1	363	K	Ribos_L4_asso_C domain-containing protein	BCIN_02g04220	1	2.41352e-07	204.34	INK(1)TQYAQVLK	2	-1.261	2
A0A384J9H1	174	K	Ribos_L4_asso_C domain-containing protein	BCIN_02g04220	1	0.0130526	48.371	TSAAAGLLK(1)TVGALADVEK	3	0.44454	1
A0A384J9H1	105	K	Ribos_L4_asso_C domain-containing protein	BCIN_02g04220	1	0.000494006	130.75	MFAPTK(1)VWR	2	0.42815	15
A0A384J9H1	280	K	Ribos_L4_asso_C domain-containing protein	BCIN_02g04220	1	0.000949125	80.859	K(1)DFLLPSNVVSQADIGR	2	1.095	1
A0A384J9H1	279	K	Ribos_L4_asso_C domain-containing protein	BCIN_02g04220	1	4.06885e-13	155.79	ALDNIYGTTTAPSALK(1)K	2	0.11161	2
A0A384J9H1	220	K	Ribos_L4_asso_C domain-containing protein	BCIN_02g04220	1	9.68254e-15	202.33	GPLVVYDGNADGK(1)ELVR	3	-0.35509	6
A0A384J9H1	15	K	Ribos_L4_asso_C domain-containing protein	BCIN_02g04220	1	1.14476e-15	171.98	PTVSVLSADGK(1)ATGTTIPLPK	3	0.0056636	4
A0A384J9H1	184	K	Ribos_L4_asso_C domain-containing protein	BCIN_02g04220	1	0.000245654	94.122	TVGALADVEK(1)VK	3	-1.0654	7
A0A384J9H1	345	K	Ribos_L4_asso_C domain-containing protein	BCIN_02g04220	1	0.00203524	74.537	LNPYAAGYSK(1)EK	2	0.92271	1
A0A384J9H1	317	K	Ribos_L4_asso_C domain-containing protein	BCIN_02g04220	1	0.0141066	107.32	GSALTK(1)R	2	0.31183	2
A0A384J9H1	56	K	Ribos_L4_asso_C domain-containing protein	BCIN_02g04220	1	3.49925e-10	141.45	QPYAVSEK(1)AGHQTSAESWGTGR	3	-0.079513	3
A0A384J9H1	357	K	Ribos_L4_asso_C domain-containing protein	BCIN_02g04220	1	0.000645786	107.79	GLDAGK(1)PER	2	0.17844	3
A0A384J9H1	113	K	Ribos_L4_asso_C domain-containing protein	BCIN_02g04220	1	5.12439e-18	204.34	WHQK(1)INLGQK	2	0.20198	11
A0A384J9H9	564	K	Amine oxidase	BCIN_02g05100	1	0.000969418	77.062	MLADK(1)ESFHHK	3	-1.2255	2
A0A384J9H9	559	K	Amine oxidase	BCIN_02g05100	1	0.0090078	61.167	IHVPPFQK(1)MLADK	3	1.648	1
A0A384J9H9	533	K	Amine oxidase	BCIN_02g05100	1	0.00022072	99.343	TFK(1)IQNSSVK	2	-0.044693	3
A0A384J9H9	546	K	Amine oxidase	BCIN_02g05100	1	0.0012	83.438	NPINGK(1)PVAYK	2	-0.11912	1
A0A384J9H9	594	K	Amine oxidase	BCIN_02g05100	1	7.34666e-12	192.46	DGELYAGGK(1)YTNQSR	2	1.7206	1
A0A384J9H9	684	K	Amine oxidase	BCIN_02g05100	1	5.20499e-10	126.32	DSAAQHK(1)QEAGEAVIGSGGNVCCVK	3	-0.25687	2
A0A384J9H9	677	K	Amine oxidase	BCIN_02g05100	1	0.000873855	75.088	SVLAK(1)DSAAQHK	3	0.24969	1
A0A384J9H9	672	K	Amine oxidase	BCIN_02g05100	1	4.73497e-07	118.19	NPALDVPPSEQSFNK(1)SVLAK	3	1.8143	2
A0A384J9H9	284	K	Amine oxidase	BCIN_02g05100	1	9.88628e-07	104.26	FSEQGHTIEWQK(1)WSFK	3	-0.040644	1
A0A384J9I8	194	K	Bclro1	Bclro1	1	0.0404526	71.296	HIMLDK(1)R	2	-3.2117	1
A0A384J9J5	201	K	PKS_ER domain-containing protein	BCIN_02g05870	1	5.04803e-07	119.63	VLGLAGSDDK(1)VQWLK	2	1.5776	1
A0A384J9J5	217	K	PKS_ER domain-containing protein	BCIN_02g05870	1	3.73222e-08	127.79	ELGCDDALNYK(1)DK	2	-0.9253	1
A0A384J9K6	33	K	Protein-lysine N-methyltransferase EFM5	EFM5	1	0.016401	54.65	DAHQQK(1)FEDLK	3	-0.10643	1
A0A384J9K6	146	K	Protein-lysine N-methyltransferase EFM5	EFM5	1	0.0148783	56.205	LPAHLK(1)GCADR	3	-0.090851	1
A0A384J9L2	133	K	Bchnt1	Bchnt1	1	0.00264832	85.676	ALFAEIK(1)AK	2	0.41736	2
A0A384J9L6	6	K	Bcrps31	Bcrps31	1	9.03147e-06	150.46	MQIFVK(1)TLTGK	2	-0.017619	10
A0A384J9L6	104	K	Bcrps31	Bcrps31	1	0.00675836	77.058	LAVLK(1)YYK	2	-0.19225	4
A0A384J9L6	99	K	Bcrps31	Bcrps31	1	0.0103448	78.77	TK(1)LAVLK	2	0.176	1
A0A384J9L6	33	K	Bcrps31	Bcrps31	1	4.09765e-08	124.42	IQDK(1)EGIPPDQQR	2	3.2656	6
A0A384J9L6	89	K	Bcrps31	Bcrps31	1	0.0189705	94.262	VYTTPK(1)K	2	0.21673	2
A0A384J9L6	113	K	Bcrps31	Bcrps31	1	0.000674421	105.98	VDGDGK(1)IER	2	0.17651	5
A0A384J9L6	48	K	Bcrps31	Bcrps31	1	5.87193e-09	192.68	LIFAGK(1)QLEDGR	2	0.12091	12
A0A384J9L6	107	K	Bcrps31	Bcrps31	1	0.000585461	111.61	YYK(1)VDGDGK	2	-1.1626	7
A0A384J9M4	60	K	Bcrps15	Bcrps15	1	0.0247404	73.616	K(1)PMGLIK	2	-2.8021	3
A0A384J9M4	85	K	Bcrps15	Bcrps15	0.99981	0.000401324	71.601	QEAQPNEKPDLVK(1)THLR	4	0.36098	3
A0A384J9M4	80	K	Bcrps15	Bcrps15	1	9.07837e-09	162.72	QEAQPNEK(1)PDLVK	2	0.53388	2
A0A384J9M4	10	K	Bcrps15	Bcrps15	1	2.56923e-10	201.3	ADEEYDAQK(1)AAEIK	2	-1.5218	1
A0A384J9M4	15	K	Bcrps15	Bcrps15	1	0.0400969	57.281	AAEIK(1)AK	2	0.2095	1
A0A384J9Q1	240	K	Uncharacterized protein	BCIN_02g06270	1	9.30781e-17	209.7	YENGENDEFLK(1)PIILGGK	2	0.98576	2
A0A384J9Q1	439	K	Uncharacterized protein	BCIN_02g06270	1	0.000168372	103.08	AIGEIYETCK(1)K	2	0.35339	2
A0A384J9Q1	376	K	Uncharacterized protein	BCIN_02g06270	1	1.25976e-14	156.17	SVATYDK(1)APEMSAAGVAK	3	-1.1519	3
A0A384J9Q1	224	K	Uncharacterized protein	BCIN_02g06270	1	3.58388e-11	150.14	VEVALSGLCNGEGEESSDPVK(1)TIK	3	-0.47064	1
A0A384J9Q1	111	K	Uncharacterized protein	BCIN_02g06270	1	0.0148086	62.894	AFNAAK(1)DGNGR	2	4.0864	1
A0A384J9Q1	140	K	Uncharacterized protein	BCIN_02g06270	1	1.08956e-06	128.85	QDHLYALLK(1)VAK	3	-0.24517	1
A0A384J9Q1	247	K	Uncharacterized protein	BCIN_02g06270	0.999995	1.01159e-09	132.72	YENGENDEFLKPIILGGK(1)EAR	3	0.7965	2
A0A384J9Q2	104	K	H15 domain-containing protein	BCIN_02g04870	1	0.0285722	59.35	APAEK(1)APK	2	-0.7686	1
A0A384J9Q2	85	K	H15 domain-containing protein	BCIN_02g04870	1	0.000835609	75.764	EVFIMPK(1)GSSGTVK	2	-1.584	1
A0A384J9Q2	139	K	H15 domain-containing protein	BCIN_02g04870	1	4.46139e-05	124.51	KPVDAAATK(1)EK	2	-0.17096	2
A0A384J9Q2	184	K	H15 domain-containing protein	BCIN_02g04870	1	5.63624e-05	96.464	DAPAVVEK(1)DTVLK	2	-0.087579	2
A0A384J9Q2	14	K	H15 domain-containing protein	BCIN_02g04870	1	0.00116911	80.69	AATTTAAAPK(1)AK	2	0.95969	2
A0A384J9Q5	150	K	Bcfol2	Bcfol2	1	0.0235914	58.476	YAK(1)ALLYLTK	2	0.29607	1
A0A384J9Q6	57	K	Uncharacterized protein	BCIN_02g06440	1	4.67108e-05	93.478	VYVGNLSYDVK(1)WHHLK	4	-0.097607	3
A0A384J9Q6	62	K	Uncharacterized protein	BCIN_02g06440	1	0.0225902	50.353	WHHLK(1)DFMR	3	-0.29923	1
A0A384J9R5	1123	K	Uncharacterized protein	BCIN_02g06540	1	0.0484631	53.351	LSDK(1)IDR	2	0.26805	1
A0A384J9R5	1273	K	Uncharacterized protein	BCIN_02g06540	1	0.061812	47.082	FSK(1)EIEK	2	-4.4289	1
A0A384J9S5	294	K	Bcths1	Bcths1	1	1.44856e-32	303.96	NSASYFLGNK(1)ENDSLQR	2	-0.0041055	1
A0A384J9S5	523	K	Bcths1	Bcths1	1	3.79807e-06	147.24	LETWDMAEEK(1)LR	2	-1.6654	2
A0A384J9S5	66	K	Bcths1	Bcths1	1	0.00661015	77.732	IAVFDK(1)LK	2	-0.60401	3
A0A384J9S5	10	K	Bcths1	Bcths1	1	6.37006e-05	97.779	EAVEK(1)VAEGVK	2	0.8308	2
A0A384J9S5	235	K	Bcths1	Bcths1	1	0.031726	47.712	DDLLEMFK(1)DNK	2	0.70836	1
A0A384J9S5	513	K	Bcths1	Bcths1	1	3.2693e-09	163.99	YLGK(1)LETWDMAEEK	2	-1.6014	1
A0A384J9S5	247	K	Bcths1	Bcths1	1	3.31323e-08	131.66	DK(1)IADGTNTTVYR	2	-3.8061	2
A0A384J9T2	103	K	Bcrpn9	Bcrpn9	1	0.000656741	102.52	LSFLEAVAK(1)K	2	1.1277	1
A0A384J9T4	210	K	Ubiquitin carboxyl-terminal hydrolase	BCIN_02g06730	1	0.0259558	54.525	FLK(1)PAYR	2	2.3083	2
A0A384J9U0	63	K	Bcrpl28	Bcrpl28	1	1.42687e-05	115.23	YFHK(1)QGNHFWK	3	-0.58657	7
A0A384J9U0	70	K	Bcrpl28	Bcrpl28	1	0.00871431	60.55	QGNHFWK(1)PVVNLDK	3	0.17327	2
A0A384J9U0	95	K	Bcrpl28	Bcrpl28	1	0.0014895	113.62	RDEYLSGEK(1)K	2	0.043784	11
A0A384J9U0	132	K	Bcrpl28	Bcrpl28	1	0.00133325	134.48	WFSK(1)EAER	2	0.33354	8
A0A384J9U0	7	K	Bcrpl28	Bcrpl28	1	0.00268157	95.608	PTHLSK(1)TR	2	-0.29196	2
A0A384J9U0	86	K	Bcrpl28	Bcrpl28	1	0.00038107	133.81	LWSLVPLEK(1)R	2	-0.08885	5
A0A384J9U0	55	K	Bcrpl28	Bcrpl28	1	7.58108e-06	113.44	YHPGYFGK(1)VGMR	3	-0.64262	13
A0A384J9U0	47	K	Bcrpl28	Bcrpl28	1	1.04346e-09	200.9	TNMDK(1)YHPGYFGK	2	-0.48475	5
A0A384J9U4	66	K	Uncharacterized protein	BCIN_02g06810	1	0.0003398	75.548	WK(1)HPDPYRPPTAPGGSK	4	0.14547	1
A0A384J9W3	123	K	Bckgd2	Bckgd2	1	0.000342743	88.561	LELGGAPEGGDK(1)EK	2	-2.9715	2
A0A384J9W3	131	K	Bckgd2	Bckgd2	1	0.00178484	76.326	ASSEPK(1)EAASK	2	0.45685	2
A0A384J9W3	136	K	Bckgd2	Bckgd2	1	1.10122e-13	161.99	EAASK(1)DQSTSSDPEPSK	2	-0.46059	2
A0A384J9W3	250	K	Bckgd2	Bckgd2	0.999335	0.0333677	51.762	LYK(0.001)DEVLK(0.999)K	3	0.29973	1
A0A384J9W3	245	K	Bckgd2	Bckgd2	1	0.00596043	80.688	LYK(1)DEVLK	2	0.12282	3
A0A384J9W3	420	K	Bckgd2	Bckgd2	1	0.00400995	78.136	VK(1)EYIEDPR	2	2.3358	1
A0A384J9W4	36	K	Elongation of fatty acids protein	BCIN_02g04240	1	8.30163e-07	98.062	VFTAVK(1)GYHPQDFDFQPR	3	-0.29016	2
A0A384J9Y2	517	K	Uncharacterized protein	BCIN_02g06580	1	0.0037732	116.54	YK(1)LHQIK	2	-0.43563	2
A0A384J9Y2	357	K	Uncharacterized protein	BCIN_02g06580	1	0.00863017	64.64	LSAVPGPK(1)MENK	2	-0.44616	2
A0A384J9Y2	340	K	Uncharacterized protein	BCIN_02g06580	1	0.00226243	98.997	GVLQK(1)IIK	2	-0.10306	2
A0A384J9Y3	693	K	Aconitate hydratase, mitochondrial	Bcaco1	1	2.75753e-06	108.72	HLGGLAIITK(1)SFAR	3	0.56658	3
A0A384J9Y3	373	K	Aconitate hydratase, mitochondrial	Bcaco1	1	7.61345e-12	191.96	FSEAVK(1)ANNWPEELK	2	-1.2616	2
A0A384J9Y3	524	K	Aconitate hydratase, mitochondrial	Bcaco1	1	2.24831e-10	128.38	DGK(1)EFMLAPPTGDGLPSR	2	0.016492	2
A0A384J9Y3	704	K	Aconitate hydratase, mitochondrial	Bcaco1	1	0.00242866	89.752	IHETNLK(1)K	3	0.19498	2
A0A384J9Y3	94	K	Aconitate hydratase, mitochondrial	Bcaco1	1	0.000161383	96.229	GVSYLK(1)LRPDR	3	-0.14942	3
A0A384J9Y3	315	K	Aconitate hydratase, mitochondrial	Bcaco1	1	0.000314741	108.31	MYDYLAATK(1)R	2	-0.20748	7
A0A384J9Y3	748	K	Aconitate hydratase, mitochondrial	Bcaco1	1	3.01231e-06	120.87	VHPK(1)SGESFDIK	3	-0.6477	2
A0A384J9Y3	635	K	Aconitate hydratase, mitochondrial	Bcaco1	1	1.30599e-29	207.64	GHLDNISNNMLIGATNSANGEANK(1)VK	3	0.1939	4
A0A384J9Y3	232	K	Aconitate hydratase, mitochondrial	Bcaco1	1	0.00506932	84.743	APK(1)VIGVK	2	-0.26809	3
A0A384J9Y3	43	K	Aconitate hydratase, mitochondrial	Bcaco1	1	6.44056e-06	102.97	QNIHEK(1)NNFINYK	3	-0.47925	3
A0A384J9Y3	609	K	Aconitate hydratase, mitochondrial	Bcaco1	1	3.6384e-10	136.33	TTTDHISMAGPWLK(1)YR	3	0.41397	3
A0A384J9Z6	93	K	Bcmog1	Bcmog1	1	0.00132482	81.92	VWSITDTK(1)FSK	2	1.7912	1
A0A384JA07	320	K	Uncharacterized protein	BCIN_02g06130	1	0.000221056	99.283	YDPDNDNK(1)TR	2	0.96007	1
A0A384JA07	340	K	Uncharacterized protein	BCIN_02g06130	1	0.065546	59.153	VSGNWK(1)DK	2	-1.619	1
A0A384JA07	114	K	Uncharacterized protein	BCIN_02g06130	1	0.0189835	64.42	FWFTK(1)DLK	2	0.49686	1
A0A384JA10	119	K	Bcpse1	Bcpse1	1	0.00163724	73.881	NK(1)IGDAVAEIAR	2	-2.9716	1
A0A384JA10	173	K	Bcpse1	Bcpse1	1	4.03077e-08	124.08	IFSTTPGIIEK(1)QHEDTVLTAFK	3	-0.69775	1
A0A384JA10	550	K	Bcpse1	Bcpse1	1	0.00601181	80.455	AESTK(1)ELR	2	0.74869	1
A0A384JA13	27	K	Histone H2B	BCIN_02g06790	1	0.000663723	93.166	APASK(1)QDAGK	2	1.237	1
A0A384JA13	40	K	Histone H2B	BCIN_02g06790	1	0.00163621	92.051	TTTSEGK(1)PR	2	-0.54689	1
A0A384JA13	57	K	Histone H2B	BCIN_02g06790	1	0.000152461	95.477	KETYSSYIYK(1)VLK	3	-0.20698	9
A0A384JA13	134	K	Histone H2B	BCIN_02g06790	1	0.00209368	79.659	AVTK(1)YSSSTK	2	0.73329	2
A0A384JA13	122	K	Histone H2B	BCIN_02g06790	1	1.13509e-06	108.47	LILPGELAK(1)HAVSEGTK	2	0.042834	3
A0A384JA13	9	K	Histone H2B	BCIN_02g06790	1	0.0201303	59.84	GVASK(1)APAAAK	2	0.26978	1
A0A384JA13	48	K	Histone H2B	BCIN_02g06790	1	0.000686327	100.88	K(1)ETYSSYIYK	2	0.77245	2
A0A384JA13	15	K	Histone H2B	BCIN_02g06790	1	0.00117197	75.764	APAAAK(1)APASASK	2	0.492	2
A0A384JA13	22	K	Histone H2B	BCIN_02g06790	1	3.72153e-06	156	APASASK(1)APASK	2	0.31668	3
A0A384JA13	99	K	Histone H2B	BCIN_02g06790	1	0.0132056	111.69	LAAYNK(1)K	2	-0.26114	3
A0A384JA13	93	K	Histone H2B	BCIN_02g06790	1	2.04638e-15	249.69	VATEASK(1)LAAYNK	2	0.27384	4
A0A384JA29	439	K	Bcrrp14	Bcrrp14	1	0.0212393	63.227	QEIEEK(1)ER	2	-1.7764	1
A0A384JA37	280	K	Dihydrolipoyl dehydrogenase	BCIN_02g06400	1	1.35658e-08	137.21	LNTK(1)VMGGDVTGEK	2	0.60783	3
A0A384JA37	497	K	Dihydrolipoyl dehydrogenase	BCIN_02g06400	1	1.17904e-06	114.75	TCHAHPTLAEAFK(1)EAAMATYGK	3	-0.2343	5
A0A384JA37	266	K	Dihydrolipoyl dehydrogenase	BCIN_02g06400	1	0.0527554	51.335	SSQK(1)ILK	2	0.85879	1
A0A384JA37	146	K	Dihydrolipoyl dehydrogenase	BCIN_02g06400	1	0.02456	73.26	GVEFLFK(1)K	2	-0.10524	2
A0A384JA37	417	K	Dihydrolipoyl dehydrogenase	BCIN_02g06400	1	0.0400969	57.281	AAGTK(1)YK	2	0.21753	1
A0A384JA37	336	K	Dihydrolipoyl dehydrogenase	BCIN_02g06400	1	1.40197e-09	125.45	RPYTAGLGLENIGLETDDK(1)GR	3	-0.04711	2
A0A384JA37	506	K	Dihydrolipoyl dehydrogenase	BCIN_02g06400	1	8.59979e-09	164.48	EAAMATYGK(1)AVHY	2	-0.47686	5
A0A384JA37	151	K	Dihydrolipoyl dehydrogenase	BCIN_02g06400	1	0.00843933	91.318	NNVK(1)YVK	2	0.096696	2
A0A384JA37	76	K	Dihydrolipoyl dehydrogenase	BCIN_02g06400	1	0.0127517	113.89	VTCIEK(1)R	2	-0.67183	1
A0A384JA37	290	K	Dihydrolipoyl dehydrogenase	BCIN_02g06400	1	0.000635562	86.772	VMGGDVTGEK(1)VK	2	-0.43855	5
A0A384JA40	289	K	MFS domain-containing protein	BCIN_02g04840	1	1.85976e-33	313.87	DVEQASEDVQAYK(1)QGK	3	-0.27775	3
A0A384JA40	292	K	MFS domain-containing protein	BCIN_02g04840	1	0.0155052	54.09	QGK(1)SHGEPDEITR	3	0.013628	1
A0A384JA44	52	K	Bccmk2	Bccmk2	1	0.00407657	76.679	YYAAK(1)VINK	2	-1.3548	1
A0A384JA49	324	K	Uncharacterized protein	BCIN_02g07210	1	6.92485e-06	129	YVNAINEEK(1)WR	2	-1.5719	1
A0A384JA51	576	K	CRAL-TRIO domain-containing protein	BCIN_02g05890	1	0.029926	52.482	TPEIK(1)TR	2	-1.9443	1
A0A384JA51	377	K	CRAL-TRIO domain-containing protein	BCIN_02g05890	1	0.00124159	71.176	SGK(1)SFLHGLDK	3	-0.33283	1
A0A384JA73	104	K	Eukaryotic translation initiation factor 2A	BCIN_02g07710	1	0.0310014	53.6	DENGDAVK(1)NLK	2	-0.64466	1
A0A384JA73	468	K	Eukaryotic translation initiation factor 2A	BCIN_02g07710	1	0.000121768	103.26	GQATPSHFK(1)R	3	0.30742	2
A0A384JA73	691	K	Eukaryotic translation initiation factor 2A	BCIN_02g07710	1	0.0236057	57.425	AGGEK(1)LEDTQVK	2	3.367	1
A0A384JA73	168	K	Eukaryotic translation initiation factor 2A	BCIN_02g07710	1	0.0116042	74.415	TVWNK(1)LR	2	0.57634	1
A0A384JA73	698	K	Eukaryotic translation initiation factor 2A	BCIN_02g07710	1	0.00176069	87.639	LEDTQVK(1)K	2	-2.2236	1
A0A384JA87	150	K	Uncharacterized protein	BCIN_02g07550	1	0.000294857	92.039	IAGIFTAK(1)DLAFR	2	0.45543	2
A0A384JA89	412	K	Bcjem1	Bcjem1	1	0.000671221	93.096	DYYK(1)VLGVPK	2	-1.3491	2
A0A384JA89	101	K	Bcjem1	Bcjem1	1	0.000959516	69.331	VLTIK(1)PGHEPALSQR	3	-0.24075	1
A0A384JA99	728	K	Uncharacterized protein	BCIN_02g08330	1	0.00051544	110.38	LIELLQTFK(1)K	2	0.26458	1
A0A384JAB6	252	K	T-complex protein 1 subunit eta	BCIN_02g07150	1	0.000457931	119.68	SEK(1)DNAEVR	2	0.98156	2
A0A384JAB6	127	K	T-complex protein 1 subunit eta	BCIN_02g07150	1	4.52992e-06	98.062	DHVEQGVSSQTIIK(1)GLR	3	1.1126	1
A0A384JAB6	443	K	T-complex protein 1 subunit eta	BCIN_02g07150	1	6.29846e-05	98.105	SFAK(1)ALEVIPR	2	0.066991	2
A0A384JAB6	399	K	T-complex protein 1 subunit eta	BCIN_02g07150	1	0.000713038	83.862	SLHDAIMIVK(1)R	3	-1.073	1
A0A384JAB6	139	K	T-complex protein 1 subunit eta	BCIN_02g07150	1	0.00729361	67.704	ASTMAVNK(1)IK	2	2.0464	1
A0A384JAB6	285	K	T-complex protein 1 subunit eta	BCIN_02g07150	1	0.000671221	93.096	MEALYK(1)TGAK	2	1.3626	4
A0A384JAC8	166	K	Bcap2	Bcap2	1	0.00182648	75.819	DVMTIGDLK(1)IK	2	-0.53981	2
A0A384JAC8	157	K	Bcap2	Bcap2	1	0.000269131	74.214	YGSGSLSGFTSK(1)DVMTIGDLK	3	-0.64815	2
A0A384JAC8	388	K	Bcap2	Bcap2	1	2.4983e-10	145.69	YYSIYDLGK(1)NTVGLAK	3	0.61358	3
A0A384JAD1	835	K	Uncharacterized protein	BCIN_02g06970	1	0.0498861	52.683	YLANK(1)AR	2	-2.8055	1
A0A384JAF6	298	K	Mitogen-activated protein kinase	Bmp1	1	0.0635855	47.603	LLAFNPVK(1)R	2	-1.8687	1
A0A384JAF8	356	K	Bcvps4	Bcvps4	1	0.0128321	61.161	IQTATHYK(1)K	3	-0.30032	2
A0A384JAF8	174	K	Bcvps4	Bcvps4	1	0.0146919	58.246	GILLYGPPGTGK(1)SYLAK	2	-0.11844	1
A0A384JAF8	15	K	Bcvps4	Bcvps4	1	0.049576	68.915	AIDVVK(1)K	2	-0.14501	1
A0A384JAG3	504	K	Aminotran_1_2 domain-containing protein	BCIN_02g06920	1	0.00338797	81.017	HAITK(1)VLTR	2	-0.17996	1
A0A384JAG6	108	K	Uncharacterized protein	BCIN_02g08270	1	0.000474463	88.706	EQLEAAFFNK(1)EIR	2	2.9369	1
A0A384JAG9	412	K	Serine hydroxymethyltransferase	Bcshm2	1	0.00235168	144.09	GFGTEDFK(1)R	2	0.23439	4
A0A384JAG9	9	K	Serine hydroxymethyltransferase	Bcshm2	1	5.06545e-14	186.94	SSTYALPK(1)SHQEMLEK	3	-0.8196	3
A0A384JAG9	17	K	Serine hydroxymethyltransferase	Bcshm2	1	3.64876e-08	124.19	SHQEMLEK(1)SLVETDPEIAEIMK	3	2.0626	2
A0A384JAG9	336	K	Serine hydroxymethyltransferase	Bcshm2	1	8.23206e-07	185.25	ALENEFK(1)QLGYK	2	-0.54323	4
A0A384JAG9	434	K	Serine hydroxymethyltransferase	Bcshm2	1	3.35175e-06	142.83	EVQAALPK(1)SDNK	2	-3.0444	3
A0A384JAG9	453	K	Serine hydroxymethyltransferase	Bcshm2	1	2.4263e-08	139.86	VAGGEVEK(1)INELR	2	-0.19841	3
A0A384JAG9	318	K	Serine hydroxymethyltransferase	Bcshm2	1	0.00164134	131.52	QATTDDFK(1)K	2	0.51515	3
A0A384JAG9	65	K	Serine hydroxymethyltransferase	Bcshm2	1	7.92376e-07	119.62	AVFDALGSPMSNK(1)YSEGYPGAR	3	-0.13853	5
A0A384JAH7	139	K	NmrA domain-containing protein	BCIN_02g05960	1	1.69977e-05	95.5	NYPTK(1)NFDLEDVHVEGAER	3	-0.098917	1
A0A384JAH7	97	K	NmrA domain-containing protein	BCIN_02g05960	1	0.0147665	63.473	HLK(1)VSGDLGR	2	0.29741	1
A0A384JAH7	160	K	NmrA domain-containing protein	BCIN_02g05960	1	2.52071e-05	102.73	IADAVAK(1)YDVDR	2	-0.60344	3
A0A384JAH7	293	K	NmrA domain-containing protein	BCIN_02g05960	1	0.0161096	97.602	HINLPK(1)K	2	0.40587	1
A0A384JAI7	118	K	40S ribosomal protein S26	BCIN_02g06060	1	0.00258929	94.309	VNPNQAAAK(1)A	2	0.013236	4
A0A384JAI7	19	K	40S ribosomal protein S26	BCIN_02g06060	1	0.00415122	110.61	GHVK(1)PIR	2	0.10242	2
A0A384JAJ6	1019	K	Structural maintenance of chromosomes protein	Bcsmc4	1	0.00689387	67.93	IMQVGGEK(1)LR	2	-0.9911	1
A0A384JAJ7	462	K	Uncharacterized protein	BCIN_03g00010	1	0.0312935	55.353	LSLSK(1)LDTK	2	-1.4663	1
A0A384JAJ7	239	K	Uncharacterized protein	BCIN_03g00010	1	0.000114526	94.487	DMADEFYK(1)AVDAGR	2	-0.15776	1
A0A384JAJ7	297	K	Uncharacterized protein	BCIN_03g00010	1	0.0201303	59.84	FIK(1)DIPANQYK	2	3.7451	1
A0A384JAL0	180	K	PP28 domain-containing protein	BCIN_02g09320	1	0.000236523	77.191	LHLAGK(1)TDEAQADLAR	3	-1.5384	1
A0A384JAL0	174	K	PP28 domain-containing protein	BCIN_02g09320	1	0.0230197	47.894	EAYQK(1)LHLAGK	3	-0.46514	1
A0A384JAM1	190	K	CRAL-TRIO domain-containing protein	BCIN_02g08570	1	0.0128164	61.444	GVGIGK(1)VPSVYAYVK	2	-2.7265	1
A0A384JAM1	261	K	CRAL-TRIO domain-containing protein	BCIN_02g08570	1	3.84233e-06	117.27	ELLAQVPK(1)ENLPK	2	0.36829	2
A0A384JAM1	70	K	CRAL-TRIO domain-containing protein	BCIN_02g08570	1	0.00212328	107.11	K(1)FDVTLAEK	2	0.51083	3
A0A384JAM1	102	K	CRAL-TRIO domain-containing protein	BCIN_02g08570	1	0.00496796	97.798	TFDYK(1)EK	2	-0.092762	4
A0A384JAM1	253	K	CRAL-TRIO domain-containing protein	BCIN_02g08570	1	1.79727e-05	95.197	IHVLGSGYQK(1)ELLAQVPK	3	-0.50445	2
A0A384JAM1	266	K	CRAL-TRIO domain-containing protein	BCIN_02g08570	1	0.000273942	90.348	ENLPK(1)VFGGTCECK	2	-0.37756	1
A0A384JAM1	12	K	CRAL-TRIO domain-containing protein	BCIN_02g08570	1	1.78706e-32	225.51	LDPK(1)YDQYDFPTTSPTAQSGHPGHTTPEQDAQVQQLR	4	-0.085857	1
A0A384JAM1	47	K	CRAL-TRIO domain-containing protein	BCIN_02g08570	1	2.65015e-05	114.72	LK(1)LEAAGFTER	2	-1.029	3
A0A384JAM1	8	K	CRAL-TRIO domain-containing protein	BCIN_02g08570	1	1.83885e-05	111.63	AATSDVK(1)LDPK	2	-0.88488	2
A0A384JAM1	109	K	CRAL-TRIO domain-containing protein	BCIN_02g08570	0.999998	7.28364e-07	118.08	EKEEVFK(1)YYPQYYHK	3	-0.58285	2
A0A384JAM1	117	K	CRAL-TRIO domain-containing protein	BCIN_02g08570	1	0.000216586	93.345	YYPQYYHK(1)TDK	3	0.28451	3
A0A384JAM1	275	K	CRAL-TRIO domain-containing protein	BCIN_02g08570	1	2.46123e-15	157.2	VFGGTCECK(1)GGCALSDEGPWTDPAWAKPPK	3	-0.95605	1
A0A384JAP1	17	K	Uncharacterized protein	BCIN_02g07930	1	0.000523237	73.296	VHEGK(1)VAIVTGSAR	3	0.33022	2
A0A384JAP1	247	K	Uncharacterized protein	BCIN_02g07930	1	0.00189794	70.089	EWDTEEVK(1)AVGK	2	1.1291	1
A0A384JAQ1	67	K	Uncharacterized protein	BCIN_02g08020	1	0.0421427	56.205	WNESK(1)ESTMDK	2	4.0013	1
A0A384JAQ1	204	K	Uncharacterized protein	BCIN_02g08020	1	8.08756e-05	108.43	EELLYNK(1)EK	2	-0.87764	2
A0A384JAQ1	213	K	Uncharacterized protein	BCIN_02g08020	1	5.34983e-10	130.66	LLSNGDK(1)WEPELAAAAR	2	-2.2152	1
A0A384JAQ4	147	K	Uncharacterized protein	BCIN_02g09160	1	0.00413959	76.282	YK(1)EDLGFIR	2	0.88107	2
A0A384JAQ4	201	K	Uncharacterized protein	BCIN_02g09160	1	3.42287e-06	158.58	AAQSAK(1)LQELIR	2	1.1435	1
A0A384JAS2	74	K	Bcrps20	Bcrps20	1	5.03375e-32	295.43	TPCGEGSK(1)TWDCFEMR	2	-0.99416	2
A0A384JAS2	33	K	Bcrps20	Bcrps20	1	0.000203922	133.13	VESLEK(1)VCR	2	2.8046	5
A0A384JAS2	61	K	Bcrps20	Bcrps20	1	2.1058e-05	117.2	LPTQTLK(1)VTTR	2	0.13467	2
A0A384JAS2	7	K	Bcrps20	Bcrps20	1	0.000199927	103.08	DK(1)DFAGEGPK	2	-0.15247	3
A0A384JAS2	26	K	Bcrps20	Bcrps20	1	0.0150558	102.71	ITLTSK(1)K	2	-0.096861	3
A0A384JAS2	5	K	Bcrps20	Bcrps20	0.974476	4.61732e-06	97.45	SYNK(0.974)DK(0.026)DFAGEGPK	3	-0.85026	1
A0A384JAW9	74	K	40S ribosomal protein S25	BCIN_03g00790	1	0.000598895	110.76	ELEEK(1)GQIK	2	-0.16089	3
A0A384JAW9	69	K	40S ribosomal protein S25	BCIN_03g00790	1	0.000954602	158.76	CLK(1)ELEEK	2	-0.57899	4
A0A384JAW9	32	K	40S ribosomal protein S25	BCIN_03g00790	1	4.6805e-09	160.04	AQHAVILDK(1)STSDR	3	-0.31328	2
A0A384JAW9	40	K	40S ribosomal protein S25	BCIN_03g00790	1	7.97992e-07	123.75	LAK(1)DVQSYR	2	0.44613	3
A0A384JAW9	23	K	40S ribosomal protein S25	BCIN_03g00790	1	0.012474	54.898	DK(1)AQHAVILDK	3	0.13544	2
A0A384JAW9	58	K	40S ribosomal protein S25	BCIN_03g00790	1	0.00318631	82.287	LK(1)INGSLAR	2	0.30554	1
A0A384JAW9	82	K	40S ribosomal protein S25	BCIN_03g00790	1	9.15729e-09	162.37	IVVK(1)HHAGDIYTR	4	-0.10229	3
A0A384JAY7	384	K	Bcnop56	Bcnop56	1	5.80806e-06	125.97	FLANK(1)CSIASR	2	-1.252	2
A0A384JAY7	142	K	Bcnop56	Bcnop56	1	2.51579e-06	134.56	LLK(1)GLQEGDVER	2	-0.11454	1
A0A384JAY7	282	K	Bcnop56	Bcnop56	1	0.00464579	86.67	VVK(1)LAEYR	2	0.683	2
A0A384JAY7	139	K	Bcnop56	Bcnop56	1	0.00461005	86.833	LHAPK(1)LLK	2	-0.48096	2
A0A384JAY7	220	K	Bcnop56	Bcnop56	1	2.24148e-07	117.3	LVSDNHTYAK(1)LALAIGNK	3	1.5993	1
A0A384JAY7	166	K	Bcnop56	Bcnop56	1	0.00258056	133.6	VK(1)FSVQK	2	0.57574	3
A0A384JAY7	49	K	Bcnop56	Bcnop56	1	1.41305e-05	148.56	MVK(1)LVNFAPYR	2	0.23454	3
A0A384JAY7	43	K	Bcnop56	Bcnop56	1	2.30365e-09	182.33	EVQDAGQDLAK(1)FGK	2	-1.8173	1
A0A384JAY7	329	K	Bcnop56	Bcnop56	1	0.00425803	61.976	LISHAGSLTNLSK(1)YPASTVQILGAEK	3	0.46006	1
A0A384JB03	437	K	Glutamate decarboxylase	BCIN_03g01040	1	0.00184469	111.17	TDNLK(1)MLR	2	1.0894	1
A0A384JB03	432	K	Glutamate decarboxylase	BCIN_03g01040	1	2.41082e-07	121.03	SWVVPAYTMAPK(1)TDNLK	2	0.57391	2
A0A384JB03	61	K	Glutamate decarboxylase	BCIN_03g01040	1	4.71919e-29	216.38	FAAEDLPEHEMPDGEMPK(1)EVAYR	3	-1.4209	3
A0A384JB03	253	K	Glutamate decarboxylase	BCIN_03g01040	1	0.0467854	64.82	AVNDLLIK(1)K	2	0.09303	1
A0A384JB03	449	K	Glutamate decarboxylase	BCIN_03g01040	1	0.0190432	67.169	EDFSK(1)SR	2	-0.3833	1
A0A384JB03	406	K	Glutamate decarboxylase	BCIN_03g01040	1	0.00023738	71.592	IDPNSNK(1)HYDEFALAHQLR	4	-0.25123	1
A0A384JB13	236	K	Uncharacterized protein	BCIN_02g07690	1	5.62116e-15	188.1	LVEVK(1)ENEGEGEGEGTEK	2	0.91013	1
A0A384JB13	249	K	Uncharacterized protein	BCIN_02g07690	1	3.06146e-33	296.73	ENEGEGEGEGTEK(1)GDVMK	2	-0.18544	3
A0A384JB16	238	K	Bcrpt3	Bcrpt3	1	1.86614e-14	202.33	VVGSEFVQK(1)YLGEGPR	2	1.8715	2
A0A384JB16	212	K	Bcrpt3	Bcrpt3	1	0.00335479	67.685	GVLLYGPPGTGK(1)TMLVK	2	-0.76031	1
A0A384JB16	416	K	Bcrpt3	Bcrpt3	1	0.000245654	94.122	GAQEADK(1)FDFYK	2	-1.093	2
A0A384JB54	204	K	Adenine deaminase	Bcaah1	1	0.00456722	66.004	EIYESAEGK(1)GIHR	3	1.0735	1
A0A384JB54	229	K	Adenine deaminase	Bcaah1	1	0.0027846	84.817	ALDICK(1)VER	2	0.43344	1
A0A384JB54	247	K	Adenine deaminase	Bcaah1	1	0.00630726	81.017	LVEDESLLK(1)R	2	0.80444	1
A0A384JB57	562	K	Bcrna14	Bcrna14	1	0.0122138	64.918	TDVEK(1)GTIVR	2	0.87791	1
A0A384JB67	581	K	Uncharacterized protein	BCIN_03g01690	1	0.00735236	70.389	IESFLASATK(1)R	2	-0.25068	3
A0A384JB76	215	K	Bcmir1	Bcmir1	1	3.66976e-05	110.08	VVEAIYTK(1)VDK	2	0.57173	3
A0A384JB76	173	K	Bcmir1	Bcmir1	1	0.000225648	81.003	LVSDPTYANGLIGGFSK(1)MLK	3	1.3712	1
A0A384JB83	119	K	Bcmam33	Bcmam33	1	0.00732829	74.464	SFGDEK(1)IR	2	-0.03224	2
A0A384JB83	283	K	Bcmam33	Bcmam33	1	0.0137852	67.169	NVK(1)GFVEA	2	-0.92419	2
A0A384JB83	80	K	Bcmam33	Bcmam33	1	7.09314e-29	213.72	LASEIQMEEEMK(1)EHEELPTSVK	3	0.069087	4
A0A384JB83	184	K	Bcmam33	Bcmam33	1	0.0157341	85.676	VNIIVEK(1)K	2	0.61541	2
A0A384JB84	34	K	Uncharacterized protein	BCIN_03g00005	1	0.0236318	61.962	SAYLK(1)HGK	2	-0.77368	2
A0A384JB84	37	K	Uncharacterized protein	BCIN_03g00005	1	9.18356e-05	109.66	HGK(1)FHQMGNK	3	-0.38246	3
A0A384JBA1	21	K	Prefoldin subunit 3	Bcpac10	1	0.000498868	84.508	INMPDIQK(1)TLDTVR	2	1.3782	2
A0A384JBA2	212	K	Glutathione peroxidase	Bcgpx3	1	0.0036055	119.17	VK(1)WNFEK	2	0.50422	3
A0A384JBA2	251	K	Glutathione peroxidase	Bcgpx3	1	0.0162267	61.042	AVTDALNESK(1)SEL	2	-2.0833	1
A0A384JBB1	205	K	Bcmas2	Bcmas2	1	5.5167e-09	152.34	GNTLGNPLLCPK(1)ER	2	0.44385	1
A0A384JBD4	200	K	Bcrps5	Bcrps5	1	0.00074144	97.813	GSSNSYAIK(1)K	2	0.46368	4
A0A384JBD4	33	K	Bcrps5	Bcrps5	1	6.04124e-09	176.25	LFNK(1)WSYEDVEIR	2	0.56975	5
A0A384JBD4	29	K	Bcrps5	Bcrps5	1	9.54328e-09	131.06	EVTEEIGSIK(1)LFNK	2	0.18394	2
A0A384JBE2	67	K	Bccse1	Bccse1	1	0.0150086	62.162	NFIK(1)YNYVDEER	2	-3.1117	1
A0A384JBE2	783	K	Bccse1	Bccse1	1	2.89405e-05	134.49	LNSNPPEAFK(1)R	2	0.72471	3
A0A384JBE2	78	K	Bccse1	Bccse1	1	0.0011871	75.483	NYK(1)LPQNEVFTIK	2	0.1269	1
A0A384JBE3	152	K	Ribosomal protein	BCIN_03g01820	1	0.00302409	83.309	INEVK(1)STIK	2	-1.1523	1
A0A384JBE3	147	K	Ribosomal protein	BCIN_03g01820	1	6.03325e-20	183.65	FPTPVSHNEDLSGK(1)INEVK	3	2.2776	2
A0A384JBE3	130	K	Ribosomal protein	BCIN_03g01820	1	0.0230357	58.172	LLGPGLSK(1)AGK	2	1.3887	2
A0A384JBE3	3	K	Ribosomal protein	BCIN_03g01820	1	0.000431176	99.257	SK(1)ITVAGVR	2	-0.45846	3
A0A384JBE3	118	K	Ribosomal protein	BCIN_03g01820	1	7.99189e-16	209.79	YDAFVASDTLIK(1)QIPR	3	-0.1472	9
A0A384JBE3	156	K	Ribosomal protein	BCIN_03g01820	1	0.00173781	114.28	STIK(1)FQLK	2	-0.1144	3
A0A384JBE3	91	K	Ribosomal protein	BCIN_03g01820	1	0.000781104	85.493	HGGVDAMSADDLK(1)K	2	-1.503	2
A0A384JBE3	106	K	Ribosomal protein	BCIN_03g01820	1	2.056e-06	123.29	K(1)YDAFVASDTLIK	2	0.64828	2
A0A384JBE3	24	K	Ribosomal protein	BCIN_03g01820	1	1.5625e-11	160.8	TNVQSLLEYSLETK(1)K	2	-1.8038	3
A0A384JBE3	214	K	Ribosomal protein	BCIN_03g01820	1	0.00334889	111.95	ASMSPPK(1)R	2	-1.2	1
A0A384JBE3	133	K	Ribosomal protein	BCIN_03g01820	1	9.49597e-14	167.99	AGK(1)FPTPVSHNEDLSGK	2	0.068432	4
A0A384JBF3	464	K	Catalase	Bccat5	1	1.28217e-06	107.65	QEGQQDNFIGNVSGHLAAAK(1)EDTR	3	-0.64901	1
A0A384JBF3	152	K	Catalase	Bccat5	1	6.03e-09	155.39	DPTK(1)FPLFIHTQK	3	1.5075	1
A0A384JBF3	485	K	Catalase	Bccat5	1	0.0141607	60.489	VDPTLGAK(1)IEEATEK	2	-3.6082	1
A0A384JBF8	4	K	Uncharacterized protein	BCIN_02g09110	1	0.0658988	40.994	MITK(1)MITDGR	3	-2.71	1
A0A384JBG8	62	K	Uncharacterized protein	BCIN_02g09210	1	0.0350629	77.058	HPADFK(1)K	2	1.0197	1
A0A384JBI0	69	K	Bcskp1	Bcskp1	1	1.27906e-06	111.6	VIEWADHHK(1)HDPAPTADDDSDSR	4	-0.7915	4
A0A384JBI6	155	K	Uncharacterized protein	BCIN_03g01010	1	0.000742798	101.65	LANDNK(1)NAK	2	0.40825	1
A0A384JBI6	261	K	Uncharacterized protein	BCIN_03g01010	1	0.000654987	107.21	YK(1)SSLDAGR	2	0.19759	7
A0A384JBI6	53	K	Uncharacterized protein	BCIN_03g01010	1	9.71579e-10	193.06	LLIQNQDEMLK(1)TGR	3	-0.12362	7
A0A384JBI6	259	K	Uncharacterized protein	BCIN_03g01010	1	1.24198e-06	144.57	MMMTSGEAVK(1)YK	2	-1.0339	15
A0A384JBI6	273	K	Uncharacterized protein	BCIN_03g01010	1	0.00764351	68.657	QIVAK(1)EGVK	2	-0.013711	2
A0A384JBI6	42	K	Uncharacterized protein	BCIN_03g01010	1	1.1141e-05	109.44	VK(1)LLIQNQDEMLK	2	-0.12814	3
A0A384JBI6	281	K	Uncharacterized protein	BCIN_03g01010	1	3.2764e-06	142.08	SLFK(1)GAGANILR	2	0.070867	4
A0A384JBI6	112	K	Uncharacterized protein	BCIN_03g01010	1	0.0135314	95.793	SMFNFK(1)K	2	-0.63135	18
A0A384JBI6	69	K	Uncharacterized protein	BCIN_03g01010	1	1.92069e-05	150.1	YDGIVECFK(1)R	2	0.30476	15
A0A384JBI6	60	K	Uncharacterized protein	BCIN_03g01010	1	0.00777135	67.385	K(1)YDGIVECFK	2	0.22954	2
A0A384JBI6	173	K	Uncharacterized protein	BCIN_03g01010	1	8.47154e-05	114.86	QFNGLVDVYK(1)K	2	0.2159	6
A0A384JBI6	174	K	Uncharacterized protein	BCIN_03g01010	1	3.36567e-08	156.81	K(1)TLASDGIAGLYR	2	0.40059	1
A0A384JBI6	106	K	Uncharacterized protein	BCIN_03g01010	1	0.000178556	152.97	DTYK(1)SMFNFK	2	-0.37837	14
A0A384JBL3	401	K	Aldedh domain-containing protein	BCIN_03g01130	1	2.36174e-22	197.28	EVSVVGDPFAEDTFQGPQVTK(1)AQYDR	3	0.80827	1
A0A384JBL3	192	K	Aldedh domain-containing protein	BCIN_03g01130	1	3.83038e-07	119.38	YYGGYADK(1)IHGQVIDTGIAK	3	-2.6522	2
A0A384JBN5	997	K	Bclhs1	Bclhs1	1	5.68427e-06	120.57	GDEGTEGK(1)PIFK	2	-1.7696	2
A0A384JBN5	323	K	Bclhs1	Bclhs1	1	5.18462e-06	107.17	VSATAEK(1)VQAHGR	3	0.54538	2
A0A384JBN5	555	K	Bclhs1	Bclhs1	1	0.014702	58.246	HNCDNK(1)DIR	3	-0.056337	2
A0A384JBN5	336	K	Bclhs1	Bclhs1	1	0.01059	77.923	LWK(1)EAER	2	1.1062	3
A0A384JBN5	430	K	Bclhs1	Bclhs1	1	0.0223251	60.398	IVGGSDK(1)IR	2	1.1491	1
A0A384JBN5	316	K	Bclhs1	Bclhs1	1	0.00933257	66.55	AQK(1)VSATAEK	2	0.17867	1
A0A384JBN5	715	K	Bclhs1	Bclhs1	1	1.26161e-12	203.76	LREEALNQLEGFTYK(1)AR	3	1.319	4
A0A384JBN5	672	K	Bclhs1	Bclhs1	1	4.79176e-05	91.622	YETEHK(1)GLPQVPASEIAR	3	-0.53761	2
A0A384JBN5	474	K	Bclhs1	Bclhs1	1	8.09752e-05	87.676	SYDGASYAAGIK(1)YIDIHK	3	-1.358	1
A0A384JBN5	375	K	Bclhs1	Bclhs1	1	0.000714568	73.927	AEFEK(1)LAEGHAAR	3	-0.93386	2
A0A384JBN5	419	K	Bclhs1	Bclhs1	1	6.20091e-05	173.04	TPFVQK(1)ELEK	2	0.60655	3
A0A384JBN5	529	K	Bclhs1	Bclhs1	1	0.00182648	75.819	VSPGSAEK(1)QLK	2	-0.38254	1
A0A384JBN5	666	K	Bclhs1	Bclhs1	1	0.000320668	82.651	TLIVIPLK(1)YETEHK	3	0.80341	1
A0A384JBN5	768	K	Bclhs1	Bclhs1	1	0.00024143	95.094	EMK(1)DIVTPIQK	2	2.0469	1
A0A384JBP8	81	K	Uncharacterized protein	BCIN_03g03150	1	0.0538138	46.001	LLAK(1)DVTK	2	0.25809	1
A0A384JBP8	77	K	Uncharacterized protein	BCIN_03g03150	1	0.0333595	52.247	GLAFADK(1)LLAK	2	-0.52447	2
A0A384JBP8	164	K	Uncharacterized protein	BCIN_03g03150	1	0.000180001	106.67	DPK(1)DTSASSR	2	-2.3353	1
A0A384JBQ4	149	K	Ribosomal_L2_C domain-containing protein	BCIN_03g02530	1	0.00781936	72.23	VK(1)LPSGAK	2	-1.6837	2
A0A384JBQ4	159	K	Ribosomal_L2_C domain-containing protein	BCIN_03g02530	1	0.0120744	72.789	VIK(1)SSAR	2	1.5882	2
A0A384JBQ4	221	K	Ribosomal_L2_C domain-containing protein	BCIN_03g02530	1	6.11767e-07	100.7	GVAMNPVDHPHGGGNHQHIGK(1)ASTISR	4	0.16258	4
A0A384JBQ4	181	K	Ribosomal_L2_C domain-containing protein	BCIN_03g02530	0.999987	0.00122712	88.803	TDKPLLK(1)ASR	3	-0.16789	3
A0A384JBQ4	234	K	Ribosomal_L2_C domain-containing protein	BCIN_03g02530	1	1.10613e-07	124.12	YAAQGQK(1)AGLIAAR	2	0.63582	1
A0A384JBQ4	198	K	Ribosomal_L2_C domain-containing protein	BCIN_03g02530	1	0.00177021	144.38	NSWPK(1)TR	2	1.0795	6
A0A384JBQ4	60	K	Ribosomal_L2_C domain-containing protein	BCIN_03g02530	1	0.000216973	100.02	GAPLAK(1)VVFR	2	0.39812	4
A0A384JBQ4	46	K	Ribosomal_L2_C domain-containing protein	BCIN_03g02530	1	0.000273715	94.09	GVVK(1)DIIHDPGR	2	0.0084266	4
A0A384JBQ4	24	K	Ribosomal_L2_C domain-containing protein	BCIN_03g02530	1	0.000664559	106.6	LNK(1)APAQFR	2	0.39556	3
A0A384JBR1	307	K	Bclga1	Bclga1	1	0.00209368	79.659	LDEVK(1)TSAIK	2	-0.15796	2
A0A384JBR1	247	K	Bclga1	Bclga1	1	0.000192418	104.43	VCVK(1)VWELYR	2	-0.19162	1
A0A384JBR1	184	K	Bclga1	Bclga1	1	0.00947835	64.52	NIIGTK(1)FTCGSTGK	2	1.1033	1
A0A384JBS6	306	K	Uncharacterized protein	BCIN_03g03380	1	0.00152075	73.885	FGLFK(1)DHVVK	3	-0.11049	2
A0A384JBS6	455	K	Uncharacterized protein	BCIN_03g03380	1	0.0237492	59.597	GMWSGK(1)AAK	2	-1.3938	2
A0A384JBS6	534	K	Uncharacterized protein	BCIN_03g03380	1	0.000342747	81.632	SEPFGK(1)EAHDLATR	3	-0.11135	2
A0A384JBS6	367	K	Uncharacterized protein	BCIN_03g03380	1	2.01447e-10	132.51	PTESTEAPFRDEAK(1)EFLR	3	-0.42611	1
A0A384JBS6	163	K	Uncharacterized protein	BCIN_03g03380	1	1.78378e-15	163.79	IEVQHDMGNPESFLDTWK(1)GK	3	0.030618	4
A0A384JBS6	98	K	Uncharacterized protein	BCIN_03g03380	1	3.30662e-06	142.38	LPEEMIK(1)EGWLK	2	0.3885	2
A0A384JBS6	103	K	Uncharacterized protein	BCIN_03g03380	1	0.00505355	97.068	EGWLK(1)LR	2	0.68882	1
A0A384JBS6	136	K	Uncharacterized protein	BCIN_03g03380	1	0.000379087	90.476	SEDK(1)GLWQENGGR	2	0.75005	1
A0A384JBS6	575	K	Uncharacterized protein	BCIN_03g03380	1	2.77555e-08	123.35	ESFGK(1)ILVEEGYATVHQHSAEQSGNSK	4	-1.794	1
A0A384JBS6	724	K	Uncharacterized protein	BCIN_03g03380	1	1.10122e-13	161.99	TAK(1)EAEVVYIDYGNSEK	2	-0.39322	2
A0A384JBS6	844	K	Uncharacterized protein	BCIN_03g03380	1	0.0297082	54.343	GWEK(1)GFADVIK	2	-3.0619	1
A0A384JBS6	473	K	Uncharacterized protein	BCIN_03g03380	1	0.000810844	85.813	AK(1)LHVGSLQR	3	-0.015604	1
A0A384JBS6	301	K	Uncharacterized protein	BCIN_03g03380	1	0.00146386	74.841	AQHAK(1)FGLFK	3	-0.18665	3
A0A384JBS6	658	K	Uncharacterized protein	BCIN_03g03380	1	0.0266449	56.527	DVIVTQINEDGK(1)LK	2	-1.9219	1
A0A384JBU1	373	K	Bcsis1	Bcsis1	1	0.000153313	105.2	FPTSLTAEQK(1)R	2	-2.9389	2
A0A384JBU2	84	K	Transaldolase	BCIN_03g03360	1	5.35534e-05	102.4	LLVEFGK(1)EILK	2	-1.255	2
A0A384JBU2	189	K	Transaldolase	BCIN_03g03360	1	2.12971e-05	117.09	ILDWYK(1)ASTGK	2	-1.4931	5
A0A384JBU2	194	K	Transaldolase	BCIN_03g03360	1	9.35198e-07	106.39	ASTGK(1)TYSAQEDPGVESVK	3	0.50372	1
A0A384JBU2	61	K	Transaldolase	BCIN_03g03360	1	5.69417e-11	141.13	LIDTAVAYGK(1)EVEGDLEK	3	0.086679	4
A0A384JBU2	51	K	Transaldolase	BCIN_03g03360	1	1.82548e-08	140.35	AEYAK(1)LIDTAVAYGK	3	0.29954	8
A0A384JBU2	299	K	Transaldolase	BCIN_03g03360	1	6.44434e-09	150.05	FAFNEDAMAVEK(1)LR	3	-0.68	4
A0A384JBU2	121	K	Transaldolase	BCIN_03g03360	1	3.63194e-06	145.6	IIDLYK(1)EQGIDK	2	0.39164	5
A0A384JBU2	107	K	Transaldolase	BCIN_03g03360	1	1.33864e-05	156.01	FSFDTK(1)ATINK	2	0.30416	6
A0A384JBU2	315	K	Transaldolase	BCIN_03g03360	1	1.78152e-08	145.81	FAADAVTLK(1)DILK	2	-0.58542	1
A0A384JBU2	112	K	Transaldolase	BCIN_03g03360	1	0.00141383	123.72	ATINK(1)ALR	2	0.10091	5
A0A384JBU2	69	K	Transaldolase	BCIN_03g03360	1	0.0152768	72.607	EVEGDLEK(1)K	2	2.8231	3
A0A384JBU2	215	K	Transaldolase	BCIN_03g03360	1	0.00737774	98.458	AIFDYYK(1)K	2	0.72984	3
A0A384JBU2	88	K	Transaldolase	BCIN_03g03360	1	0.0315033	55.235	EILK(1)VVPGK	2	-0.54891	1
A0A384JBU2	93	K	Transaldolase	BCIN_03g03360	1	0.000363845	90.759	VVPGK(1)VSTEVDAR	2	0.17709	3
A0A384JBU2	46	K	Transaldolase	BCIN_03g03360	0.950135	7.05924e-07	117	K(0.95)AEYAK(0.05)LIDTAVAYGK	3	-0.45697	4
A0A384JBU2	45	K	Transaldolase	BCIN_03g03360	1	8.49503e-07	109.37	YQPQDATTNPSLILAASK(1)K	3	-0.15709	3
A0A384JBV7	106	K	Superoxide dismutase [Cu-Zn]	Bcsod1	1	1.51267e-15	168.26	TDAQGNATGSVQDSHIK(1)LIGPLSVIGR	3	-0.16421	2
A0A384JBV7	89	K	Superoxide dismutase [Cu-Zn]	Bcsod1	1	1.40257e-29	206.49	HVGDLGNFK(1)TDAQGNATGSVQDSHIK	4	-0.14385	4
A0A384JBV7	129	K	Superoxide dismutase [Cu-Zn]	Bcsod1	1	2.44514e-20	192.25	TVVVHSGTDDLGK(1)GENEESK	3	-0.15148	6
A0A384JBX5	833	K	AAA domain-containing protein	BCIN_03g02170	1	0.0666937	66.429	NLLVEK(1)K	2	-3.4814	1
A0A384JBX5	298	K	AAA domain-containing protein	BCIN_03g02170	1	0.0423696	47.844	LTVVNK(1)SEVR	2	1.8126	1
A0A384JBX5	825	K	AAA domain-containing protein	BCIN_03g02170	1	1.96533e-07	128.81	IVDEAYEK(1)CR	2	0.45585	2
A0A384JBX9	27	K	Uncharacterized protein	BCIN_03g03620	1	0.000657576	80.387	QGK(1)LPIPGWVDTVK	2	0.36061	1
A0A384JBX9	119	K	Uncharacterized protein	BCIN_03g03620	1	8.74241e-09	164.22	IGVLEQDEEK(1)GGR	2	0.1079	2
A0A384JBX9	23	K	Uncharacterized protein	BCIN_03g03620	1	4.77904e-05	120.06	FIDAYAAFLK(1)R	2	1.1657	3
A0A384JBY4	139	K	Uncharacterized protein	BCIN_03g03440	1	0.000925147	90.697	TDQAK(1)YFGDR	2	0.81739	3
A0A384JBY5	239	K	Uncharacterized protein	BCIN_03g03940	1	0.0143758	63.694	WEDPK(1)TGEIK	2	-2.8542	1
A0A384JBY5	250	K	Uncharacterized protein	BCIN_03g03940	1	2.29935e-06	112.44	DITVAK(1)DDGVRPGITAESLGK	3	-0.65871	1
A0A384JC06	108	K	Non-specific serine/threonine protein kinase	Bccla4	1	0.00492304	98.503	NK(1)WLILR	2	0.64531	1
A0A384JC06	607	K	Non-specific serine/threonine protein kinase	Bccla4	1	0.0179474	52.42	AQVAIK(1)QMDLAHQPR	3	-3.3312	1
A0A384JC13	59	K	Bcado1	Bcado1	1	7.77561e-16	173.35	HAAIYEDLLNNYSAK(1)LIAGGGAQNTAR	3	0.69973	1
A0A384JC13	239	K	Bcado1	Bcado1	1	0.0231379	65.246	DIK(1)EIAK	2	-0.45378	1
A0A384JC13	250	K	Bcado1	Bcado1	1	0.00164803	83.869	ALAALPK(1)ENK	2	-0.13103	3
A0A384JC13	114	K	Bcado1	Bcado1	1	0.000491939	130.63	VDK(1)TQPTGR	2	-2.3789	2
A0A384JC13	148	K	Bcado1	Bcado1	1	4.69609e-22	187.95	SMCTDLGAANHYDLEHLK(1)SPEVWK	3	-0.13172	1
A0A384JC13	44	K	Bcado1	Bcado1	0.999993	2.17635e-07	115.05	YGLKPNDAILAEEK(1)HAAIYEDLLNNYSAK	4	1.2332	1
A0A384JC33	172	K	Bcsup45	Bcsup45	1	9.46699e-06	110.38	DVVHK(1)FSVDLPK	3	-1.2117	1
A0A384JC33	250	K	Bcsup45	Bcsup45	1	0.0198314	66.799	LATK(1)VIK	2	-0.16484	1
A0A384JC33	17	K	Bcsup45	Bcsup45	1	0.00797953	71.501	NIEIWK(1)VK	2	-0.4585	3
A0A384JC51	37	K	NADH dehydrogenase [ubiquinone] 1 alpha subcomplex subunit	BCIN_03g02730	1	0.000240488	94.309	AGTFIAK(1)DR	2	-0.15942	1
A0A384JC59	5	K	Uncharacterized protein	BCIN_03g01900	1	0.00234014	136.8	PSQK(1)SFR	2	-0.22018	3
A0A384JC64	559	K	AA_TRNA_LIGASE_II domain-containing protein	BCIN_03g02940	1	7.99462e-05	89.358	VLLVPLSSHESFK(1)PFLK	3	0.27485	1
A0A384JC64	309	K	AA_TRNA_LIGASE_II domain-containing protein	BCIN_03g02940	1	0.00693828	63.989	HTQLAGK(1)TDVEK	3	1.2723	2
A0A384JC64	97	K	AA_TRNA_LIGASE_II domain-containing protein	BCIN_03g02940	1	0.0241985	58.132	FADWMCK(1)DPK	2	-3.278	1
A0A384JC64	314	K	AA_TRNA_LIGASE_II domain-containing protein	BCIN_03g02940	1	0.000127953	109.11	TDVEK(1)MAIGK	2	1.1707	2
A0A384JC64	129	K	AA_TRNA_LIGASE_II domain-containing protein	BCIN_03g02940	1	7.11835e-06	111.12	GVK(1)VVEEEEDPSK	2	0.25454	2
A0A384JC64	8	K	AA_TRNA_LIGASE_II domain-containing protein	BCIN_03g02940	1	0.0222219	50.108	STTTTLK(1)GQPLDR	2	0.20713	1
A0A384JC64	457	K	AA_TRNA_LIGASE_II domain-containing protein	BCIN_03g02940	1	0.000645786	107.79	LESLAK(1)ELK	2	0.18302	2
A0A384JC64	399	K	AA_TRNA_LIGASE_II domain-containing protein	BCIN_03g02940	1	0.0214401	51.286	SAYDLSVHAK(1)K	3	0.059136	1
A0A384JC64	351	K	AA_TRNA_LIGASE_II domain-containing protein	BCIN_03g02940	1	0.0345221	67.207	IGVDQSK(1)VR	2	-1.0159	1
A0A384JC64	587	K	AA_TRNA_LIGASE_II domain-containing protein	BCIN_03g02940	1	0.000379134	96.604	IDDSSASIGK(1)R	2	0.7795	1
A0A384JCA9	160	K	Protein YOP1	Bcyop1	1	0.00300503	83.429	VSAATDK(1)SL	2	1.3088	2
A0A384JCA9	16	K	Protein YOP1	Bcyop1	1	0.000829964	75.911	VQGTIAQIDK(1)ELSK	2	-0.1775	1
A0A384JCA9	153	K	Protein YOP1	Bcyop1	1	9.00782e-09	145.43	YFSGASK(1)VSAATDK	2	1.9765	3
A0A384JCA9	20	K	Protein YOP1	Bcyop1	1	9.67033e-06	106.32	ELSK(1)YPTLNNLEK	2	0.70363	1
A0A384JCD0	165	K	Bcade5	Bcade5	1	1.32237e-06	97.45	GVIIPTSK(1)EEAHQGLK	3	-0.1866	3
A0A384JCD0	767	K	Bcade5	Bcade5	1	0.00442812	74.464	VYTIGK(1)LIK	2	1.5345	1
A0A384JCD0	414	K	Bcade5	Bcade5	1	0.00833762	79.469	FDK(1)MFYR	2	-0.87809	3
A0A384JCD0	411	K	Bcade5	Bcade5	1	0.00940658	65.219	DAYTTVELIK(1)FDK	2	-2.9157	1
A0A384JCE1	655	K	Bcdoa1	Bcdoa1	1	0.000237678	79.885	QLATDNFEK(1)VHGLIK	3	0.50519	1
A0A384JCE1	581	K	Bcdoa1	Bcdoa1	1	0.021532	50.149	LSTHWPYK(1)DR	3	0.41731	2
A0A384JCH1	392	K	Bcsec61	Bcsec61	1	0.0535423	50.966	DVAK(1)QLK	2	0.055326	1
A0A384JCH1	395	K	Bcsec61	Bcsec61	1	6.39838e-09	152.47	QLK(1)DQGLVMAGHR	3	0.72906	5
A0A384JCH1	411	K	Bcsec61	Bcsec61	1	0.00499264	70.908	EQSMYK(1)ELK	2	-0.20362	3
A0A384JCK7	968	K	Uncharacterized protein	BCIN_03g05700	1	0.015175	48.006	LTQFIPIHK(1)GPDLQEDR	3	3.8073	1
A0A384JCL4	152	K	Bcfur1	Bcfur1	1	0.000569428	86.944	LFYDK(1)LPEDIAQR	2	-0.37531	2
A0A384JCL4	147	K	Bcfur1	Bcfur1	1	2.81153e-08	136.3	DEETSLPK(1)LFYDK	2	-0.69441	2
A0A384JCL4	134	K	Bcfur1	Bcfur1	1	0.00557273	82.452	IGK(1)ILIQR	2	0.36103	2
A0A384JCN3	198	K	Uncharacterized protein	BCIN_03g05840	1	1.65677e-09	125.75	NFSGK(1)EAGEWGVAAR	2	1.6146	2
A0A384JCN7	143	K	1,2-dihydroxy-3-keto-5-methylthiopentene dioxygenase	Bcadi1	1	0.00638299	92.47	LFK(1)EEPK	2	-0.052172	1
A0A384JCP8	146	K	Lactamase_B domain-containing protein	BCIN_03g05490	1	0.0123872	64.82	LLAYPEFK(1)GK	2	-0.027236	1
A0A384JCP8	279	K	Lactamase_B domain-containing protein	BCIN_03g05490	1	1.83242e-05	95.183	ETQGK(1)FTIGDEK	2	-0.10719	1
A0A384JCS7	483	K	Bcerg27	Bcerg27	1	0.000240665	97.163	TPK(1)TIDTGER	2	-1.7588	1
A0A384JCT4	433	K	Uncharacterized protein	BCIN_03g06200	1	0.00599622	67.952	TENIAGVK(1)DMR	2	-1.7892	2
A0A384JCT4	424	K	Uncharacterized protein	BCIN_03g06200	1	0.0150434	102.77	ASEYFK(1)R	2	-0.12686	2
A0A384JCT4	226	K	Uncharacterized protein	BCIN_03g06200	1	1.54965e-06	99.044	DTIEK(1)ENVDIRPTIAITR	3	0.61339	2
A0A384JCT5	161	K	Bcmrpl23	Bcmrpl23	1	0.000266779	77.746	AFEGAAHPYK(1)ENLVR	2	-1.5273	3
A0A384JCU0	27	K	Uncharacterized protein	BCIN_03g05210	1	0.0156269	61.409	GFYK(1)GTGSGSTGR	2	-3.8068	2
A0A384JCU6	208	K	PlsC domain-containing protein	BCIN_03g05100	1	1.2089e-07	123.28	NDVDGNGK(1)FGDESVK	2	0.3574	1
A0A384JCV3	163	K	Bcpsa1	Bcpsa1	1	0.0101002	65.295	FVEK(1)PVEFVGNR	2	4.3339	1
A0A384JCV3	320	K	Bcpsa1	Bcpsa1	1	1.39934e-11	180.11	STIVGWNSTIGK(1)WAR	2	0.99419	3
A0A384JCV3	31	K	Bcpsa1	Bcpsa1	1	0.00447208	93.649	PLVEFGNK(1)R	2	0.30676	2
A0A384JCW2	1033	K	Bcmyo2	Bcmyo2	1	0.000441902	127.76	LQEEEK(1)ELR	2	1.9982	2
A0A384JCX1	523	K	Uncharacterized protein	BCIN_03g06600	1	1.61831e-10	136.26	MLAEAEK(1)YK	2	-0.40723	5
A0A384JCX1	346	K	Uncharacterized protein	BCIN_03g06600	1	3.40605e-09	214.26	IQK(1)LITDYFNGK	2	-0.15139	4
A0A384JCX1	91	K	Uncharacterized protein	BCIN_03g06600	1	0.000717382	103.26	HFPFK(1)VIDR	3	-0.27394	8
A0A384JCX1	511	K	Uncharacterized protein	BCIN_03g06600	1	0.00198068	107.21	LSK(1)EDIER	2	0.017221	6
A0A384JCX1	457	K	Uncharacterized protein	BCIN_03g06600	1	1.0529e-16	206.63	DNNLLGK(1)FELTGIPPAPR	2	0.75957	1
A0A384JCX1	244	K	Uncharacterized protein	BCIN_03g06600	1	2.96822e-06	176.42	LVNHFVNEFK(1)R	3	-0.80496	6
A0A384JCX1	506	K	Uncharacterized protein	BCIN_03g06600	1	0.0008045	148.52	IVITNDK(1)GR	2	0.09231	7
A0A384JCX1	106	K	Uncharacterized protein	BCIN_03g06600	1	2.44637e-10	155.2	PVIEVEFK(1)GENK	2	0.84996	7
A0A384JCX1	525	K	Uncharacterized protein	BCIN_03g06600	1	5.65013e-06	125.54	YK(1)AEDEAEAER	2	0.62776	12
A0A384JCX1	355	K	Uncharacterized protein	BCIN_03g06600	1	7.67272e-09	168.98	LITDYFNGK(1)EPNK	3	-1.4424	4
A0A384JCX1	110	K	Uncharacterized protein	BCIN_03g06600	1	0.0001433	85.046	GENK(1)QFTPEEISSMILVK	3	0.49541	4
A0A384JCX1	185	K	Uncharacterized protein	BCIN_03g06600	1	2.04681e-09	126.84	IINEPTAAAIAYGLDK(1)K	3	0.62868	3
A0A384JCX1	75	K	Uncharacterized protein	BCIN_03g06600	1	4.94836e-06	164.92	K(1)FADSEVQADMK	2	-0.27661	19
A0A384JCX1	323	K	Uncharacterized protein	BCIN_03g06600	1	0.00368457	79.148	VLADAK(1)IDK	2	0.2226	4
A0A384JCX1	561	K	Uncharacterized protein	BCIN_03g06600	1	1.61887e-20	197.1	SSLSEADHELSK(1)SIQDPAAK	3	-0.028621	4
A0A384JCX1	569	K	Uncharacterized protein	BCIN_03g06600	1	7.72003e-14	175.01	SIQDPAAK(1)AELQASVDK	3	-1.6715	3
A0A384JCX1	606	K	Uncharacterized protein	BCIN_03g06600	1	7.16774e-14	181.58	EEYSQQEADLEAAIK(1)K	3	-0.47655	4
A0A384JCX1	69	K	Uncharacterized protein	BCIN_03g06600	1	2.26908e-15	221.59	NQVAMNPINTVFDAK(1)R	3	-0.21886	20
A0A384JCX1	98	K	Uncharacterized protein	BCIN_03g06600	1	0.00211669	72.29	AGK(1)PVIEVEFK	2	0.96818	2
A0A384JCX1	499	K	Uncharacterized protein	BCIN_03g06600	1	0.000152317	142.71	SNK(1)IVITNDK	2	-0.12029	4
A0A384JCX1	544	K	Uncharacterized protein	BCIN_03g06600	1	9.364e-06	165.63	NALEGK(1)AYQIR	2	0.2723	4
A0A384JCX1	86	K	Uncharacterized protein	BCIN_03g06600	1	1.83607e-13	157.23	KFADSEVQADMK(1)HFPFK	3	-1.9744	18
A0A384JCX4	47	K	Bcqcr6	Bcqcr6	1	4.95882e-11	149.36	DDGGEGEAK(1)DPSGATPDKR	3	-0.79993	1
A0A384JCX7	204	K	Uricase	BCIN_03g06830	1	0.0115137	68.371	EAIPK(1)FDK	2	3.6136	1
A0A384JCX7	207	K	Uricase	BCIN_03g06830	1	0.0031657	82.417	FDK(1)AFDDAR	2	-0.36082	3
A0A384JCX7	199	K	Uricase	BCIN_03g06830	1	1.45122e-08	135.5	TFAGLDAVK(1)EAIPK	2	3.2044	3
A0A384JCX7	218	K	Uricase	BCIN_03g06830	1	0.00254324	65.887	NITMK(1)TFAEENSPSVQNTMYK	3	-0.86687	1
A0A384JCX7	301	K	Uricase	BCIN_03g06830	1	0.0283413	84.244	TPVTPK(1)L	2	-0.53273	2
A0A384JD15	145	K	Bcmrps9	Bcmrps9	1	0.0127702	62.466	YHK(1)IVETLHR	3	-0.61282	1
A0A384JD19	302	K	Bccon7	Bccon7	1	0.000280574	91.961	MYK(1)CGHQGCEK	3	-0.68259	1
A0A384JD22	128	K	Uncharacterized protein	BCIN_03g06990	1	0.0131608	89.296	K(1)FGGPGAR	2	0.46409	2
A0A384JD22	87	K	Uncharacterized protein	BCIN_03g06990	1	0.000201787	93.766	QAISK(1)AIVAYYQK	2	0.3368	3
A0A384JD22	106	K	Uncharacterized protein	BCIN_03g06990	1	2.75546e-06	136.93	NQLK(1)QALVTYDR	2	0.30182	2
A0A384JD22	95	K	Uncharacterized protein	BCIN_03g06990	1	3.94689e-14	223.06	AIVAYYQK(1)FVDEHSK	2	-0.31917	5
A0A384JD22	102	K	Uncharacterized protein	BCIN_03g06990	1	8.21485e-06	132.5	FVDEHSK(1)NQLK	3	1.2645	2
A0A384JD22	26	K	Uncharacterized protein	BCIN_03g06990	1	0.0517936	51.787	AGK(1)GLVK	2	0.037408	2
A0A384JD22	12	K	Uncharacterized protein	BCIN_03g06990	1	2.44197e-07	203.61	ASNQSVQCFGK(1)K	2	0.36886	2
A0A384JD30	54	K	Bctom22	Bctom22	1	0.00122106	74.853	ISALK(1)DIVPASTR	2	0.34901	2
A0A384JD38	189	K	Uncharacterized protein	BCIN_03g07260	1	8.65788e-16	218.9	QGEDNSEAK(1)EGEPSDK	2	-0.11888	1
A0A384JD38	201	K	Uncharacterized protein	BCIN_03g07260	1	0.000490682	94.801	AAASK(1)EPQSK	2	-1.3408	1
A0A384JD40	240	K	Bcgst25	Bcgst25	1	5.09625e-15	205.18	AK(1)EVEEEEEEAPAAPK	3	-0.16924	4
A0A384JD40	412	K	Bcgst25	Bcgst25	1	0.000860335	87.568	EYPWADGK(1)VFK	2	-0.5836	6
A0A384JD40	273	K	Bcgst25	Bcgst25	1	0.000272159	131.82	PTIPLDEWK(1)R	2	0.03482	8
A0A384JD40	226	K	Bcgst25	Bcgst25	0.957445	0.00243437	78.342	AEAPK(0.957)AEK(0.043)PK	3	0.14035	1
A0A384JD40	38	K	Bcgst25	Bcgst25	1	4.08822e-15	158.37	ANNIELDIVETEPAK(1)GVSEDYLK	3	0.59295	3
A0A384JD40	254	K	Bcgst25	Bcgst25	1	1.13735e-15	214.45	EVEEEEEEAPAAPK(1)AK	2	0.14251	3
A0A384JD40	136	K	Bcgst25	Bcgst25	1	2.4595e-15	166.49	ATAK(1)CISVIEEHLLNNTYLAGER	3	0.6114	1
A0A384JD40	382	K	Bcgst25	Bcgst25	1	0.00239713	87.258	LDASK(1)PEDR	2	-0.53043	1
A0A384JD40	46	K	Bcgst25	Bcgst25	1	4.42918e-05	106.62	GVSEDYLK(1)INK	2	0.44535	1
A0A384JD40	177	K	Bcgst25	Bcgst25	1	0.00133346	126.07	GFQFFFDK(1)K	2	-0.37033	5
A0A384JD40	86	K	Bcgst25	Bcgst25	1	0.00225766	99.136	TTLLGK(1)TK	2	0.17351	3
A0A384JD40	264	K	Bcgst25	Bcgst25	1	5.23047e-07	111.34	HPLESLAK(1)PTIPLDEWK	3	0.14786	4
A0A384JD40	404	K	Bcgst25	Bcgst25	1	1.61407e-11	176.4	PLVVNGK(1)EYPWADGK	3	0.05038	3
A0A384JD42	240	K	Uncharacterized protein	BCIN_03g07630	1	0.00888951	64.711	EDK(1)INALVR	2	-1.1572	2
A0A384JD42	127	K	Uncharacterized protein	BCIN_03g07630	1	9.53595e-05	128.01	MTK(1)ATLEMLK	2	-1.648	3
A0A384JD42	161	K	Uncharacterized protein	BCIN_03g07630	1	0.0267173	63.565	GYGK(1)VDK	2	0.59041	3
A0A384JD42	32	K	Uncharacterized protein	BCIN_03g07630	1	0.000519521	115.78	EAK(1)AAETEK	2	-0.044098	2
A0A384JD42	20	K	Uncharacterized protein	BCIN_03g07630	1	6.54523e-06	104.84	SATTTPTAQQVLIPETLLK(1)K	3	0.087773	1
A0A384JD42	107	K	Uncharacterized protein	BCIN_03g07630	1	0.0047129	148.54	K(1)ILQLLR	2	0.33112	2
A0A384JD42	59	K	Uncharacterized protein	BCIN_03g07630	1	0.00131324	88.056	YVK(1)EYRDEER	3	-0.081181	2
A0A384JD42	38	K	Uncharacterized protein	BCIN_03g07630	1	0.00643784	78.516	AAETEK(1)VK	2	0.6169	2
A0A384JD42	76	K	Uncharacterized protein	BCIN_03g07630	1	1.90074e-06	106.38	VAK(1)QSGSFYIPAEPK	3	1.6811	2
A0A384JD42	224	K	Uncharacterized protein	BCIN_03g07630	1	1.13379e-06	118.52	K(1)FNHYVLGGDLGNR	3	0.37245	3
A0A384JD42	100	K	Uncharacterized protein	BCIN_03g07630	1	0.0158585	66.073	GINK(1)IAPK	2	-0.1973	2
A0A384JD53	391	K	Polyadenylate-binding protein	BCIN_03g04810	1	2.07738e-05	112.42	DTPAETAEAEEK(1)K	2	3.5113	1
A0A384JD53	189	K	Polyadenylate-binding protein	BCIN_03g04810	1	1.16059e-40	249.96	VAQDESGASK(1)GYGFVHYETDEAAAQAIK	3	-0.1714	4
A0A384JD53	306	K	Polyadenylate-binding protein	BCIN_03g04810	1	0.000229278	69.845	GFGFVNFINHEHAATAVDELNGK(1)DFK	4	-0.25538	2
A0A384JD53	217	K	Polyadenylate-binding protein	BCIN_03g04810	1	0.00869794	72.705	HVNGMLLNEK(1)K	2	-1.1996	1
A0A384JD53	309	K	Polyadenylate-binding protein	BCIN_03g04810	1	0.00100468	85.813	DFK(1)GQDLYVGR	2	-0.34168	3
A0A384JD53	342	K	Polyadenylate-binding protein	BCIN_03g04810	1	0.000486846	90.614	ASK(1)YQGVNLYVK	2	0.42045	3
A0A384JD53	227	K	Polyadenylate-binding protein	BCIN_03g04810	1	0.0094664	63.076	VFVGHHIPK(1)K	3	1.2057	2
A0A384JD53	435	K	Polyadenylate-binding protein	BCIN_03g04810	1	2.1141e-14	197.67	SK(1)GFGFVCFNNPDEATK	2	0.20238	2
A0A384JD53	281	K	Polyadenylate-binding protein	BCIN_03g04810	1	0.051572	47.187	DAETGK(1)SR	2	-0.23	1
A0A384JD53	754	K	Polyadenylate-binding protein	BCIN_03g04810	1	3.11594e-10	147.12	AK(1)VDEALTVYDEYVK	2	0.45888	1
A0A384JD53	376	K	Polyadenylate-binding protein	BCIN_03g04810	1	9.52419e-16	217.48	ELFQSFGSITSAK(1)VMR	2	-0.16448	6
A0A384JD53	780	K	Polyadenylate-binding protein	BCIN_03g04810	1	3.74008e-15	205.47	NRGEGEGEAGETK(1)EGDEK	3	0.037721	2
A0A384JD53	264	K	Polyadenylate-binding protein	BCIN_03g04810	1	6.4147e-16	222.57	ELFEK(1)FGDVTSASLAR	2	0.02456	2
A0A384JD53	128	K	Polyadenylate-binding protein	BCIN_03g04810	1	9.80261e-09	159.5	ALEELNYTLIK(1)GR	2	2.2043	1
A0A384JD53	238	K	Polyadenylate-binding protein	BCIN_03g04810	1	1.71639e-08	130.72	FEEMK(1)ANFTNIYVK	2	2.5764	2
A0A384JD53	233	K	Polyadenylate-binding protein	BCIN_03g04810	1	0.00171074	100.09	QSK(1)FEEMK	2	0.65582	5
A0A384JD53	361	K	Polyadenylate-binding protein	BCIN_03g04810	1	6.65073e-07	189.24	NLDDDIDDEK(1)LR	2	-0.14875	3
A0A384JD53	450	K	Polyadenylate-binding protein	BCIN_03g04810	1	2.38688e-06	99.846	GFGFVCFNNPDEATK(1)AVSDMNQR	3	-0.38333	1
A0A384JD56	147	K	Glycine cleavage system H protein	Bcgcv3	1	3.55335e-15	161.04	GPEDETSAGGWVAK(1)VEVGEQGVK	3	-0.67318	3
A0A384JD56	50	K	Glycine cleavage system H protein	Bcgcv3	1	5.78886e-10	135.72	YTK(1)DHEWILLSPDNK	3	-0.32584	2
A0A384JD57	124	K	Uncharacterized protein	BCIN_03g06970	1	0.0090165	83.364	TGMK(1)IGR	2	-0.50573	2
A0A384JD57	60	K	Uncharacterized protein	BCIN_03g06970	1	0.00383272	90.37	VTGGMK(1)VK	2	-0.056622	6
A0A384JD57	85	K	Uncharacterized protein	BCIN_03g06970	1	0.000422199	86.772	CK(1)ELGITALHVK	2	-2.1237	3
A0A384JD57	95	K	Uncharacterized protein	BCIN_03g06970	1	0.0146663	55.98	ELGITALHVK(1)IR	3	-0.18058	1
A0A384JD69	212	K	Bcses1	Bcses1	1	6.24917e-15	171.29	EYMAK(1)TAQLEQFDEELYK	3	-1.2397	3
A0A384JD69	292	K	Bcses1	Bcses1	1	9.02895e-06	96.447	VHQFEK(1)IEQFVLTDPEK	3	0.32464	3
A0A384JD69	97	K	Bcses1	Bcses1	1	6.33416e-14	217.01	TWDDAAAEK(1)EVLLNK	2	0.3954	3
A0A384JD69	61	K	Bcses1	Bcses1	1	9.24076e-09	218.82	INETQK(1)EIGAK	2	-0.3578	1
A0A384JD69	140	K	Bcses1	Bcses1	1	3.91002e-05	114.72	TWAPQGVTVEK(1)K	2	-0.23793	2
A0A384JD69	55	K	Bcses1	Bcses1	1	0.000194586	77.899	TQYAATQVNSK(1)INETQK	3	-2.0912	1
A0A384JD69	79	K	Bcses1	Bcses1	1	0.00174646	74.392	AKEDATELLQK(1)K	3	0.3398	2
A0A384JD73	434	K	Bccat2	Bccat2	1	0.000224933	93.336	VQAYQGYGK(1)GLIK	2	0.82289	1
A0A384JD73	397	K	Bccat2	Bccat2	1	0.0134453	53.565	SNLPDPTPLK(1)FHITK	3	-0.2221	1
A0A384JD73	296	K	Bccat2	Bccat2	1	0.034734	52.167	ANPSNAK(1)ILK	2	-1.1116	1
A0A384JD73	257	K	Bccat2	Bccat2	1	3.09219e-10	141.31	VMHEVDGNQLNTSELEQQFK(1)R	3	1.6042	2
A0A384JD73	262	K	Bccat2	Bccat2	1	0.0467803	43.808	IYEK(1)AEK	2	-0.2711	1
A0A384JD73	176	K	Bccat2	Bccat2	1	2.33575e-05	110.92	AAAISTAVLEFK(1)K	2	2.1258	2
A0A384JD74	27	K	Bcrpl25	Bcrpl25	1	0.000114152	102.52	ATLK(1)GVHSHK	3	-0.089615	1
A0A384JD74	131	K	Bcrpl25	Bcrpl25	1	0.000524463	90.697	INTLIRPDGSK(1)K	3	-0.25211	2
A0A384JD74	120	K	Bcrpl25	Bcrpl25	1	8.77683e-17	178.06	LYDIDTVK(1)INTLIRPDGSK	3	0.41081	2
A0A384JD74	85	K	Bcrpl25	Bcrpl25	1	3.46248e-09	162.93	VIIHPLNTESAMK(1)K	3	0.12751	4
A0A384JD74	47	K	Bcrpl25	Bcrpl25	1	0.000884963	97.277	RPK(1)TLQLSR	3	0.097348	3
A0A384JD74	107	K	Bcrpl25	Bcrpl25	1	0.0591403	43.185	AQIK(1)EALK	2	3.6105	1
A0A384JD74	103	K	Bcrpl25	Bcrpl25	1	0.00413271	110.9	ANK(1)AQIK	2	0.27619	2
A0A384JD74	72	K	Bcrpl25	Bcrpl25	1	8.44702e-11	136.49	LDEHK(1)VIIHPLNTESAMK	4	0.51448	5
A0A384JD74	23	K	Bcrpl25	Bcrpl25	1	0.00295485	71.524	ANAAAK(1)ATLK	2	-0.58798	1
A0A384JD77	124	K	Uncharacterized protein	BCIN_03g07110	1	0.0214758	59.067	HVAGK(1)VLGFFY	2	-1.9294	3
A0A384JD77	32	K	Uncharacterized protein	BCIN_03g07110	1	0.0053102	83.647	PSSK(1)VIVK	2	0.045164	1
A0A384JD77	36	K	Uncharacterized protein	BCIN_03g07110	1	6.56872e-06	128.03	VIVK(1)FLGVMQK	2	-0.24493	7
A0A384JD77	71	K	Uncharacterized protein	BCIN_03g07110	1	0.000167825	146.71	LNK(1)TGVISPR	2	-0.59474	3
A0A384JD77	92	K	Uncharacterized protein	BCIN_03g07110	1	0.000491966	117.53	WVVK(1)LLPSR	2	-0.22198	6
A0A384JD77	60	K	Uncharacterized protein	BCIN_03g07110	1	4.05717e-05	108.31	SGK(1)VVVQLNGR	2	0.69507	2
A0A384JD77	88	K	Uncharacterized protein	BCIN_03g07110	1	0.000109576	119.34	IEDFEK(1)WVVK	2	-0.27753	8
A0A384JD77	43	K	Uncharacterized protein	BCIN_03g07110	1	6.81748e-16	174.82	FLGVMQK(1)HGYIGEFEEVDDHR	4	0.33276	9
A0A384JD77	82	K	Uncharacterized protein	BCIN_03g07110	1	0.000180741	150.04	YNVK(1)IEDFEK	2	-0.27794	5
A0A384JD95	315	K	Uncharacterized protein	BCIN_03g06730	1	0.00321823	93.166	YK(1)LTFGGR	2	0.2519	2
A0A384JD95	385	K	Uncharacterized protein	BCIN_03g06730	1	0.000324424	86.803	SVDIAFDEK(1)HPLR	3	-1.2293	1
A0A384JD96	1238	K	TIP120 domain-containing protein	BCIN_03g07250	1	0.000469285	85.554	IIAGLK(1)DEHDIR	3	-0.8502	1
A0A384JD96	1198	K	TIP120 domain-containing protein	BCIN_03g07250	1	9.67072e-05	128.36	HK(1)VDDGLEVR	2	1.4304	2
A0A384JD98	27	K	Ribosomal_L7Ae domain-containing protein	BCIN_03g06530	1	0.000585463	111.61	AAK(1)NPLIEK	2	0.93641	2
A0A384JD98	33	K	Ribosomal_L7Ae domain-containing protein	BCIN_03g06530	1	0.0155348	100.39	NPLIEK(1)R	2	-0.036018	4
A0A384JD98	259	K	Ribosomal_L7Ae domain-containing protein	BCIN_03g06530	1	0.016064	85.212	ALESAIK(1)I	2	-0.082419	3
A0A384JD98	115	K	Ribosomal_L7Ae domain-containing protein	BCIN_03g06530	1	0.00507357	70.399	LLK(1)EATAIK	2	1.3612	2
A0A384JD98	121	K	Ribosomal_L7Ae domain-containing protein	BCIN_03g06530	1	0.0131925	65.535	EATAIK(1)EGK	2	0.42221	1
A0A384JD98	106	K	Ribosomal_L7Ae domain-containing protein	BCIN_03g06530	1	0.000838542	99.973	YRPETK(1)PEK	3	0.84366	8
A0A384JD98	196	K	Ribosomal_L7Ae domain-containing protein	BCIN_03g06530	1	0.00402112	150.4	LGTVVHK(1)K	2	-0.39495	2
A0A384JD98	96	K	Ribosomal_L7Ae domain-containing protein	BCIN_03g06530	1	0.0207034	59.116	NTAAQALK(1)LLNK	2	-0.28566	1
A0A384JD98	150	K	Ribosomal_L7Ae domain-containing protein	BCIN_03g06530	1	3.8613e-07	122.45	YGLNHVVGLIEAK(1)K	2	0.78936	4
A0A384JD98	55	K	Ribosomal_L7Ae domain-containing protein	BCIN_03g06530	1	4.48287e-05	111.61	MVK(1)WPEYVR	2	-0.7042	8
A0A384JD98	242	K	Ribosomal_L7Ae domain-containing protein	BCIN_03g06530	1	6.80346e-07	121.68	HWGGGIMGAK(1)ANAR	3	-0.27147	9
A0A384JD98	223	K	Ribosomal_L7Ae domain-containing protein	BCIN_03g06530	1	2.88255e-10	143.93	LVQAIK(1)EGHDESATR	3	0.017189	2
A0A384JDA3	613	K	MIF4G domain-containing protein	BCIN_03g06810	1	0.0563523	65.246	EAELLAK(1)R	2	-2.3819	1
A0A384JDA3	1005	K	MIF4G domain-containing protein	BCIN_03g06810	1	0.000199927	103.08	AALNK(1)MTPEK	2	-0.42944	1
A0A384JDA3	630	K	MIF4G domain-containing protein	BCIN_03g06810	1	5.24142e-06	114.64	AEADK(1)ANAAENDR	2	-0.65145	1
A0A384JDA3	1244	K	MIF4G domain-containing protein	BCIN_03g06810	1	0.00435581	74.92	GWASK(1)EANK	2	-2.582	2
A0A384JDA3	575	K	MIF4G domain-containing protein	BCIN_03g06810	0.999415	0.0243705	57.288	AK(0.001)EEADAK(0.999)AAAEK	3	-0.57188	1
A0A384JDA3	583	K	MIF4G domain-containing protein	BCIN_03g06810	1	3.26159e-05	111.94	AQK(1)EADDELER	2	0.0045703	2
A0A384JDA3	1071	K	MIF4G domain-containing protein	BCIN_03g06810	1	7.84345e-14	174.52	MLETMSPDIK(1)DESILDK	2	-4.0819	1
A0A384JDA3	532	K	MIF4G domain-containing protein	BCIN_03g06810	1	2.65015e-05	114.72	VDEAK(1)NEEAAK	2	0.053529	2
A0A384JDB9	329	K	Adenylyl cyclase-associated protein	Bcsrv2	1	0.000736148	102.07	GADVTK(1)GLR	2	4.3901	3
A0A384JDE2	363	K	Uncharacterized protein	BCIN_03g05600	1	0.00460114	72.209	APDGNNMTFDFK(1)R	2	-3.4869	1
A0A384JDE5	74	K	Bcbrn2	Bcbrn2	1	0.000135019	138.25	ADVSK(1)VPEVR	2	0.73296	3
A0A384JDE5	56	K	Bcbrn2	Bcbrn2	1	0.000925769	86.772	VVK(1)EIEELGSK	2	2.6504	2
A0A384JDE5	64	K	Bcbrn2	Bcbrn2	1	3.63669e-08	128.68	EIEELGSK(1)GFAIK	2	0.62192	2
A0A384JDE5	178	K	Bcbrn2	Bcbrn2	1	0.0344185	56.258	SFAK(1)DCGK	2	-0.66675	2
A0A384JDE5	9	K	Bcbrn2	Bcbrn2	1	4.85045e-06	107.99	SASSAPFK(1)TLEGK	2	-0.72927	2
A0A384JDE5	14	K	Bcbrn2	Bcbrn2	1	3.99363e-06	111.64	TLEGK(1)VALVTGSGR	2	0.8421	2
A0A384JDE8	473	K	NAD-specific glutamate dehydrogenase	Bcgdh2	1	0.0184332	64.711	ELK(1)ELISR	2	2.2099	1
A0A384JDG2	200	K	Bcrpa49	Bcrpa49	1	0.0208631	63.426	PAK(1)LDAAK	2	-0.69571	1
A0A384JDG5	84	K	Elongation factor Tu	Bctuf1	1	1.24534e-06	106.92	QAEK(1)GMASFLDYGAIDK	2	-2.2295	1
A0A384JDG5	303	K	Elongation factor Tu	Bctuf1	1	0.00141028	86.114	TK(1)VTDIETFK	2	-0.92578	1
A0A384JDG5	97	K	Elongation factor Tu	Bctuf1	1	7.86802e-11	143.46	GMASFLDYGAIDK(1)APEER	2	-1.4994	2
A0A384JDG5	295	K	Elongation factor Tu	Bctuf1	1	0.000134823	87.447	DSEVEIVGK(1)GDQIIK	3	0.39461	1
A0A384JDG5	311	K	Elongation factor Tu	Bctuf1	1	0.00133346	126.07	VTDIETFK(1)K	2	-0.57502	3
A0A384JDG5	79	K	Elongation factor Tu	Bctuf1	1	0.00755989	77.358	TTLTAAITK(1)R	2	-0.11729	2
A0A384JDG7	447	K	Bcapn1	Bcapn1	1	0.0433576	75.043	EFK(1)EEEQR	2	0.5222	1
A0A384JDG9	733	K	Uncharacterized protein	BCIN_03g08260	1	3.83871e-05	96.464	STVGSFEK(1)AFFNVR	2	-1.4928	1
A0A384JDG9	273	K	Uncharacterized protein	BCIN_03g08260	1	7.7249e-06	131.17	SETGAEK(1)VTDK	2	2.9429	1
A0A384JDG9	511	K	Uncharacterized protein	BCIN_03g08260	1	0.00446869	87.476	YK(1)ITTWPR	2	0.49719	1
A0A384JDH5	164	K	Bchem3	Bchem3	1	0.0197139	40.177	AGSNYK(1)SLSELPAGSVVGTSSVR	3	1.0999	1
A0A384JDH8	35	K	Bccnb1	Bccnb1	1	5.4867e-06	174.9	LDK(1)DNSGTIER	2	-1.3683	2
A0A384JDI7	119	K	Bcnap1	Bcnap1	1	1.03212e-05	138.22	YFAK(1)FTPLYQK	2	-0.48778	2
A0A384JDI7	231	K	Bcnap1	Bcnap1	1	3.76068e-31	229.69	TITK(1)TYFYQNESGYGGDFIYDHAEGDK	3	-0.96557	2
A0A384JDI7	159	K	Bcnap1	Bcnap1	1	7.32711e-37	273.41	SGEEDDEEHDAEQAEK(1)VDESAEK	3	0.21397	2
A0A384JDI7	57	K	Bcnap1	Bcnap1	1	0.000307783	75.017	ATAASIFAQNPK(1)LVEMIQGK	3	2.045	1
A0A384JDI7	329	K	Bcnap1	Bcnap1	1	1.22385e-06	120.54	LELDYQLGEDIK(1)EK	2	0.30933	1
A0A384JDI7	143	K	Bcnap1	Bcnap1	1	6.53237e-31	219.73	IVNGEVEPTEEEIK(1)SGEEDDEEHDAEQAEK	3	-0.41915	1
A0A384JDI7	126	K	Bcnap1	Bcnap1	1	0.0133381	89.046	FTPLYQK(1)R	2	-3.0348	2
A0A384JDJ8	427	K	D-3-phosphoglycerate dehydrogenase	BCIN_03g06180	1	1.4358e-10	125.23	VNEILGDHNVDK(1)QITDNK	3	1.6558	1
A0A384JDJ8	59	K	D-3-phosphoglycerate dehydrogenase	BCIN_03g06180	0.999971	0.018828	61.48	QLKPFDK(1)ENIK	3	0.63464	1
A0A384JDJ8	191	K	D-3-phosphoglycerate dehydrogenase	BCIN_03g06180	1	9.33288e-05	90.498	SNELHNGVWNK(1)VSNK	3	-0.30904	2
A0A384JDJ8	118	K	D-3-phosphoglycerate dehydrogenase	BCIN_03g06180	1	0.00846668	85.265	LSEK(1)VLR	2	0.68326	2
A0A384JDJ8	273	K	D-3-phosphoglycerate dehydrogenase	BCIN_03g06180	1	0.00159589	69.971	NLIGK(1)AQFDQMK	2	-0.13693	1
A0A384JDJ8	100	K	D-3-phosphoglycerate dehydrogenase	BCIN_03g06180	1	0.0141928	62.287	SSLPEAELIEK(1)IR	2	1.7883	1
A0A384JDK9	61	K	Bcccg1	Bcccg1	1	9.36448e-14	183.74	DKADESGHNTK(1)ADVHK	4	-0.39188	1
A0A384JDK9	66	K	Bcccg1	Bcccg1	1	0.00259459	86.014	ADVHK(1)EAAK	2	1.5042	1
A0A384JDN0	359	K	Bcura3	Bcura3	1	0.0341542	52.495	AEDPK(1)WEAER	2	-1.4369	1
A0A384JDP2	237	K	Septin-type G domain-containing protein	BCIN_03g09000	1	4.3016e-14	222.16	ADTLTDEEIAAFK(1)SR	3	-0.86087	4
A0A384JDP2	359	K	Septin-type G domain-containing protein	BCIN_03g09000	1	0.00292135	65.184	LTAMGVTQDPNVFK(1)EVNPAVK	3	1.1583	2
A0A384JDP2	330	K	Septin-type G domain-containing protein	BCIN_03g09000	1	6.72574e-22	223.36	THMEELK(1)EHTNNALYENYR	3	0.2828	1
A0A384JDP2	245	K	Septin-type G domain-containing protein	BCIN_03g09000	1	6.2694e-07	116.39	ILADIK(1)HHDIQIFEGPHYEK	3	0.96876	3
A0A384JDP2	377	K	Septin-type G domain-containing protein	BCIN_03g09000	1	0.00179141	82.287	QLHEQK(1)LAK	3	0.79364	2
A0A384JDP2	269	K	Septin-type G domain-containing protein	BCIN_03g09000	1	1.07943e-11	186.05	DDEETIAENK(1)EIMDK	2	-0.83484	3
A0A384JDP2	392	K	Septin-type G domain-containing protein	BCIN_03g09000	1	0.00011948	143.5	MVFQQK(1)VAEK	2	0.7493	1
A0A384JDP2	215	K	Septin-type G domain-containing protein	BCIN_03g09000	1	0.0002851	88.101	LHTK(1)VNLIPVIAK	3	-0.67151	2
A0A384JDP2	366	K	Septin-type G domain-containing protein	BCIN_03g09000	1	1.14977e-06	178.15	EVNPAVK(1)QEEER	2	-0.48381	2
A0A384JDP2	415	K	Septin-type G domain-containing protein	BCIN_03g09000	1	0.00476329	86.136	EMK(1)EQLER	2	-0.17799	3
A0A384JDP2	380	K	Septin-type G domain-containing protein	BCIN_03g09000	1	0.0467153	47.228	LAK(1)MEAEMK	2	-2.384	1
A0A384JDP5	57	K	Uncharacterized protein	BCIN_03g07950	1	0.00176129	85.862	TK(1)FPEEGR	2	-1.0295	1
A0A384JDP6	189	K	Bclhp1	Bclhp1	1	2.00746e-08	125.47	YLVVEGEEGK(1)ETVK	2	0.25058	1
A0A384JDP6	77	K	Bclhp1	Bclhp1	1	0.0100662	93.649	K(1)FNYDEPR	2	-0.98881	1
A0A384JDP6	54	K	Bclhp1	Bclhp1	0.999998	8.52806e-32	248.18	MEDAEAKPEIK(1)EENVEAANGDVK	3	-1.3916	1
A0A384JDR5	159	K	Bcscd1	Bcscd1	1	1.29629e-11	182.02	WNEGDGENDFLK(1)VFK	2	-0.68615	2
A0A384JDR5	131	K	Bcscd1	Bcscd1	1	0.000685329	73.415	GHSHATNEHYYK(1)K	4	-0.25661	1
A0A384JDR5	138	K	Bcscd1	Bcscd1	0.996533	2.36037e-05	96.464	VNGVWK(0.997)FAGLK(0.003)PLVR	3	-0.39794	1
A0A384JDR5	114	K	Bcscd1	Bcscd1	1	0.0273064	60.019	AADLK(1)EIK	2	0.31091	2
A0A384JDR5	143	K	Bcscd1	Bcscd1	1	0.00491786	71.379	FAGLK(1)PLVR	2	-0.17373	1
A0A384JDR5	109	K	Bcscd1	Bcscd1	1	0.0162459	54.343	AGHQVYK(1)AADLK	3	-0.019199	2
A0A384JDR5	162	K	Bcscd1	Bcscd1	1	0.00465464	102.71	VFK(1)GSYK	2	-0.87942	1
A0A384JDR5	89	K	Bcscd1	Bcscd1	1	1.20863e-06	100.43	WEK(1)ISDDYVIGHHQLR	3	-0.35793	4
A0A384JDU7	90	K	40S ribosomal protein S12	Bcrps12	1	1.06588e-06	106.42	LVVALCSEHK(1)IPLIK	3	-0.055218	2
A0A384JDU7	95	K	40S ribosomal protein S12	Bcrps12	1	0.000120751	134.57	IPLIK(1)VPDGK	2	0.63641	6
A0A384JDU7	40	K	40S ribosomal protein S12	Bcrps12	1	1.29837e-06	130.72	GVLK(1)LALMHDGLAR	2	0.046804	14
A0A384JDU7	129	K	40S ribosomal protein S12	Bcrps12	1	4.47997e-20	189.56	VVNCSCVVVK(1)DWGEESQER	3	-0.80526	4
A0A384JDU7	100	K	40S ribosomal protein S12	Bcrps12	1	4.61298e-07	109.77	VPDGK(1)QLGEWAGLCVLDR	3	-0.029609	1
A0A384JDU7	79	K	40S ribosomal protein S12	Bcrps12	1	4.33864e-15	183.36	QAHMCVLNEACEEEAYK(1)K	3	-1.3054	5
A0A384JDX5	47	K	Uncharacterized protein	BCIN_03g08370	1	0.00488068	71.614	VWDSINK(1)GR	2	0.36656	2
A0A384JDY5	83	K	Bcpro2	Bcpro2	1	0.052943	46.462	GK(1)YEDMLK	2	3.0774	1
A0A384JDZ7	76	K	Oxidored_q6 domain-containing protein	BCIN_04g00320	1	0.0528499	47.556	EVLLPSQEGK(1)K	2	-0.38352	1
A0A384JE08	177	K	Uncharacterized protein	BCIN_04g00560	1	8.06051e-07	116.27	VDGSK(1)YHLTEENAYPEEYPCR	3	-0.46328	2
A0A384JE08	141	K	Uncharacterized protein	BCIN_04g00560	1	0.00106614	95.642	EGLAK(1)FFER	2	-1.0826	2
A0A384JE28	68	K	U6 snRNA-associated Sm-like protein LSm4	Bclsm4	1	0.00716384	75.213	GNNIK(1)YLR	2	0.45121	1
A0A384JE30	646	K	Bcfaa2	Bcfaa2	1	0.010636	65.535	SK(1)FNSYEK	2	-1.8239	1
A0A384JE30	13	K	Bcfaa2	Bcfaa2	1	7.46135e-10	140.22	APTVQDPDTYVK(1)TIR	2	0.058656	1
A0A384JE30	396	K	Bcfaa2	Bcfaa2	1	0.0119007	55.755	LPPGQATNK(1)HALYDR	3	1.4205	1
A0A384JE38	71	K	Uncharacterized protein	BCIN_03g09090	1	0.0380197	45.28	ECIK(1)DYDLHEYK	3	-1.8988	1
A0A384JE47	365	K	Bclys9	Bclys9	1	8.06251e-07	119.87	DLVMLQHK(1)FEIEHK	3	1.2378	2
A0A384JE47	233	K	Bclys9	Bclys9	1	0.00878873	69.812	DSTPYK(1)ER	2	-1.6427	2
A0A384JE47	63	K	Bclys9	Bclys9	1	0.00680186	57.961	NAHPISLDVTDDK(1)ALDAEVAK	3	-2.4284	1
A0A384JE47	194	K	Bclys9	Bclys9	1	0.000360869	71.148	FYK(1)DGNIVDVAGPELMGTAK	3	-0.50755	3
A0A384JE47	305	K	Bclys9	Bclys9	1	0.00793759	71.692	WAIASK(1)AK	2	-0.98714	3
A0A384JE47	146	K	Bclys9	Bclys9	1	0.00874475	62.466	TIEEVHK(1)AGGK	3	0.38387	1
A0A384JE47	314	K	Bclys9	Bclys9	1	0.000532363	114.97	FESTEEK(1)ER	2	-0.22263	3
A0A384JE47	307	K	Bclys9	Bclys9	1	0.000489245	117.7	AK(1)FESTEEK	2	0.47071	3
A0A384JE47	299	K	Bclys9	Bclys9	1	6.64796e-11	145.82	VLGSSSSTEDDLK(1)WAIASK	3	1.1124	3
A0A384JE47	281	K	Bclys9	Bclys9	1	3.02734e-07	118.63	VLVDMGFLSDEDHGFSEPISWK(1)EATK	3	0.26502	1
A0A384JE47	433	K	Bclys9	Bclys9	1	0.0123157	64.86	INDPLMK(1)ELK	2	3.2915	1
A0A384JE47	43	K	Bclys9	Bclys9	1	0.0408446	56.122	TIESAK(1)K	2	-0.62324	1
A0A384JE55	365	K	Bcbur6	Bcbur6	1	0.010148	79.451	TK(1)FPVAR	2	-0.22696	1
A0A384JE75	77	K	Serine/threonine-protein phosphatase	Bcppt1	1	0.0608779	48.214	AIELDPNFGK(1)AYYR	2	1.8842	1
A0A384JE75	100	K	Serine/threonine-protein phosphatase	Bcppt1	1	0.00848208	85.212	DFK(1)AVVK	2	-1.0993	1
A0A384JE84	95	K	Ribosomal_L18e/L15P domain-containing protein	BCIN_04g01180	1	0.0314391	51.726	LLSVPK(1)VSVAALR	2	0.43789	2
A0A384JE84	165	K	Ribosomal_L18e/L15P domain-containing protein	BCIN_04g01180	1	0.000745815	105.36	KPYVESK(1)GR	3	0.48723	3
A0A384JE84	72	K	Ribosomal_L18e/L15P domain-containing protein	BCIN_04g01180	1	2.68164e-05	180.67	IASQTNK(1)EEK	2	0.018723	2
A0A384JE84	156	K	Ribosomal_L18e/L15P domain-containing protein	BCIN_04g01180	1	0.000117477	101.46	HFGFGPHK(1)HK	3	-0.42445	1
A0A384JE84	45	K	Ribosomal_L18e/L15P domain-containing protein	BCIN_04g01180	1	5.69718e-06	174.4	TEASFNK(1)VVLR	2	0.039211	7
A0A384JE84	30	K	Ribosomal_L18e/L15P domain-containing protein	BCIN_04g01180	1	0.00393379	114.02	LLVK(1)LYR	2	-0.17741	5
A0A384JE84	19	K	Ribosomal_L18e/L15P domain-containing protein	BCIN_04g01180	1	0.000130018	136.96	TPK(1)SDNVYLK	2	-0.28339	3
A0A384JE85	50	K	Bcacb1	Bcacb1	1	0.0150477	62.088	AEAPGLFDIK(1)GK	2	0.34061	1
A0A384JE85	40	K	Bcacb1	Bcacb1	1	1.60971e-15	165.17	VAIGDDISK(1)AEAPGLFDIK	3	1.3202	2
A0A384JE85	83	K	Bcacb1	Bcacb1	1	0.00496796	97.798	IEELK(1)EK	2	0.48436	1
A0A384JE85	72	K	Bcacb1	Bcacb1	1	1.14867e-08	151.99	VDSGITADQAK(1)EK	2	-1.0284	3
A0A384JE85	61	K	Bcacb1	Bcacb1	1	1.85907e-14	202.34	AWQEK(1)VDSGITADQAK	3	-0.58469	3
A0A384JE85	78	K	Bcacb1	Bcacb1	1	0.000742798	101.65	YVAK(1)IEELK	2	0.0047309	3
A0A384JE88	143	K	DLH domain-containing protein	BCIN_04g00230	1	0.0305785	43.781	LK(1)MHAAEAAK	3	0.65406	1
A0A384JE89	120	K	Uncharacterized protein	BCIN_04g01290	1	0.00554958	95.352	AIANK(1)ER	2	-0.55272	2
A0A384JEA0	237	K	Uncharacterized protein	BCIN_04g01450	1	1.82348e-06	127.71	AEDEK(1)FLVASTR	2	-0.2779	1
A0A384JEA0	324	K	Uncharacterized protein	BCIN_04g01450	1	0.0015019	69.331	VLYVLYPESPRPDAK(1)WR	3	-0.8604	2
A0A384JEA0	334	K	Uncharacterized protein	BCIN_04g01450	1	0.000385655	87.447	IQCVPVTK(1)DSFQSR	2	-1.3967	1
A0A384JEB4	8	K	mRNA stability protein	BCIN_04g01460	1	8.56744e-05	95.236	NK(1)IDIASLSPDEQR	2	0.11299	2
A0A384JEB4	31	K	mRNA stability protein	BCIN_04g01460	1	0.00114254	80.24	LPSK(1)ADHLAK	3	0.79107	1
A0A384JEB6	166	K	Bcptc3	Bcptc3	1	0.000123327	91.932	AKPLSFDHK(1)PQNEGEK	3	-0.48609	2
A0A384JEB6	261	K	Bcptc3	Bcptc3	1	0.00365944	70.808	GIVAK(1)QDLSK	2	-0.10238	2
A0A384JEB6	204	K	Bcptc3	Bcptc3	1	0.0111271	80.688	AIGDFEFK(1)K	2	-0.71985	2
A0A384JEB6	303	K	Bcptc3	Bcptc3	1	4.64203e-05	105.65	TK(1)EEWYDEIAK	2	-1.2081	3
A0A384JEB6	394	K	Bcptc3	Bcptc3	1	0.0267173	63.565	IDPK(1)EPK	2	0.080385	1
A0A384JEB7	56	K	E3 ubiquitin-protein ligase	Bcrsp5	1	0.0189705	94.262	TTTVIK(1)R	2	-0.51522	2
A0A384JEB7	443	K	E3 ubiquitin-protein ligase	Bcrsp5	1	1.21091e-08	168.67	LPSSLDQNVPQYK(1)R	2	-3.2459	1
A0A384JEC8	280	K	Serine hydroxymethyltransferase	BCIN_04g00550	1	0.00018318	80.412	VIPSPFEYADVVTTTTHK(1)SLR	3	0.031897	1
A0A384JED0	463	K	Bcdug1	Bcdug1	1	4.00209e-06	111.12	HWNFSSAAK(1)AVER	3	-0.50534	2
A0A384JED0	430	K	Bcdug1	Bcdug1	1	0.0050649	119.29	YVDEQFK(1)K	2	1.0159	2
A0A384JED0	454	K	Bcdug1	Bcdug1	1	1.24365e-06	99.055	WWVASPK(1)HWNFSSAAK	3	-0.22525	2
A0A384JED0	447	K	Bcdug1	Bcdug1	1	0.000290961	75.968	CYLQHAGK(1)WWVASPK	3	1.1915	1
A0A384JED0	472	K	Bcdug1	Bcdug1	1	8.43371e-05	125.17	VWGVK(1)PDLTR	2	-0.63557	3
A0A384JED0	393	K	Bcdug1	Bcdug1	1	0.00203846	66.401	YPSLSVHGIEGAFSQPGAK(1)TVIPAK	3	-0.71202	1
A0A384JED0	186	K	Bcdug1	Bcdug1	1	6.05761e-11	140.46	EDGWATEPFELTVDDK(1)GR	3	-0.083885	1
A0A384JED0	423	K	Bcdug1	Bcdug1	1	2.61907e-05	114.86	LVFK(1)YVDEQFK	2	0.35836	3
A0A384JED6	72	K	Uncharacterized protein	BCIN_04g00110	1	0.0289444	59.153	INK(1)ELTAR	2	0.57645	1
A0A384JED8	2294	K	Bcgcn1	Bcgcn1	1	0.00582471	68.536	VVSEK(1)SVDVK	2	1.699	1
A0A384JED8	2622	K	Bcgcn1	Bcgcn1	1	0.0535514	55.37	SMQDYFK(1)R	2	-0.01716	1
A0A384JEE1	101	K	Bcsgn1	Bcsgn1	1	0.04284	41.56	VTILLDK(1)FTGHPK	3	-0.48549	1
A0A384JEF0	238	K	Diphosphomevalonate decarboxylase	Bcmvd1	1	4.7291e-06	97.45	AENVVPEHMK(1)EMER	3	-0.92726	3
A0A384JEF0	339	K	Diphosphomevalonate decarboxylase	Bcmvd1	1	1.79829e-16	227.4	SVLGGVDGWNGK(1)DVESK	2	0.35027	1
A0A384JEF0	344	K	Diphosphomevalonate decarboxylase	Bcmvd1	1	0.000320144	86.944	DVESK(1)SAEHIDER	3	-0.49184	2
A0A384JEF0	101	K	Diphosphomevalonate decarboxylase	Bcmvd1	1	8.30509e-20	188.84	SALEDSDSSLPK(1)LSSYPLR	2	1.6024	1
A0A384JEF0	378	K	Diphosphomevalonate decarboxylase	Bcmvd1	1	0.0061733	93.195	TEK(1)HLSA	2	0.38684	1
A0A384JEF0	247	K	Diphosphomevalonate decarboxylase	Bcmvd1	1	0.00520598	70.028	EK(1)DFEGFAK	2	-0.26427	2
A0A384JEF1	128	K	Ribosomal protein L19	BCIN_04g00540	1	7.09662e-16	212.95	HLYHELYHLSK(1)GNTFK	3	0.074441	12
A0A384JEF1	21	K	Ribosomal protein L19	BCIN_04g00540	1	0.00898526	57.171	K(1)IWLDPNETSEISNANSR	3	3.0807	1
A0A384JEF1	156	K	Ribosomal protein L19	BCIN_04g00540	1	0.000986657	96.143	LLK(1)EEMDAK	2	-0.26197	5
A0A384JEF1	114	K	Ribosomal protein L19	BCIN_04g00540	1	0.0481887	43.083	ASGK(1)IDK	2	0.63929	1
A0A384JEF1	8	K	Ribosomal protein L19	BCIN_04g00540	1	0.00031748	190.26	VNLTTQK(1)R	2	-0.48687	4
A0A384JEF1	162	K	Ribosomal protein L19	BCIN_04g00540	1	0.000183923	117.93	LLKEEMDAK(1)R	3	0.24878	5
A0A384JEF1	117	K	Ribosomal protein L19	BCIN_04g00540	1	1.55923e-06	115.8	IDK(1)HLYHELYHLSK	3	1.1952	8
A0A384JEF1	19	K	Ribosomal protein L19	BCIN_04g00540	1	2.90307e-05	134.57	LAASVVGCGK(1)R	2	-0.67286	2
A0A384JEF1	133	K	Ribosomal protein L19	BCIN_04g00540	1	0.00811753	86.472	GNTFK(1)HK	2	0.75711	3
A0A384JEG2	788	K	Uncharacterized protein	BCIN_04g01950	1	0.000806639	70.889	IFLPK(1)DLHPANER	3	2.5978	1
A0A384JEH1	101	K	Uncharacterized protein	BCIN_04g01920	1	0.000410622	80.387	ALGSVAPNK(1)GEYFDR	2	0.301	1
A0A384JEH3	100	K	Uncharacterized protein	BCIN_04g00400	1	4.23339e-15	152.96	ASPPTTTEETTDDAK(1)VTTSDAQGDAK	3	0.26161	1
A0A384JEI6	214	K	Bcilv6	Bcilv6	1	0.000251683	85.837	LAELK(1)DSDDFHPVK	3	-0.46274	2
A0A384JEI6	208	K	Bcilv6	Bcilv6	1	1.1431e-06	110.6	EITASDPEALQGQDDWATK(1)R	3	-3.9108	1
A0A384JEK0	49	K	Uncharacterized protein	BCIN_04g01150	1	1.14608e-08	141	LDDSVYSK(1)LTTAPR	2	1.9654	1
A0A384JEK2	367	K	Bcsac6	Bcsac6	1	0.00281628	74.853	K(1)FLTPSSLVAGNPK	2	-1.5355	1
A0A384JEK2	306	K	Bcsac6	Bcsac6	1	0.00317658	67.519	WVNYHLK(1)AANWPR	3	1.7728	1
A0A384JEK2	266	K	Bcsac6	Bcsac6	1	0.00999561	67.334	GLLNK(1)IDIK	2	0.013685	2
A0A384JEK2	270	K	Bcsac6	Bcsac6	1	2.25003e-05	108.56	IDIK(1)LHPELYR	3	-0.0059726	3
A0A384JEK2	5	K	Bcsac6	Bcsac6	1	0.00090087	117.4	MNIIK(1)LQR	2	-0.49524	2
A0A384JEK9	69	K	RRM domain-containing protein	BCIN_04g01130	1	1.86444e-06	118.76	DADDAYHEMHNK(1)R	3	1.2625	2
A0A384JEN5	152	K	Uncharacterized protein	BCIN_04g01520	1	0.00146254	70.373	ISLPGFDPK(1)ELEK	2	-0.45761	2
A0A384JEN5	296	K	Uncharacterized protein	BCIN_04g01520	1	0.00141028	86.114	DK(1)IILDGVTR	2	0.52052	2
A0A384JEN5	370	K	Uncharacterized protein	BCIN_04g01520	1	0.000385547	75.682	DIDIPMAK(1)GNSGEYAAK	2	-0.026726	1
A0A384JEN5	379	K	Uncharacterized protein	BCIN_04g01520	1	0.000424631	92.866	GNSGEYAAK(1)VK	2	-0.0017966	2
A0A384JEN5	335	K	Uncharacterized protein	BCIN_04g01520	1	1.75779e-06	107.73	NFTMDELAETAK(1)EGR	2	-1.7269	1
A0A384JEP9	155	K	Bcrho1	Bcrho1	1	0.000156578	95.417	IGAYK(1)SLECSAK	2	0.37341	3
A0A384JEP9	182	K	Bcrho1	Bcrho1	1	0.0421137	69.998	AALLTK(1)K	2	0.065035	3
A0A384JEP9	162	K	Bcrho1	Bcrho1	1	0.000121013	95.264	SLECSAK(1)TNEGVR	2	-1.3842	2
A0A384JEP9	133	K	Bcrho1	Bcrho1	1	1.32572e-15	167.63	TIEELHK(1)TNQTPVSEDQAQR	3	-0.039905	3
A0A384JEP9	150	K	Bcrho1	Bcrho1	1	0.00312946	82.645	VADK(1)IGAYK	2	0.81296	2
A0A384JEP9	126	K	Bcrho1	Bcrho1	1	1.10251e-05	117.86	HDPK(1)TIEELHK	3	0.51348	5
A0A384JEQ3	216	K	Bcect1	Bcect1	1	2.79911e-09	177.38	ASIAAK(1)EDETENEK	2	-0.20758	1
A0A384JES5	237	K	Bcnop15	Bcnop15	1	0.00654402	69.275	VPWNK(1)IEGR	2	0.37675	2
A0A384JES5	281	K	Bcnop15	Bcnop15	1	0.0558337	40.373	QIGYEYEAPK(1)IK	2	-0.74097	1
A0A384JES5	196	K	Bcnop15	Bcnop15	1	0.00171812	72.705	GVAEIVSK(1)TMDK	2	-1.0852	1
A0A384JES6	122	K	Cytochrome b-c1 complex subunit 7	Bcqcr7	1	0.00161419	91.961	ADLESLTITK(1)K	2	0.19923	2
A0A384JET4	339	K	Bcach1	Bcach1	1	0.0194573	80.438	FSPDGFK(1)R	2	-0.26998	2
A0A384JET4	524	K	Bcach1	Bcach1	1	1.94787e-05	107.97	AFDQEGSMK(1)ALK	2	2.0406	1
A0A384JET4	411	K	Bcach1	Bcach1	1	0.000714568	73.927	SSK(1)YSIMHTPSTR	3	-4.0713	1
A0A384JET4	66	K	Bcach1	Bcach1	1	3.61039e-10	129.11	IPTMLADHVEK(1)NNLQGQLK	3	-0.25119	2
A0A384JET4	465	K	Bcach1	Bcach1	1	0.0117044	64.265	GLSPK(1)ER	2	-0.31566	2
A0A384JET9	365	K	Ketol-acid reductoisomerase, mitochondrial	Bcilv5	1	2.34076e-06	189.57	SLEFNSQK(1)DYR	2	-0.9419	3
A0A384JET9	333	K	Ketol-acid reductoisomerase, mitochondrial	Bcilv5	1	0.000107658	119.68	GAIDWSGK(1)FK	2	-0.60672	4
A0A384JET9	181	K	Ketol-acid reductoisomerase, mitochondrial	Bcilv5	1	5.43942e-14	167.28	TLYFSHGFSPVFK(1)DQTK	3	-0.6107	6
A0A384JET9	370	K	Ketol-acid reductoisomerase, mitochondrial	Bcilv5	1	0.00759887	73.233	EK(1)YEAEMK	2	-1.1264	1
A0A384JET9	118	K	Ketol-acid reductoisomerase, mitochondrial	Bcilv5	1	3.30275e-14	192.85	NGQSWK(1)DAQQDGWVPGK	2	0.58032	1
A0A384JET9	168	K	Ketol-acid reductoisomerase, mitochondrial	Bcilv5	1	1.06588e-06	106.42	GK(1)TLYFSHGFSPVFK	3	-0.041216	3
A0A384JET9	200	K	Ketol-acid reductoisomerase, mitochondrial	Bcilv5	1	0.0196086	52.185	VDVPTDVDVILVAPK(1)GSGR	3	0.24603	1
A0A384JET9	60	K	Ketol-acid reductoisomerase, mitochondrial	Bcilv5	1	0.0185268	61.344	TIDFAGTK(1)EK	2	1.1552	2
A0A384JET9	376	K	Ketol-acid reductoisomerase, mitochondrial	Bcilv5	1	0.000457931	119.68	YEAEMK(1)EIR	2	0.25673	12
A0A384JET9	335	K	Ketol-acid reductoisomerase, mitochondrial	Bcilv5	0.999932	0.000142226	90.017	FK(1)DALKPVFNDLYDSVK	3	-2.0761	3
A0A384JET9	229	K	Ketol-acid reductoisomerase, mitochondrial	Bcilv5	1	2.64005e-10	128.72	GINSSIAVFQDVTGK(1)AQEK	3	-0.052068	1
A0A384JEU2	396	K	Tryptophan synthase	Bctrp5	1	0.000534008	79.886	LTEHAGGAK(1)IWLK	3	-0.58568	1
A0A384JEU2	658	K	Tryptophan synthase	Bctrp5	1	0.00242685	80.96	FIAATDAEAFK(1)GFR	2	3.5867	2
A0A384JEU2	647	K	Tryptophan synthase	Bctrp5	1	4.92226e-06	115.24	AK(1)FIAATDAEAFK	2	0.4783	2
A0A384JEU3	468	K	Bcarg4	Bcarg4	1	0.033545	60.358	VLK(1)SILG	2	-0.14372	2
A0A384JEU3	118	K	Bcarg4	Bcarg4	1	0.00673021	65.056	EIGGK(1)LHTGR	3	-0.28631	1
A0A384JEU3	433	K	Bcarg4	Bcarg4	1	2.71322e-08	137.21	FK(1)EDVSECFDYEK	2	0.11835	1
A0A384JEU3	465	K	Bcarg4	Bcarg4	1	0.00062465	90.434	SSVEEQIK(1)VLK	2	1.4119	1
A0A384JEU3	113	K	Bcarg4	Bcarg4	1	0.0258125	56.139	LGEIIGK(1)EIGGK	2	4.2149	1
A0A384JEU9	337	K	Bcprx1	Bcprx1	1	0.0382559	51.436	LDGK(1)DSEVK	2	1.5273	1
A0A384JEU9	283	K	Bcprx1	Bcprx1	1	5.52804e-07	106.87	ETTAEETK(1)EEASPTSEEK	3	0.040929	1
A0A384JEU9	229	K	Bcprx1	Bcprx1	1	8.92589e-05	95.854	SGK(1)VLAAQAGSPK	2	-0.42353	1
A0A384JEU9	188	K	Bcprx1	Bcprx1	1	0.000192418	104.43	SNTTFK(1)TNQK	2	1.188	1
A0A384JEU9	29	K	Bcprx1	Bcprx1	1	0.0131925	65.535	STVAK(1)TVAK	2	-0.20935	1
A0A384JEX2	334	K	Aspartate aminotransferase	Bcpio13	1	1.04714e-05	138.63	ALNK(1)QWLAEVK	2	1.2447	2
A0A384JEX2	330	K	Aspartate aminotransferase	Bcpio13	1	8.2321e-06	109.02	IASTILNDK(1)ALNK	2	2.9281	1
A0A384JEX2	305	K	Aspartate aminotransferase	Bcpio13	1	0.0577928	54.259	VDSQIK(1)ILVR	2	-0.49341	1
A0A384JEX2	400	K	Aspartate aminotransferase	Bcpio13	1	3.31049e-21	269.78	LATEHSVYATK(1)DGR	2	-0.1811	1
A0A384JEX2	341	K	Aspartate aminotransferase	Bcpio13	1	3.73865e-06	155.86	QWLAEVK(1)GMADR	2	-1.3592	5
A0A384JEX2	92	K	Aspartate aminotransferase	Bcpio13	1	2.85204e-11	150.91	LNK(1)EYAGITGVPDFTK	3	0.25495	2
A0A384JEX2	166	K	Aspartate aminotransferase	Bcpio13	1	4.96301e-10	131.77	IYIPTPSWANHAAVFK(1)DSGLEVEK	3	1.0327	5
A0A384JEX2	174	K	Aspartate aminotransferase	Bcpio13	1	0.000212185	100.88	DSGLEVEK(1)YR	2	-0.56604	2
A0A384JEX2	89	K	Aspartate aminotransferase	Bcpio13	1	0.00230356	97.798	VVQAK(1)LNK	2	-0.21854	1
A0A384JEX2	415	K	Aspartate aminotransferase	Bcpio13	1	0.000385975	87.083	ISVAGITSANVK(1)R	2	-0.41304	1
A0A384JEX2	55	K	Aspartate aminotransferase	Bcpio13	1	0.00730105	89.296	ADSFK(1)EK	2	-0.18136	3
A0A384JEX5	320	K	PKS_ER domain-containing protein	BCIN_04g03310	1	0.0302792	47.302	VVEAHK(1)EMEK	3	0.075719	1
A0A384JF14	240	K	Bcvma1	Bcvma1	1	0.00217506	101.54	IAEK(1)GSYK	2	-0.52565	1
A0A384JF14	621	K	Bcvma1	Bcvma1	1	4.47412e-06	121.68	AVAQGQSWAK(1)VR	2	0.15007	2
A0A384JF14	521	K	Bcvma1	Bcvma1	1	0.00294364	67.252	YTTVLDK(1)YYEK	2	-3.8527	1
A0A384JF14	244	K	Bcvma1	Bcvma1	1	0.00651853	78.149	GSYK(1)VDQK	2	-0.39046	2
A0A384JF14	278	K	Bcvma1	Bcvma1	0.999455	0.0226097	53.21	PTTEK(0.999)LAADK(0.001)PFIVGQR	3	0.81342	1
A0A384JF14	637	K	Bcvma1	Bcvma1	1	5.93392e-06	109.99	SMK(1)FEVPSEGEEK	2	-0.95676	1
A0A384JF14	525	K	Bcvma1	Bcvma1	1	2.31707e-05	116.24	YYEK(1)DFPEFPR	2	-1.2733	2
A0A384JF14	195	K	Bcvma1	Bcvma1	1	0.00442812	74.464	DWDFK(1)PIMK	2	0.42853	2
A0A384JF14	647	K	Bcvma1	Bcvma1	1	0.000841083	81.904	FEVPSEGEEK(1)ITK	2	-0.24512	1
A0A384JF27	280	K	KOW domain-containing protein	BCIN_04g02740	1	0.060392	47.749	NK(1)YSIFR	2	-0.060262	1
A0A384JF43	137	K	Bcglc8	Bcglc8	1	0.000155488	81.807	TPYAK(1)HYDPAEDADEIR	3	-0.027709	1
A0A384JF59	190	K	Bcard1	Bcard1	1	0.0605898	40.727	DVK(1)AIEEGK	2	2.8855	1
A0A384JF59	196	K	Bcard1	Bcard1	1	6.73764e-06	111.83	AIEEGK(1)DAEAGEK	2	-2.1396	2
A0A384JF59	187	K	Bcard1	Bcard1	1	4.42565e-16	176.23	EQILDEEEGDEGEAVGSAGSAK(1)DVK	3	-0.8613	1
A0A384JF70	419	K	Chorismate synthase	Bcaro2	1	0.000784261	86.288	YTVVGGEAAK(1)EK	2	-0.60338	1
A0A384JF73	365	K	AMPK1_CBM domain-containing protein	BCIN_04g01640	1	0.0121841	68.016	SAVEK(1)ELK	2	0.28799	2
A0A384JF73	559	K	AMPK1_CBM domain-containing protein	BCIN_04g01640	0.999994	0.00021677	87.72	AFEK(1)ELLSEIKPENSTGEPAPK	3	1.284	2
A0A384JF73	116	K	AMPK1_CBM domain-containing protein	BCIN_04g01640	1	0.0628552	40.352	DVPLEK(1)EK	2	-2.4528	1
A0A384JF73	49	K	AMPK1_CBM domain-containing protein	BCIN_04g01640	1	2.01505e-08	125.33	DVQLANAGEK(1)IYYK	2	1.1754	2
A0A384JF73	332	K	AMPK1_CBM domain-containing protein	BCIN_04g01640	1	0.0250144	55.66	VPLESTK(1)VPEVVK	2	-1.0941	1
A0A384JF73	245	K	AMPK1_CBM domain-containing protein	BCIN_04g01640	1	2.92512e-15	153.27	TDK(1)ESYENSDALGHAPILPPVVTPQAER	3	0.60049	1
A0A384JF73	26	K	AMPK1_CBM domain-containing protein	BCIN_04g01640	1	2.94599e-06	99.603	WEHPAEEVFVTGTFDNWSK(1)SEK	3	1.7689	2
A0A384JF80	427	K	tRNA-synt_1g domain-containing protein	BCIN_04g04260	1	0.000402189	78.078	MDGVIPEFSPEYK(1)DEK	2	-1.1188	1
A0A384JF80	324	K	tRNA-synt_1g domain-containing protein	BCIN_04g04260	1	0.000100709	86.805	DNVPFHTVIFPGSQLGTGDK(1)WTK	3	-0.14662	1
A0A384JF80	88	K	tRNA-synt_1g domain-containing protein	BCIN_04g04260	1	0.028539	54.982	ELCDEFHK(1)K	3	-0.39719	1
A0A384JF80	409	K	tRNA-synt_1g domain-containing protein	BCIN_04g04260	1	0.0387493	53.968	VVK(1)FVNAK	2	1.4712	2
A0A384JF80	414	K	tRNA-synt_1g domain-containing protein	BCIN_04g04260	1	0.00601932	60.764	FVNAK(1)MDGVIPEFSPEYK	3	-2.6065	1
A0A384JF80	583	K	tRNA-synt_1g domain-containing protein	BCIN_04g04260	1	0.000396026	117.02	LAEEEAQAK(1)K	2	0.17114	1
A0A384JF80	141	K	tRNA-synt_1g domain-containing protein	BCIN_04g04260	1	3.47663e-07	115.73	TTTQPYCEK(1)HQSFLADR	3	0.51953	2
A0A384JF80	157	K	tRNA-synt_1g domain-containing protein	BCIN_04g04260	1	1.18556e-17	238.02	FVEGTCPK(1)CQYDDAR	2	-0.19285	1
A0A384JF80	343	K	tRNA-synt_1g domain-containing protein	BCIN_04g04260	1	7.17992e-16	167.97	LNHLSTTEYLNYENGK(1)FSK	3	-1.8395	1
A0A384JF82	247	K	Uncharacterized protein	BCIN_04g04280	1	0.000227603	98.105	TK(1)FSTTEVTK	2	-0.323	2
A0A384JF83	57	K	Uncharacterized protein	BCIN_04g04290	1	1.29828e-23	184.33	DVK(1)DLLLNVGSGGGAAPAAAGAAAGGDAAAPAEEK	3	-0.28701	1
A0A384JF83	49	K	Uncharacterized protein	BCIN_04g04290	1	3.01797e-29	224.86	AAGIEDVEPIWTSLFAK(1)ALEGK	3	-0.014971	1
A0A384JF83	54	K	Uncharacterized protein	BCIN_04g04290	1	0.012409	67.897	ALEGK(1)DVK	2	-0.89004	3
A0A384JF87	166	K	Uncharacterized protein	BCIN_04g04420	1	0.00767666	72.879	EVSDAK(1)EK	2	0.50507	1
A0A384JF87	198	K	Uncharacterized protein	BCIN_04g04420	0.99982	0.000613668	89.507	IQEK(1)IAADKEER	3	-0.70016	1
A0A384JFB8	233	K	Protein kinase domain-containing protein	BCIN_04g03430	1	0.0267173	63.565	YEK(1)IGEK	2	2.48	1
A0A384JFB8	126	K	Protein kinase domain-containing protein	BCIN_04g03430	1	0.0202213	50.222	VQTIHEK(1)NLIYR	3	-0.51001	1
A0A384JFC0	156	K	GOLD domain-containing protein	BCIN_04g03440	1	0.000589391	136.21	INDIVQK(1)VK	2	0.1947	2
A0A384JFC0	220	K	GOLD domain-containing protein	BCIN_04g03440	1	0.00505257	97.071	SFFIK(1)QK	2	0.090301	1
A0A384JFC4	22	K	Bcbrn1	Bcbrn1	1	0.00853583	56.719	VDYTK(1)VPGPLGLESASLK	3	0.27964	1
A0A384JFC4	158	K	Bcbrn1	Bcbrn1	1	6.85004e-06	123.67	EAYK(1)NLEVGGR	2	-0.57472	2
A0A384JFC4	189	K	Bcbrn1	Bcbrn1	1	1.6632e-06	102.54	GVPQHTVYSGSK(1)GAIETFVR	3	0.62952	2
A0A384JFC4	225	K	Bcbrn1	Bcbrn1	1	0.0191892	53.756	TDMYHK(1)VCR	2	-0.053739	3
A0A384JFC6	127	K	Uncharacterized protein	BCIN_04g03040	1	1.44177e-05	102.33	EK(1)IHAEIDDAQK	3	-0.15556	2
A0A384JFC6	122	K	Uncharacterized protein	BCIN_04g03040	1	0.00230554	103.55	IDGTAIAK(1)K	2	-0.29149	2
A0A384JFC6	324	K	Uncharacterized protein	BCIN_04g03040	1	7.72999e-07	115.56	NADVVVAAIGK(1)ANFVK	2	-0.82406	1
A0A384JFC6	575	K	Uncharacterized protein	BCIN_04g03040	1	0.0212706	45.825	MFHENTQK(1)DGPLYK	3	0.38366	1
A0A384JFC6	944	K	Uncharacterized protein	BCIN_04g03040	1	9.53482e-06	106.58	IEAIGK(1)EMYGAEK	2	0.5397	3
A0A384JFC6	329	K	Uncharacterized protein	BCIN_04g03040	1	0.0482001	44.543	ANFVK(1)GEWLK	2	1.5795	1
A0A384JFC6	761	K	Uncharacterized protein	BCIN_04g03040	1	0.000109432	86.411	LALK(1)LAGTEPDENHNEK	3	0.088138	1
A0A384JFC6	921	K	Uncharacterized protein	BCIN_04g03040	1	0.00274574	73.499	GVIAASEK(1)EK	2	-0.1727	1
A0A384JFC6	913	K	Uncharacterized protein	BCIN_04g03040	1	0.00748145	65.231	GAVDLAK(1)GVIAASEK	2	0.97552	1
A0A384JFC6	147	K	Uncharacterized protein	BCIN_04g03040	0.947293	0.0499361	43.03	FK(0.053)PSLK(0.947)IIQVGDR	3	-0.93255	1
A0A384JFC6	951	K	Uncharacterized protein	BCIN_04g03040	1	1.8607e-13	167.29	EMYGAEK(1)VEFSEIAQK	2	-0.48673	1
A0A384JFC6	465	K	Uncharacterized protein	BCIN_04g03040	1	0.00675618	104.06	VDLSLLK(1)R	2	0.33111	2
A0A384JFC6	581	K	Uncharacterized protein	BCIN_04g03040	1	0.0258883	86.866	DGPLYK(1)R	2	-0.84835	2
A0A384JFC6	456	K	Uncharacterized protein	BCIN_04g03040	1	2.4762e-06	99.407	VAQEIGIAGYELEPYGAYK(1)GK	3	3.2075	2
A0A384JFC6	906	K	Uncharacterized protein	BCIN_04g03040	1	2.94314e-22	186.71	EEAIAAGAEDAIPANHWAEGGK(1)GAVDLAK	3	0.80518	2
A0A384JFC6	797	K	Uncharacterized protein	BCIN_04g03040	1	3.85443e-06	128.75	FFNIK(1)CR	2	-1.4269	2
A0A384JFC6	657	K	Uncharacterized protein	BCIN_04g03040	1	1.82165e-06	107.13	GITVGTAGTEK(1)GQTR	2	0.15116	1
A0A384JFC6	960	K	Uncharacterized protein	BCIN_04g03040	1	0.0161554	66.758	VEFSEIAQK(1)K	2	2.7059	1
A0A384JFC6	608	K	Uncharacterized protein	BCIN_04g03040	1	0.0156776	45.237	LGITK(1)TNPDELTEDEIHR	3	1.094	1
A0A384JFD6	68	K	Pyruvate carboxyltransferase domain-containing protein	BCIN_04g04810	1	0.00730726	68.846	IIPLATK(1)IR	2	0.16216	2
A0A384JFE7	408	K	Bcvps1	Bcvps1	1	3.44831e-06	113.4	AVDPFDQVK(1)DIDIR	2	2.4499	2
A0A384JFE7	623	K	Bcvps1	Bcvps1	1	0.0513011	46.88	LLINSYYNIVK(1)R	2	1.2521	1
A0A384JFE7	184	K	Bcvps1	Bcvps1	1	0.00603911	76.064	QIK(1)EMVLK	2	-0.7699	1
A0A384JFF0	775	K	Bromo domain-containing protein	BCIN_04g04900	1	0.0448484	45.653	DAPGYK(1)DLILR	2	-1.7199	1
A0A384JFG3	149	K	40S ribosomal protein S6	BCIN_04g05070	1	1.34048e-05	155.97	FFGLTK(1)EDDVRK	3	0.11473	16
A0A384JFG3	131	K	40S ribosomal protein S6	BCIN_04g05070	1	0.00327568	66.022	QGESDIPGVTDVVHPK(1)R	3	1.0749	2
A0A384JFG3	217	K	40S ribosomal protein S6	BCIN_04g05070	1	2.87949e-08	163.51	DAASEYAAILAK(1)R	2	-0.63864	3
A0A384JFG3	165	K	40S ribosomal protein S6	BCIN_04g05070	1	0.0399678	50.473	EVQPK(1)GEGK	2	-0.48891	2
A0A384JFG3	51	K	40S ribosomal protein S6	BCIN_04g05070	1	2.71481e-06	136.53	GYIFK(1)ITGGNDK	2	-0.39764	3
A0A384JFG3	226	K	40S ribosomal protein S6	BCIN_04g05070	1	0.00474576	101.28	NAK(1)VDAR	2	-0.45979	1
A0A384JFG3	2	K	40S ribosomal protein S6	BCIN_04g05070	1	4.46242e-06	110.14	MK(1)LNISFPANGSQK	2	-0.10303	1
A0A384JFG3	58	K	40S ribosomal protein S6	BCIN_04g05070	1	2.62105e-08	134.68	ITGGNDK(1)QGFPMK	2	0.96994	7
A0A384JFG3	143	K	40S ribosomal protein S6	BCIN_04g05070	1	0.011638	119.29	K(1)FFGLTK	2	0.20421	4
A0A384JFG3	205	K	40S ribosomal protein S6	BCIN_04g05070	1	7.08656e-06	101.71	TK(1)DAASEYAAILAK	2	0.1346	3
A0A384JFG3	174	K	40S ribosomal protein S6	BCIN_04g05070	1	0.00932263	82.305	VYTK(1)APK	2	0.76832	2
A0A384JFG3	46	K	40S ribosomal protein S6	BCIN_04g05070	1	2.11196e-06	104.45	MGAEVPGDSVGDEFK(1)GYIFK	2	0.92936	3
A0A384JFG3	223	K	40S ribosomal protein S6	BCIN_04g05070	1	0.00227868	98.523	VSEAK(1)NAK	2	0.58146	1
A0A384JFJ2	565	K	Bcgus1	Bcgus1	1	2.37804e-20	192.64	DK(1)LEEDDNWEDFLTPDSAHK	3	-4.1592	2
A0A384JFJ2	65	K	Bcgus1	Bcgus1	1	0.0563164	65.252	VAAAFLK(1)K	2	3.1224	1
A0A384JFJ2	410	K	Bcgus1	Bcgus1	1	3.18747e-05	109.16	DFILK(1)QGPSR	2	0.65652	1
A0A384JFK0	142	K	Bccdc60	Bccdc60	1	1.94822e-11	149.73	LFGK(1)NFENYKEEEVSEEK	3	-0.44434	2
A0A384JFK0	690	K	Bccdc60	Bccdc60	1	0.00014355	113.22	IPK(1)ETLESMR	2	-0.81314	3
A0A384JFK0	520	K	Bccdc60	Bccdc60	0.999891	0.0337851	54.286	GEK(1)VEVAKPK	3	-0.98608	1
A0A384JFK0	407	K	Bccdc60	Bccdc60	1	0.00502187	66.267	APLSVHK(1)DGIR	3	-0.50845	2
A0A384JFK0	18	K	Bccdc60	Bccdc60	1	1.24419e-05	143.97	ALENATISK(1)TK	2	0.25616	1
A0A384JFK0	354	K	Bccdc60	Bccdc60	1	0.00935719	66.023	ITYGVFK(1)VSEK	2	2.5996	1
A0A384JFK0	1009	K	Bccdc60	Bccdc60	1	0.00233722	77.358	TANDK(1)ELNGK	2	-1.4962	1
A0A384JFK0	30	K	Bccdc60	Bccdc60	1	0.00708518	75.571	DK(1)LIAIER	2	1.7029	1
A0A384JFK0	1017	K	Bccdc60	Bccdc60	1	0.0333406	41.876	IAK(1)MGEMK	2	0.18603	1
A0A384JFK0	275	K	Bccdc60	Bccdc60	1	5.03856e-06	96.096	YTIYSPK(1)DGQPCMDHDR	3	-1.7236	1
A0A384JFK0	148	K	Bccdc60	Bccdc60	1	3.53377e-21	268.59	NFENYK(1)EEEVSEEK	3	0.035422	4
A0A384JFK0	44	K	Bccdc60	Bccdc60	1	3.46063e-23	183.81	YQAQWEK(1)DGVFQPDAPSTSDIPLHSVSAAELR	3	0.11108	1
A0A384JFK0	171	K	Bccdc60	Bccdc60	1	7.71466e-05	89.011	TNTPTPTTHHEDVTK(1)FTAK	4	1.2544	1
A0A384JFM3	743	K	Transcription elongation factor Spt6	Bcspt6	1	3.92657e-06	119.39	VLDHGK(1)FDNLSR	3	0.86534	2
A0A384JFM3	826	K	Transcription elongation factor Spt6	Bcspt6	1	0.0109073	66.073	LYK(1)DSPR	2	0.27244	1
A0A384JFM3	200	K	Transcription elongation factor Spt6	Bcspt6	1	2.24258e-06	103.13	EK(1)GYVGGAEASGLDK	2	-0.41098	1
A0A384JFM3	299	K	Transcription elongation factor Spt6	Bcspt6	1	6.13027e-05	94.63	HLQITDEQFK(1)EEAR	3	1.9993	1
A0A384JFM3	121	K	Transcription elongation factor Spt6	Bcspt6	1	0.0295834	58.815	TTQQPK(1)FK	2	-0.020578	1
A0A384JFN1	251	K	Uncharacterized protein	BCIN_04g05510	1	0.010412	93.162	STLDNWK(1)R	2	0.54258	1
A0A384JFN1	654	K	Uncharacterized protein	BCIN_04g05510	1	6.47221e-07	103.87	AAANK(1)DDLLNMIQHGAEK	3	-0.65977	1
A0A384JFN2	578	K	Glutamine amidotransferase type-2 domain-containing protein	BCIN_04g04490	1	8.55288e-06	133.42	AIAIHNEK(1)YDE	2	0.065834	3
A0A384JFN2	533	K	Glutamine amidotransferase type-2 domain-containing protein	BCIN_04g04490	1	5.55124e-10	129.88	PEWGSDIPDTK(1)EAYWYR	2	-3.783	6
A0A384JFN2	563	K	Glutamine amidotransferase type-2 domain-containing protein	BCIN_04g04490	1	6.44434e-09	150.05	WTPTWSK(1)QTDPSGR	2	-1.1854	2
A0A384JFN2	164	K	Glutamine amidotransferase type-2 domain-containing protein	BCIN_04g04490	1	0.0111353	50.776	TPGAVYFASELK(1)CLHPVCDK	3	1.9562	1
A0A384JFN2	423	K	Glutamine amidotransferase type-2 domain-containing protein	BCIN_04g04490	1	8.26064e-06	108.97	ANK(1)STSAWGLEAR	2	0.57583	2
A0A384JFN2	17	K	Glutamine amidotransferase type-2 domain-containing protein	BCIN_04g04490	1	0.012409	67.897	AFK(1)PTALR	2	0.13173	2
A0A384JFN2	211	K	Glutamine amidotransferase type-2 domain-containing protein	BCIN_04g04490	1	1.39225e-05	98.337	NVPSTPVDYK(1)LLR	2	0.45632	2
A0A384JFN5	156	K	Uncharacterized protein	BCIN_04g05860	1	0.00318631	82.287	LDGVIAK(1)IR	2	-0.22835	1
A0A384JFP6	274	K	Uncharacterized protein	BCIN_04g04500	1	2.00398e-10	146.86	LDQATHK(1)IGTSFTFES	2	0.040019	3
A0A384JFP6	206	K	Uncharacterized protein	BCIN_04g04500	1	0.00139553	79.514	VNTQVEAGAK(1)ATWDSK	2	0.85615	1
A0A384JFP6	234	K	Uncharacterized protein	BCIN_04g04500	1	0.00119651	88.134	LDPLSFAK(1)VK	2	-0.66022	4
A0A384JFP6	118	K	Uncharacterized protein	BCIN_04g04500	1	4.82899e-09	164.9	VNLHFK(1)QPNFHGR	3	1.4187	3
A0A384JFP6	108	K	Uncharacterized protein	BCIN_04g04500	1	3.50966e-08	142.1	AEILGSFAPTTQK(1)K	2	-0.19348	1
A0A384JFP6	112	K	Uncharacterized protein	BCIN_04g04500	1	0.00132826	87.476	GAK(1)VNLHFK	3	-0.12425	4
A0A384JFP6	42	K	Uncharacterized protein	BCIN_04g04500	1	2.30127e-06	117.08	SNTPNNVAFK(1)VTGK	2	0.027793	5
A0A384JFP6	60	K	Uncharacterized protein	BCIN_04g04500	1	8.26602e-07	98.175	STHDNATSGLLEAK(1)FTDK	3	-0.10114	1
A0A384JFP6	212	K	Uncharacterized protein	BCIN_04g04500	1	0.00484736	62.648	ATWDSK(1)NTNSVGLEVASK	3	0.73561	2
A0A384JFP6	46	K	Uncharacterized protein	BCIN_04g04500	1	9.37583e-08	121.44	VTGK(1)STHDNATSGLLEAK	3	-0.011379	2
A0A384JFP6	224	K	Uncharacterized protein	BCIN_04g04500	1	2.45624e-06	110.44	NTNSVGLEVASK(1)YR	3	-0.46861	1
A0A384JFR0	346	K	Glucoamylase	BCIN_04g04190	1	6.93447e-06	101.32	ALANHK(1)VVTDSFR	3	0.11895	2
A0A384JFT0	612	K	Aconitate hydratase, mitochondrial	Bcaco2	1	0.0507856	47.603	VLYK(1)VTGK	2	-0.80467	1
A0A384JFT0	245	K	Aconitate hydratase, mitochondrial	Bcaco2	1	0.0271189	60.118	APK(1)ILGVR	2	-1.0494	1
A0A384JFX3	164	K	40S ribosomal protein S8	BCIN_04g05190	1	6.45839e-09	174.39	VDAALEK(1)QFEAGR	2	-3.2097	6
A0A384JFX3	139	K	40S ribosomal protein S8	BCIN_04g05190	1	3.03259e-05	117.2	AGQAVEEPDTK(1)K	2	-0.34943	2
A0A384JFX3	157	K	40S ribosomal protein S8	BCIN_04g05190	1	2.48721e-08	139.3	FAAQGK(1)VDAALEK	2	0.16917	5
A0A384JFX6	384	K	Vacuolar proton pump subunit B	Bcvma2	1	0.0122676	66.056	SAIGEK(1)LTR	2	-0.72946	3
A0A384JFX6	400	K	Vacuolar proton pump subunit B	Bcvma2	1	0.000184069	78.95	DHGDVSNQLYAK(1)YAIGR	3	-1.4764	1
A0A384JFX6	79	K	Vacuolar proton pump subunit B	Bcvma2	1	1.3951e-06	98.281	AVVQVFEGTHGIDVK(1)K	3	1.7549	1
A0A384JFX9	447	K	Glutathione reductase	Bcglr1	1	0.0390705	50.978	LVCK(1)LPEEK	2	-2.4051	1
A0A384JFX9	72	K	Glutathione reductase	Bcglr1	1	0.0157341	85.676	TIAVESK(1)R	2	-0.92082	1
A0A384JFX9	379	K	Glutathione reductase	Bcglr1	1	0.000951216	86.463	LFGGPQFK(1)DSK	2	-0.20957	2
A0A384JFX9	275	K	Glutathione reductase	Bcglr1	1	0.00265682	85.622	NSSQSK(1)IEK	2	-0.25034	1
A0A384JFY2	219	K	Aldo_ket_red domain-containing protein	BCIN_04g06450	1	0.000134268	114.89	GFLTGQIK(1)SR	2	0.39815	2
A0A384JFY2	89	K	Aldo_ket_red domain-containing protein	BCIN_04g06450	1	0.000609871	90.614	FAFK(1)ANADGTR	2	0.053318	3
A0A384JFY2	253	K	Aldo_ket_red domain-containing protein	BCIN_04g06450	1	0.0198956	61.765	ELAK(1)IASEK	2	-0.89963	1
A0A384JFY2	146	K	Aldo_ket_red domain-containing protein	BCIN_04g06450	1	0.000737361	98.04	TVEAMAELK(1)R	2	0.15631	2
A0A384JFY2	314	K	Aldo_ket_red domain-containing protein	BCIN_04g06450	1	1.45867e-05	112.44	TAIEK(1)VQIGGAR	2	-0.86236	2
A0A384JFY2	249	K	Aldo_ket_red domain-containing protein	BCIN_04g06450	1	0.0363505	51.252	NLVLVK(1)ELAK	2	-0.36295	1
A0A384JFZ5	137	K	Uncharacterized protein	BCIN_04g05440	1	1.09956e-05	103.83	VSGVGLSALWK(1)EK	2	1.7171	4
A0A384JFZ5	50	K	Uncharacterized protein	BCIN_04g05440	1	1.06439e-13	163.45	SSPFGGSSHAK(1)GIVLEK	2	0.097823	3
A0A384JFZ5	39	K	Uncharacterized protein	BCIN_04g05440	1	1.01759e-14	173.98	ALGTAFK(1)SSPFGGSSHAK	2	-0.49534	4
A0A384JFZ5	56	K	Uncharacterized protein	BCIN_04g05440	1	1.99178e-06	123.95	GIVLEK(1)VGVEAK	2	-0.10088	3
A0A384JFZ5	30	K	Uncharacterized protein	BCIN_04g05440	1	0.0180443	82.426	WSDLSYK(1)K	2	0.78385	4
A0A384JFZ5	114	K	Uncharacterized protein	BCIN_04g05440	1	0.0424795	49.06	AK(1)GDIPGVR	2	2.163	2
A0A384JFZ5	126	K	Uncharacterized protein	BCIN_04g05440	1	0.00091425	73.722	VVK(1)VSGVGLSALWK	2	-2.0027	2
A0A384JG31	206	K	Eukaryotic translation initiation factor 3 subunit F	BCIN_04g05810	1	1.36002e-09	130.47	SGLELISGAK(1)DSESR	2	0.90627	2
A0A384JG41	169	K	Proteasome subunit beta	Bcpre1	1	0.00470679	122.52	MCTDELK(1)R	2	-0.58654	4
A0A384JG41	29	K	Proteasome subunit beta	Bcpre1	1	0.000889255	87.216	GATILK(1)ASDDK	2	1.5953	2
A0A384JG48	203	K	Bccdc10	Bccdc10	1	3.96406e-06	129.34	IK(1)EEFAFHNLK	3	0.06949	2
A0A384JG48	17	K	Bccdc10	Bccdc10	1	1.12645e-05	96.052	HAPQPSVFPK(1)SHVGFDSITSQIER	4	-1.0068	1
A0A384JG49	83	K	Bcscs2	Bcscs2	1	3.47954e-10	137.9	DK(1)FLVQSVEITPDKEFVDSPSNHVDR	4	1.1786	1
A0A384JG49	37	K	Bcscs2	Bcscs2	1	0.00797953	71.501	TPVGFK(1)VK	2	0.40868	2
A0A384JG51	131	K	Uncharacterized protein	BCIN_05g00180	1	0.00162722	103.26	MK(1)EIAEVK	2	-0.1707	6
A0A384JG51	67	K	Uncharacterized protein	BCIN_05g00180	1	2.32043e-11	162.37	NNAAMNPK(1)NTIFDIK	2	0.19769	9
A0A384JG51	129	K	Uncharacterized protein	BCIN_05g00180	1	0.000433648	70.783	TFSPQEISSMVLTK(1)MK	3	3.2645	2
A0A384JG51	514	K	Uncharacterized protein	BCIN_05g00180	1	9.18281e-26	257.73	SANITIANSVGK(1)LSSSEIEK	3	0.23748	4
A0A384JG51	88	K	Uncharacterized protein	BCIN_05g00180	1	2.42169e-15	158.44	RFDDPHTTK(1)DIQSWPFTVVDK	3	0.9673	8
A0A384JG51	566	K	Uncharacterized protein	BCIN_05g00180	1	6.96678e-10	141	VEEIISDPTMSIK(1)FK	2	-0.29222	11
A0A384JG51	144	K	Uncharacterized protein	BCIN_05g00180	1	0.000144899	82.865	VEK(1)AVITVPAYFNDNQR	3	-2.6409	3
A0A384JG51	522	K	Uncharacterized protein	BCIN_05g00180	1	0.000361281	70.944	LSSSEIEK(1)MVADAAEFK	2	-0.77504	2
A0A384JG51	609	K	Uncharacterized protein	BCIN_05g00180	1	0.025745	58.474	AVTK(1)AMSTR	2	1.5909	3
A0A384JG51	74	K	Uncharacterized protein	BCIN_05g00180	1	0.007364	98.582	NTIFDIK(1)R	2	-0.1588	8
A0A384JG51	246	K	Uncharacterized protein	BCIN_05g00180	1	1.38648e-10	146.6	ATAGDTHLGGQDFDTNLLDHFK(1)K	4	0.096811	11
A0A384JG51	334	K	Uncharacterized protein	BCIN_05g00180	1	3.09854e-09	174.62	SK(1)VDEIVLVGGSTR	2	-0.058755	3
A0A384JG51	332	K	Uncharacterized protein	BCIN_05g00180	1	0.0368322	54.982	DANIDK(1)SK	2	0.7549	1
A0A384JG51	192	K	Uncharacterized protein	BCIN_05g00180	1	2.26336e-10	143.4	IINEPTAAAIAYGLGAGK(1)SNK	3	0.73677	3
A0A384JG51	429	K	Uncharacterized protein	BCIN_05g00180	1	0.0111271	80.688	GQTVPTIK(1)K	2	-0.53243	2
A0A384JG51	361	K	Uncharacterized protein	BCIN_05g00180	1	9.21238e-05	179.1	LLSEFFDNK(1)K	2	-0.060189	4
A0A384JG51	531	K	Uncharacterized protein	BCIN_05g00180	1	4.90171e-16	212.95	MVADAAEFK(1)SSDDAFSK	3	0.065417	19
A0A384JG51	137	K	Uncharacterized protein	BCIN_05g00180	1	0.00456968	73.573	EIAEVK(1)LGK	2	0.44887	2
A0A384JG51	59	K	Uncharacterized protein	BCIN_05g00180	1	3.97171e-14	219.97	LIGESAK(1)NNAAMNPK	2	-3.2005	3
A0A384JG51	362	K	Uncharacterized protein	BCIN_05g00180	0.84139	8.47522e-07	112.8	K(0.841)LEK(0.159)SINPDEAVAYGAAVQAGILSGK	3	0.80771	2
A0A384JG51	498	K	Uncharacterized protein	BCIN_05g00180	1	0.000126398	136.02	VTATEK(1)TSGR	2	-1.6955	2
A0A384JG51	544	K	Uncharacterized protein	BCIN_05g00180	1	1.86949e-11	220.21	RFESK(1)QQLESYISR	3	-1.6533	8
A0A384JG51	539	K	Uncharacterized protein	BCIN_05g00180	1	0.000934916	172.59	SSDDAFSK(1)R	2	-0.1336	6
A0A384JG52	194	K	Bcguk1	Bcguk1	1	0.00179351	82.494	GTEK(1)EESIQK	2	1.0668	1
A0A384JG52	241	K	Bcguk1	Bcguk1	1	1.80772e-06	127.56	ELEDYIFGK(1)EGK	2	-1.0052	2
A0A384JG52	213	K	Bcguk1	Bcguk1	1	0.0196086	52.527	LELEYSK(1)TEGVHDK	3	0.017441	1
A0A384JG55	293	K	PKS_ER domain-containing protein	BCIN_05g00340	1	0.00684813	90.862	FK(1)GTVFR	2	-0.60612	2
A0A384JG89	74	K	MICOS complex subunit MIC12	BCIN_04g05780	1	0.0241284	58.172	STLIEAAK(1)DR	2	-1.3875	1
A0A384JG89	99	K	MICOS complex subunit MIC12	BCIN_04g05780	1	0.00139738	93.556	WK(1)MEGAVSR	2	-0.66676	2
A0A384JG93	138	K	Uncharacterized protein	BCIN_05g00580	1	9.5286e-10	138.19	PK(1)DFDEWIVR	2	0.056563	5
A0A384JG93	80	K	Uncharacterized protein	BCIN_05g00580	1	3.35709e-10	139.44	YFDDCIDEALPK(1)EDDWYTHER	3	1.8719	1
A0A384JG93	236	K	Uncharacterized protein	BCIN_05g00580	1	0.000671221	93.096	TLFGK(1)EGEVK	2	0.30183	2
A0A384JG93	505	K	Uncharacterized protein	BCIN_05g00580	1	2.09463e-17	232.74	LVEGAQAFQNK(1)DLPAR	2	0.063925	2
A0A384JG93	438	K	Uncharacterized protein	BCIN_05g00580	1	0.000422892	121.9	LQEK(1)DIYSR	2	-0.01	3
A0A384JGA3	92	K	Bcatx1	Bcatx1	1	4.39552e-14	188.41	INTAEVDGVSK(1)DIVTIK	2	0.63943	1
A0A384JGA3	63	K	Bcatx1	Bcatx1	1	0.000146102	82.635	GQTATVIGK(1)PELDFDTVYEK	3	0.97045	2
A0A384JGA7	426	K	Bcgut2	Bcgut2	1	0.00121697	94.692	PLVK(1)DPNAK	2	0.62474	1
A0A384JGA7	70	K	Bcgut2	Bcgut2	1	0.00939883	84.054	LEQIADLK(1)R	2	-1.5135	1
A0A384JGA7	291	K	Bcgut2	Bcgut2	1	0.0382393	51.445	DLIDEK(1)DGK	2	0.37557	1
A0A384JGC8	685	K	Bcmet6	Bcmet6	1	2.20143e-05	105.65	LLK(1)VFVDEAYPR	2	-0.10228	4
A0A384JGC8	468	K	Bcmet6	Bcmet6	1	3.89e-09	167.32	GEITAEEYEK(1)FIEK	2	0.16917	3
A0A384JGC8	342	K	Bcmet6	Bcmet6	1	0.0109201	48.968	VIVATSSSLLHTPHTLASEK(1)K	4	-0.81422	1
A0A384JGC8	554	K	Bcmet6	Bcmet6	1	0.00421368	139.88	YAVSISK(1)K	2	0.13456	3
A0A384JGC8	385	K	Bcmet6	Bcmet6	1	2.64659e-22	195.53	AVTEGPASVSAELEANAK(1)SIQAR	3	-0.16218	2
A0A384JGC8	407	K	Bcmet6	Bcmet6	1	0.0174937	67.897	QSK(1)IVEK	2	4.4546	1
A0A384JGC8	48	K	Bcmet6	Bcmet6	1	3.93388e-06	151.29	LAHWK(1)IQK	2	0.12586	8
A0A384JGC8	682	K	Bcmet6	Bcmet6	1	0.00730105	89.296	SDAK(1)LLK	2	-0.32439	2
A0A384JGC8	715	K	Bcmet6	Bcmet6	1	6.84672e-05	171.92	VPSEQEIK(1)DR	2	0.22046	3
A0A384JGC8	125	K	Bcmet6	Bcmet6	1	4.15156e-20	182.22	WFDSNYHYVK(1)PTLQDNQSFK	3	0.9512	5
A0A384JGC8	141	K	Bcmet6	Bcmet6	1	0.000552294	113.71	LTSDPK(1)AVR	2	0.4416	3
A0A384JGC8	29	K	Bcmet6	Bcmet6	1	8.81281e-16	171.35	ATEAYWGQK(1)ISQADLLAEAK	3	-0.66528	5
A0A384JGC8	301	K	Bcmet6	Bcmet6	1	0.00127284	145.16	NIWK(1)TNLK	2	0.6988	5
A0A384JGC8	85	K	Bcmet6	Bcmet6	1	6.45635e-11	147.09	YTK(1)HGLDPIDQYFAMGR	3	-0.98837	8
A0A384JGC8	40	K	Bcmet6	Bcmet6	1	8.10375e-06	166.48	ISQADLLAEAK(1)R	2	0.31323	3
A0A384JGC8	547	K	Bcmet6	Bcmet6	1	0.00129701	87.184	ESK(1)YAVSISK	2	-0.63069	4
A0A384JGC8	458	K	Bcmet6	Bcmet6	1	3.94996e-10	204.13	FTK(1)GEITAEEYEK	2	-0.0043273	2
A0A384JGC8	400	K	Bcmet6	Bcmet6	1	0.00646497	92.187	TNDPK(1)VK	2	0.079372	2
A0A384JGC8	758	K	Bcmet6	Bcmet6	1	1.43909e-11	212.59	AALTNMVNAAK(1)FYR	2	-0.55039	5
A0A384JGC8	226	K	Bcmet6	Bcmet6	1	0.00220069	88.495	AAFK(1)PTYEK	2	-0.27602	5
A0A384JGC8	135	K	Bcmet6	Bcmet6	1	5.39633e-24	202.84	WFDSNYHYVKPTLQDNQSFK(1)LTSDPK	4	-0.54309	9
A0A384JGC8	447	K	Bcmet6	Bcmet6	1	2.26835e-33	259.77	ALGLPLFPTTTIGSFPQTK(1)EIR	3	0.6986	1
A0A384JGC8	231	K	Bcmet6	Bcmet6	1	1.70586e-11	174.87	PTYEK(1)LASLGDEIPK	2	-1.4672	12
A0A384JGC8	633	K	Bcmet6	Bcmet6	1	1.27469e-09	226.04	EAYLDWAVK(1)SFR	2	0.17487	4
A0A384JGC8	544	K	Bcmet6	Bcmet6	1	0.00118469	84.882	PAPMTVK(1)ESK	2	-0.96451	2
A0A384JGC8	411	K	Bcmet6	Bcmet6	1	0.00158466	118.74	IVEK(1)DYNR	2	0.13713	4
A0A384JGC8	171	K	Bcmet6	Bcmet6	1	1.59889e-10	140.46	PVLVGPVSFLHLGK(1)PDR	3	-0.81633	4
A0A384JGC8	150	K	Bcmet6	Bcmet6	1	0.00172069	83.182	EAK(1)EAGITTR	2	0.22823	3
A0A384JGH7	131	K	Uncharacterized protein	BCIN_05g01260	1	2.40938e-07	118.4	LVETIFDQLAK(1)GSTNVR	3	2.8699	1
A0A384JGH7	225	K	Uncharacterized protein	BCIN_05g01260	1	0.00703307	150.04	KEEVADLK(1)K	2	0.54601	2
A0A384JGH7	660	K	Uncharacterized protein	BCIN_05g01260	1	3.13073e-10	147.1	GSDFATQLK(1)DIDEWK	2	-1.4588	1
A0A384JGH7	420	K	Uncharacterized protein	BCIN_05g01260	1	0.0109073	66.073	SAK(1)TVGK	2	1.5474	1
A0A384JGH7	701	K	Uncharacterized protein	BCIN_05g01260	1	0.0020385	105.52	YK(1)LPEAPK	2	-0.16408	4
A0A384JGH7	500	K	Uncharacterized protein	BCIN_05g01260	1	4.53373e-15	151.96	FLVDTAK(1)EGYQTASSAVDQMK	3	0.20089	1
A0A384JGH7	197	K	Uncharacterized protein	BCIN_05g01260	1	0.00767666	72.879	ETILTK(1)AR	2	2.4023	1
A0A384JGH7	424	K	Uncharacterized protein	BCIN_05g01260	1	0.0276799	43.958	TVGK(1)EWEHPK	3	-1.0711	2
A0A384JGH7	740	K	Uncharacterized protein	BCIN_05g01260	1	0.000420276	83.54	YMGK(1)THQDQPIEELK	3	1.2315	1
A0A384JGH7	758	K	Uncharacterized protein	BCIN_05g01260	1	1.26499e-05	100.73	DVAQLK(1)TPSEYAR	2	-1.4396	1
A0A384JGH7	114	K	Uncharacterized protein	BCIN_05g01260	1	0.000159547	87.468	SAFGNAFGHMEDIYQK(1)SNAVEK	3	0.18591	2
A0A384JGH7	230	K	Uncharacterized protein	BCIN_05g01260	1	6.08681e-06	134.38	SLEK(1)EMDNFPR	2	-3.4034	4
A0A384JGH7	751	K	Uncharacterized protein	BCIN_05g01260	1	0.0033908	67.952	THQDQPIEELK(1)K	3	1.6258	2
A0A384JGH7	651	K	Uncharacterized protein	BCIN_05g01260	1	0.00334414	65.565	LPK(1)GSDFATQLK	2	0.63349	1
A0A384JGH7	430	K	Uncharacterized protein	BCIN_05g01260	1	0.0247361	51.193	EWEHPK(1)DK	3	0.57732	2
A0A384JGH7	211	K	Uncharacterized protein	BCIN_05g01260	1	0.00156735	105.52	MK(1)TELESK	2	-1.3663	2
A0A384JGH7	243	K	Uncharacterized protein	BCIN_05g01260	1	6.28717e-05	98.156	GMELAK(1)MDIFK	2	-1.8321	14
A0A384JGH7	699	K	Uncharacterized protein	BCIN_05g01260	1	0.00317253	93.374	ALLETK(1)YK	2	-0.39012	3
A0A384JGH7	169	K	Uncharacterized protein	BCIN_05g01260	1	0.000272519	77.324	WEGIVK(1)DLHQSCEDR	3	0.19816	2
A0A384JGI5	613	K	Bckgd1	Bckgd1	1	1.53201e-08	134.04	EWTTSAWNGFK(1)SPK	2	-0.67105	3
A0A384JGI5	165	K	Bckgd1	Bckgd1	1	0.0242995	44.511	GHHK(1)ADIDPLGIR	3	1.1629	2
A0A384JGI5	266	K	Bckgd1	Bckgd1	0.994392	0.000329025	89.624	IEVDK(0.006)PFK(0.994)YSIDEK	3	0.148	1
A0A384JGI5	407	K	Bckgd1	Bckgd1	1	2.10185e-10	143.19	VQLSLVANPSHLEAEDPVVLGK(1)TR	3	1.1218	1
A0A384JGI5	728	K	Bckgd1	Bckgd1	1	0.000588985	70.26	TYTPLQHISK(1)DQGK	3	-0.13133	1
A0A384JGI5	941	K	Bckgd1	Bckgd1	1	8.82421e-06	117.7	ADNNIK(1)DTAFTR	2	0.13337	1
A0A384JGI5	602	K	Bckgd1	Bckgd1	1	4.25438e-05	92.264	DYQPTSK(1)EWTTSAWNGFK	3	-0.75612	1
A0A384JGI5	419	K	Bckgd1	Bckgd1	1	1.01956e-08	145.52	AIQHYNNDEK(1)DHK	3	0.13402	1
A0A384JGI5	186	K	Bckgd1	Bckgd1	1	3.86973e-06	102.36	PK(1)ELQLEHYQFSEK	3	-0.074892	1
A0A384JGI5	909	K	Bckgd1	Bckgd1	1	5.01507e-10	126.26	WIIPDAEHGK(1)SINEPEQIER	3	-0.1677	3
A0A384JGI5	573	K	Bckgd1	Bckgd1	1	1.21719e-08	141.54	DGSFTK(1)EDIDEHRK	3	-0.88242	3
A0A384JGJ2	164	K	Uncharacterized protein	BCIN_04g06830	1	0.00086633	74.966	LTGMGTK(1)FDEFEEK	2	-1.5338	1
A0A384JGJ2	295	K	Uncharacterized protein	BCIN_04g06830	1	0.00893219	66.267	TIQSTEK(1)GLAR	2	2.8697	1
A0A384JGJ5	879	K	Ribonucleoside-diphosphate reductase	BCIN_04g06740	1	2.40756e-06	119.96	TQDEDQGK(1)DSTDR	2	-0.32839	1
A0A384JGK9	99	K	DNA-directed RNA polymerase subunit	Bcrpo21	1	0.000374938	93.649	PVYHPGFLK(1)K	3	-0.75203	1
A0A384JGK9	804	K	DNA-directed RNA polymerase subunit	Bcrpo21	1	2.94052e-05	95.197	TLPHFTK(1)DDYSPESR	3	-0.64787	1
A0A384JGL5	273	K	Aldo_ket_red domain-containing protein	BCIN_05g01550	1	0.0246239	55.899	GLAVIPK(1)SNNQSR	2	-1.6285	2
A0A384JGL5	293	K	Aldo_ket_red domain-containing protein	BCIN_05g01550	1	1.36962e-06	112.88	LEQNLHVTDFDLEK(1)EDLNAITK	3	1.1243	1
A0A384JGL5	135	K	Aldo_ket_red domain-containing protein	BCIN_05g01550	1	7.79279e-15	163.41	YPPGWQYSDK(1)EGDVQQSK	3	-0.68738	5
A0A384JGL5	301	K	Aldo_ket_red domain-containing protein	BCIN_05g01550	1	1.33965e-05	155.99	EDLNAITK(1)LDR	2	-0.35376	2
A0A384JGP3	282	K	Uncharacterized protein	BCIN_05g00200	1	0.0114557	74.929	ETLEK(1)WR	2	-0.24061	1
A0A384JGP8	59	K	Cyclin-dependent kinases regulatory subunit	Bccks1	1	0.00514979	64.04	VIPK(1)EYHDPQTGTLK	3	-2.8761	1
A0A384JGP8	21	K	Cyclin-dependent kinases regulatory subunit	Bccks1	1	0.0152572	64.374	PLSEAEK(1)ER	2	2.7861	1
A0A384JGP9	209	K	Uncharacterized protein	BCIN_05g01750	1	0.000970931	83.573	NQNK(1)DDLYEALR	2	-0.65525	1
A0A384JGP9	544	K	Uncharacterized protein	BCIN_05g01750	1	1.4475e-05	149.49	NK(1)DGDEQEEYR	2	-1.6065	1
A0A384JGR2	165	K	HMG box domain-containing protein	BCIN_05g01760	1	0.0110196	66.758	WTDMAPK(1)DK	2	-1.4924	4
A0A384JGR2	141	K	HMG box domain-containing protein	BCIN_05g01760	1	3.17964e-06	141.13	PIIAK(1)DLGDVPK	2	0.36364	3
A0A384JGR2	148	K	HMG box domain-containing protein	BCIN_05g01760	1	1.19282e-06	109.04	DLGDVPK(1)GEVSSEGTK	2	-1.0031	2
A0A384JGR2	175	K	HMG box domain-containing protein	BCIN_05g01760	1	3.60263e-06	145.31	ALWQDAYK(1)DNLR	2	1.5358	2
A0A384JGR2	167	K	HMG box domain-containing protein	BCIN_05g01760	1	0.00173521	83.045	DK(1)ALWQDAYK	2	-1.5431	2
A0A384JGS3	142	K	Pribosyltran domain-containing protein	BCIN_05g00480	1	2.77002e-15	164.94	LPGPTEEASFEK(1)EYGQDYFQIQK	3	-1.1796	2
A0A384JGS5	149	K	60S ribosomal protein L20	BCIN_05g01600	1	0.000311262	113.62	DLK(1)FPLPHR	3	-0.33188	7
A0A384JGS5	146	K	60S ribosomal protein L20	BCIN_05g01600	1	0.00244854	96.668	QLLEK(1)DLK	2	0.23216	4
A0A384JGS5	168	K	60S ribosomal protein L20	BCIN_05g01600	1	2.03878e-05	140.91	SMTANLFASK(1)R	2	-1.1561	6
A0A384JGS5	38	K	60S ribosomal protein L20	BCIN_05g01600	1	2.35514e-05	104.24	IFAPNTVVAK(1)SR	2	0.84098	3
A0A384JGS5	158	K	60S ribosomal protein L20	BCIN_05g01600	1	0.000909623	80.632	ISK(1)SMTANLFASK	2	-0.072314	2
A0A384JGS5	92	K	60S ribosomal protein L20	BCIN_05g01600	1	5.84501e-06	138.42	SGTHNMYK(1)EYR	2	-0.24944	10
A0A384JGS5	141	K	60S ribosomal protein L20	BCIN_05g01600	1	0.000173679	117.52	RPYIK(1)QLLEK	2	-0.20194	3
A0A384JGS5	73	K	60S ribosomal protein L20	BCIN_05g01600	1	0.000809388	97.431	VK(1)NFGIWIR	2	-0.23103	2
A0A384JGV5	51	K	Bcdsk2	Bcdsk2	1	1.11888e-08	153.32	LAGDDYEK(1)IPVDR	2	0.42788	1
A0A384JGW1	85	K	Uncharacterized protein	BCIN_05g02360	1	0.00442812	74.464	YVEAPAK(1)FK	2	-2.7141	2
A0A384JGW1	105	K	Uncharacterized protein	BCIN_05g02360	1	0.00435406	107.43	LVDWK(1)LR	2	1.6741	1
A0A384JGW5	84	K	Bcqri1	Bcqri1	1	7.96519e-07	115.29	ITDAALNPPK(1)TQDADK	2	1.4444	2
A0A384JGW5	6	K	Bcqri1	Bcqri1	1	1.18546e-06	100.23	ASVQK(1)VLDTLHMGGK	2	1.4861	1
A0A384JGW5	463	K	Bcqri1	Bcqri1	1	0.0232285	83.168	HIMDQGK(1)R	2	-0.15617	1
A0A384JGW5	455	K	Bcqri1	Bcqri1	1	2.02036e-05	102.97	GTGEDDPDTSK(1)K	2	-1.8911	1
A0A384JGW5	511	K	Bcqri1	Bcqri1	1	0.0167394	58.658	GQTITAPAVLEK(1)ELS	2	-0.55209	1
A0A384JGW5	243	K	Bcqri1	Bcqri1	1	0.020397	63.673	ILLESK(1)GK	2	0.58829	2
A0A384JGW5	212	K	Bcqri1	Bcqri1	1	2.72236e-20	256.18	GPTADYFEENK(1)YFGLEK	2	-1.4784	2
A0A384JGW5	354	K	Bcqri1	Bcqri1	1	0.0336604	56.659	QPDVLK(1)FR	2	-0.81407	2
A0A384JGW5	34	K	Bcqri1	Bcqri1	1	3.84079e-09	186.94	EPSSTELEQLK(1)EK	2	0.16313	2
A0A384JGY9	173	K	Bcyet3	Bcyet3	1	0.0055786	82.426	NLLAQK(1)ER	2	2.9982	3
A0A384JGY9	181	K	Bcyet3	Bcyet3	1	0.00188666	75.088	DIETLK(1)EQSAR	2	1.0809	2
A0A384JGY9	188	K	Bcyet3	Bcyet3	1	0.00132482	81.92	NK(1)QFSDDILDK	2	0.53296	1
A0A384JGY9	153	K	Bcyet3	Bcyet3	1	0.0264876	63.673	DSEK(1)LDR	2	-0.72448	1
A0A384JGZ7	42	K	Uncharacterized protein	BCIN_05g02580	1	2.715e-06	119.39	NLYIISVK(1)GIGAR	2	-0.036269	3
A0A384JGZ7	88	K	Uncharacterized protein	BCIN_05g02580	1	0.038748	103.91	QSKPWK(1)R	2	-0.88912	1
A0A384JGZ9	495	K	Bcnan1	Bcnan1	1	0.0134176	69.812	AK(1)SHFYK	2	1.844	1
A0A384JH07	81	K	Bcatp20	Bcatp20	1	0.000394191	91.961	NLGNALGK(1)VGGR	2	0.81242	2
A0A384JH07	52	K	Bcatp20	Bcatp20	1	3.33611e-09	172.43	ASDFQSK(1)ASEGLSR	2	3.7764	2
A0A384JH07	36	K	Bcatp20	Bcatp20	1	0.00134907	81.625	ATEAAK(1)DTAAK	2	1.2337	1
A0A384JH07	198	K	Bcatp20	Bcatp20	1	0.00722704	74.423	MK(1)LVGYR	2	0.29466	1
A0A384JH07	45	K	Bcatp20	Bcatp20	1	0.00060301	90.697	ASEK(1)ASDFQSK	2	-0.47076	2
A0A384JH08	326	K	Thioredoxin reductase	Bctrr1	1	1.3605e-06	98.188	FLAEQEDAENDLEK(1)TDAEK	3	-1.4599	1
A0A384JH08	331	K	Thioredoxin reductase	Bctrr1	1	4.92359e-14	220.59	TDAEK(1)GSNVVVPEYR	2	0.24391	2
A0A384JH24	130	K	Uncharacterized protein	BCIN_05g00940	1	3.05572e-09	153.09	YPGRPVEHYLTFK(1)NEADK	3	-0.92662	5
A0A384JH24	446	K	Uncharacterized protein	BCIN_05g00940	1	0.00670896	77.282	VVAK(1)YGNR	2	-2.0364	1
A0A384JH24	30	K	Uncharacterized protein	BCIN_05g00940	1	6.92852e-13	204.82	APTPTFEK(1)FEPCGVR	2	0.22958	3
A0A384JH24	260	K	Uncharacterized protein	BCIN_05g00940	1	0.0471298	49.536	IGLK(1)PGEK	2	0.35035	2
A0A384JH29	28	K	Bcrpn6	Bcrpn6	0.998988	0.000486464	75.524	AEAQYK(0.999)DIISK(0.001)PPSVTSEASVR	3	2.7944	1
A0A384JH29	185	K	Bcrpn6	Bcrpn6	1	0.000797523	77.062	VYHALGNTAK(1)GR	3	0.4023	1
A0A384JH29	82	K	Bcrpn6	Bcrpn6	1	0.0102048	66.056	TVLSSFAK(1)AK	2	0.089739	2
A0A384JH30	280	K	MPN domain-containing protein	BCIN_05g02600	1	0.0201262	63.816	YVGK(1)VDPK	2	-0.059345	1
A0A384JH31	512	K	Alanine--tRNA ligase	Bcala1	1	5.19452e-06	121.02	IQLIYDGK(1)NFLK	2	1.1342	2
A0A384JH31	64	K	Alanine--tRNA ligase	Bcala1	1	2.73781e-15	204.28	PIFLGTVGK(1)TDDMAQLK	3	0.8974	3
A0A384JH31	465	K	Alanine--tRNA ligase	Bcala1	1	0.0286462	42.475	SVK(1)EAAHTFAK	3	-1.0522	1
A0A384JH31	454	K	Alanine--tRNA ligase	Bcala1	1	9.24958e-18	242.91	GLETDEGEIEIAK(1)EK	2	-0.068795	1
A0A384JH31	875	K	Alanine--tRNA ligase	Bcala1	1	0.0361622	50.108	AIADVMNHFK(1)SK	2	3.3314	1
A0A384JH31	958	K	Alanine--tRNA ligase	Bcala1	1	0.0245837	64.567	WFAEK(1)LK	2	2.0647	2
A0A384JH31	72	K	Alanine--tRNA ligase	Bcala1	1	0.0157869	71.614	TDDMAQLK(1)R	2	-1.2009	1
A0A384JH31	785	K	Alanine--tRNA ligase	Bcala1	1	0.000132921	85.937	IAALDAMPHGVEK(1)EQEVK	3	1.8727	3
A0A384JH31	242	K	Alanine--tRNA ligase	Bcala1	1	0.039573	40.493	TLPAK(1)HIDTGMGYER	3	1.3871	1
A0A384JH41	152	K	Bcsti1	Bcsti1	1	0.0573748	41.704	LAANPK(1)TAK	2	0.13948	1
A0A384JH41	155	K	Bcsti1	Bcsti1	1	0.000150531	94.717	TAK(1)FLSDPTFMSK	2	0.46038	6
A0A384JH41	11	K	Bcsti1	Bcsti1	1	0.002527	75.566	AAGNK(1)AIAEK	2	0.23545	1
A0A384JH41	276	K	Bcsti1	Bcsti1	1	0.0065009	106.36	LGTEQYK(1)K	2	1.2529	4
A0A384JH41	289	K	Bcsti1	Bcsti1	1	3.34336e-07	116.06	NFDEAIAHYSK(1)AWEIYK	3	-2.2888	5
A0A384JH41	71	K	Bcsti1	Bcsti1	0.999869	1.23547e-10	139.88	DAEQCTSIKPDWAK(1)GWGR	3	-1.6901	3
A0A384JH41	122	K	Bcsti1	Bcsti1	1	2.77837e-05	100.38	SIDAEAK(1)ADGVK	2	-0.038803	2
A0A384JH41	322	K	Bcsti1	Bcsti1	1	0.00154726	84.821	ACEK(1)AVEEGR	2	-2.0587	2
A0A384JH41	457	K	Bcsti1	Bcsti1	1	2.50561e-07	120.9	LLEFPSALEDCDK(1)AISK	2	1.7358	2
A0A384JH41	363	K	Bcsti1	Bcsti1	1	5.04096e-06	107.65	AIENYNK(1)SLTEHR	3	-0.36394	2
A0A384JH41	397	K	Bcsti1	Bcsti1	1	2.79517e-05	100.22	AYIDPAK(1)AEEAR	2	-0.043849	2
A0A384JH41	376	K	Bcsti1	Bcsti1	1	0.000460988	128.86	TPDVVNK(1)LR	2	0.27708	3
A0A384JH41	16	K	Bcsti1	Bcsti1	1	5.01587e-06	115.06	AIAEK(1)NFDEAVAK	2	-0.024459	2
A0A384JH41	257	K	Bcsti1	Bcsti1	1	1.45754e-09	140.96	TEPEPEPEDEEAAEK(1)K	2	-0.47062	2
A0A384JH41	350	K	Bcsti1	Bcsti1	1	2.81153e-08	136.3	IGTSYEK(1)MGDLPK	2	-0.48917	2
A0A384JH41	339	K	Bcsti1	Bcsti1	1	0.0408316	52.867	MIAK(1)SYAR	2	0.88091	1
A0A384JH41	484	K	Bcsti1	Bcsti1	1	2.63446e-21	211.67	DYSK(1)SLDACNEASEADVTK	2	-1.3273	1
A0A384JH41	108	K	Bcsti1	Bcsti1	1	2.28266e-10	146.2	LDANYAVATK(1)GLAQVK	2	0.96774	1
A0A384JH41	268	K	Bcsti1	Bcsti1	1	0.00322465	157.68	AEADEEK(1)R	2	0.053191	2
A0A384JH41	408	K	Bcsti1	Bcsti1	1	0.00208353	104.21	ELGNQK(1)FK	2	0.082081	4
A0A384JH41	356	K	Bcsti1	Bcsti1	1	0.000382411	88.282	MGDLPK(1)AIENYNK	2	1.3823	2
A0A384JH41	49	K	Bcsti1	Bcsti1	1	0.00635244	107.69	SAAYASK(1)R	2	0.67708	2
A0A384JH41	66	K	Bcsti1	Bcsti1	1	4.8687e-09	158.31	DAEQCTSIK(1)PDWAK	2	-0.72631	2
A0A384JH41	529	K	Bcsti1	Bcsti1	1	1.1723e-05	159.99	ENETEEQTK(1)ER	2	0.19565	2
A0A384JH41	573	K	Bcsti1	Bcsti1	1	0.000825005	82.202	SK(1)IQQLIAAGVIR	2	-1.3931	1
A0A384JH64	285	K	Uncharacterized protein	BCIN_05g01670	1	0.0159783	48.677	IPK(1)DCIAFQTGEALER	3	1.9102	1
A0A384JH70	308	K	Uncharacterized protein	BCIN_05g03230	1	0.00421301	75.819	SPK(1)GWTGPR	2	-0.0752	1
A0A384JH70	447	K	Uncharacterized protein	BCIN_05g03230	1	5.55622e-07	116.61	LFGPDETESNK(1)LGEVYK	2	-1.442	1
A0A384JH70	360	K	Uncharacterized protein	BCIN_05g03230	0.999982	0.0261476	56.29	SYKPEEFFDK(1)EGK	3	1.5113	1
A0A384JH70	671	K	Uncharacterized protein	BCIN_05g03230	1	0.0186538	62.463	ELIPDLK(1)IR	2	0.40878	2
A0A384JH97	250	K	Letm1 RBD domain-containing protein	BCIN_05g03270	1	0.0471298	49.536	DAK(1)VSSLR	2	-0.74819	1
A0A384JHA9	49	K	Uncharacterized protein	BCIN_05g02350	1	0.00734767	74.376	TTFLK(1)TTR	2	-0.15396	2
A0A384JHA9	36	K	Uncharacterized protein	BCIN_05g02350	1	3.75475e-21	267.41	VNESAK(1)DIQCEVCK	2	-2.0871	1
A0A384JHA9	30	K	Uncharacterized protein	BCIN_05g02350	1	0.0229686	58.829	SQLK(1)VNESAK	2	0.68001	1
A0A384JHD2	19	K	CAAX prenyl protease	Bcmep	1	0.00133103	83.182	FLDRPLFPWK(1)K	3	0.96921	1
A0A384JHD3	702	K	Bcyme1	Bcyme1	1	0.0313919	57.859	AVK(1)LIESK	2	-1.9641	1
A0A384JHD3	731	K	Bcyme1	Bcyme1	1	0.0517709	47.082	EEAFK(1)VVK	2	-1.1742	1
A0A384JHD3	331	K	Bcyme1	Bcyme1	1	0.00446569	68.83	NPEK(1)FSTLGGK	2	-1.5349	1
A0A384JHF6	106	K	Uncharacterized protein	BCIN_05g04060	1	0.0034794	69.864	LTSFK(1)QADPR	2	0.74622	1
A0A384JHG7	77	K	T-complex protein 1 subunit gamma	Bccct3	1	0.031558	45.577	EIEVSHPAAK(1)SMIELSR	3	0.82244	1
A0A384JHG7	228	K	T-complex protein 1 subunit gamma	Bccct3	1	0.0361694	41.429	DITHPK(1)MR	3	-0.44884	1
A0A384JHG7	222	K	T-complex protein 1 subunit gamma	Bccct3	1	1.57668e-06	97.797	VLDGVMLNK(1)DITHPK	2	0.1515	2
A0A384JHL9	180	K	Protein kinase domain-containing protein	BCIN_05g04730	1	0.0619987	46.994	QPK(1)GVER	2	-0.12725	1
A0A384JHN3	182	K	Hydrolase_4 domain-containing protein	BCIN_05g03460	1	0.000450516	102.07	SVDHTVPK(1)K	3	0.097331	1
A0A384JHP3	359	K	Cytochrome b5 heme-binding domain-containing protein	BCIN_05g04870	1	0.00011453	89.624	EIGCTPDHLQGTFK(1)K	3	-0.68959	1
A0A384JHP3	542	K	Cytochrome b5 heme-binding domain-containing protein	BCIN_05g04870	0.999996	3.09337e-05	99.834	PTKPSEFK(1)IPEK	3	0.93888	1
A0A384JHP3	546	K	Cytochrome b5 heme-binding domain-containing protein	BCIN_05g04870	1	3.63322e-08	128.71	IPEK(1)EFTMDEVAK	2	-0.74002	2
A0A384JHP3	263	K	Cytochrome b5 heme-binding domain-containing protein	BCIN_05g04870	1	0.000526219	94.465	WK(1)FLAAEALR	2	-0.094115	3
A0A384JHP3	345	K	Cytochrome b5 heme-binding domain-containing protein	BCIN_05g04870	1	0.000431504	69.747	ELAK(1)EIGCTPDHLQGTFK	3	-0.59983	1
A0A384JHP3	66	K	Cytochrome b5 heme-binding domain-containing protein	BCIN_05g04870	1	2.2387e-09	183	IQDSVK(1)QFYDDTLK	2	0.57281	1
A0A384JHP3	256	K	Cytochrome b5 heme-binding domain-containing protein	BCIN_05g04870	1	0.000226268	74.732	VQVHPTGLVDPK(1)DPGSK	3	0.17422	2
A0A384JHP3	86	K	Cytochrome b5 heme-binding domain-containing protein	BCIN_05g04870	1	0.0273342	56.569	ARPDLIK(1)VLTYK	3	0.16283	2
A0A384JHP3	301	K	Cytochrome b5 heme-binding domain-containing protein	BCIN_05g04870	1	3.3288e-05	111.63	DYVSGEMWK(1)EK	2	0.23097	1
A0A384JHR5	533	K	Mitochondrial import inner membrane translocase subunit TIM50	Bctim50	1	0.00016872	108.7	NYEAFDK(1)EIR	2	0.22013	1
A0A384JHR5	393	K	Mitochondrial import inner membrane translocase subunit TIM50	Bctim50	1	0.0126364	55.258	VILIDTK(1)AHHAK	3	0.075917	1
A0A384JHR7	146	K	Superoxide dismutase	Bcsod4	1	0.00652649	78.113	DFSTFK(1)TK	2	0.28197	3
A0A384JHR7	140	K	Superoxide dismutase	Bcsod4	1	4.94742e-06	108.58	TAIETSYK(1)DFSTFK	2	-0.35203	2
A0A384JHR9	815	K	AP-2 complex subunit alpha	Bcapl3	1	0.0606015	40.724	VFEK(1)SPTIR	2	-0.14867	1
A0A384JHT7	197	K	PH_6 domain-containing protein	BCIN_05g04910	1	0.010474	78.324	VK(1)VAEAK	2	-0.57097	2
A0A384JHT7	272	K	PH_6 domain-containing protein	BCIN_05g04910	1	1.17457e-05	142.08	EEQAEAK(1)AEAK	2	-0.39356	2
A0A384JHT7	95	K	PH_6 domain-containing protein	BCIN_05g04910	1	0.000268353	88.075	K(1)HFWFGSEPVEHK	2	1.4181	5
A0A384JHT7	94	K	PH_6 domain-containing protein	BCIN_05g04910	1	0.0163429	97.071	SFIFQK(1)K	2	-0.31591	3
A0A384JHT7	287	K	PH_6 domain-containing protein	BCIN_05g04910	1	0.0333787	60.436	AELK(1)VEK	2	-0.4113	2
A0A384JHT7	202	K	PH_6 domain-containing protein	BCIN_05g04910	1	3.06702e-06	122.97	VAEAK(1)EIAESVK	2	1.0431	4
A0A384JHT7	505	K	PH_6 domain-containing protein	BCIN_05g04910	1	0.00846668	85.265	SPFAK(1)LR	2	-0.3275	2
A0A384JHT7	107	K	PH_6 domain-containing protein	BCIN_05g04910	1	1.70205e-15	153.21	HFWFGSEPVEHK(1)NLSSYLR	4	-0.050265	2
A0A384JHT7	209	K	PH_6 domain-containing protein	BCIN_05g04910	1	2.22777e-21	198.14	EIAESVK(1)ESETYK	2	-0.32836	2
A0A384JHT7	215	K	PH_6 domain-containing protein	BCIN_05g04910	1	0.0155556	52.527	ESETYK(1)TSHAALAK	3	-0.81647	1
A0A384JHT7	317	K	PH_6 domain-containing protein	BCIN_05g04910	1	0.0469616	62.088	TSIFGAIPGFGK(1)K	2	1.0467	1
A0A384JHT7	265	K	PH_6 domain-containing protein	BCIN_05g04910	1	1.39279e-06	196.24	EEQK(1)EEQAEAK	2	-0.13908	1
A0A384JHT7	140	K	PH_6 domain-containing protein	BCIN_05g04910	1	0.0245684	73.248	GLLFFSK(1)K	2	0.050859	3
A0A384JHT7	195	K	PH_6 domain-containing protein	BCIN_05g04910	1	0.00160986	79.659	DNWVATMK(1)VK	2	-1.57	2
A0A384JHU8	143	K	Protein kinase domain-containing protein	BCIN_05g05400	1	0.01181	57.583	ALDFCHSK(1)GIMHR	3	4.4182	1
A0A384JHX3	802	K	Bcsec18	Bcsec18	1	0.0115645	68.676	VLLAVGEAK(1)QER	2	-2.651	1
A0A384JHY6	439	K	Bcmas1	Bcmas1	1	1.84123e-13	167.69	VIGAISEK(1)DVMSFAQR	3	-1.0561	3
A0A384JHZ3	363	K	Saccharopine dehydrogenase [NAD(+), L-lysine-forming]	Bclys1	1	2.65015e-05	114.72	LFQEK(1)VATLPK	2	-0.51047	2
A0A384JHZ3	225	K	Saccharopine dehydrogenase [NAD(+), L-lysine-forming]	Bclys1	1	7.90557e-08	123	AGVPTENVLK(1)WDMAETAK	2	-0.39447	1
A0A384JHZ3	14	K	Saccharopine dehydrogenase [NAD(+), L-lysine-forming]	Bclys1	1	0.00808237	63.694	SELGK(1)ALEHR	3	-0.22157	2
A0A384JHZ3	358	K	Saccharopine dehydrogenase [NAD(+), L-lysine-forming]	Bclys1	1	0.0361002	51.415	AEK(1)LFQEK	2	-0.68827	1
A0A384JI25	36	K	Bcrpl38	Bcrpl38	1	0.00876201	84.244	TSAIK(1)IK	2	0.050741	2
A0A384JI25	43	K	Bcrpl38	Bcrpl38	1	3.1287e-06	184.03	CQK(1)YLYTLVLK	2	0.58899	3
A0A384JI25	31	K	Bcrpl38	Bcrpl38	1	0.00392043	77.662	NVGK(1)TSAIK	2	1.0315	2
A0A384JI25	55	K	Bcrpl38	Bcrpl38	1	0.0190432	67.169	DLEK(1)AEK	2	2.6316	2
A0A384JI26	99	K	Uncharacterized protein	BCIN_05g06130	1	0.000643195	107.95	NDEEGAK(1)EK	2	-0.018526	1
A0A384JI26	39	K	Uncharacterized protein	BCIN_05g06130	1	0.000310634	108.74	LHGVSFK(1)K	2	2.4638	3
A0A384JI26	70	K	Uncharacterized protein	BCIN_05g06130	1	0.00663641	105.14	LDPQLNK(1)K	2	0.054564	3
A0A384JI26	101	K	Uncharacterized protein	BCIN_05g06130	1	1.94453e-19	245.19	EK(1)LYSYVQAVNVQNPK	2	2.9146	1
A0A384JI26	78	K	Uncharacterized protein	BCIN_05g06130	1	3.70584e-06	156.14	VWEAGIK(1)GVPFR	2	-0.004188	5
A0A384JI26	31	K	Uncharacterized protein	BCIN_05g06130	1	0.0015913	117.53	EYTIHLHK(1)R	3	-0.45085	5
A0A384JI26	115	K	Uncharacterized protein	BCIN_05g06130	1	0.000178623	73.625	LYSYVQAVNVQNPK(1)GLHTVVVEDA	3	-0.66486	1
A0A384JI39	133	K	ENTH domain-containing protein	BCIN_05g06330	1	4.89666e-05	92.455	QFHFIDQNGK(1)DQGVNVR	3	-2.9345	1
A0A384JI55	158	K	ACT domain-containing protein	BCIN_05g06430	1	1.45905e-15	156.86	IPFHHLPVTAATK(1)AEQEGK	3	0.14193	1
A0A384JI55	164	K	ACT domain-containing protein	BCIN_05g06430	1	2.33703e-05	104.41	AEQEGK(1)ILELVK	2	-0.66698	1
A0A384JI80	137	K	Histidine biosynthesis trifunctional protein	Bchis4	1	0.00999561	67.334	SLLEEFK(1)TK	2	-2.7888	2
A0A384JI80	421	K	Histidine biosynthesis trifunctional protein	Bchis4	1	0.000659607	88.101	EAASVPK(1)SADDK	2	-0.87116	2
A0A384JI80	256	K	Histidine biosynthesis trifunctional protein	Bchis4	1	2.77837e-05	100.38	GATSGDTQK(1)LIR	2	0.75853	2
A0A384JI80	489	K	Histidine biosynthesis trifunctional protein	Bchis4	1	0.00113713	73.435	ALLGYTHK(1)FEK	3	0.53715	2
A0A384JI80	300	K	Histidine biosynthesis trifunctional protein	Bchis4	1	0.00795482	71.614	LEK(1)TLVSR	2	1.762	1
A0A384JI90	74	K	Bcdst1	Bcdst1	1	0.000203038	102.52	LATEIVTK(1)WK	2	-1.4181	2
A0A384JI90	185	K	Bcdst1	Bcdst1	1	7.49784e-07	114.55	AMAVEQAAFDHFGGETK(1)EYK	3	-2.2367	1
A0A384JIA0	141	K	Bcg1	Bcg1	1	0.00062621	104.22	DAGVQDCFK(1)R	2	-0.73808	2
A0A384JIA0	51	K	Bcg1	Bcg1	1	0.00203698	85.212	STILK(1)QMK	2	1.0774	1
A0A384JIH2	291	K	Amidase domain-containing protein	BCIN_05g07500	1	0.00983222	66.267	NEAWK(1)DFSEK	2	0.66167	1
A0A384JIH8	179	K	NmrA domain-containing protein	BCIN_05g05290	1	0.046568	49.833	LPPDNK(1)WK	2	1.3074	1
A0A384JIH8	206	K	NmrA domain-containing protein	BCIN_05g05290	1	0.000543515	133.58	FVK(1)GILLNR	2	-0.08957	3
A0A384JIH8	140	K	NmrA domain-containing protein	BCIN_05g05290	1	0.000266779	77.746	VTHFDSK(1)ADIEEYVR	2	-2.2967	2
A0A384JIK6	35	K	PKS_ER domain-containing protein	BCIN_05g07670	1	1.2096e-08	139.86	AAVFEK(1)ANAPFVIK	2	0.023429	2
A0A384JIK6	29	K	PKS_ER domain-containing protein	BCIN_05g07670	1	0.00494297	71.221	TYK(1)AAVFEK	2	-0.68174	2
A0A384JIN1	570	K	Multifunctional tryptophan biosynthesis protein	BCIN_05g06730	1	0.0151417	62.357	HVPYK(1)DAIAISK	2	1.4373	1
A0A384JIN3	185	K	Uncharacterized protein	BCIN_05g05780	1	0.0293757	56.432	LFK(1)AQVAAR	2	1.0264	1
A0A384JIN7	123	K	Proline dehydrogenase	BCIN_05g08050	1	0.00157369	92.445	FFLK(1)NTFYK	2	-1.7625	1
A0A384JIR4	38	K	Thioredoxin domain-containing protein	BCIN_05g08370	1	2.85145e-09	176.89	SSAVLSINGK(1)DYDR	2	2.9006	1
A0A384JIR4	119	K	Thioredoxin domain-containing protein	BCIN_05g08370	1	0.00127599	73.834	PGK(1)PIVEDYNGPR	2	0.95818	1
A0A384JIR4	72	K	Thioredoxin domain-containing protein	BCIN_05g08370	1	0.0230357	58.172	NLQPAYEK(1)AAK	2	-3.2676	1
A0A384JIU3	137	K	Peptidyl-prolyl cis-trans isomerase	Bcp1	1	4.15496e-09	164.88	SIYGEK(1)FADENFER	3	-0.36427	7
A0A384JIU3	131	K	Peptidyl-prolyl cis-trans isomerase	Bcp1	1	1.05369e-05	104.7	GNGTGGK(1)SIYGEK	2	0.25889	8
A0A384JIU3	99	K	Peptidyl-prolyl cis-trans isomerase	Bcp1	1	1.12033e-11	149.52	ALCTGEK(1)GFGYAGSSFHR	3	-0.20702	5
A0A384JIU3	219	K	Peptidyl-prolyl cis-trans isomerase	Bcp1	0.999975	0.000868489	129.89	KPTIVK(1)SGEL	2	0.34203	3
A0A384JIU3	213	K	Peptidyl-prolyl cis-trans isomerase	Bcp1	0.844291	0.00187964	77.062	VQYNK(0.844)K(0.156)PTIVK	3	-0.79327	1
A0A384JIU3	86	K	Peptidyl-prolyl cis-trans isomerase	Bcp1	1	6.86788e-11	138.97	ITFNLYDDVVPK(1)TAENFR	3	-0.023935	1
A0A384JIU3	208	K	Peptidyl-prolyl cis-trans isomerase	Bcp1	1	3.16859e-19	235.71	ALEATGSGSGK(1)VQYNK	2	0.55544	3
A0A384JIV2	158	K	Bcerg10	Bcerg10	1	0.000358539	132.01	DGLTDAYNK(1)K	2	0.045334	2
A0A384JIV2	233	K	Bcerg10	Bcerg10	1	0.0150429	66.504	NLNIEK(1)LK	2	0.24878	2
A0A384JIV2	294	K	Bcerg10	Bcerg10	1	2.63803e-11	159.4	APSK(1)FTTAPSLAIPK	2	-0.25259	1
A0A384JIV2	201	K	Bcerg10	Bcerg10	1	2.63355e-10	138.28	ATEAGLFK(1)TEIVPVEVSGGR	3	1.4526	2
[truncated: 2,914 more rows]

## Sheet: Exp.2
Protein accession	Position	Amino acid	Protein description	Gene name	Localization probability	PEP	Score	Modified sequence	Charge	Mass error [ppm]	MS/MS Count
A0A384J3T6	232	K	Bcboa1	Bcboa1	1	6.13681e-09	170.11	ITGEK(1)WTITDEPSK	2	1.1304	1
A0A384J3T6	114	K	Bcboa1	Bcboa1	1	2.6127e-05	90.385	FVPSEYGSAYEEK(1)HALAR	3	-0.34745	1
A0A384J3X2	74	K	Profilin	Bcpfy1	1	2.67842e-06	134.3	YVLTK(1)VEDDNK	2	-0.88515	2
A0A384J3X2	67	K	Profilin	Bcpfy1	1	4.32119e-12	238.81	TDSLYANGLHIAK(1)DR	2	-0.22583	3
A0A384J3X2	80	K	Profilin	Bcpfy1	1	2.32444e-05	176.78	VEDDNK(1)MLYAR	2	0.87675	3
A0A384J3X2	54	K	Profilin	Bcpfy1	1	4.66684e-05	74.776	NGLDGK(1)TDSLYANGLHIAK	3	-2.6711	1
A0A384J3X3	83	K	Fatty acid hydroxylase domain-containing protein	BCIN_01g00350	1	0.00561769	92.822	YK(1)IQGNK	2	-0.78131	2
A0A384J3X8	1169	K	Bcfas2	Bcfas2	1	3.77777e-06	122.64	LVAGQIPTGWDAK(1)K	2	0.28165	2
A0A384J3X8	1818	K	Bcfas2	Bcfas2	1	9.39498e-20	180.05	EIEITNNEK(1)GAPIVSLHGDAATAAK	3	0.71755	2
A0A384J3X8	1714	K	Bcfas2	Bcfas2	1	0.0103638	59.227	TSALTYAPNFAK(1)K	2	0.6313	1
A0A384J3X8	617	K	Bcfas2	Bcfas2	1	2.13755e-05	110.39	VETIPFLHLK(1)R	3	-0.082421	2
A0A384J3X8	932	K	Bcfas2	Bcfas2	1	0.0507828	63.662	QAVTK(1)ETAIENK	2	1.5361	1
A0A384J3X8	72	K	Bcfas2	Bcfas2	1	0.00507747	73.927	YEAYDAAK(1)SIQR	2	0.6399	1
A0A384J3X8	1150	K	Bcfas2	Bcfas2	1	2.51764e-05	115.78	GATLLIPK(1)ALR	2	-0.072439	3
A0A384J3X8	1795	K	Bcfas2	Bcfas2	1	0.000671584	83.137	EAVFK(1)SLGVAGK	2	-2.099	3
A0A384J3X8	939	K	Bcfas2	Bcfas2	1	2.41685e-08	115.53	ETAIENK(1)IVNGEDSEALYK	3	0.72431	2
A0A384J3X8	780	K	Bcfas2	Bcfas2	1	0.00695842	70.908	LLGCIK(1)TQK	2	0.13025	2
A0A384J3X8	1624	K	Bcfas2	Bcfas2	1	6.58555e-06	97.271	AFSVTSFGFGQK(1)GAQAIGIHPK	3	1.0744	1
A0A384J3X8	983	K	Bcfas2	Bcfas2	1	8.18715e-05	88.385	EVAPLNDNLK(1)GMVDLEK	2	0.66808	1
A0A384J3X8	972	K	Bcfas2	Bcfas2	1	4.41641e-06	133.05	YDFPQLPDWK(1)K	2	-0.47471	3
A0A384J3X8	1809	K	Bcfas2	Bcfas2	1	6.13459e-07	120.59	GAGAPLK(1)EIEITNNEK	2	1.0662	1
A0A384J3X8	1336	K	Bcfas2	Bcfas2	1	0.0107432	73.665	TPK(1)EMSR	2	0.24385	3
[truncated: 4,817 more rows]

## Sheet: Exp.3
Protein accession	Position	Amino acid	Protein description	Gene name	Localization probability	PEP	Score	Modified sequence	Charge	Mass error [ppm]	MS/MS Count
[truncated: 4,922 more rows]
