# Supplementary material for: Global Proteomic Analysis of Lysine Crotonylation in the Plant Pathogen Botrytis cinerea
Source: Front Microbiol. 2020 Oct 23;11:564350. doi: 10.3389/fmicb.2020.564350 (PMC7644960; doi:10.3389/fmicb.2020.564350)
Supplement: Supplementary Table 2 — Conservation analysis of Kcr proteins. [file Table_2.XLSX]

## Sheet: details
Protein accession	Carica papaya	Danio_rerio	Human_A549_cells	Human_H1299_cells	Human_Hela_cells	Human_peripheral_blood	Nicotiana_tabacum	Oryza_sativa	Number of orthologs species
A0A384J3X2									0
A0A384J3X3									0
A0A384J3X8									0
A0A384J3Y3									0
A0A384J3Y4	Unigene0040130		O43169	O43169			O82077		4
A0A384J3Z1				O15498			Q9ZRD3		2
A0A384J3Z3	Unigene0025467		P61006	P61006		Q9H0U4	Q8VWF9	Q75IJ1	6
A0A384J414	Unigene0022484		P05198					Q10MT2	3
A0A384J417	Unigene0027371		P61927	P61927					3
A0A384J440	Unigene0016697		O95302	Q00688	Q00688	Q13451	G5ELZ2	Q7F1F2	7
A0A384J451									0
A0A384J453	Unigene0036405		P15880	P15880				Q84M35	4
A0A384J4D5	Unigene0022634		P51148	P51148		Q9H0U4	Q40525	Q75IJ1	6
A0A384J4E2			Q16891	Q16891		Q16891			3
A0A384J4F1	Unigene0032055		P62701	P62701					3
A0A384J4G0									0
A0A384J4G7	Unigene0025467		P63000	P63000		P63000	Q8VWF9	Q7GD79	6
A0A384J4H5			P41567						1
A0A384J4H6	Unigene0009599							Q6YXG8	2
A0A384J4I8									0
A0A384J4J0	Unigene0025307	A3KQ06	P46781	P46781				Q2R1J8	5
A0A384J4J3			O00291	Q9Y490		Q9Y490			3
A0A384J4J9	Unigene0021309		P46778	P46778					3
A0A384J4K5									0
A0A384J4K9									0
A0A384J4M3	Unigene0052075		P30419						2
A0A384J4N4	Unigene0022437	Q803M8	P62258	P62258		P62258	Q75ZD4	Q6ZKC0	7
A0A384J4Q0	Unigene0032137	Q6PH46	P78371	P78371	B7ZAR1	P78371			6
A0A384J4U8	Unigene0038727		Q02252	P49189			A0A076KWH0	Q6Z4E4	5
A0A384J4W3	Unigene0025284		Q15181	Q15181				Q6ZGJ7	4
A0A384J4X7	Unigene0020697		P26640	P26640				Q6ZGC2	4
A0A384J4Z0			Q9BZF1	Q9BZF1					2
A0A384J550									0
A0A384J564	Unigene0026474		Q16851			Q16851	Q8W3Z7	Q93X08	5
A0A384J582									0
A0A384J585									0
A0A384J5D0								Q0JFE2	1
A0A384J5E4	Unigene0027393		P21912	P21912					3
A0A384J5E9	Unigene0036295		P55786	P55786		P09960		Q6Z6L4	5
A0A384J5H7			O15143	O15143		O15143			3
A0A384J5I1			O94808						1
A0A384J5I3	Unigene0029409								1
A0A384J5I7			P38117	P38117					2
A0A384J5M3									0
A0A384J5P7			O75643	O75643	O75643				3
A0A384J5Q0							A0A059XID0		1
A0A384J5S2									0
A0A384J5T1	Unigene0034428		P62826	P62826	B4DV51	P62826	P41919	Q7GD79	7
A0A384J5T9									0
A0A384J5U4			Q6P587						1
A0A384J5V2	Unigene0029680	Q6GQM9	P06733	P06733		P06733	C5J0G6	Q42971	7
A0A384J5V4	Unigene0037622						Q8L6J9	B9EXM2	3
A0A384J5Z1									0
A0A384J5Z5									0
A0A384J601			O00764						1
A0A384J602									0
A0A384J616	Unigene0033548		P62857	P62857				Q0IXR7	4
A0A384J618	Unigene0034926		O15305				Q1W375		3
A0A384J651	Unigene0040990		O43837	O43837			O65852	Q7XK23	5
A0A384J658			Q9Y285					Q0IXT4	2
A0A384J667			P12004	P12004			Q9ZPK8		3
A0A384J668	Unigene0022743								1
A0A384J672									0
A0A384J687									0
A0A384J689			P28070	P20618					2
A0A384J690	Unigene0031003	Q7ZUI4	P10599	P10599		P10599	P29449	Q0D840	7
A0A384J691	Unigene0023005	Q29RA2	P62333	P62333	P62191		L7UU40	Q10RP0	7
A0A384J6D7									0
A0A384J6E2									0
A0A384J6F8									0
A0A384J6I8	Unigene0003998						W8R6U0	Q2QVC1	3
A0A384J6L3	Unigene0031456	Q7ZV77	P25788	P25788	O14818	P25788	Q93X34	Q6H852	8
A0A384J6L5	Unigene0029973	Q6PE34	P68371	P68371		P07437	A0A0S0N610	Q0PVB0	7
A0A384J6N2	Unigene0018463	Q5U3A4	P16615	P16615		Q93084	Q6TXM4	Q7XPY2	7
A0A384J6N9	Unigene0012020		P30041	P30041	P30041	P30041	K0I7G7	Q6ER94	7
A0A384J6Q1	Unigene0006282		Q9UJZ1	Q9UJZ1		P27105			4
A0A384J6Q3	Unigene0052264		P30085	P00568				Q6ZC69	4
A0A384J6Q7									0
A0A384J6Q9	Unigene0020193		Q9Y5U8						2
A0A384J6R8	Unigene0033427		Q9UG63	Q8NE71	Q9UG63			Q2R1J1	5
A0A384J6S5	Unigene0022612	E9QBV1	Q00610	Q00610		Q00610	I7A3N8	Q2RBN7	7
A0A384J6S6									0
A0A384J6U2									0
A0A384J6U3	Unigene0027777		P18077	P18077					3
A0A384J6U9			P04844	P04844					2
A0A384J6V0									0
A0A384J6V6	Unigene0023854		P08574						2
A0A384J6V8	Unigene0028308						A0A075QPA9		2
A0A384J6W8	Unigene0027627		P27824	P27824		P27824	A0A077DBL4	Q7XV86	6
A0A384J6Z0	Unigene0023401		P14618	P14618		P14618	Q42954		5
A0A384J6Z4	Unigene0016588		P49720	P20618			Q93X33		4
A0A384J715									0
A0A384J724	Unigene0027722			Q7L2H7					2
A0A384J735	Unigene0005467		Q99436	P20618			P93395	Q9LST8	5
A0A384J754	Unigene0015235		Q15819						2
A0A384J759	Unigene0039744		Q9Y3U8	Q9Y3U8					3
A0A384J767									0
A0A384J773	Unigene0025660		P41091	P41091			P68158	Q6ZI53	5
A0A384J776	Unigene0019709		P11498				Q40475	B9FK36	4
A0A384J777	Unigene0036186		P14314	P14314		P14314			4
A0A384J798	Unigene0008943		P62913	P62913			Q9FSF6	Q9LWN1	5
A0A384J7A0	Unigene0024798						Q40589	Q6ZJJ1	3
A0A384J7A7									0
A0A384J7B7	Unigene0017881		P20618	P20618			Q93X30		4
A0A384J7C4	Unigene0022437	Q803M8	P62258	P62258		P62258	Q948K3	Q2R2W2	7
A0A384J7C7	Unigene0021758		P31939	P31939			Q9FPL3		4
A0A384J7D3	Unigene0025695		Q99460	Q99460					3
A0A384J7J1	Unigene0022557	Q7ZUI4	O43396	P10599		P10599	P29449	Q6F385	7
A0A384J7P6	Unigene0008346	Q6PE34	P68366	P07437		Q9BQE3	Q8VXD0	Q0PVB0	7
A0A384J7P8									0
A0A384J7P9									0
A0A384J7Q3	Unigene0035250		P11413			P11413	O65855	Q7X7I6	5
A0A384J7V9			P49589						1
A0A384J7W5									0
A0A384J7X5	Unigene0052123		P22392	P22392		P22392	Q56E62	Q7XC37	6
A0A384J7Y1									0
A0A384J7Y7	Unigene0000591								1
A0A384J7Z9	Unigene0042291		Q14697	Q14697					3
A0A384J806									0
A0A384J811	Unigene0033519		P28331					Q8W317	3
A0A384J824	Unigene0028113		P14550			P15121		Q60EL7	4
A0A384J851			Q96D71	Q9H4M9		Q9H4M9			3
A0A384J852	Unigene0020833		P51659	P51659			H9CCH7		4
A0A384J855									0
A0A384J885	Unigene0027408	Q29RA2	P35998	P35998	P62191		L7UU40	Q5Z974	7
A0A384J888	Unigene0019893		P22695	P22695				Q10Q21	4
A0A384J8B2			O15145			O15145			2
A0A384J8C2									0
A0A384J8L2			Q8TCJ2						1
A0A384J8Q2									0
A0A384J8R8									0
A0A384J8S2	Unigene0003426		O75390	O75390		O75390	O24135	Q7F8R1	6
A0A384J8T3	Unigene0006656	Q6PE34	P68366	P07437		Q9BQE3	Q8VXD0	Q0PVB0	7
A0A384J8V0			Q13409						1
A0A384J8V3			Q9UJS0						1
A0A384J8V8									0
A0A384J8W0	Unigene0035621		O00429	Q05193		O00429	Q9SMB6	Q5JJJ5	6
A0A384J8Y7									0
A0A384J8Y9	Unigene0032848								1
A0A384J8Z2	Unigene0024697						Q9ZPL5		2
A0A384J8Z9			P20674						1
A0A384J906	Unigene0038123		O43172	O43172	Q96DI7	O75083		Q9AUR8	6
A0A384J908									0
A0A384J909									0
A0A384J910			P05387	P05387					2
A0A384J916	Unigene0018180		O15067	O15067				Q0JH25	4
A0A384J918	Unigene0047934		P51665						2
A0A384J937	Unigene0040672	Q6PH46	P50991	P50991	B7ZAR1	P50991			6
A0A384J945									0
A0A384J952									0
A0A384J964	Unigene0024093							Q9ZTP5	2
A0A384J979	Unigene0030346		P46060	P46060					3
A0A384J9A1									0
A0A384J9A2	Unigene0010362		P61088	P68036	C9J2P0		A0A075F2H4		5
A0A384J9B9	Unigene0039257		P53621	Q2TAY7	O43660			Q9AUR8	5
A0A384J9C4									0
A0A384J9E5	Unigene0034215		Q9NYU2	Q9NYU2					3
A0A384J9F2	Unigene0023513	Q29RA2	P62195	P62195	P62191		L7UU40	Q655S1	7
A0A384J9H1	Unigene0038714	Q7ZW95	P36578	P36578				Q6ZLB8	5
A0A384J9H9	Unigene0023410								1
A0A384J9J5	Unigene0031370		Q14914				Q9SLN8	Q7XUK3	4
A0A384J9K6									0
A0A384J9L2	Unigene0030169		P49773	P49773				Q10M57	4
A0A384J9L6	Unigene0022377	B0R193	P62979	P62979		P62987	Q45FL8	Q0D698	7
A0A384J9M4	Unigene0028145		P62841		K7EM56				3
A0A384J9Q1	Unigene0031577						P35494	Q5KQH5	3
A0A384J9Q2									0
A0A384J9Q5									0
A0A384J9Q6	Unigene0024574		Q9P2K5	P52272	P52272			Q8LHN4	5
A0A384J9S5	Unigene0039702		P26639	P26639					3
A0A384J9T2	Unigene0002928		Q9UNM6	Q9UNM6					3
A0A384J9U0	Unigene0048781		P46776	P46776					3
A0A384J9U4	Unigene0029115								1
A0A384J9W3	Unigene0042210		P36957	P36957				C7IYR0	4
A0A384J9W4			Q9NYP7						1
A0A384J9Y2	Unigene0001589						P51845		2
A0A384J9Y3	Unigene0029018		Q99798	Q99798			Q9FVE9	Q10S34	5
A0A384J9Z6									0
A0A384JA07			Q9BZF1	Q9BZF1					2
A0A384JA13	Unigene0006672	Q05AK8	Q99880	Q99880	O60814	Q99880	P93354	Q0JQL7	8
A0A384JA29									0
A0A384JA37	Unigene0007868	Q6TNU6	P09622	P09622		P00390	P80461	Q9ASP4	7
A0A384JA40									0
A0A384JA44	Unigene0023107	G1K2X0	Q9UQM7	P22694	Q13177	P22694	O81390		7
A0A384JA49	Unigene0036473								1
A0A384JA73	Unigene0033459		Q9BY44	Q9BY44			P56821		4
A0A384JA87									0
A0A384JA89	Unigene0023281		Q13217		C9J2C4		Q9ZRE0		4
A0A384JA99	Unigene0037732		O94855						2
A0A384JAB6	Unigene0032137	Q6PH46	Q99832	Q99832	B7ZAR1	Q99832			6
A0A384JAC8	Unigene0026742		P07339				C3PTS5		3
A0A384JAF6	Unigene0001574		P28482	P28482	J3QSD7	P22694	Q38HM5		6
A0A384JAF8	Unigene0014718	Q29RA2	Q8NBU5	P62333	P62191		Q1G0Z1	Q10RP0	7
A0A384JAG3	Unigene0026478		O15269	O15269					3
A0A384JAG9	Unigene0030335		P34897	P34897				Q10D68	4
A0A384JAH7	Unigene0039140		Q16795	Q16795					3
A0A384JAI7	Unigene0002356							Q0DHB9	2
A0A384JAJ6	Unigene0037282		Q9NTJ3	Q9NTJ3	Q14683			Q0ILJ2	5
A0A384JAJ7									0
A0A384JAL0			Q13442	Q13442	Q13442				3
A0A384JAM1	Unigene0004238							Q5TKJ2	2
A0A384JAP1	Unigene0020833		Q13268				H9CCH7		3
A0A384JAQ1	Unigene0053273		O00217					Q7XZW1	3
A0A384JAQ4	Unigene0034323		Q9NZ52	Q92783					3
A0A384JAS2	Unigene0029900		P60866	P60866				Q10P27	4
A0A384JAW9	Unigene0044787		P62851	P62851			A0A076L2E2		4
A0A384JAY7	Unigene0028130		O00567	O00567	Q9Y2X3			Q10LF8	5
A0A384JB03	Unigene0053800		O95470				Q9AT17		3
A0A384JB13	Unigene0031403		P30084	P30084		P40939			4
A0A384JB16	Unigene0016739	Q29RA2	P43686	P43686	P62191		L7UU40	Q10RP0	7
A0A384JB54									0
A0A384JB57			Q12996	Q12996					2
A0A384JB67	Unigene0036691		P33527	Q9NP78				Q53WJ5	4
A0A384JB76			Q00325	Q00325		Q00325		Q2QZ12	4
A0A384JB83	Unigene0022366							Q9FU74	2
A0A384JB84									0
A0A384JBA1	Unigene0027081		P61758						2
A0A384JBA2	Unigene0031647		Q8TED1				Q9FXS3	Q6ESJ0	4
A0A384JBB1	Unigene0018125		Q10713	Q10713				Q10Q21	4
A0A384JBD4	Unigene0021323		P46782						2
A0A384JBE2	Unigene0001279		P55060	P55060					3
A0A384JBE3	Unigene0051785		P62906	P62906				Q6ER67	4
A0A384JBG8									0
A0A384JBI0	Unigene0051689		P63208				Q68GS0		3
A0A384JBI6	Unigene0005926	Q8JHI0	P12236	P12236		P12236	A0A097BTX9	Q0DY33	7
A0A384JBL3	Unigene0002632		P05091	P49189			P93344	Q9FRX7	5
A0A384JBN5	Unigene0008511	Q6NZU0	Q9Y4L1	Q9Y4L1	P34932	P0DMV9	Q03684	Q6ZFX8	8
A0A384JBP8	Unigene0031403		Q16836	Q16836		Q16836			4
A0A384JBQ4	Unigene0030558		P62917				P25998		3
A0A384JBR1									0
A0A384JBS6	Unigene0028947		Q7KZF4	Q7KZF4				Q6H547	4
A0A384JBU1	Unigene0023281		P25685	P25685	C9J2C4		Q9ZRE0	Q6K850	6
A0A384JBU2	Unigene0002649		P37837	P37837		P37837			4
A0A384JBV7	Unigene0021944		P00441	P00441		P00441	A8UDS9	Q0DRV6	6
A0A384JBX5	Unigene0008289	Q29RA2	Q9Y4W6	Q9Y4W6	P62191		O82150	Q5Z974	7
A0A384JBX9	Unigene0024351	Q6PBW7	P39019	P39019				Q0DR25	5
A0A384JBY4	Unigene0049915								1
A0A384JBY5	Unigene0032422	Q6AZA0	P42765	Q9BWD1			Q5XMB8	Q84P96	6
A0A384JC13	Unigene0002975		P55263				Q5DKU6	Q6K1R5	4
A0A384JC33	Unigene0036535	Q803E5	P62495	P62495	I3L492				5
A0A384JC51			Q9UI09					Q7XBT1	2
A0A384JC59			P62891						1
A0A384JC64	Unigene0008390		P41250	P41250		P41250		Q7XLG5	5
A0A384JCA9			Q00765	Q00765					2
A0A384JCD0	Unigene0023666		P22102	P22102			Q6TBQ2		4
A0A384JCE1	Unigene0051333		Q9Y263	Q9UMS4	O43660				4
A0A384JCH1			Q9H9S3	Q9H9S3		Q9H9S3			3
A0A384JCK7		Q8AX99	P12814	P12814	Q14315	P12814			5
A0A384JCL4	Unigene0022588						P93394		2
A0A384JCN3	Unigene0031403		P30084	P30084		Q13011		Q69UF2	5
A0A384JCN7	Unigene0024608							Q10RE5	2
A0A384JCP8	Unigene0027165		O95571					Q69MU0	3
A0A384JCT4									0
A0A384JCT5	Unigene0022009							Q94J17	2
A0A384JCU0									0
A0A384JCV3	Unigene0001051								1
A0A384JCW2	Unigene0027571	B8A568	Q9NQX4	P35579		Q9HD67	Q5R216	Q6AVV2	7
A0A384JCX1	Unigene0035254	Q6NYR4	P11142	P11142	P34932	P11142	Q67BD0	Q943K7	8
A0A384JCX4				P07919					1
A0A384JCX7							A2SXR4		1
A0A384JD15			P82933	P82933				Q9XJ28	3
A0A384JD19									0
A0A384JD22	Unigene0013255		P62249	P62249				Q0IQF7	4
A0A384JD30									0
A0A384JD38									0
A0A384JD40	Unigene0024679	Q6PE25	P26641	P26641	P26641	P26641	B2LT58	Q0E2Q7	8
A0A384JD42	Unigene0008794		P18124	P18124					3
A0A384JD53	Unigene0008252	I3ITD9	P11940	P11940	E7EQV3	P19338	Q9M6E6	Q8LHN4	8
A0A384JD56	Unigene0037232								1
A0A384JD57	Unigene0023581		P62263						2
A0A384JD69	Unigene0024637		P49591					Q5JKQ2	3
A0A384JD73			P43155						1
A0A384JD74	Unigene0020275		P62750	P62750			Q07761		4
A0A384JD77	Unigene0001187		P62244	P62244					3
A0A384JD95	Unigene0027470								1
A0A384JD96	Unigene0025497		Q86VP6	Q86VP6		Q86VP6			4
A0A384JD98	Unigene0037364		P62424	P62424				Q5JJP5	4
A0A384JDA3	Unigene0029014		Q04637	Q04637	Q04637	P78344		Q84PB3	6
A0A384JDE5	Unigene0020833		Q13268	P51659			H9CCH7		4
A0A384JDE8									0
A0A384JDG2									0
A0A384JDG5	Unigene0023736	Q92005	P49411	P49411	P68104	Q5VTE0	P68158	Q6ZI53	8
A0A384JDG9	Unigene0049554	Q1ECX9	Q8NBS9	Q8NBS9		P30101	P93358	Q942L2	7
A0A384JDH5	Unigene0014558				F5H0P4				2
A0A384JDH8	Unigene0004181	Q6PI52	P63098			P63098	Q76MF3	Q6F332	6
A0A384JDI7	Unigene0011985	Q803X7	P55209	P55209	Q01105		Q70Z17	Q5VND6	7
A0A384JDJ8	Unigene0030789		Q13363	Q13363			A0A076KXA6	Q9SXP2	5
A0A384JDK9									0
A0A384JDN0	Unigene0038076								1
A0A384JDP2			Q16181	Q16181		Q16181			3
A0A384JDP6			P05455	P05455	P05455				3
A0A384JDR5									0
A0A384JDU7	Unigene0025247		P25398	P25398				Q8H2J8	4
A0A384JDX5									0
A0A384JE08									0
A0A384JE28							Q43582		1
A0A384JE30	Unigene0030377		P33121	O95573			Q42943	Q2QX58	5
A0A384JE47									0
A0A384JE75	Unigene0029898		P53041	P67775	P36873	P31948		Q0JL44	6
A0A384JE84	Unigene0016156	E9QF69	Q07020	Q07020					4
A0A384JE85			P07108	P07108					2
A0A384JE89									0
A0A384JEA0	Unigene0003011				F8VQQ3				2
A0A384JEB4									0
A0A384JEB6	Unigene0028907		O15355	O15355	O15355				4
A0A384JEB7	Unigene0022465		Q7Z6Z7		O95714				3
A0A384JEC8	Unigene0030335		P34897	P34897				Q10D68	4
A0A384JED0			Q96KP4			Q96KP4			2
A0A384JED8	Unigene0027264		Q92616	Q92616					3
A0A384JEF0	Unigene0025558						A0A076L2G4		2
A0A384JEF1	Unigene0027709	Q6P5L3	P84098	P84098				Q0DQM6	5
A0A384JEH1									0
A0A384JEH3									0
A0A384JEI6	Unigene0040013								1
A0A384JEK2	Unigene0034197		P13797	P13797		P13796			4
A0A384JEK9									0
A0A384JEN5			O15382						1
A0A384JEP9	Unigene0025467		P61586	P61586		P61586	Q8VWF9	Q75IJ1	6
A0A384JES5			Q9BYG3	Q9BYG3					2
A0A384JES6			P14927	P14927					2
A0A384JET4									0
A0A384JET9	Unigene0011864								1
A0A384JEU2	Unigene0002449								1
A0A384JEU3								Q10MK5	1
A0A384JEU9	Unigene0048875							P0C5D5	2
A0A384JEX2	Unigene0036308		P00505	P00505			Q75U98	Q6KAJ2	5
A0A384JF14	Unigene0029619	Q08BA1	P38606	P06576		P21281	A0A097BTV9	Q651T8	7
A0A384JF27									0
A0A384JF43									0
A0A384JF59			P41227						1
A0A384JF70							U3PHS9		1
A0A384JF73									0
A0A384JF80	Unigene0025926		P56192	P56192				Q94I35	4
A0A384JF82									0
A0A384JF83									0
A0A384JF87									0
A0A384JFB8	Unigene0023107		P51812			P22694	O81390		4
A0A384JFC0	Unigene0028298		Q9BVK6	Q9BVK6		Q7Z7H5			4
A0A384JFC4	Unigene0020833		Q13268	P51659			H9CCH7		4
A0A384JFC6	Unigene0027421		P11586	P11586		P11586		Q5WN02	5
A0A384JFD6						P35914			1
A0A384JFE7	Unigene0035621		O00429	Q05193		O00429	Q9SMB6	Q5JJJ5	6
A0A384JFG3	Unigene0042656	Q6DHL6	P62753	P62753	P62753		P29345	Q75LR5	7
A0A384JFJ2	Unigene0053950		P07814	P07814					3
A0A384JFK0	Unigene0025907		Q9P2J5	Q9P2J5					3
A0A384JFM3									0
A0A384JFN1	Unigene0035021		O60264	O60264	O60264				4
A0A384JFN2	Unigene0027382		P08243	P08243			Q8W4Q7		4
A0A384JFP6	Unigene0032466	Q8AWD0	P45880	P21796		Q9Y277	A9CM22	Q84P97	7
A0A384JFR0									0
A0A384JFT0	Unigene0029018		Q99798	Q99798			Q9FVE9	Q6YZX6	5
A0A384JFX3	Unigene0002035		P62241	P62241					3
A0A384JFX6	Unigene0038704	Q08BA1	P06576	P06576		P21281	Q9M5Z8	Q9ASE0	7
A0A384JFX9	Unigene0028864	Q6TNU6	P00390	P09622		P00390	P80461	Q9ASP4	7
A0A384JFY2	Unigene0004052						P40691	Q8H4J8	3
A0A384JFZ5	Unigene0029922	A8KB78	P62266	P62266	D6RDJ2			Q8L4F2	6
A0A384JG41	Unigene0029729		P49721	P49721		P49721	Q93X32	Q9LST6	6
A0A384JG48			Q9UHD8	Q9UHD8		Q16181			3
A0A384JG49	Unigene0027297		Q9P0L0	Q9P0L0					3
A0A384JG51	Unigene0027950	Q6NYR4	P54652	P11142	P34932	P11142	I7GVS5	Q943K7	8
A0A384JG52	Unigene0021638		Q14168	Q15700					3
A0A384JG55	Unigene0031091		Q08257	P49327			Q9SLN8	Q7XUK3	5
A0A384JG89									0
A0A384JG93									0
A0A384JGA3	Unigene0012749								1
A0A384JGA7	Unigene0026582		P43304	P43304		P43304			4
A0A384JGC8	Unigene0029556							Q2QLY4	2
A0A384JGH7									0
A0A384JGI5	Unigene0028762		Q02218	Q02218				Q0JDN5	4
A0A384JGJ2									0
A0A384JGK9	Unigene0033760		P24928				P12116		3
A0A384JGL5	Unigene0008320		P14550			P15121		Q60EL7	4
A0A384JGP3									0
A0A384JGP9									0
A0A384JGR2									0
A0A384JGS3			P07741	P07741					2
A0A384JGS5	Unigene0034972		Q02543	Q02543					3
A0A384JGV5	Unigene0033155								1
A0A384JGW1									0
A0A384JGW5	Unigene0029946			Q16222					2
A0A384JGY9			Q9UHQ4						1
A0A384JGZ7	Unigene0003770		P62829	P62829			P06382	Q9AV77	5
A0A384JH07									0
A0A384JH08	Unigene0018949							Q6ZFU6	2
A0A384JH24									0
A0A384JH29	Unigene0006043		O00231	O00231	O00231			Q75G86	5
A0A384JH30	Unigene0001380		O00487	O15372					3
A0A384JH31	Unigene0001666		P49588	P49588		P49588		Q94GG8	5
A0A384JH41	Unigene0023802		P31948	P31948		P31948		Q6H660	5
A0A384JH70									0
A0A384JH97			O95202	O95202					2
A0A384JHA9									0
A0A384JHD2	Unigene0018170		O75844						2
A0A384JHD3	Unigene0022869	Q29RA2	Q96TA2	Q9Y4W6	P62191		O82150	Q5Z974	7
A0A384JHF6	Unigene0018750	Q7ZVI7	P63261	P63261	P60709	P63261	Q05214	Q6ZJW9	8
A0A384JHG7	Unigene0025889	Q6PH46	P49368	P49368	B7ZAR1	Q99832			6
A0A384JHN3									0
A0A384JHP3	Unigene0025114		P31040	P31040			P49098		4
A0A384JHR5	Unigene0032448		Q3ZCQ8	Q3ZCQ8					3
A0A384JHR7	Unigene0012074		P04179				W0KRH1		3
A0A384JHT7									0
A0A384JHU8	Unigene0001574	G1K2X0	P68400	Q8NEV1	J3QSD7	Q9P289	Q38HM5		7
A0A384JHY6	Unigene0019893		O75439	O75439				Q10Q21	4
A0A384JHZ3									0
A0A384JI25		Q6DGL9	P63173	P63173				Q8GVY2	4
A0A384JI26	Unigene0004888		P62899	P62899				Q6Z3T3	4
A0A384JI55			P22102	P22102					2
A0A384JI80									0
A0A384JI90			P23193	P23193					2
A0A384JIA0			P04899	P04899		P63096			3
A0A384JIH2	Unigene0034159								1
A0A384JIH8									0
A0A384JIK6	Unigene0054185		Q08257	Q00796		P11766	D4P3S0	Q2R8Z5	6
A0A384JIN3									0
A0A384JIR4	Unigene0049554	Q1ECX9	Q15084	Q15084		Q15084	P93358	Q53LQ0	7
A0A384JIU3	Unigene0025067	Q6PC53	P62937	P62937	Q6UX04	P62937	B2BF99	Q75M32	8
A0A384JIV2	Unigene0037345	Q6AZA0	P24752	Q9BWD1			Q5XMB8	Q84P96	6
A0A384JIV4	Unigene0026204		P12268	P12268		P36959	Q6T6H9		5
A0A384JIZ5									0
A0A384JJ19	Unigene0026491		P62280	P62280					3
A0A384JJ43									0
A0A384JJ66	Unigene0017931		P62308	P62308		P62308			4
A0A384JJ81	Unigene0043876		P63220						2
A0A384JJ85			Q9BVG4	Q9BVG4					2
A0A384JJI0	Unigene0018421		Q9UBF2					Q8H852	3
A0A384JJK0	Unigene0035254	Q6NYR4	P54652	P11142	P34932	P11142	I7GVS5	Q943K7	8
A0A384JJL2	Unigene0019966		P31689	P31689	C9J2C4		Q9FSF2	Q6K850	6
A0A384JJL3	Unigene0030799		O00232	O00232					3
A0A384JJL6	Unigene0030844		P14868	P14868			A0A077D7Q3	Q6ZHC3	5
A0A384JJN2	Unigene0024966		P42677	P42677					3
A0A384JJP0	Unigene0002632		P30837	P49189			A0A076KWH0	Q9FRX7	5
A0A384JJP1	Unigene0029852		Q8N6T3		P52594				3
A0A384JJQ9				Q14011					1
A0A384JJU1	Unigene0040990		P50213	P50213			O65852	Q7XK23	5
A0A384JJU9	Unigene0017925								1
A0A384JJV4	Unigene0015501		O75340	P04632		P04632	E1B2R0		5
A0A384JJW1									0
A0A384JJY6									0
A0A384JK75	Unigene0037017	Q90Z10	P26373	P26373		P26373		Q7XJB4	6
A0A384JK79			P37268	P37268					2
A0A384JKI4	Unigene0037345	Q6AZA0	P24752	Q9BWD1			Q5XMB7	Q84P96	6
A0A384JKM4									0
A0A384JKP7	Unigene0027363		Q15366	P61978	Q15365	Q15365			5
A0A384JKQ6			Q9Y282	Q9Y282					2
A0A384JKR2									0
A0A384JKU6							Q42967		1
A0A384JKV9	Unigene0028113		P14550			P15121		Q60EL7	4
A0A384JKW4	Unigene0018916		P62277	P62277			A0A076L4N7	Q69UI2	5
A0A384JKX2									0
A0A384JKX6			O15144	O15144		O15144			3
A0A384JKX7	Unigene0036598	Q1ECX9	P30101	P30101		P30101	P93358	Q53LQ0	7
A0A384JKY3							Q5M9S4	P0C337	2
A0A384JL30	Unigene0001287	Q802C9	Q13206	O00571	O00571	P60842	Q40471	Q5VQL1	8
A0A384JL49									0
A0A384JL52	Unigene0053772		P05388	P05388					3
A0A384JL58	Unigene0038253		P33176	P33176	O95239	P33176			5
A0A384JL79									0
A0A384JL83			Q08J23		Q08J23				2
A0A384JL89	Unigene0036940		P11166	P11166		P11166	Q9LLE1	Q6ZFM7	6
A0A384JLA7									0
A0A384JLF6	Unigene0020267	Q8JHI0	P53007	P53007		P12236	A0A097BTX9	Q7XBY4	7
A0A384JLF9	Unigene0003516		O60884	P31689	C9J2C4		Q9FSF2	Q6K850	6
A0A384JLG3	Unigene0035369		Q99436				P93395	Q9LST8	4
A0A384JLI0									0
A0A384JLL4									0
A0A384JLN1	Unigene0018174	Q6NZU0	P34932	P34932	P34932	P11142	Q67BD0	Q9AQZ5	8
A0A384JLN4			P05089			P05089			2
A0A384JLP3	Unigene0019007		O43242	O43242			P93768		4
A0A384JLP4	Unigene0044913	Q7ZV82	P61353	P61353					4
A0A384JLR9			Q99442	Q99442					2
A0A384JLS4									0
A0A384JLU6	Unigene0032265								1
A0A384JLV2	Unigene0030643	Q6P3J5	P13639	P13639	P13639	P13639	Q9FEL3	Q6H4L2	8
A0A384JLV4									0
A0A384JLW5	Unigene0034649	B0UY94	P63241	P63241	F8WCJ1	Q6IS14	A0A075EYQ6	Q84ZK1	8
A0A384JLW6	Unigene0004860		P08559	P08559			Q852R8	Q6Z5N4	5
A0A384JLX3			Q9UHB9						1
A0A384JLZ5									0
A0A384JM19									0
A0A384JM41			Q53H12						1
A0A384JM44	Unigene0026810		P04181				U3RJ91	Q6YZE2	4
A0A384JM46	Unigene0010670	Q6PC53	P23284	P23284	Q13356	P23284	B2BF99	Q75M32	8
A0A384JM47									0
A0A384JM51									0
A0A384JM54	Unigene0010009		Q99623	Q99623			O04361	Q6AVQ4	5
A0A384JM82			Q8ND56	Q8ND56				Q657T0	3
A0A384JM89	Unigene0036560	B0R193	P62987	P62979		P62987	Q45FL8	Q0D698	7
A0A384JMA0			O60841						1
A0A384JMA1									0
A0A384JMA4	Unigene0036295		P55786	P55786		P09960		Q6Z6L4	5
A0A384JMC8	Unigene0035349		P52209	P52209		P52209	A0A139ZSG9	Q9LI00	6
A0A384JME7	Unigene0002613	B0R193	Q15843	Q15843		P62987	Q45FL8	Q0D698	7
A0A384JMH8									0
A0A384JML1									0
A0A384JMM8	Unigene0029869		P54136	P54136					3
A0A384JMQ4	Unigene0046937		P37235			P63098	M4N8X4		4
A0A384JMR9	Unigene0020833		P51659	P51659			H9CCH7		4
A0A384JMS3	Unigene0016697		P62942	Q00688	Q00688	P62942	G5ELZ2	Q653Z1	7
A0A384JMV1	Unigene0026719	G1K2X0	Q9UQM7	P22694	Q13177	P22694	O81390		7
A0A384JMY5	Unigene0040990		P50213	P50213			O65852	Q7XK23	5
A0A384JMZ2	Unigene0032815		Q9Y230	Q9Y230					3
A0A384JN13	Unigene0001544		P23528	P23528		P23528		Q84TB3	5
A0A384JN27									0
A0A384JN37			P11387	P11387	P11387		Q9ZSC8		4
A0A384JN47									0
A0A384JN55			P47756	P47756		P47756			3
A0A384JN65	Unigene0054208	Q5RH26	P36542	P36542			P29790	Q84NW1	6
A0A384JN90	Unigene0004181	Q6PI52	P41208	P60660		P60660	Q76MF3	Q6F332	7
A0A384JN95									0
A0A384JNE8	Unigene0031679		P12081	P12081		P12081		Q6Z695	5
A0A384JNE9	Unigene0037282		O95347	O95347	Q9UQE7				4
A0A384JNF2	Unigene0019966		Q96EY1	P31689	C9J2C4		Q9FSF2	Q6K850	6
A0A384JNF8	Unigene0031687	F1QFC0	P38646	P38646	P34932	P38646	Q03684	Q6Z7L1	8
A0A384JNH0	Unigene0002211		Q9UHQ9						2
A0A384JNH2			O00767	O00767					2
A0A384JNH7									0
A0A384JNJ2	Unigene0044288		Q99798	Q99798			Q9FVE9	Q6Z702	5
A0A384JNK2	Unigene0026330		Q93009				B6V765		3
A0A384JNK5	Unigene0008123						J7EQB2		2
A0A384JNK8			Q8TDN6						1
A0A384JNL7	Unigene0025393		P10809	P10809		P10809		Q8H903	5
A0A384JNN1									0
A0A384JNN4			P36776	P36776					2
A0A384JNQ0	Unigene0054153		P31150	P50395		P50395	O22402	Q688K0	6
A0A384JNS6	Unigene0021649	Q7ZV77	P28066	P28066	O14818	O14818	Q93X37	Q6H852	8
A0A384JNT7	Unigene0019709		Q13085				Q40475	B9FK36	4
A0A384JNZ0	Unigene0046415		P62273					Q7XZX4	3
A0A384JP02			P17812						1
A0A384JP30									0
A0A384JP81			Q7LG56		P31350				2
A0A384JPA1	Unigene0000138		Q9UMS4	Q9UMS4					3
A0A384JPB7			Q9Y6N5	Q9Y6N5					2
A0A384JPG1							O82434		1
A0A384JPI1			Q99543						1
A0A384JPJ7									0
A0A384JPP5	Unigene0019234	Q1ECX9	Q15084	Q15084		Q15084	P93358	Q942L2	7
A0A384JPU8	Unigene0006613		P51970	P51970					3
A0A384JPV6	Unigene0021607		P62910					Q84QW3	3
A0A384JPW8	Unigene0020833		Q13268	Q16698			H9CCH7		4
A0A384JPY2	Unigene0001848							Q0DAZ7	2
A0A384JPY4									0
A0A384JPY7	Unigene0022875		Q6NVY1	P30084		Q13011		Q69UF2	5
A0A384JPZ1									0
A0A384JPZ4	Unigene0024954		Q9BYD3				O80361		3
A0A384JQ22	Unigene0043363		P49207	P49207	P49207				4
A0A384JQ39	Unigene0014718	Q29RA2	P55072	P55072	P62191		Q1G0Z1	Q10RP0	7
A0A384JQ66									0
A0A384JQ67	Unigene0032289								1
A0A384JQ69	Unigene0018623		Q13523						2
A0A384JQ82									0
A0A384JQA6			Q15056		Q15056				2
A0A384JQD2	Unigene0003516		O60884	P31689	C9J2C4		Q9FSF2	Q6K850	6
A0A384JQF7			Q16181	Q16181		Q16181			3
A0A384JQG0	Unigene0021529		P11177						2
A0A384JQG2	Unigene0027651		Q08257						2
A0A384JQH6	Unigene0029469						A0A068JD95	Q7XRT0	3
A0A384JQI5	Unigene0024346		P39656						2
A0A384JQK6			Q14690	Q14690					2
A0A384JQL3	Unigene0000122		P26440	P11310				Q75IM9	4
A0A384JQM8	Unigene0037337		O95373	P55060					3
A0A384JQN8			Q9UKD2	Q9UKD2	Q9UKD2				3
A0A384JQP0	Unigene0042360		P43487	P43487	A6NKT7			Q10MW8	5
A0A384JQR7									0
A0A384JQS6			P10606	P10606		P10606		P92683	4
A0A384JQU6									0
A0A384JQW0	Unigene0019709		Q96RQ3				Q40475	B9FK36	4
A0A384JQY2									0
A0A384JR08	Unigene0024738		Q01813		Q01813				3
A0A384JR44	Unigene0004312		O95433		G3V438				3
A0A384JR47	Unigene0020267	Q8JHI0	Q9UJS0	P53007		P12236	A0A097BTX9	Q2QZ12	7
A0A384JR84									0
A0A384JR87	Unigene0030107		P08621	P08621					3
A0A384JR91			Q9HCC0					Q0J5L9	2
A0A384JRB3	Unigene0026654	E9QBF0	P60174	P60174		P60174	A0A068JFR6	Q69K00	7
A0A384JRB7			Q9Y5B9	Q9Y5B9				Q7X923	3
A0A384JRC4	Unigene0026330		P40818				B6V765		3
A0A384JRG2									0
A0A384JRJ8			P62633	P62633					2
A0A384JRK5	Unigene0025390		Q9UG63	Q8NE71	Q9UG63			Q2R1J1	5
A0A384JRL9	Unigene0003426		O75390	O75390		O75390	O24135	Q7F8R1	6
A0A384JRM8			P19404						1
A0A384JRQ1									0
A0A384JRQ2	Unigene0009219	Q6PC53	Q08752	P23284	Q13356	P23284	B2BF99	Q6ZH98	8
A0A384JRQ3	Unigene0022359		P49821	P49821				Q8H2T7	4
A0A384JRS9	Unigene0028608	E7F4R9	O75874			O75874	P50218	Q7F280	6
A0A384JRT1			Q8WVM8		P61764	Q15833			3
A0A384JRV2			O60869		O60869				2
A0A384JRW5	Unigene0031742	Q7ZV77	P25789	P25789	O14818	P25789	Q93X39	Q6H852	8
A0A384JRZ6									0
A0A384JRZ9	Unigene0003516		P31689	P31689	C9J2C4		Q9FSF2	Q6K850	6
A0A384JS06	Unigene0001574	G1K2X0	P28482	P28482	J3QSD7	P22694	Q38HM5		7
A0A384JS32	Unigene0033845		P61088	P61086	Q9NPD8		A0A075F2H4		5
A0A384JS33	Unigene0032557		O00264	O00264				Q6K680	4
A0A384JS41	Unigene0024986		Q9HAV7	Q9HAV7			Q9ZSP4		4
A0A384JS47									0
A0A384JS53	Unigene0028366	Q08CK7	Q92945	Q92945	Q96AE4				5
A0A384JS69	Unigene0028106						A7WPL0		2
A0A384JS70	Unigene0021917		Q9Y265	Q9Y230					3
A0A384JS71	Unigene0018087	Q6IQK3	Q15836	Q15836					4
A0A384JS77									0
A0A384JS78	Unigene0046429		P30520			P30520			3
A0A384JS97	Unigene0026702		P23381	P23381					3
A0A384JSA7	Unigene0037651		P07954	P07954		P07954			4
A0A384JSB1	Unigene0027685		O94826	O94826		P31948			4
A0A384JSB5	Unigene0024293		P83881						2
A0A384JSF0	Unigene0002182		P50914	P50914	P50914				4
A0A384JSF3	Unigene0020194		P54578	P54578		P54578		Q5JK78	5
A0A384JSG5	Unigene0044287						Q6T7F3		2
A0A384JSI1									0
A0A384JSI7									0
A0A384JSJ6	Unigene0012243	Q7ZV77	P60900	P25788	O14818	P25788	Q9XG77	Q6H852	8
A0A384JSK1	Unigene0027819	Q802C9	Q13838	Q13838	B4DP52	P60842	Q40471	Q6Z2Z4	8
A0A384JSM1									0
A0A384JSR0	Unigene0033685		Q96CM8				Q42943	Q0DV32	4
A0A384JSS2	Unigene0045908	Q6DRD1	P48047	P48047				Q67W57	5
A0A384JST8									0
A0A384JSU3	Unigene0006241		P30044	P30044		P30044	A0A077D9N5	Q9FR35	6
A0A384JSV0	Unigene0008182		O43678						2
A0A384JSV4									0
A0A384JSW2			P49321	P49321					2
A0A384JSX3	Unigene0038123		O75083	O75083	Q96DI7	O75083			5
A0A384JSX9	Unigene0014680		Q2TB90	P19367		P19367	Q8W400		5
A0A384JSY7					P62861				1
A0A384JSZ8			O75947	O75947					2
A0A384JT00	Unigene0021641		P54920						2
A0A384JT78	Unigene0025132		P62888						2
A0A384JTF4	Unigene0027999								1
A0A384JTH0	Unigene0053931	Q92005	Q05639	Q5VTE0	P68104	Q5VTE0	P93769	Q10QZ6	8
A0A384JTJ9									0
A0A384JTN4									0
A0A384JTS1									0
A0A384JTT8	Unigene0034619		O60749	Q9Y5X3			A0A0K0XR75		4
A0A384JTU5	Unigene0022890		P27635	P27635				Q0DKF0	4
A0A384JTV9									0
A0A384JTW8	Unigene0039978		P07900	P07900	P08238	P07900	Q14TB1	Q69QQ6	7
A0A384JTW9									0
A0A384JTY6	Unigene0024044		P36543			Q96A05		Q8SA35	4
A0A384JTY9									0
A0A384JTZ4	Unigene0041345		P47813	P47813	P47813				4
A0A384JTZ6	Unigene0023230								1
A0A384JU15	Unigene0001258		Q14974	Q14974				Q6ZL37	4
A0A384JU32	Unigene0034684		P83731	Q9UHA3					3
A0A384JU36		Q1LYB7	P40429	P40429					3
A0A384JU37									0
A0A384JU67	Unigene0028196		Q9UN86	Q13283					3
A0A384JU71									0
A0A384JU92	Unigene0025390		Q9UG63	Q8NE71	Q9UG63			Q2R1J1	5
A0A384JUA4	Unigene0035937		P53597	P53597			A0A097BU06	Q93VT8	5
A0A384JUA9	Unigene0006241		P30044	P30044		P30044	A0A077D9N5	Q9FR35	6
A0A384JUB9									0
A0A384JUD4			Q08945	Q08945	Q08945				3
A0A384JUH7									0
A0A384JUH9	Unigene0028965							Q8SA06	2
A0A384JUK4	Unigene0027137		P10768						2
A0A384JUL3	Unigene0019966		Q99615	Q9UBS4	C9J2C4	P31948	Q9FSF2	Q6K850	7
A0A384JUN6				Q14011	J3QL05	P09651		Q6Z8U4	4
A0A384JUQ8									0
A0A384JUR3			P51531	O60264	O60264				3
A0A384JUS9	Unigene0026478		O15270	O15269					3
A0A384JUT2			O75153					Q7EY18	2
A0A384JUX4									0
A0A384JUY1			A4D1E9	A4D1E9					2
A0A384JUY7	Unigene0019746	B8JHR2	P13693	P13693			Q9XHL7	Q0IR97	6
A0A384JUY8	Unigene0003556		P18621	P18621			A0A0D3QSL6		4
A0A384JUZ0	Unigene0030692		O00330	P10515				Q5VS73	4
A0A384JV25	Unigene0051623		P62081	P62081					3
A0A384JV26	Unigene0003953		Q15436						2
A0A384JV29			Q9H9B4						1
A0A384JV44			Q9UGP8						1
A0A384JV49									0
A0A384JV52			P22087	P22087			Q25C91		3
A0A384JV63			Q9H993						1
A0A384JV71	Unigene0006318		P61086	P61086	Q9NPD8		A0A075F2H4		5
A0A384JV88	Unigene0004623		P04181				U3RJ91		3
A0A384JVB1	Unigene0027454		P30153	P30153		P30153			4
A0A384JVB5	Unigene0022901		P23396	P23396				Q6YTY2	4
A0A384JVC2	Unigene0028366		Q15366	P61978	F8VZX2	Q15365			5
A0A384JVC8	Unigene0023809		Q9NR31	Q9NR31	P36405	Q9NR31	Q40463		6
A0A384JVF1	Unigene0029742		Q92973	Q92973	O00410				4
A0A384JVG5	Unigene0017820		P30049	P30049					3
A0A384JVH6	Unigene0032389		P54727	P54727		P54727	A0A076KXA0	Q5Z6P9	6
A0A384JVI2	Unigene0023908		Q14152	Q14152			Q40554	Q5ZEN1	5
A0A384JVI4									0
A0A384JVJ6	Unigene0026343		Q9H078	Q9H078			Q9ZT13	Q75GT3	5
A0A384JVJ7	Unigene0037985		P48444		P48444	P48444			4
A0A384JVL7			Q15691	Q15691	Q15691	Q15555			4
A0A384JVQ1									0
A0A384JVR0	Unigene0036317								1
A0A384JVV1	Unigene0024620		P36873	P36873	P36873				4
A0A384JVV7	Unigene0030358		P21283						2
A0A384JVW5									0
A0A384JVW8			P67870						1
A0A384JVX5			O15382						1
A0A384JVY1	Unigene0033677						W8SI68		2
A0A384JVY6	Unigene0019054		P62269	P62269					3
A0A384JVY9									0
A0A384JW18	Unigene0053318		P30050	P30050					3
A0A384JW46	Unigene0020267	Q8JHI0	Q9UJS0	P53007		P12236	A0A097BTX9	Q2QZ12	7
A0A384JW68	Unigene0024731							Q2QP59	2
A0A384JW71	Unigene0021832	Q29RA2	P62191	P62191	P62191		L7UU40	Q10RP0	7
A0A384JW84	Unigene0032557		O00264	O00264				Q6K680	4
A0A384JW88									0
A0A384JWA1	Unigene0000011		P50213	P50213			O65852	Q7XK23	5
A0A384JWA9	Unigene0035007		O75436						2
A0A384JWB6	Unigene0037282		Q14683	Q14683	Q14683			Q0ILJ2	5
A0A384JWC7			Q15397		Q15397				2
A0A384JWF4			O60762						1
A0A384JWF9	Unigene0023550		Q9NTK5					Q6Z1J6	3
A0A384JWG4			O43615	O43615					2
A0A384JWH0	Unigene0023802		O43765	P31948		P31948		Q6H660	5
A0A384JWH7									0
A0A384JWI7	Unigene0035083		Q99873	Q99873					3
A0A384JWL4	Unigene0025220		P53618	P53618					3
A0A384JWM9	Unigene0028113		P14550			P15121		Q60EL7	4
A0A384JWP0									0
A0A384JWQ9									0
A0A384JWU5	Unigene0021477								1
A0A384JWV9	Unigene0022678		P42766	P42766				Q7XMJ1	4
A0A384JWW6									0
A0A384JWX5									0
A0A384JWY0	Unigene0018897		P61956	P61956	P61956				4
A0A384JX00	Unigene0028713		P31153	P31153			Q6SYB9	Q0DKY4	5
A0A384JX17	Unigene0033867		P61221						2
A0A384JX18	Unigene0039585								1
A0A384JX26	Unigene0037530		Q9H078	Q9H078			Q9ZT13	Q75GT3	5
A0A384JX34			O15260						1
A0A384JX42	Unigene0038219		A5YKK6						2
A0A384JX46	Unigene0009252		P62330	P62330	P36405	Q969Q4	Q40462		6
A0A384JX71			O43719	O43719	Q5H918				3
A0A384JX92	Unigene0004052						P40691		2
A0A384JX95	Unigene0020731		P24534	P24534	P24534		A0A077DCL2		5
A0A384JXA4	Unigene0031917								1
A0A384JXB8	Unigene0016839		Q9UJ83	A1L0T0				Q0JMH0	4
A0A384JXC1	Unigene0026245		Q13464	O75116	Q9H2G2	O75116	Q40544		6
A0A384JXC4	Unigene0028113		P14550			P15121		Q60EL7	4
A0A384JXC9			Q9NQ55						1
A0A384JXD4			P67870						1
A0A384JXE6			Q9BXJ9						1
A0A384JXF1			P54577	P54577	P54577	P54577		Q6Z0P0	5
A0A384JXF3	Unigene0026831		P36871				Q8W3Z6	Q9AUQ4	4
A0A384JXG3									0
A0A384JXH5	Unigene0013568		P23526	P23526			A1KYB1	Q0ISV7	5
A0A384JXH7									0
A0A384JXI4			O15347	O15347	E7ES08	P26583	O04692	Q5Z7N3	6
A0A384JXJ0			Q9NY33			Q9NY33			2
A0A384JXJ8									0
A0A384JXK2	Unigene0000066	Q29RA2	P17980	P17980	P62191		W0KMC2	Q655S1	7
A0A384JXK7	Unigene0024789		P04843	P04843					3
A0A384JXL0	Unigene0027751		Q02878	Q02878				Q6YY64	4
A0A384JXM5	Unigene0044267		P61970						2
A0A384JXM9									0
A0A384JXN5	Unigene0011586		P61923					Q9MAX5	3
A0A384JXQ4									0
A0A384JXQ7	Unigene0014680		Q2TB90	P19367		P19367	Q8W400		5
A0A384JXT2	Unigene0026245	G1K2X0	Q9Y243	Q9HBY8	Q9H2G2	P22694	Q40544		7
A0A384JXV9									0
A0A384JXW3	Unigene0053798		P67812						2
A0A384JXY7									0
A0A384JY02	Unigene0000436		P11182	P10515				Q2QWU7	4
A0A384JY21	Unigene0044586		P49915						2
A0A384JY30									0
A0A384JY52									0
A0A384JY73	Unigene0016697		P62942	Q02790	Q00688	P62942	G5ELZ2	Q7F1F2	7
A0A384JY77	Unigene0033878	Q5U3A4	P05023	P05023		P13637			5
A0A384JY93	Unigene0010698						A0A077D9P0	Q7XEQ3	3
A0A384JY96									0
A0A384JYA9	Unigene0032422	Q6AZA0	P42765	Q9BWD1			Q5XMB8	Q84P96	6
A0A384JYB1									0
A0A384JYC3	Unigene0047863	F1QXV8	P00558	P00558		P00558	Q42962	Q655T1	7
A0A384JYD0			P21964						1
A0A384JYD7	Unigene0003738		P22314	P22314	Q9UBT2	P22314	Q75VJ8		6
A0A384JYE8									0
A0A384JYE9									0
A0A384JYI5	Unigene0027761		Q9BXS1				Q9AVG7		3
A0A384JYI9	Unigene0011052		P32969	P32969				Q6ZFJ5	4
A0A384JYJ4	Unigene0028802								1
A0A384JYK0	Unigene0024830							Q6ZEZ1	2
A0A384JYN0	Unigene0035125		P30038	P49189			P93344	Q84LK3	5
A0A384JYN6									0
A0A384JYQ0									0
A0A384JYS4	Unigene0034378		Q13200	Q13200					3
A0A384JYU5									0
A0A384JYW1	Unigene0002409		P16435				Q7M275	Q6ZFJ3	4
A0A384JZ21	Unigene0032289								1
A0A384JZ57			P52565	P52565		P52565			3
A0A384JZ78									0
A0A384JZ93	Unigene0027674		P07814	P07814				Q2QS11	4
A0A384JZB4	Unigene0040577	Q7ZUI4	P10599	P10599		P10599	P29449	Q0D840	7
A0A384JZB5	Unigene0037622						Q8L6J9	B9EXM2	3
A0A384JZC3	Unigene0025390		Q9UG63	Q8NE71	Q9UG63			Q2R1J1	5
A0A384JZF1	Unigene0035248		Q8TC12	Q8TC12			H9CCH7		4
A0A384JZF5	Unigene0031979	Q6PH46	P17987	P17987	B7ZAR1	Q99832			6
A0A384JZH2									0
A0A384JZH4									0
A0A384JZI0	Unigene0026690		P45954	Q9H845				Q75IM9	4
A0A384JZJ1	Unigene0026120		P17174	P00505			Q75U98	Q6KAJ2	5
A0A384JZL6	Unigene0003126	Q7T334	P40926	P40926	P00338	P00338	A0A075F1V0	Q7XZW5	8
A0A384JZN2	Unigene0030997		P10515	P10515				Q5VS73	4
A0A384JZN4									0
A0A384JZQ1			O43684						1
A0A384JZQ3									0
A0A384JZQ7	Unigene0035125		P49189	P49189			A0A076KWH0	Q84LK3	5
A0A384JZR5									0
A0A384JZS6	Unigene0028234		P62070	P61224		P61224	Q8VWF9	Q75IJ1	6
A0A384JZV7	Unigene0023844	Q5U3A4	P05023	P05023		P13637	Q6TXM4	Q7XPY2	7
A0A384JZW5	Unigene0008559						O82802	Q60EI0	3
A0A384JZX9									0
A0A384JZY6	Unigene0032423		P61604	P61604			A0A077DBL2	Q0DRP7	5
A0A384JZY9			Q14566	Q14566	J3KQ69				3
A0A384K022			Q29RF7	Q29RF7	Q29RF7				3
A0A384K029									0
A0A384K036	Unigene0003127		Q9UQ80	Q9UQ80	F8VR77			Q5W6H1	5
A0A384K052	Unigene0029403						Q9ZP87		2
A0A384K053	Unigene0025926		Q12904	Q12904	P54577	P54577			5
A0A384K065	Unigene0003957		P47985	P47985			Q02585	Q7XLG4	5
A0A384K0C6									0
A0A384K0D3	Unigene0028698	Q6NYR4	P11021	P11021	P34932	P11021	Q03684	Q6Z7B0	8
A0A384K0D4	Unigene0034895		P47897	P07814			Q43794		4
A0A384K0E2									0
A0A384K0F2									0
A0A384K0F8									0
A0A384K0H1	Unigene0029736							Q69UU3	2
A0A384K0H7									0
A0A384K0L0			O75489	O75489					2
A0A384K0L7	Unigene0044611				Q9NWV4				2
A0A384K0M2	Unigene0022439		O43776	P14868			A0A077D7Q3	Q93WM3	5
A0A384K0M4	Unigene0024312		O00410		O00410			Q6ZL37	4
A0A384K0N9	Unigene0026218		Q15008	Q15008					3
A0A384K0P5	Unigene0009533		P53396	P53396			A0A097BU06	Q93VT8	5
A0A384K0P7	Unigene0033670							Q2QWT4	2
A0A384K0T0									0
A0A384K0T1	Unigene0012830		P61513						2
A0A384K0T3	Unigene0022238		P62306						2
A0A384K0T5			O43143	O43143	O43143				3
A0A384K0U2			P52298	Q14011	P52298				3
A0A384K0W0	Unigene0003738		Q9UBT2	Q9UBT2	Q9UBT2	P22314	Q75VJ8		6
A0A384K0W6	Unigene0009398	Q6PH46	P48643	P48643	B7ZAR1	P48643		Q9LWT6	7
A0A384K102									0
A0A384K120									0
A0A384K170	Unigene0020833		Q16698	Q16698			H9CCH7		4
A0A384K177				Q13126					1
A0A384K179	Unigene0048374		Q9UNX3	P61254				Q53PZ2	4
A0A384K193	Unigene0036779						Q6PUF9	Q651F0	3
A0A384K198			P30566						1
A0A384K1A0	Unigene0044672		P62805	P62805	P62805	P62805	A0A9R6	Q7XUC9	7
A0A384K1A1	Unigene0028844		P53396	P53396				Q2QNG7	4
A0A384K1B0	Unigene0015093		Q15185						2
A0A384K1B9			Q00341	Q00341					2
A0A384K1E8	Unigene0033760		O95602						2
A0A384K1E9	Unigene0023602		P41252	P41252				Q6ZGC2	4
A0A384K1H2									0
A0A384K1K1	Unigene0018335		P82675						2
A0A384K1L2	Unigene0054185		P11766	Q00796		P11766	D4P3S0	Q2R8Z5	6
A0A384K1L3		Q6ZM50	P47755	P52907		P47755			4
A0A384K1L5	Unigene0001051								1
A0A384K1M2	Unigene0004206		O43169	O43169			P49098		4
A0A384K1P6	Unigene0002632		P05091	P49189			P93344	Q9FRX7	5
A0A384K1R2	Unigene0025886	Q7ZVI7	P61158	P63261	P60709	P61158	Q05214	P0C540	8
A0A384K1U7	Unigene0026323		P16435				Q7M275	Q6ZFJ3	4
A0A384K1U9	Unigene0029270	Q4QRF4	Q71DI3	Q71DI3	P68431	Q71DI3	A7VMP6	Q2RAD9	8
A0A384K1V0	Unigene0044288		Q99798	Q99798			Q9FVE9	Q6Z702	5
A0A384K1W5	Unigene0003423						A0A0A8JBT3	Q10CU9	3
A0A384K1Y5	Unigene0009795						Q9LW96		2
A0A384K208									0
A0A384K240	Unigene0019055							Q6ZFI6	2
A0A384K253	Unigene0004428								1
A0A384K273	Unigene0001287	Q802C9	Q9NVP1	Q9H0S4	Q92841	P60842	Q40471	Q7XMK8	8
A0A384K282									0
A0A384K2A6									0
A0A384K2B3									0
A0A384K2H3	Unigene0011335		P29401	P29401		P29401	C3RXI5	Q5VNW1	6
A0A384K2J1	Unigene0002415		P99999	P99999					3
A0A384K2K2	Unigene0035370							Q9XJ29	2
A0A384K2K7									0
A0A384K2L1			Q13277						1
A0A384K2L7			P55769	P55769				Q10PA5	3
A0A384K2N5	Unigene0025268		P11766	Q00796		P11766	Q42953	Q2R8Z5	6
A0A384K2N8	Unigene0042293								1
A0A384K2Q3			P62633	P62633					2
A0A384K2S4	Unigene0034767		Q8WYA6	Q8WYA6					3
A0A384K2T7	Unigene0051333		P63244	Q96DI7	Q96DI7			Q9AUR8	5
A0A384K2W1	Unigene0003252							Q9SMB1	2
A0A384K2W2	Unigene0052563		P39023	P39023	G5E9G0		Q6TKR0	Q53JG0	6
A0A384K2Y2	Unigene0027012						Q42951		2
A0A384K328			P20042	P20042					2
A0A384K329			O75348					Q7FAM9	2
A0A384K330									0
A0A384K357									0
A0A384K358									0
A0A384K373			O14874						1
A0A384K381									0
A0A384K383	Unigene0002562		P62847	P62847					3
A0A384K386	Unigene0029154		Q00796	Q00796		P11766	Q42953	Q2R8Z5	6
A0A384K3A6	Unigene0027123		P46777	P46777	P46777			Q8L4L4	5
A0A384K3C5	Unigene0035178		O94979	Q09028					3
A0A384K3C6	Unigene0041319		P61313	P61313					3
A0A384K3D2	Unigene0024144		O14579	O14579					3
A0A384K3D4									0
A0A384K3D6	Unigene0052568		P35232	P35232			O04361	Q6AVQ4	5
A0A384K3D9									0
A0A384K3F9	Unigene0028298		P49755	P49755		Q7Z7H5			4
A0A384K3H7									0
A0A384K3K8									0
A0A384K3N7	Unigene0023688		P35268	P35268				Q762A6	4
A0A384K3S5			P32320			P32320			2
A0A384K3T7									0
A0A384K3Y5	Unigene0017779		Q9P0J0						2
A0A384K3Z3	Unigene0003580	Q08BA1	P25705	P25705		P21281	Q5M9V4	P0C522	7
A0A384K3Z5	Unigene0025601								1
A0A384K400			P63151						1
A0A384K402			Q13362						1
A0A384K423	Unigene0027704	E9QD64	P40227	P40227	B7ZAR1	P40227		Q9LWT6	7
A0A384K438	Unigene0019399		P46783	P46783		Q15149			4
A0A384K442			Q9H7B2						1
A0A384K456	Unigene0025114		P31040	P31040				Q6ZDY8	4
A0A384K468			Q9NX24	P55769				Q10PA5	3
A0A384K473					Q15056				1
A0A384K4A0	Unigene0023458	Q08BA1	P06576	P06576		P21281	W8SRJ3	Q5N7P9	7
A0A384K4A4									0
A0A384K4A5	Unigene0028637		P04406	P04406	E7EUT5	P04406	Q9XG67	Q0J8A4	7
A0A384K4A6									0
A0A384K4A7									0
A0A384K4A8			P13995	P11586		P11586		Q5WN02	4
A0A384K4C1									0
A0A384K4F2			P48556	P48556					2
A0A384K4F8									0
A0A384K4G2									0
A0A384K4H3	Unigene0021649	Q7ZV77	O14818	O14818	O14818	O14818	Q93X38	Q6H852	8
A0A384K4H9									0
A0A384K4I7	Unigene0024574	Q7SXN2	P19338	P19338	P19338	P19338	Q9M6E6	Q8LHN4	8
A0A384K4J9	Unigene0027219		Q9P2R7	Q96I99			A0A097BTX5	Q6K9N6	5
A0A384K4K0			Q16181	Q16181		Q16181			3
A0A384K4M3	Unigene0019397		P14324	P14324			W8SI43		4
A0A384K4M4	Unigene0003948						Q3LAG5	Q9XEA6	3
A0A384K4N6			Q9NZL9						1
A0A384K4P1									0
A0A384K4P4			Q9UJU6	Q96B97	Q14247	Q9UJU6			4
A0A384K4P8	Unigene0031499		O00116						2
A0A384K4Q0									0
A0A384K4Q2									0
A0A384K4Q7									0
A0A384K4S3	Unigene0012084		O76003	Q86SX6				Q0IWL9	4
A0A384K4T6									0
A0A384K4W3									0
A0A384K4W8			O76021	O76021	O76021				3
A0A384K4X9			Q8TAQ2	Q8TAQ2	Q8TAQ2	Q92922			4
A0A384K4Y6			P13804	P13804					2
A0A384K4Y8		Q503C7	P06737			P06737		Q8LQ33	4
A0A384K502									0
A0A384K529									0
A0A384K542	Unigene0038828								1
A0A384K552									0
A0A384K561	Unigene0030379		P52888						2
A0A384K566									0
A0A384K577	Unigene0039668						Q7M242	Q69RJ0	3
A0A384K5A2	Unigene0001137	G1K2X0	P31749	Q9HBY8	Q13177	P22694	Q40544		7
A0A384K5B9	Unigene0024574	Q7SXN2	P19338	P19338	P19338	P19338	I2FJN7	Q8LHN4	8
A0A384K5C7									0
A0A384K5F9	Unigene0029852		Q8N6T3						2
A0A384K5G0	Unigene0036117		P06744	P06744		P06744			4
A0A384K5M4	Unigene0019502		P35606	Q96DI7	O43660			Q9AUR8	5
A0A384K5M6									0
A0A384K5Z2	Unigene0053931	Q68EH0	P15170	Q5VTE0	H0YDX7	Q5VTE0	Q40581	Q10QZ6	8
A0A384K606	Unigene0035449		Q15046	Q15046	Q15046		Q9FEL1	Q6ZHC3	6
A0A384K617			Q9ULV4	Q9ULV4	Q96DI7	Q9ULV4			4
A0A384K648	Unigene0001137	G1K2X0	P22694	P22694	Q13177	P22694	Q40544	Q6ZC64	8
A0A384K662									0
A0A384K679									0
A0A384K689									0
A0A384K698			Q12907	Q12907					2
A0A384K6A0	Unigene0045983	Q6PH46	P50990	P50990	B7ZAR1	P50990			6
A0A384K6A4									0
A0A384K6B3									0
A0A384K6E3	Unigene0028445						A0A077DCL8		2
A0A384K6F0			Q13724						1
A0A384K6F2	Unigene0025886	Q7ZVI7	P63261	P63261	P60709	P63261	Q05214	Q67G20	8
A0A384K6I9	Unigene0006020	Q7ZV77	P25786	P25786	O14818	P25786	Q93X35	Q6H852	8
A0A384K6L5			O75521	P30084					2
A0A384K6P1	Unigene0000692		P55010						2
A0A384K6P6	Unigene0031624		P14735						2
A0A384K6Q9	Unigene0003373							Q6YZH8	2
A0A384K6V2									0
A0A384K6X5			P45954	P11310				Q75IM9	3
A0A384K6Y1	Unigene0015318		O60832	O60832	Q8WWH5				4
A0A384K711			Q12792	Q12792	Q12792				3
A0A384K712									0
A0A384K715									0
A0A384K720			Q9Y606	Q9Y606					2
A0A384K724	Unigene0003948						Q3LAG6	Q9XEA6	3
A0A384K728	Unigene0016839		Q9UJ83						2
A0A384K749									0
A0A384K773	Unigene0017261		O76094						2
A0A384K7A2	Unigene0027237		P00367	P00367			Q67C42	Q852M0	5
A0A384K7D6	Unigene0030437	I3ITD9	Q15427	Q13310	E7EQV3		Q9M6E6	Q8LHN4	7
A0A384K7E5	Unigene0001574	G1K2X0	P28482	P28482	D6R9G1	O75116	Q38HM5	Q6ZC64	8
A0A384K7E7			Q9Y2L1		F2Z2C0				2
A0A384K7H8	Unigene0042560		Q9Y617						2
A0A384K7I5	Unigene0019502		P61964	Q96DI7	Q96DI7	O75083		Q9AUR8	6
A0A384K7N1	Unigene0020199		O43809	O43809	O43809				4
A0A384K7U0	Unigene0020833		P51659	P51659			H9CCH7		4
A0A384K7X4	Unigene0008127		Q9UBQ7	Q13363				Q9SXP2	4
A0A384K7Y1	Unigene0003126	Q7T334	P40926	P40926	P00338	P00338	A0A075F1V0	Q94JA2	8
A0A384K7Y8			O96008						1
A0A384K801	Unigene0040516		P46779	P46779					3
A6RHT9	Unigene0012658								1
A6RJ45	Unigene0031734	Q802C9	P60842	P60842	P60842	P60842	Q40471	Q6Z2Z4	8
A6RLH0	Unigene0030643	Q6P3J5	Q96RP9	P13639	P13639	P13639		Q7XQQ7	7
A6RMY2	Unigene0028725		P08865	P08865					3
A6RMY5	Unigene0028130		Q9Y2X3	Q9Y2X3	Q9Y2X3			Q10LF8	5
A6RPU0	Unigene0052264		P54819	P54819				Q6ZC69	4
A6RPU4			O95166				M9Q2J6		2
A6RQZ9	Unigene0008312		O15372	O15372					3
A6RUD7	Unigene0031764		P10619				E0CJP3		3
A6RUL1	Unigene0019957		Q13347	Q13347	Q96DI7	O75083			5
A6RVT8			O43592						1
A6RY31	Unigene0031734	Q802C9	P26196	P26196	P38919	P60842	Q40471	Q7XMK8	8
A6RZS5	Unigene0052166		P61247	P61247			Q285L8		4
A6S043	Unigene0036150		Q99613	Q99613				Q6Z720	4
A6S146									0
A6S1A3	Unigene0024473		Q9Y262	Q9Y262					3
A6S4J2			O95478						1
A6S544	Unigene0023127							Q0JLS6	2
A6S6B0	Unigene0024715		P20290	P20290	E9PL10		A0A076L2E1	Q851Y9	6
A6S6V7	Unigene0022297								1
A6S8E7									0
A6S9N4			Q96D71	Q9H4M9		Q9H4M9			3
A6SAG8	Unigene0035149		P09960	P09960		P09960		Q84TA3	5
A6SB28			Q13765						1
A6SDR8									0
A6SEH9	Unigene0001287	Q802C9	O00571	O00571	O00571	P60842	Q40471	Q5VQL1	8
A6SFQ6	Unigene0023749		P55884	P55884			P56821		4
A6SFW7	Unigene0001287	Q802C9	P17844	P17844	Q92841	P60842	Q40471	Q5VQL1	8
A6SGN8			O75821	O75821	J3QL05				3
A6SI59	Unigene0002211		Q9UHQ9						2
A6SJW6	Unigene0033695		O15371						2
A6SK81			O00541	O00541					2
A6SM77	Unigene0009964		P60228	P60228					3
A6SSW9	Unigene0035248		Q06136	Q8NBQ5			H9CCH7		4
A7FA72									0
O74268	Unigene0047380		P16104	P16104	P16104	Q93077	Q8H0G7		6
R9U4L9							P06247	P12123	2
