# Supplementary material for: Global Proteomic Analysis of Lysine Crotonylation in the Plant Pathogen Botrytis cinerea
Source: Front Microbiol. 2020 Oct 23;11:564350. doi: 10.3389/fmicb.2020.564350 (PMC7644960; doi:10.3389/fmicb.2020.564350)
Supplement: Supplementary Table 4 — GO enrichment based on molecular function, cellular component, and biological process. [file Table_4.XLSX]

## Sheet: ident GO2Protein
GO Terms Level 1	GO Terms ID	GO Terms Level	GO Terms Description	Fisher's exact test P value	Protein accession	Position	Amino acid	Protein description	Gene name	Localization probability	PEP	Score	Modified sequence	Charge	Mass error [ppm]	MS/MS Count
Cellular Component	GO:0098800	3	inner mitochondrial membrane protein complex	5.89286e-11	A0A384JN65	52	K	ATP synthase subunit gamma	Bcatp3	1	0.00057579	86.803	ITNTMK(1)IVASTK	2	-0.35883	3
Cellular Component	GO:0098800	3	inner mitochondrial membrane protein complex	5.89286e-11	A0A384JN65	146	K	ATP synthase subunit gamma	Bcatp3	1	1.28825e-09	131.61	SSGK(1)NIVMSFAGVGK	2	-0.087853	2
Cellular Component	GO:0098800	3	inner mitochondrial membrane protein complex	5.89286e-11	A0A384JN65	86	K	ATP synthase subunit gamma	Bcatp3	1	6.82367e-10	131.82	SYGESSNSVFEHAETK(1)ALESDK	3	-0.26891	4
Cellular Component	GO:0098800	3	inner mitochondrial membrane protein complex	5.89286e-11	A0A384JN65	58	K	ATP synthase subunit gamma	Bcatp3	1	0.00080726	97.565	IVASTK(1)LTR	2	-0.030659	3
Cellular Component	GO:0098800	3	inner mitochondrial membrane protein complex	5.89286e-11	A0A384J8Y7	205	K	Bcatp4	Bcatp4	1	5.39487e-06	120.84	QQK(1)ELSESIISK	2	0.27582	2
Cellular Component	GO:0098800	3	inner mitochondrial membrane protein complex	5.89286e-11	A0A384J8Y7	163	K	Bcatp4	Bcatp4	1	2.66633e-11	158.93	TLFEVSK(1)ETAQLEAK	2	1.1398	4
Cellular Component	GO:0098800	3	inner mitochondrial membrane protein complex	5.89286e-11	A0A384J8Y7	200	K	Bcatp4	Bcatp4	1	0.00137828	126.52	YEGQVK(1)IR	2	-0.061075	3
Cellular Component	GO:0098800	3	inner mitochondrial membrane protein complex	5.89286e-11	A0A384J8Y7	217	K	Bcatp4	Bcatp4	1	0.000412252	126.07	IQK(1)ELENPK	2	-0.19827	3
Cellular Component	GO:0098800	3	inner mitochondrial membrane protein complex	5.89286e-11	A0A384J8Y7	139	K	Bcatp4	Bcatp4	1	5.55537e-05	128.91	ADHTEAVK(1)TR	3	-0.18183	1
Cellular Component	GO:0098800	3	inner mitochondrial membrane protein complex	5.89286e-11	A0A384J8Y7	214	K	Bcatp4	Bcatp4	1	0.00141013	77.185	ELSESIISK(1)IQK	2	0.10209	1
Cellular Component	GO:0098800	3	inner mitochondrial membrane protein complex	5.89286e-11	A0A384JC51	37	K	NADH dehydrogenase [ubiquinone] 1 alpha subcomplex subunit	BCIN_03g02730	1	0.000240488	94.309	AGTFIAK(1)DR	2	-0.15942	1
Cellular Component	GO:0098800	3	inner mitochondrial membrane protein complex	5.89286e-11	A0A384JH07	52	K	Bcatp20	Bcatp20	1	3.33611e-09	172.43	ASDFQSK(1)ASEGLSR	2	3.7764	2
Cellular Component	GO:0098800	3	inner mitochondrial membrane protein complex	5.89286e-11	A0A384JH07	81	K	Bcatp20	Bcatp20	1	0.000394191	91.961	NLGNALGK(1)VGGR	2	0.81242	2
Cellular Component	GO:0098800	3	inner mitochondrial membrane protein complex	5.89286e-11	A0A384JH07	36	K	Bcatp20	Bcatp20	1	0.00134907	81.625	ATEAAK(1)DTAAK	2	1.2337	1
Cellular Component	GO:0098800	3	inner mitochondrial membrane protein complex	5.89286e-11	A0A384JH07	45	K	Bcatp20	Bcatp20	1	0.00060301	90.697	ASEK(1)ASDFQSK	2	-0.47076	2
Cellular Component	GO:0098800	3	inner mitochondrial membrane protein complex	5.89286e-11	A0A384JH07	198	K	Bcatp20	Bcatp20	1	0.00722704	74.423	MK(1)LVGYR	2	0.29466	1
Cellular Component	GO:0098800	3	inner mitochondrial membrane protein complex	5.89286e-11	A0A384JES6	122	K	Cytochrome b-c1 complex subunit 7	Bcqcr7	1	0.00161419	91.961	ADLESLTITK(1)K	2	0.19923	2
Cellular Component	GO:0098800	3	inner mitochondrial membrane protein complex	5.89286e-11	A0A384K4A0	501	K	ATP synthase subunit beta	Bcatp2	1	0.000859903	91.313	GEK(1)ILADLEK	2	2.3717	7
Cellular Component	GO:0098800	3	inner mitochondrial membrane protein complex	5.89286e-11	A0A384K4A0	182	K	ATP synthase subunit beta	Bcatp2	1	0.000865525	74.987	GGK(1)IGLFGGAGVGK	2	-1.5272	3
Cellular Component	GO:0098800	3	inner mitochondrial membrane protein complex	5.89286e-11	A0A384K4A0	383	K	ATP synthase subunit beta	Bcatp2	1	8.76066e-11	143.99	GISELGIYPAVDPLDSK(1)SR	3	-0.41211	3
Cellular Component	GO:0098800	3	inner mitochondrial membrane protein complex	5.89286e-11	A0A384K4A0	140	K	ATP synthase subunit beta	Bcatp2	1	0.0231379	65.246	GPIK(1)CDK	2	0.196	2
Cellular Component	GO:0098800	3	inner mitochondrial membrane protein complex	5.89286e-11	A0A384JYE8	231	K	MICOS complex subunit	Bcmic26	1	1.04236e-06	121.13	QAISIVDGK(1)VAEGR	2	1.0181	1
Cellular Component	GO:0098800	3	inner mitochondrial membrane protein complex	5.89286e-11	A0A384JZX9	27	K	Bcatp17	Bcatp17	1	2.83207e-11	156.17	VASPSGLGAAK(1)DAAR	2	0.093228	2
Cellular Component	GO:0098800	3	inner mitochondrial membrane protein complex	5.89286e-11	A0A384JZX9	53	K	Bcatp17	Bcatp17	1	0.00123004	88.029	AK(1)GLLGR	2	-0.33642	1
Cellular Component	GO:0098800	3	inner mitochondrial membrane protein complex	5.89286e-11	A0A384JZX9	62	K	Bcatp17	Bcatp17	1	0.0329259	57.047	YQAK(1)YFGK	2	-0.95473	2
Cellular Component	GO:0098800	3	inner mitochondrial membrane protein complex	5.89286e-11	A0A384JDX5	47	K	Uncharacterized protein	BCIN_03g08370	1	0.00488068	71.614	VWDSINK(1)GR	2	0.36656	2
Cellular Component	GO:0098800	3	inner mitochondrial membrane protein complex	5.89286e-11	A0A384JXM9	71	K	Uncharacterized protein	BCIN_11g06080	1	0.000471753	70.837	FSPPK(1)APASPEETDIAK	2	-0.76275	1
Cellular Component	GO:0098800	3	inner mitochondrial membrane protein complex	5.89286e-11	A0A384JXM9	66	K	Uncharacterized protein	BCIN_11g06080	1	1.51806e-30	226.03	ASDSEGQVLK(1)FSPPK	2	0.77255	4
Cellular Component	GO:0098800	3	inner mitochondrial membrane protein complex	5.89286e-11	A0A384JXM9	51	K	Uncharacterized protein	BCIN_11g06080	1	0.00585007	81.191	GYK(1)VPQVK	2	0.072105	3
Cellular Component	GO:0098800	3	inner mitochondrial membrane protein complex	5.89286e-11	A0A384K0L0	77	K	Complex1_30kDa domain-containing protein	BCIN_13g01350	1	0.00146386	81.017	YAAK(1)ADDMHR	3	0.32969	4
Cellular Component	GO:0098800	3	inner mitochondrial membrane protein complex	5.89286e-11	R9U4L9	5	K	Cytochrome b	BC1G_20018	1	0.00137975	93.667	IFK(1)SHPLLK	3	1.1075	3
Cellular Component	GO:0098800	3	inner mitochondrial membrane protein complex	5.89286e-11	A0A384JHY6	439	K	Bcmas1	Bcmas1	1	1.84123e-13	167.69	VIGAISEK(1)DVMSFAQR	3	-1.0561	3
Cellular Component	GO:0098800	3	inner mitochondrial membrane protein complex	5.89286e-11	A0A384J6V6	169	K	Bccyt1	Bccyt1	1	1.03024e-09	127.3	LSDYLPSPYK(1)NDEAAR	2	0.58374	2
Cellular Component	GO:0098800	3	inner mitochondrial membrane protein complex	5.89286e-11	A0A384J6V6	305	K	Bccyt1	Bccyt1	1	0.02535	64.207	WSPIK(1)TR	2	0.24165	1
Cellular Component	GO:0098800	3	inner mitochondrial membrane protein complex	5.89286e-11	A0A384J6V6	300	K	Bccyt1	Bccyt1	1	0.00442246	106.36	YK(1)WSPIK	2	-0.30353	3
Cellular Component	GO:0098800	3	inner mitochondrial membrane protein complex	5.89286e-11	A0A384K3K8	50	K	Cytochrome c oxidase subunit 7A	BCIN_14g02980	1	5.85583e-06	124.12	DAFYAK(1)LEDQR	2	-1.0608	2
Cellular Component	GO:0098800	3	inner mitochondrial membrane protein complex	5.89286e-11	A0A384JNF8	131	K	Uncharacterized protein	BCIN_07g06220	1	0.00486435	85.676	DIK(1)EVPYK	2	0.03913	3
Cellular Component	GO:0098800	3	inner mitochondrial membrane protein complex	5.89286e-11	A0A384JNF8	387	K	Uncharacterized protein	BCIN_07g06220	1	0.000755188	96.171	MPK(1)VSESVK	2	0.10009	8
Cellular Component	GO:0098800	3	inner mitochondrial membrane protein complex	5.89286e-11	A0A384JNF8	659	K	Uncharacterized protein	BCIN_07g06220	1	2.0211e-10	144.27	AESGEAK(1)PEGTEGSASEGEAK	3	-0.36914	2
Cellular Component	GO:0098800	3	inner mitochondrial membrane protein complex	5.89286e-11	A0A384JNF8	607	K	Uncharacterized protein	BCIN_07g06220	1	0.00318938	125.5	EK(1)ITALR	2	-0.16751	4
Cellular Component	GO:0098800	3	inner mitochondrial membrane protein complex	5.89286e-11	A0A384JNF8	346	K	Uncharacterized protein	BCIN_07g06220	1	1.35328e-05	99.069	SQLEK(1)LVDPLITR	2	-1.4187	1
Cellular Component	GO:0098800	3	inner mitochondrial membrane protein complex	5.89286e-11	A0A384JNF8	227	K	Uncharacterized protein	BCIN_07g06220	1	1.20493e-15	168.64	VVNEPTAAALAYGLEK(1)DEDK	3	0.29941	5
Cellular Component	GO:0098800	3	inner mitochondrial membrane protein complex	5.89286e-11	A0A384JNF8	491	K	Uncharacterized protein	BCIN_07g06220	1	1.15072e-15	199.65	DNK(1)MLGNFQLVGIPPAHR	3	0.12181	10
Cellular Component	GO:0098800	3	inner mitochondrial membrane protein complex	5.89286e-11	A0A384JNF8	617	K	Uncharacterized protein	BCIN_07g06220	1	1.60035e-15	154.74	EFVSK(1)SQSGEGTATAAELK	3	-0.061234	5
Cellular Component	GO:0098800	3	inner mitochondrial membrane protein complex	5.89286e-11	A0A384JNF8	166	K	Uncharacterized protein	BCIN_07g06220	1	0.000216679	85.909	YSPSQIGGFVLQK(1)MK	3	-1.1709	2
Cellular Component	GO:0098800	3	inner mitochondrial membrane protein complex	5.89286e-11	A0A384JNF8	99	K	Uncharacterized protein	BCIN_07g06220	1	0.0163971	84.743	LVGVSAK(1)R	2	-0.049483	2
Cellular Component	GO:0098800	3	inner mitochondrial membrane protein complex	5.89286e-11	A0A384JNF8	136	K	Uncharacterized protein	BCIN_07g06220	1	6.75064e-05	89.859	EVPYK(1)IVQHTNGDAWVSAR	3	0.017546	3
Cellular Component	GO:0098800	3	inner mitochondrial membrane protein complex	5.89286e-11	A0A384JNF8	598	K	Uncharacterized protein	BCIN_07g06220	1	0.000102623	129.89	LDK(1)TEADGIR	2	-0.51089	3
Cellular Component	GO:0098800	3	inner mitochondrial membrane protein complex	5.89286e-11	A0A384JNF8	566	K	Uncharacterized protein	BCIN_07g06220	1	0.00231618	97.431	YAESDK(1)ER	2	0.33044	4
Cellular Component	GO:0098800	3	inner mitochondrial membrane protein complex	5.89286e-11	A0A384JNF8	338	K	Uncharacterized protein	BCIN_07g06220	1	0.00142127	123.5	HINQK(1)LSR	2	1.8608	3
Cellular Component	GO:0098800	3	inner mitochondrial membrane protein complex	5.89286e-11	A0A384JNF8	364	K	Uncharacterized protein	BCIN_07g06220	1	0.000351738	96.113	ALK(1)DANLAAK	2	0.86588	2
Cellular Component	GO:0098800	3	inner mitochondrial membrane protein complex	5.89286e-11	A0A384JNF8	647	K	Uncharacterized protein	BCIN_07g06220	1	3.53962e-14	180.7	TDELQMASLNLFDK(1)MHK	3	-0.78015	3
Cellular Component	GO:0098800	3	inner mitochondrial membrane protein complex	5.89286e-11	A0A384JNF8	120	K	Uncharacterized protein	BCIN_07g06220	1	0.0022578	142.43	K(1)FTDAEVQR	2	-1.0651	4
Cellular Component	GO:0098800	3	inner mitochondrial membrane protein complex	5.89286e-11	A0A384JNF8	631	K	Uncharacterized protein	BCIN_07g06220	1	9.6228e-14	185.99	SQSGEGTATAAELK(1)EK	2	0.21534	1
Cellular Component	GO:0098800	3	inner mitochondrial membrane protein complex	5.89286e-11	A0A384JNF8	114	K	Uncharacterized protein	BCIN_07g06220	1	4.99025e-11	177.58	QAVVNPENTLFATK(1)R	2	-0.72926	5
Cellular Component	GO:0098800	3	inner mitochondrial membrane protein complex	5.89286e-11	A0A384JNF8	168	K	Uncharacterized protein	BCIN_07g06220	1	4.11284e-22	192.07	MK(1)ETAEAYLTKPVQNAVVTVPAYFNDSQR	3	0.30983	6
Cellular Component	GO:0098800	3	inner mitochondrial membrane protein complex	5.89286e-11	A0A384JNF8	153	K	Uncharacterized protein	BCIN_07g06220	1	1.33545e-13	178.14	GEK(1)YSPSQIGGFVLQK	2	1.7398	2
Cellular Component	GO:0098800	3	inner mitochondrial membrane protein complex	5.89286e-11	A0A384JNF8	633	K	Uncharacterized protein	BCIN_07g06220	1	1.01703e-09	127.61	EK(1)TDELQMASLNLFDK	2	0.49239	2
Cellular Component	GO:0098800	3	inner mitochondrial membrane protein complex	5.89286e-11	A0A384JNF8	393	K	Uncharacterized protein	BCIN_07g06220	1	1.14169e-05	160.72	VSESVK(1)SIFGR	2	1.2734	3
Cellular Component	GO:0098800	3	inner mitochondrial membrane protein complex	5.89286e-11	A0A384JNF8	284	K	Uncharacterized protein	BCIN_07g06220	1	0.00261175	162.5	HLVQQFK(1)K	3	-1.9701	10
Cellular Component	GO:0098800	3	inner mitochondrial membrane protein complex	5.89286e-11	A0A384JSZ8	74	K	"ATP synthase subunit d, mitochondrial"	Bcatp7	1	3.82361e-10	135.55	NTAVVDEIEK(1)HFSTFK	3	0.054927	2
Cellular Component	GO:0098800	3	inner mitochondrial membrane protein complex	5.89286e-11	A0A384JSZ8	120	K	"ATP synthase subunit d, mitochondrial"	Bcatp7	1	0.0267173	63.565	DLAK(1)TLK	2	0.20232	2
Cellular Component	GO:0098800	3	inner mitochondrial membrane protein complex	5.89286e-11	A0A384JSZ8	53	K	"ATP synthase subunit d, mitochondrial"	Bcatp7	1	4.19421e-14	176.04	VQALSEQPTK(1)VDFAHYK	3	0.20574	2
Cellular Component	GO:0098800	3	inner mitochondrial membrane protein complex	5.89286e-11	A0A384JSZ8	156	K	"ATP synthase subunit d, mitochondrial"	Bcatp7	1	0.000728939	102.52	TAQLVSK(1)GR	2	-0.35555	2
Cellular Component	GO:0098800	3	inner mitochondrial membrane protein complex	5.89286e-11	A0A384JSZ8	165	K	"ATP synthase subunit d, mitochondrial"	Bcatp7	1	0.0335807	54.066	WGVPGYK(1)EK	2	-0.15149	1
Cellular Component	GO:0098800	3	inner mitochondrial membrane protein complex	5.89286e-11	A0A384JSZ8	80	K	"ATP synthase subunit d, mitochondrial"	Bcatp7	1	6.86168e-09	149.3	HFSTFK(1)PATYDVAR	2	-0.59614	1
Cellular Component	GO:0098800	3	inner mitochondrial membrane protein complex	5.89286e-11	A0A384JSZ8	167	K	"ATP synthase subunit d, mitochondrial"	Bcatp7	1	0.00320523	76.1	EK(1)FGDLSML	2	-1.1871	2
Cellular Component	GO:0098800	3	inner mitochondrial membrane protein complex	5.89286e-11	A0A384JSZ8	60	K	"ATP synthase subunit d, mitochondrial"	Bcatp7	1	0.0167026	54.343	VDFAHYK(1)SILK	3	-0.19463	3
Cellular Component	GO:0098800	3	inner mitochondrial membrane protein complex	5.89286e-11	A0A384JSZ8	116	K	"ATP synthase subunit d, mitochondrial"	Bcatp7	1	0.000178008	107.03	VDLELK(1)DLAK	2	-0.18606	2
Cellular Component	GO:0098800	3	inner mitochondrial membrane protein complex	5.89286e-11	A0A384JSZ8	10	K	"ATP synthase subunit d, mitochondrial"	Bcatp7	1	0.00373198	69.721	SAALK(1)LDWAK	2	0.095843	3
Cellular Component	GO:0098800	3	inner mitochondrial membrane protein complex	5.89286e-11	A0A384JBX5	833	K	AAA domain-containing protein	BCIN_03g02170	1	0.0666937	66.429	NLLVEK(1)K	2	-3.4814	1
Cellular Component	GO:0098800	3	inner mitochondrial membrane protein complex	5.89286e-11	A0A384JBX5	825	K	AAA domain-containing protein	BCIN_03g02170	1	1.96533e-07	128.81	IVDEAYEK(1)CR	2	0.45585	2
Cellular Component	GO:0098800	3	inner mitochondrial membrane protein complex	5.89286e-11	A0A384JVG5	136	K	Bcatp16	Bcatp16	1	6.68052e-10	129.08	SQIAEAQK(1)IAGGSGSEQDIAEAK	3	-0.46142	1
Cellular Component	GO:0098800	3	inner mitochondrial membrane protein complex	5.89286e-11	A0A384JVG5	36	K	Bcatp16	Bcatp16	1	0.0197239	47.639	IK(1)LSLALPHQSVYR	3	1.9166	1
Cellular Component	GO:0098800	3	inner mitochondrial membrane protein complex	5.89286e-11	A0A384J811	339	K	Uncharacterized protein	BCIN_02g01370	1	0.000542748	94.309	DFAPK(1)GNEFK	2	0.18164	2
Cellular Component	GO:0098800	3	inner mitochondrial membrane protein complex	5.89286e-11	A0A384J811	623	K	Uncharacterized protein	BCIN_02g01370	1	0.00455934	104.21	TDWK(1)IIR	2	-0.17437	2
Cellular Component	GO:0098800	3	inner mitochondrial membrane protein complex	5.89286e-11	A0A384J811	293	K	Uncharacterized protein	BCIN_02g01370	1	1.22679e-11	183.31	LNDDVNEEWINDK(1)TR	2	0.49972	2
Cellular Component	GO:0098800	3	inner mitochondrial membrane protein complex	5.89286e-11	A0A384K065	53	K	"Cytochrome b-c1 complex subunit Rieske, mitochondrial"	Bcrip1	1	0.00178484	76.326	FSNIPDFSK(1)YR	2	2.7707	2
Cellular Component	GO:0098800	3	inner mitochondrial membrane protein complex	5.89286e-11	A0A384K065	144	K	"Cytochrome b-c1 complex subunit Rieske, mitochondrial"	Bcrip1	1	1.56916e-15	166.6	EAENVK(1)VETLRDPQADADR	3	0.13228	3
Cellular Component	GO:0098800	3	inner mitochondrial membrane protein complex	5.89286e-11	A0A384K065	125	K	"Cytochrome b-c1 complex subunit Rieske, mitochondrial"	Bcrip1	1	0.0120023	73.039	GK(1)PVFIR	2	1.9022	1
Cellular Component	GO:0098800	3	inner mitochondrial membrane protein complex	5.89286e-11	A0A384K065	138	K	"Cytochrome b-c1 complex subunit Rieske, mitochondrial"	Bcrip1	1	8.68568e-07	184.11	TADEIK(1)EAENVK	2	-0.084521	3
Cellular Component	GO:0098800	3	inner mitochondrial membrane protein complex	5.89286e-11	A0A384K065	121	K	"Cytochrome b-c1 complex subunit Rieske, mitochondrial"	Bcrip1	1	0.00415122	110.61	NVIIK(1)WR	2	-0.20914	3
Cellular Component	GO:0098800	3	inner mitochondrial membrane protein complex	5.89286e-11	A0A384JHR5	533	K	Mitochondrial import inner membrane translocase subunit TIM50	Bctim50	1	0.00016872	108.7	NYEAFDK(1)EIR	2	0.22013	1
Cellular Component	GO:0098800	3	inner mitochondrial membrane protein complex	5.89286e-11	A0A384JSS2	112	K	Bcatp5	Bcatp5	1	0.00051576	84.352	HTGGQDK(1)GDTVK	3	-0.20815	1
Cellular Component	GO:0098800	3	inner mitochondrial membrane protein complex	5.89286e-11	A0A384JSS2	174	K	Bcatp5	Bcatp5	1	4.01894e-14	222.88	LESAVAK(1)SQYVGQGK	2	-0.70532	2
Cellular Component	GO:0098800	3	inner mitochondrial membrane protein complex	5.89286e-11	A0A384JSS2	133	K	Bcatp5	Bcatp5	1	0.000621962	93.561	LALLK(1)GVCEK	2	-0.84616	3
Cellular Component	GO:0098800	3	inner mitochondrial membrane protein complex	5.89286e-11	A0A384JSS2	220	K	Bcatp5	Bcatp5	1	0.000601606	99.139	MNK(1)LLTDAL	2	-0.45229	3
Cellular Component	GO:0098800	3	inner mitochondrial membrane protein complex	5.89286e-11	A0A384JSS2	78	K	Bcatp5	Bcatp5	1	8.58298e-09	134.14	SLQSLHNVFQK(1)DAK	2	0.14963	3
Cellular Component	GO:0098800	3	inner mitochondrial membrane protein complex	5.89286e-11	A0A384JHD3	331	K	Bcyme1	Bcyme1	1	0.00446569	68.83	NPEK(1)FSTLGGK	2	-1.5349	1
Cellular Component	GO:0098800	3	inner mitochondrial membrane protein complex	5.89286e-11	A0A384J888	124	K	Bcqcr2	Bcqcr2	1	0.000720687	89.266	EALVVEAK(1)FLR	2	1.6628	1
Cellular Component	GO:0098800	3	inner mitochondrial membrane protein complex	5.89286e-11	A0A384J888	427	K	Bcqcr2	Bcqcr2	1	0.018438	65.179	SVESVSIEK(1)LK	2	2.3783	1
Cellular Component	GO:0098800	3	inner mitochondrial membrane protein complex	5.89286e-11	A0A384J888	360	K	Bcqcr2	Bcqcr2	1	0.00497869	68.536	SAAIEAVK(1)ALK	2	0.36296	2
Cellular Component	GO:0098800	3	inner mitochondrial membrane protein complex	5.89286e-11	A0A384J888	89	K	Bcqcr2	Bcqcr2	1	0.0032232	93.143	FAFK(1)NTLK	2	4.1809	3
Cellular Component	GO:0098800	3	inner mitochondrial membrane protein complex	5.89286e-11	A0A384J888	68	K	Bcqcr2	Bcqcr2	1	0.00209368	79.659	LAVVAK(1)AGTR	2	0.077153	2
Cellular Component	GO:0098800	3	inner mitochondrial membrane protein complex	5.89286e-11	A0A384J888	257	K	Bcqcr2	Bcqcr2	1	1.14143e-30	216.52	WVGEFFTGTHAGQALSGPGATK(1)YYGGEER	3	0.43718	2
Cellular Component	GO:0098800	3	inner mitochondrial membrane protein complex	5.89286e-11	A0A384K4A4	70	K	Uncharacterized protein	BCIN_15g02110	1	3.43968e-06	179.19	INWAELTLQEK(1)K	2	0.2752	2
Cellular Component	GO:0098800	3	inner mitochondrial membrane protein complex	5.89286e-11	A0A384K4A4	118	K	Uncharacterized protein	BCIN_15g02110	1	0.000156578	95.417	SFAK(1)GTPSTMNK	2	0.33878	2
Cellular Component	GO:0098800	3	inner mitochondrial membrane protein complex	5.89286e-11	A0A384K3Z3	128	K	ATP synthase subunit alpha	Bcatp1	1	0.00654402	69.275	LVK(1)EGETVK	2	-0.024943	3
Cellular Component	GO:0098800	3	inner mitochondrial membrane protein complex	5.89286e-11	A0A384K3Z3	426	K	ATP synthase subunit alpha	Bcatp1	1	1.06059e-05	138.99	VGSAAQLK(1)AMK	2	-0.1022	4
Cellular Component	GO:0098800	3	inner mitochondrial membrane protein complex	5.89286e-11	A0A384K3Z3	307	K	ATP synthase subunit alpha	Bcatp1	1	6.93061e-05	92.264	DNGK(1)HALIIFDDLSK	3	-0.45969	2
Cellular Component	GO:0098800	3	inner mitochondrial membrane protein complex	5.89286e-11	A0A384K3Z3	263	K	ATP synthase subunit alpha	Bcatp1	1	0.00336837	66.893	STVAQLVK(1)TLEENDAMK	3	0.96987	1
Cellular Component	GO:0098800	3	inner mitochondrial membrane protein complex	5.89286e-11	A0A384K3Z3	429	K	ATP synthase subunit alpha	Bcatp1	1	0.00121519	84.507	AMK(1)QVAGSLK	2	-0.73971	3
Cellular Component	GO:0098800	3	inner mitochondrial membrane protein complex	5.89286e-11	A0A384K3Z3	163	K	ATP synthase subunit alpha	Bcatp1	1	0.000398624	78.249	VIDALGNPIDGK(1)GPIK	2	-0.63387	1
Cellular Component	GO:0098800	3	inner mitochondrial membrane protein complex	5.89286e-11	A0A384K3Z3	356	K	ATP synthase subunit alpha	Bcatp1	1	0.0107751	77.282	AAK(1)MNDK	2	-1.5689	1
Cellular Component	GO:0098800	3	inner mitochondrial membrane protein complex	5.89286e-11	A0A384K3Z3	536	K	ATP synthase subunit alpha	Bcatp1	1	1.02899e-15	176.1	EGALSK(1)DLEAK	2	0.27014	4
Cellular Component	GO:0098800	3	inner mitochondrial membrane protein complex	5.89286e-11	A0A384K3Z3	551	K	ATP synthase subunit alpha	Bcatp1	1	4.93206e-05	113.54	LKDVVTSFTK(1)SFV	2	0.086266	4
Cellular Component	GO:0098800	3	inner mitochondrial membrane protein complex	5.89286e-11	A0A384K3Z3	232	K	ATP synthase subunit alpha	Bcatp1	1	1.37874e-08	180.47	TAVALDAMLNQK(1)R	2	0.57736	5
Cellular Component	GO:0098800	3	inner mitochondrial membrane protein complex	5.89286e-11	A0A384K3Z3	177	K	ATP synthase subunit alpha	Bcatp1	1	0.00128161	82.445	AQLK(1)APGILPR	2	-0.35079	2
Cellular Component	GO:0098800	3	inner mitochondrial membrane protein complex	5.89286e-11	A0A384K3Z3	318	K	ATP synthase subunit alpha	Bcatp1	1	3.92682e-05	93.424	HALIIFDDLSK(1)QAVAYR	3	2.9927	1
Cellular Component	GO:0098800	3	inner mitochondrial membrane protein complex	5.89286e-11	A0A384K3Z3	541	K	ATP synthase subunit alpha	Bcatp1	1	0.0102448	79.116	DLEAK(1)LK	2	0.48465	3
Cellular Component	GO:0098800	3	inner mitochondrial membrane protein complex	5.89286e-11	A0A384K3Z3	242	K	ATP synthase subunit alpha	Bcatp1	1	0.000535268	146.11	WNDGNDETK(1)K	2	0.20401	3
Cellular Component	GO:0098800	3	inner mitochondrial membrane protein complex	5.89286e-11	A0A384JSV0	4	K	L51_S25_CI-B8 domain-containing protein	BCIN_09g03920	1	0.000997455	76.073	SAK(1)YAFSQTLK	2	-0.3087	1
Cellular Component	GO:0098800	3	inner mitochondrial membrane protein complex	5.89286e-11	A0A384JSV0	80	K	L51_S25_CI-B8 domain-containing protein	BCIN_09g03920	1	9.54391e-18	232.78	EVSEDLAGLSDK(1)EIEDK	2	0.49981	2
Cellular Component	GO:0098800	3	inner mitochondrial membrane protein complex	5.89286e-11	A0A384K3H7	20	K	Bcqcr8	Bcqcr8	1	1.91736e-10	144.08	YGK(1)YLGGWGNLGSQPQK	2	0.20386	2
Cellular Component	GO:0098800	3	inner mitochondrial membrane protein complex	5.89286e-11	A0A384JQS6	189	K	Bccox4	Bccox4	1	9.49874e-06	135.99	TFADFVK(1)PEYR	2	0.24427	4
Cellular Component	GO:0098800	3	inner mitochondrial membrane protein complex	5.89286e-11	A0A384JQS6	45	K	Bccox4	Bccox4	1	0.0209182	63.397	IK(1)TFEEIK	2	0.12282	1
Cellular Component	GO:0098800	3	inner mitochondrial membrane protein complex	5.89286e-11	A0A384JQS6	94	K	Bccox4	Bccox4	1	4.96484e-10	136.36	MQGVDIFDMK(1)PLDASR	2	0.012474	3
Cellular Component	GO:0098800	3	inner mitochondrial membrane protein complex	5.89286e-11	A0A384J5E4	295	K	"Succinate dehydrogenase [ubiquinone] iron-sulfur subunit, mitochondrial"	Bcsdh2	1	0.00203482	85.837	GLNPGLAIAEIK(1)K	2	-1.1725	2
Cellular Component	GO:0098800	3	inner mitochondrial membrane protein complex	5.89286e-11	A0A384J5E4	196	K	"Succinate dehydrogenase [ubiquinone] iron-sulfur subunit, mitochondrial"	Bcsdh2	1	2.18411e-10	132.67	PYLQHTDPAPEGK(1)EYLQSK	3	0.80336	1
Cellular Component	GO:0098800	3	inner mitochondrial membrane protein complex	5.89286e-11	A0A384JPU8	131	K	NADH-ubiquinone oxidoreductase	BCIN_08g01490	1	6.68059e-08	122.29	IEK(1)VIPDTPAGETPVHLR	3	0.38039	2
Cellular Component	GO:0098800	3	inner mitochondrial membrane protein complex	5.89286e-11	A0A384JPU8	64	K	NADH-ubiquinone oxidoreductase	BCIN_08g01490	1	0.000444645	89.26	NDNPGK(1)GEIDCLK	2	-1.9925	1
Cellular Component	GO:0098800	3	inner mitochondrial membrane protein complex	5.89286e-11	A0A384JPU8	121	K	NADH-ubiquinone oxidoreductase	BCIN_08g01490	1	0.000115452	118.28	LNK(1)CVFDNLK	2	0.060789	2
Cellular Component	GO:0098800	3	inner mitochondrial membrane protein complex	5.89286e-11	A0A384J4E2	356	K	MICOS complex subunit MIC60	Bcmic60	1	0.00149071	85.355	ILAMK(1)EAALK	2	-0.35598	5
Cellular Component	GO:0098800	3	inner mitochondrial membrane protein complex	5.89286e-11	A0A384J4E2	386	K	MICOS complex subunit MIC60	Bcmic60	1	3.7311e-21	202.07	AAMQLMQNFK(1)NQQAEQEIQYR	3	-0.66901	2
Cellular Component	GO:0098800	3	inner mitochondrial membrane protein complex	5.89286e-11	A0A384J4E2	442	K	MICOS complex subunit MIC60	Bcmic60	1	2.32019e-05	119.21	NLLTEQAVELK(1)R	2	-3.7209	1
Cellular Component	GO:0098800	3	inner mitochondrial membrane protein complex	5.89286e-11	A0A384J4E2	429	K	MICOS complex subunit MIC60	Bcmic60	1	0.000130026	136.96	ANEVNEQK(1)LK	2	0.45956	2
Cellular Component	GO:0098800	3	inner mitochondrial membrane protein complex	5.89286e-11	A0A384JCX4	47	K	Bcqcr6	Bcqcr6	1	4.95882e-11	149.36	DDGGEGEAK(1)DPSGATPDKR	3	-0.79993	1
Cellular Component	GO:0098800	3	inner mitochondrial membrane protein complex	5.89286e-11	A0A384JWG4	327	K	Bctim44	Bctim44	1	0.000211516	78.976	EVPIEDPNAGTNVTLHK(1)DSAYK	3	0.51879	1
Cellular Component	GO:0098800	3	inner mitochondrial membrane protein complex	5.89286e-11	A0A384JWG4	269	K	Bctim44	Bctim44	1	0.0229521	60.045	QTEAYK(1)NVK	2	0.044812	1
Cellular Component	GO:0098800	3	inner mitochondrial membrane protein complex	5.89286e-11	A0A384JWG4	332	K	Bctim44	Bctim44	1	0.000660122	106.88	DSAYK(1)EAWR	2	0.58068	2
Cellular Component	GO:0098800	3	inner mitochondrial membrane protein complex	5.89286e-11	A0A384J8Z9	157	K	Bccox6	Bccox6	1	2.3823e-19	241.8	EELGVSLK(1)EDLYPESK	2	1.2592	4
Cellular Component	GO:0098800	3	inner mitochondrial membrane protein complex	5.89286e-11	A0A384J8Z9	146	K	Bccox6	Bccox6	1	4.59749e-09	160.81	GQYDQYLEELK(1)PLR	3	0.094849	2
Cellular Component	GO:0098800	3	inner mitochondrial membrane protein complex	5.89286e-11	A0A384JRM8	225	K	Uncharacterized protein	BCIN_09g00540	1	4.30959e-16	175.76	ALQSSASEIANSEAGK(1)GAITGEDANVK	3	2.4243	1
Cellular Component	GO:0098800	3	inner mitochondrial membrane protein complex	5.89286e-11	A0A384JS41	145	K	GrpE protein homolog	Bcmge1	1	0.000142454	89.344	ALTTVPAEK(1)LSVSAEER	2	1.5801	1
Cellular Component	GO:0098800	3	inner mitochondrial membrane protein complex	5.89286e-11	A0A384JS41	116	K	GrpE protein homolog	Bcmge1	1	1.12159e-05	112.44	DMQAAK(1)DFAIQK	2	0.36539	2
Cellular Component	GO:0098800	3	inner mitochondrial membrane protein complex	5.89286e-11	A0A384JS41	122	K	GrpE protein homolog	Bcmge1	1	0.00407657	76.679	DFAIQK(1)FAK	2	-0.68873	1
Cellular Component	GO:0098800	3	inner mitochondrial membrane protein complex	5.89286e-11	A0A384JS41	91	K	GrpE protein homolog	Bcmge1	1	0.000262351	97.163	DKEILELK(1)DK	3	-0.60205	1
Cellular Component	GO:0005747	4	mitochondrial respiratory chain complex I	0.00653455	A0A384JPU8	131	K	NADH-ubiquinone oxidoreductase	BCIN_08g01490	1	6.68059e-08	122.29	IEK(1)VIPDTPAGETPVHLR	3	0.38039	2
Cellular Component	GO:0005747	4	mitochondrial respiratory chain complex I	0.00653455	A0A384JPU8	64	K	NADH-ubiquinone oxidoreductase	BCIN_08g01490	1	0.000444645	89.26	NDNPGK(1)GEIDCLK	2	-1.9925	1
Cellular Component	GO:0005747	4	mitochondrial respiratory chain complex I	0.00653455	A0A384JPU8	121	K	NADH-ubiquinone oxidoreductase	BCIN_08g01490	1	0.000115452	118.28	LNK(1)CVFDNLK	2	0.060789	2
Cellular Component	GO:0005747	4	mitochondrial respiratory chain complex I	0.00653455	A0A384JSV0	4	K	L51_S25_CI-B8 domain-containing protein	BCIN_09g03920	1	0.000997455	76.073	SAK(1)YAFSQTLK	2	-0.3087	1
Cellular Component	GO:0005747	4	mitochondrial respiratory chain complex I	0.00653455	A0A384JSV0	80	K	L51_S25_CI-B8 domain-containing protein	BCIN_09g03920	1	9.54391e-18	232.78	EVSEDLAGLSDK(1)EIEDK	2	0.49981	2
Cellular Component	GO:0005747	4	mitochondrial respiratory chain complex I	0.00653455	A0A384J811	339	K	Uncharacterized protein	BCIN_02g01370	1	0.000542748	94.309	DFAPK(1)GNEFK	2	0.18164	2
Cellular Component	GO:0005747	4	mitochondrial respiratory chain complex I	0.00653455	A0A384J811	623	K	Uncharacterized protein	BCIN_02g01370	1	0.00455934	104.21	TDWK(1)IIR	2	-0.17437	2
Cellular Component	GO:0005747	4	mitochondrial respiratory chain complex I	0.00653455	A0A384J811	293	K	Uncharacterized protein	BCIN_02g01370	1	1.22679e-11	183.31	LNDDVNEEWINDK(1)TR	2	0.49972	2
Cellular Component	GO:0005747	4	mitochondrial respiratory chain complex I	0.00653455	A0A384K0L0	77	K	Complex1_30kDa domain-containing protein	BCIN_13g01350	1	0.00146386	81.017	YAAK(1)ADDMHR	3	0.32969	4
Cellular Component	GO:0005747	4	mitochondrial respiratory chain complex I	0.00653455	A0A384JC51	37	K	NADH dehydrogenase [ubiquinone] 1 alpha subcomplex subunit	BCIN_03g02730	1	0.000240488	94.309	AGTFIAK(1)DR	2	-0.15942	1
Cellular Component	GO:0005747	4	mitochondrial respiratory chain complex I	0.00653455	A0A384JRM8	225	K	Uncharacterized protein	BCIN_09g00540	1	4.30959e-16	175.76	ALQSSASEIANSEAGK(1)GAITGEDANVK	3	2.4243	1
Cellular Component	GO:1905368	3	peptidase complex	1.14765e-07	A0A384JSF3	372	K	Ubiquitin carboxyl-terminal hydrolase	Bcubp6	1	0.0331376	79.116	DAIYTK(1)K	2	-0.46261	2
Cellular Component	GO:1905368	3	peptidase complex	1.14765e-07	A0A384JG41	169	K	Proteasome subunit beta	Bcpre1	1	0.00470679	122.52	MCTDELK(1)R	2	-0.58654	4
Cellular Component	GO:1905368	3	peptidase complex	1.14765e-07	A0A384JG41	29	K	Proteasome subunit beta	Bcpre1	1	0.000889255	87.216	GATILK(1)ASDDK	2	1.5953	2
Cellular Component	GO:1905368	3	peptidase complex	1.14765e-07	A0A384J691	42	K	Bcrpt4	Bcrpt4	1	0.00232342	68.044	GLQK(1)DFDHTEDNIK	3	-1.1095	1
Cellular Component	GO:1905368	3	peptidase complex	1.14765e-07	A0A384J691	373	K	Bcrpt4	Bcrpt4	1	1.59659e-09	198.14	DAVNQDDFNK(1)AVR	2	-2.6178	2
Cellular Component	GO:1905368	3	peptidase complex	1.14765e-07	A0A384J691	210	K	Bcrpt4	Bcrpt4	1	1.34121e-06	109.04	VVSSAIVDK(1)YIGESAR	2	0.64103	1
Cellular Component	GO:1905368	3	peptidase complex	1.14765e-07	A0A384J691	29	K	Bcrpt4	Bcrpt4	1	0.0122627	72.138	EWEAK(1)LK	2	-0.27423	2
Cellular Component	GO:1905368	3	peptidase complex	1.14765e-07	A0A384JYS4	359	K	26S proteasome regulatory subunit RPN1	Bcrpn1	1	4.46778e-06	98.943	TTEDIYK(1)SHLESNR	3	-1.0447	3
Cellular Component	GO:1905368	3	peptidase complex	1.14765e-07	A0A384JYS4	352	K	26S proteasome regulatory subunit RPN1	Bcrpn1	1	1.18612e-09	133.23	ELNILDPK(1)TTEDIYK	2	0.24747	2
Cellular Component	GO:1905368	3	peptidase complex	1.14765e-07	A0A384JYS4	411	K	26S proteasome regulatory subunit RPN1	Bcrpn1	1	0.00273644	95.358	ASWVWK(1)TK	2	0.46352	1
Cellular Component	GO:1905368	3	peptidase complex	1.14765e-07	A0A384JYS4	340	K	26S proteasome regulatory subunit RPN1	Bcrpn1	1	0.00573734	66.056	MPEHFK(1)ALAK	3	-0.55804	2
Cellular Component	GO:1905368	3	peptidase complex	1.14765e-07	A0A384JYS4	79	K	26S proteasome regulatory subunit RPN1	Bcrpn1	1	3.37399e-20	255.21	LTESDTSLYK(1)SALEAIK	2	0.49982	2
Cellular Component	GO:1905368	3	peptidase complex	1.14765e-07	A0A384J9T2	103	K	Bcrpn9	Bcrpn9	1	0.000656741	102.52	LSFLEAVAK(1)K	2	1.1277	1
Cellular Component	GO:1905368	3	peptidase complex	1.14765e-07	A0A384J735	194	K	Proteasome subunit beta	Bcpre3	1	0.000311526	69.94	GALQEAIK(1)WDGSSGGVIR	3	0.5814	1
Cellular Component	GO:1905368	3	peptidase complex	1.14765e-07	A0A384JRW5	180	K	Proteasome subunit alpha type	Bcpre9	1	9.6544e-05	121.68	QDYK(1)EDCDLK	2	-0.33555	2
Cellular Component	GO:1905368	3	peptidase complex	1.14765e-07	A0A384JRW5	244	K	Proteasome subunit alpha type	Bcpre9	1	1.48919e-11	159.22	EHDLAK(1)DETGPDGDR	3	-0.34094	1
Cellular Component	GO:1905368	3	peptidase complex	1.14765e-07	A0A384JB16	238	K	Bcrpt3	Bcrpt3	1	1.86614e-14	202.33	VVGSEFVQK(1)YLGEGPR	2	1.8715	2
Cellular Component	GO:1905368	3	peptidase complex	1.14765e-07	A0A384JB16	212	K	Bcrpt3	Bcrpt3	1	0.00335479	67.685	GVLLYGPPGTGK(1)TMLVK	2	-0.76031	1
Cellular Component	GO:1905368	3	peptidase complex	1.14765e-07	A0A384JB16	416	K	Bcrpt3	Bcrpt3	1	0.000245654	94.122	GAQEADK(1)FDFYK	2	-1.093	2
Cellular Component	GO:1905368	3	peptidase complex	1.14765e-07	A0A384JSJ6	253	K	Proteasome subunit alpha type	Bcscl1	1	0.0210543	78.192	LQAIAEK(1)D	2	-0.7993	1
Cellular Component	GO:1905368	3	peptidase complex	1.14765e-07	A0A384JH29	28	K	Bcrpn6	Bcrpn6	0.998988	0.000486464	75.524	AEAQYK(0.999)DIISK(0.001)PPSVTSEASVR	3	2.7944	1
Cellular Component	GO:1905368	3	peptidase complex	1.14765e-07	A0A384JH29	185	K	Bcrpn6	Bcrpn6	1	0.000797523	77.062	VYHALGNTAK(1)GR	3	0.4023	1
Cellular Component	GO:1905368	3	peptidase complex	1.14765e-07	A0A384JH29	82	K	Bcrpn6	Bcrpn6	1	0.0102048	66.056	TVLSSFAK(1)AK	2	0.089739	2
Cellular Component	GO:1905368	3	peptidase complex	1.14765e-07	A0A384JVH6	42	K	Bcrad23	Bcrad23	1	1.59705e-11	210.34	GWEASQQK(1)LIYSGK	2	-1.2081	2
Cellular Component	GO:1905368	3	peptidase complex	1.14765e-07	A0A384JVH6	27	K	Bcrad23	Bcrad23	1	1.31025e-13	153.72	FVLEAEPTELVSDVK(1)EK	2	-1.1884	1
Cellular Component	GO:1905368	3	peptidase complex	1.14765e-07	A0A384JVH6	6	K	Bcrad23	Bcrad23	1	0.00549803	95.531	LTFK(1)DLK	2	0.79179	3
Cellular Component	GO:1905368	3	peptidase complex	1.14765e-07	A0A384JVH6	34	K	Bcrad23	Bcrad23	1	4.77517e-05	175.49	EK(1)GWEASQQK	2	-0.14061	2
Cellular Component	GO:1905368	3	peptidase complex	1.14765e-07	A0A384JBX5	833	K	AAA domain-containing protein	BCIN_03g02170	1	0.0666937	66.429	NLLVEK(1)K	2	-3.4814	1
Cellular Component	GO:1905368	3	peptidase complex	1.14765e-07	A0A384JBX5	825	K	AAA domain-containing protein	BCIN_03g02170	1	1.96533e-07	128.81	IVDEAYEK(1)CR	2	0.45585	2
Cellular Component	GO:1905368	3	peptidase complex	1.14765e-07	A0A384J7B7	74	K	Bcpre7	Bcpre7	1	0.0535423	50.966	YQPK(1)VFK	2	0.86001	2
Cellular Component	GO:1905368	3	peptidase complex	1.14765e-07	A0A384J7B7	139	K	Bcpre7	Bcpre7	1	0.00186237	135.43	LATILYSK(1)R	2	0.57252	2
Cellular Component	GO:1905368	3	peptidase complex	1.14765e-07	A0A384J7B7	113	K	Bcpre7	Bcpre7	1	0.00138259	93.649	LDAIVK(1)MYR	2	-1.4294	3
Cellular Component	GO:1905368	3	peptidase complex	1.14765e-07	A0A384J918	119	K	Bcrpn8	Bcrpn8	1	1.10358e-05	143.42	ASDLEVNELFK(1)R	2	0.088261	2
Cellular Component	GO:1905368	3	peptidase complex	1.14765e-07	A0A384J918	52	K	Bcrpn8	Bcrpn8	1	2.98096e-11	153.7	VVGVLLGQNEGK(1)NVR	2	0.47539	1
Cellular Component	GO:1905368	3	peptidase complex	1.14765e-07	A0A384J918	106	K	Bcrpn8	Bcrpn8	1	0.000505969	84.605	LIGWYHSGPK(1)LR	3	0.40487	2
Cellular Component	GO:1905368	3	peptidase complex	1.14765e-07	A0A384J918	303	K	Bcrpn8	Bcrpn8	1	1.4096e-16	228.97	AITAFHDLIENK(1)IQNR	3	0.58627	2
Cellular Component	GO:1905368	3	peptidase complex	1.14765e-07	A0A384JLP3	165	K	Bcrpn3	Bcrpn3	1	0.000184132	78.779	ENATFNK(1)ASPSEMEIDSDSK	3	0.29933	1
Cellular Component	GO:1905368	3	peptidase complex	1.14765e-07	A0A384J689	210	K	Proteasome subunit beta	Bcpre4	1	0.000681598	105.52	ESMK(1)VLFYR	2	-0.63955	2
Cellular Component	GO:1905368	3	peptidase complex	1.14765e-07	A0A384J689	198	K	Proteasome subunit beta	Bcpre4	1	0.000396909	93.203	LTK(1)EAALEAVK	2	1.295	3
Cellular Component	GO:1905368	3	peptidase complex	1.14765e-07	A0A384JXW3	95	K	Signal peptidase complex catalytic subunit SEC11	Bcsec11	1	0.0164017	69.998	K(1)FGAGPK	2	-0.36942	1
Cellular Component	GO:1905368	3	peptidase complex	1.14765e-07	A0A384JLG3	244	K	Bcpup1	Bcpup1	1	1.13627e-08	152.55	GTTAVLNEK(1)IITR	2	0.98792	2
Cellular Component	GO:1905368	3	peptidase complex	1.14765e-07	A0A384J7D3	1013	K	26S proteasome regulatory subunit RPN2	Bcrpn2	1	0.000256017	86.777	VLPSQLK(1)FVSFPAGR	3	-2.0117	2
Cellular Component	GO:1905368	3	peptidase complex	1.14765e-07	A0A384J7D3	958	K	26S proteasome regulatory subunit RPN2	Bcrpn2	1	1.00746e-20	223.29	LPSSADDK(1)MDVDESSKDTEEK	3	-0.53776	2
Cellular Component	GO:1905368	3	peptidase complex	1.14765e-07	A0A384J9A2	8	K	UBIQUITIN_CONJUGAT_2 domain-containing protein	BCIN_02g04920	1	0.000110103	131.82	INK(1)ELTDLGR	2	-0.17235	3
Cellular Component	GO:1905368	3	peptidase complex	1.14765e-07	A0A384J885	104	K	Bcrpt1	Bcrpt1	1	0.000392976	123.79	CTK(1)IIQDEK	2	0.48531	1
Cellular Component	GO:1905368	3	peptidase complex	1.14765e-07	A0A384J885	13	K	Bcrpt1	Bcrpt1	1	0.00339172	83.948	GQNWENYK(1)K	2	-0.60296	1
Cellular Component	GO:1905368	3	peptidase complex	1.14765e-07	A0A384J885	110	K	Bcrpt1	Bcrpt1	1	0.000149637	112.13	IIQDEK(1)DTEK	2	-0.45106	2
Cellular Component	GO:1905368	3	peptidase complex	1.14765e-07	A0A384JXK2	87	K	Bcrpt5	Bcrpt5	1	1.54664e-05	117.63	LSHEK(1)AAMGEK	3	0.34882	4
Cellular Component	GO:1905368	3	peptidase complex	1.14765e-07	A0A384JXK2	93	K	Bcrpt5	Bcrpt5	1	0.0509488	48.794	AAMGEK(1)IK	2	3.1514	2
Cellular Component	GO:1905368	3	peptidase complex	1.14765e-07	A0A384JXK2	255	K	Bcrpt5	Bcrpt5	1	3.00301e-05	95.662	GALMYGPPGTGK(1)TLLAR	2	1.0342	1
Cellular Component	GO:1905368	3	peptidase complex	1.14765e-07	A0A384JV71	196	K	Bcubc1	Bcubc1	1	8.20287e-06	132.47	YQGYNK(1)ALVDR	2	-0.90666	2
Cellular Component	GO:1905368	3	peptidase complex	1.14765e-07	A0A384JH30	280	K	MPN domain-containing protein	BCIN_05g02600	1	0.0201262	63.816	YVGK(1)VDPK	2	-0.059345	1
Cellular Component	GO:1905368	3	peptidase complex	1.14765e-07	A0A384J6L3	261	K	Proteasome subunit alpha type	Bcpre10	1	4.16351e-09	164.8	HQEVPK(1)DILEEAEK	2	2.3973	2
Cellular Component	GO:1905368	3	peptidase complex	1.14765e-07	A0A384J6L3	57	K	Proteasome subunit alpha type	Bcpre10	1	0.0292701	58.981	VITSK(1)LLK	2	0.051203	2
Cellular Component	GO:1905368	3	peptidase complex	1.14765e-07	A0A384K6I9	125	K	Proteasome subunit alpha type	Bcpre5	1	3.25987e-05	102.53	AQTNTQHYGK(1)R	3	-0.070442	1
Cellular Component	GO:1905368	3	peptidase complex	1.14765e-07	A0A384K6I9	61	K	Proteasome subunit alpha type	Bcpre5	1	3.15792e-05	122.34	NAEELSSYQK(1)K	2	3.0187	2
Cellular Component	GO:1905368	3	peptidase complex	1.14765e-07	A0A384K6I9	229	K	Proteasome subunit alpha type	Bcpre5	1	1.00993e-08	143.46	SIEGFK(1)LFDGQDVK	2	0.069231	2
Cellular Component	GO:1905368	3	peptidase complex	1.14765e-07	A0A384K6I9	184	K	Proteasome subunit alpha type	Bcpre5	1	1.3205e-11	164.2	HLEEFPDCGK(1)EELVK	3	-0.45755	4
Cellular Component	GO:1905368	3	peptidase complex	1.14765e-07	A0A384K0N9	445	K	Bcrpn7	Bcrpn7	1	0.00036446	83.54	VTGK(1)GIIETNRPDDK	3	0.20507	1
Cellular Component	GO:1905368	3	peptidase complex	1.14765e-07	A0A384K0N9	37	K	Bcrpn7	Bcrpn7	1	0.003668	60.062	AAQQTSLK(1)SLQDAIAEHK	3	1.2043	1
Cellular Component	GO:1905368	3	peptidase complex	1.14765e-07	A0A384K0N9	282	K	Bcrpn7	Bcrpn7	1	0.0339295	44.342	VVDAPEIK(1)AILGDGEDK	3	-1.3136	1
Cellular Component	GO:1905368	3	peptidase complex	1.14765e-07	A0A384K0N9	129	K	Bcrpn7	Bcrpn7	1	1.54623e-08	123.92	EEEEAAEK(1)AGDTEVQAAR	3	0.12347	3
Cellular Component	GO:1905368	3	peptidase complex	1.14765e-07	A0A384K0N9	47	K	Bcrpn7	Bcrpn7	1	5.83473e-05	92.38	SLQDAIAEHK(1)MAPLYR	3	0.16614	2
Cellular Component	GO:1905368	3	peptidase complex	1.14765e-07	A0A384K0N9	121	K	Bcrpn7	Bcrpn7	0.848206	5.54337e-29	225.3	LTEENEVELEGFK(0.152)K(0.848)EEEEAAEK	3	-0.29232	2
Cellular Component	GO:1905368	3	peptidase complex	1.14765e-07	A0A384J6Z4	71	K	Proteasome subunit beta	Bcpup3	1	0.00902062	80.462	YK(1)VNMYR	2	0.18017	6
Cellular Component	GO:1905368	3	peptidase complex	1.14765e-07	A0A384JJL3	238	K	Bcrpn5	Bcrpn5	1	6.5743e-05	94.203	GEDVPEPK(1)EDDVTDLK	2	-0.57707	4
Cellular Component	GO:1905368	3	peptidase complex	1.14765e-07	A0A384JJL3	427	K	Bcrpn5	Bcrpn5	1	0.00759887	73.233	TVFAK(1)IDR	2	-0.83087	1
Cellular Component	GO:1905368	3	peptidase complex	1.14765e-07	A0A384JJL3	470	K	Bcrpn5	Bcrpn5	1	0.000594356	77.894	IDHLITK(1)EEMMAR	3	-1.4222	1
Cellular Component	GO:1905368	3	peptidase complex	1.14765e-07	A0A384JJL3	390	K	Bcrpn5	Bcrpn5	1	0.00218499	101.25	VVAK(1)YYTR	2	1.0035	1
Cellular Component	GO:1905368	3	peptidase complex	1.14765e-07	A0A384JJL3	258	K	Bcrpn5	Bcrpn5	1	0.000320668	82.651	YYEQQITLAK(1)HDDK	3	-0.17964	1
Cellular Component	GO:1905368	3	peptidase complex	1.14765e-07	A0A384JW71	359	K	Bcrpt2	Bcrpt2	1	0.000343864	79.467	VIMATNK(1)IDTLDPALIRPGR	3	-0.24258	1
Cellular Component	GO:1905368	3	peptidase complex	1.14765e-07	A0A384JW71	258	K	Bcrpt2	Bcrpt2	1	0.014161	58.688	GVILYGAPGTGK(1)TLLAK	2	0.98714	1
Cellular Component	GO:1905368	3	peptidase complex	1.14765e-07	A0A384K4H3	238	K	Proteasome subunit alpha type	Bcpre6	1	1.68386e-05	110.38	DIEQEK(1)SEEAAK	2	-1.2829	1
Cellular Component	GO:1905368	3	peptidase complex	1.14765e-07	A0A384K4H3	161	K	Proteasome subunit alpha type	Bcpre6	1	2.80255e-15	155.24	LYQTEPSGIYSAWK(1)ANAIGR	3	2.0659	2
Cellular Component	GO:1905368	3	peptidase complex	1.14765e-07	A0A384K4H3	181	K	Proteasome subunit alpha type	Bcpre6	1	0.00596772	68.846	NHK(1)DDMDR	3	0.53898	1
Cellular Component	GO:1905368	3	peptidase complex	1.14765e-07	A0A384JNS6	210	K	Proteasome subunit alpha type	Bcpup2	1	0.00110894	85.813	QVMEEK(1)LDSK	2	0.63058	3
Cellular Component	GO:1905368	3	peptidase complex	1.14765e-07	A0A384JNS6	169	K	Proteasome subunit alpha type	Bcpup2	1	5.59373e-23	203.71	YDAK(1)AIGSGSEGAQAELQNEFHK	3	-0.070543	3
Cellular Component	GO:1905368	3	peptidase complex	1.14765e-07	A0A384JNS6	223	K	Proteasome subunit alpha type	Bcpup2	1	7.50013e-06	130.56	NVQLASVTK(1)EK	2	0.63341	2
Cellular Component	GO:1905368	3	peptidase complex	1.14765e-07	A0A384K4F2	240	K	Bcrpn12	Bcrpn12	1	0.0169549	63.419	IYFPNQK(1)LK	2	-0.56675	1
Cellular Component	GO:1905368	3	peptidase complex	1.14765e-07	A0A384K4F2	148	K	Bcrpn12	Bcrpn12	1	0.00373198	69.721	YLGYPIK(1)LER	2	-1.0982	1
Cellular Component	GO:1905368	3	peptidase complex	1.14765e-07	A0A384K4F2	91	K	Bcrpn12	Bcrpn12	1	4.46784e-08	123.55	YVHQLTPYYELPDDK(1)FSAK	3	-0.87884	3
Cellular Component	GO:1905368	3	peptidase complex	1.14765e-07	A0A384K4F2	31	K	Bcrpn12	Bcrpn12	1	0.00538849	95.909	AK(1)LTLLK	2	-0.070739	2
Cellular Component	GO:0000786	3	nucleosome	0.123065	A0A384JA13	27	K	Histone H2B	BCIN_02g06790	1	0.000663723	93.166	APASK(1)QDAGK	2	1.237	1
Cellular Component	GO:0000786	3	nucleosome	0.123065	A0A384JA13	134	K	Histone H2B	BCIN_02g06790	1	0.00209368	79.659	AVTK(1)YSSSTK	2	0.73329	2
Cellular Component	GO:0000786	3	nucleosome	0.123065	A0A384JA13	57	K	Histone H2B	BCIN_02g06790	1	0.000152461	95.477	KETYSSYIYK(1)VLK	3	-0.20698	9
Cellular Component	GO:0000786	3	nucleosome	0.123065	A0A384JA13	40	K	Histone H2B	BCIN_02g06790	1	0.00163621	92.051	TTTSEGK(1)PR	2	-0.54689	1
Cellular Component	GO:0000786	3	nucleosome	0.123065	A0A384JA13	9	K	Histone H2B	BCIN_02g06790	1	0.0201303	59.84	GVASK(1)APAAAK	2	0.26978	1
Cellular Component	GO:0000786	3	nucleosome	0.123065	A0A384JA13	122	K	Histone H2B	BCIN_02g06790	1	1.13509e-06	108.47	LILPGELAK(1)HAVSEGTK	2	0.042834	3
Cellular Component	GO:0000786	3	nucleosome	0.123065	A0A384JA13	15	K	Histone H2B	BCIN_02g06790	1	0.00117197	75.764	APAAAK(1)APASASK	2	0.492	2
Cellular Component	GO:0000786	3	nucleosome	0.123065	A0A384JA13	48	K	Histone H2B	BCIN_02g06790	1	0.000686327	100.88	K(1)ETYSSYIYK	2	0.77245	2
Cellular Component	GO:0000786	3	nucleosome	0.123065	A0A384JA13	22	K	Histone H2B	BCIN_02g06790	1	3.72153e-06	156	APASASK(1)APASK	2	0.31668	3
Cellular Component	GO:0000786	3	nucleosome	0.123065	A0A384JA13	99	K	Histone H2B	BCIN_02g06790	1	0.0132056	111.69	LAAYNK(1)K	2	-0.26114	3
Cellular Component	GO:0000786	3	nucleosome	0.123065	A0A384JA13	93	K	Histone H2B	BCIN_02g06790	1	2.04638e-15	249.69	VATEASK(1)LAAYNK	2	0.27384	4
Cellular Component	GO:0000786	3	nucleosome	0.123065	O74268	23	K	Histone H2A	hta1	1	0.000567513	89.44	SSK(1)AGLAFPVGR	2	1.1217	2
Cellular Component	GO:0000786	3	nucleosome	0.123065	O74268	15	K	Histone H2A	hta1	1	8.38855e-05	123.96	AGTTK(1)NAQSR	2	0.4179	1
Cellular Component	GO:0000786	3	nucleosome	0.123065	A0A384K1U9	123	K	Histone H3	BCIN_13g04410	1	3.87619e-06	154.67	VTIQSK(1)DIQLAR	2	-0.11282	5
Cellular Component	GO:0000786	3	nucleosome	0.123065	A0A384K1U9	57	K	Histone H3	BCIN_13g04410	1	0.000102623	129.89	YQK(1)STELLIR	2	0.25775	3
Cellular Component	GO:0000786	3	nucleosome	0.123065	A0A384K1U9	24	K	Histone H3	BCIN_13g04410	1	0.00786148	72.038	QLASK(1)AAR	2	0.74	2
Cellular Component	GO:0000786	3	nucleosome	0.123065	A0A384K1U9	80	K	Histone H3	BCIN_13g04410	1	6.92485e-06	129	EIAQDFK(1)SDLR	2	-0.61929	4
Cellular Component	GO:0000786	3	nucleosome	0.123065	A0A384K1U9	15	K	Histone H3	BCIN_13g04410	1	0.0013665	107.9	STGGK(1)APR	2	3.1917	3
Cellular Component	GO:0000786	3	nucleosome	0.123065	A0A384K1A0	92	K	Histone H4	BCIN_13g04420	1	3.43498e-08	155.86	TVTSLDVVYALK(1)R	2	-0.027346	3
Cellular Component	GO:0000786	3	nucleosome	0.123065	A0A384K1A0	32	K	Histone H4	BCIN_13g04420	1	9.37557e-06	117.2	DNIQGITK(1)PAIR	2	0.83033	2
Cellular Component	GO:0000786	3	nucleosome	0.123065	A0A384K1A0	78	K	Histone H4	BCIN_13g04420	1	3.18565e-05	103.08	DAVTYTEHAK(1)R	3	-0.11334	3
Cellular Component	GO:0030686	5	90S preribosome	0.00200427	A0A384K0T0	48	K	Bcbud22	Bcbud22	1	0.0314175	61.357	TAK(1)GFER	2	-3.5611	2
Cellular Component	GO:0030686	5	90S preribosome	0.00200427	A0A384K273	180	K	RNA helicase	Bchas1	1	3.54504e-07	115.56	LLDHLQNTQGFVFK(1)NLK	3	0.29869	1
Cellular Component	GO:0030686	5	90S preribosome	0.00200427	A0A384K6Y1	182	K	Bccbf5	Bccbf5	1	4.26275e-06	100.11	TIHESK(1)LYEFDNDR	3	-0.19329	2
Cellular Component	GO:0030686	5	90S preribosome	0.00200427	A0A384K6Y1	379	K	Bccbf5	Bccbf5	1	0.000417382	87.519	LDK(1)YGRPNEATPAK	3	0.25059	1
Cellular Component	GO:0030686	5	90S preribosome	0.00200427	A0A384K6Y1	454	K	Bccbf5	Bccbf5	1	1.56205e-05	100.38	HDGETAEEK(1)AER	3	0.24396	1
Cellular Component	GO:0030686	5	90S preribosome	0.00200427	A0A384JJ19	84	K	Ribosomal_S17_N domain-containing protein	BCIN_06g00380	1	2.04997e-21	200.21	ILTGTVVSTK(1)MHR	2	-0.66433	9
Cellular Component	GO:0030686	5	90S preribosome	0.00200427	A0A384JJ19	156	K	Ribosomal_S17_N domain-containing protein	BCIN_06g00380	1	0.0293356	52.786	AVK(1)SFSK	2	2.4398	1
Cellular Component	GO:0030686	5	90S preribosome	0.00200427	A0A384JJ19	101	K	Ribosomal_S17_N domain-containing protein	BCIN_06g00380	1	2.82843e-05	103.88	EYLHFIPK(1)YAR	3	0.020285	5
Cellular Component	GO:0030686	5	90S preribosome	0.00200427	A0A384JJ19	138	K	Ribosomal_S17_N domain-containing protein	BCIN_06g00380	1	0.00231138	137.18	PLSK(1)TVR	2	0.20634	3
Cellular Component	GO:0030686	5	90S preribosome	0.00200427	A0A384JJ19	51	K	Ribosomal_S17_N domain-containing protein	BCIN_06g00380	1	1.05024e-11	225.85	TPK(1)TAIEGSYIDKK	3	0.76286	6
Cellular Component	GO:0030686	5	90S preribosome	0.00200427	A0A384JJ19	41	K	Ribosomal_S17_N domain-containing protein	BCIN_06g00380	1	0.000198971	103.26	WYK(1)DVGLGFR	2	1.274	8
Cellular Component	GO:0030686	5	90S preribosome	0.00200427	A0A384JJ19	110	K	Ribosomal_S17_N domain-containing protein	BCIN_06g00380	1	7.85275e-06	98.253	HK(1)NLAAHVSPAFR	3	0.17735	3
Cellular Component	GO:0030686	5	90S preribosome	0.00200427	A0A384JFX3	139	K	40S ribosomal protein S8	BCIN_04g05190	1	3.03259e-05	117.2	AGQAVEEPDTK(1)K	2	-0.34943	2
Cellular Component	GO:0030686	5	90S preribosome	0.00200427	A0A384JFX3	164	K	40S ribosomal protein S8	BCIN_04g05190	1	6.45839e-09	174.39	VDAALEK(1)QFEAGR	2	-3.2097	6
Cellular Component	GO:0030686	5	90S preribosome	0.00200427	A0A384JFX3	157	K	40S ribosomal protein S8	BCIN_04g05190	1	2.48721e-08	139.3	FAAQGK(1)VDAALEK	2	0.16917	5
Cellular Component	GO:0030686	5	90S preribosome	0.00200427	A6RMY2	42	K	40S ribosomal protein S0	rps0	1	2.35278e-29	221.04	NLQVHMEPYLWK(1)TRPDGINVINIGK	4	0.22022	1
Cellular Component	GO:0030686	5	90S preribosome	0.00200427	A6RMY2	59	K	40S ribosomal protein S0	rps0	1	0.000124038	162.36	TWEK(1)IVLAAR	2	0.16208	11
Cellular Component	GO:0030686	5	90S preribosome	0.00200427	A6RMY2	216	K	40S ribosomal protein S0	rps0	1	4.33446e-31	304.23	DPEAEENK(1)EAIEEAK	3	0.0014588	5
Cellular Component	GO:0030686	5	90S preribosome	0.00200427	A6RMY2	91	K	40S ribosomal protein S0	rps0	1	5.78975e-10	128.94	AVLK(1)FAAHTGAVAIAGR	2	-1.7415	1
Cellular Component	GO:0030686	5	90S preribosome	0.00200427	A6RMY2	55	K	40S ribosomal protein S0	rps0	1	6.89817e-10	126.84	TRPDGINVINIGK(1)TWEK	3	-0.71811	3
Cellular Component	GO:0030686	5	90S preribosome	0.00200427	A6RZS5	27	K	40S ribosomal protein S1	rps1	1	0.0198011	93.374	K(1)DWYQIK	2	-0.034055	2
Cellular Component	GO:0030686	5	90S preribosome	0.00200427	A6RZS5	33	K	40S ribosomal protein S1	rps1	1	4.25183e-09	163.99	DWYQIK(1)APSSFQIR	3	-0.83187	6
Cellular Component	GO:0030686	5	90S preribosome	0.00200427	A6RZS5	251	K	40S ribosomal protein S1	rps1	1	0.00734542	89.142	EK(1)VLEEV	2	0.0088139	3
Cellular Component	GO:0030686	5	90S preribosome	0.00200427	A6RZS5	75	K	40S ribosomal protein S1	rps1	1	4.27145e-15	181.72	IVEVSLADLQK(1)DEDHAFR	3	0.5203	4
Cellular Component	GO:0030686	5	90S preribosome	0.00200427	A6RZS5	94	K	40S ribosomal protein S1	rps1	1	2.67529e-22	195.13	VDEVQGK(1)NCLTNFHGLDFTSDK	3	-1.4006	4
Cellular Component	GO:0030686	5	90S preribosome	0.00200427	A6RZS5	199	K	40S ribosomal protein S1	rps1	1	6.59606e-05	89.468	EIEK(1)ATQGIYPLQNVHIR	3	1.4713	1
Cellular Component	GO:0030686	5	90S preribosome	0.00200427	A6RZS5	109	K	40S ribosomal protein S1	rps1	1	4.62197e-14	173.03	NCLTNFHGLDFTSDK(1)LR	3	-0.83423	4
Cellular Component	GO:0030686	5	90S preribosome	0.00200427	A6RZS5	243	K	40S ribosomal protein S1	rps1	1	6.20959e-32	236.02	FDLGALLNLHGESNTDEQGQK(1)VER	3	-3.7694	2
Cellular Component	GO:0030686	5	90S preribosome	0.00200427	A6RZS5	45	K	40S ribosomal protein S1	rps1	1	0.000474394	129.63	DVGK(1)TLVNR	2	0.34289	3
Cellular Component	GO:0030686	5	90S preribosome	0.00200427	A6RZS5	144	K	40S ribosomal protein S1	rps1	1	0.0537568	51.276	LFAIAFTK(1)R	2	-0.60654	1
Cellular Component	GO:0030686	5	90S preribosome	0.00200427	A6RZS5	19	K	40S ribosomal protein S1	rps1	1	0.00649347	106.42	K(1)TLDPFTR	2	0.68554	1
Cellular Component	GO:0030686	5	90S preribosome	0.00200427	A6RZS5	62	K	40S ribosomal protein S1	rps1	1	0.000541433	114.39	NANDSLK(1)GR	2	0.058491	3
Cellular Component	GO:0030686	5	90S preribosome	0.00200427	A6RZS5	222	K	40S ribosomal protein S1	rps1	1	4.97678e-37	273.88	APK(1)FDLGALLNLHGESNTDEQGQK	3	-0.29343	6
Cellular Component	GO:0030686	5	90S preribosome	0.00200427	A6RZS5	55	K	40S ribosomal protein S1	rps1	1	1.58169e-05	111.31	TTGLK(1)NANDSLK	2	0.40821	2
Cellular Component	GO:0030686	5	90S preribosome	0.00200427	A0A384J4J0	27	K	S4 RNA-binding domain-containing protein	BCIN_01g02200	1	7.07199e-06	101.75	LDSELK(1)IVGEYGLR	2	1.8166	1
Cellular Component	GO:0030686	5	90S preribosome	0.00200427	A0A384J4J0	152	K	S4 RNA-binding domain-containing protein	BCIN_01g02200	1	1.40833e-10	139.38	LDSQK(1)HIDFALSSPFGGGR	3	0.28851	5
Cellular Component	GO:0030686	5	90S preribosome	0.00200427	A0A384J4J0	181	K	S4 RNA-binding domain-containing protein	BCIN_01g02200	1	2.90572e-05	122.7	K(1)DDDAEEEDEE	2	0.2016	1
Cellular Component	GO:0030686	5	90S preribosome	0.00200427	A0A384J4J0	90	K	S4 RNA-binding domain-containing protein	BCIN_01g02200	1	0.000859903	91.313	MK(1)LDYVLALK	2	-0.29625	4
Cellular Component	GO:0030686	5	90S preribosome	0.00200427	A0A384J4J0	63	K	S4 RNA-binding domain-containing protein	BCIN_01g02200	1	0.00152447	79.492	QLLTLDEK(1)DPK	2	-1.5255	3
Cellular Component	GO:0030686	5	90S preribosome	0.00200427	A0A384J4J0	118	K	S4 RNA-binding domain-containing protein	BCIN_01g02200	1	3.58694e-05	103.91	LGLAK(1)SIHHAR	2	-0.9776	5
Cellular Component	GO:0030686	5	90S preribosome	0.00200427	A0A384J4J0	8	K	S4 RNA-binding domain-containing protein	BCIN_01g02200	1	0.00465464	102.71	SYSK(1)TYK	2	-1.3561	2
Cellular Component	GO:0030686	5	90S preribosome	0.00200427	A0A384J4J0	136	K	S4 RNA-binding domain-containing protein	BCIN_01g02200	1	1.11658e-08	141.54	VGK(1)QIVNVPSFVVR	2	0.51868	2
Cellular Component	GO:0030686	5	90S preribosome	0.00200427	A0A384J4J0	49	K	S4 RNA-binding domain-containing protein	BCIN_01g02200	1	0.000516061	132.01	VQLTLSK(1)IR	2	-0.184	1
Cellular Component	GO:0030686	5	90S preribosome	0.00200427	A0A384J4J0	66	K	S4 RNA-binding domain-containing protein	BCIN_01g02200	0.99184	0.00178478	73.881	QLLTLDEK(0.008)DPK(0.992)R	3	-1.1042	1
Cellular Component	GO:0030686	5	90S preribosome	0.00200427	A0A384J4J0	113	K	S4 RNA-binding domain-containing protein	BCIN_01g02200	1	1.9881e-06	129.34	LQTCVYK(1)LGLAK	2	-0.83171	3
Cellular Component	GO:0030686	5	90S preribosome	0.00200427	A0A384JFG3	149	K	40S ribosomal protein S6	BCIN_04g05070	1	1.34048e-05	155.97	FFGLTK(1)EDDVRK	3	0.11473	16
Cellular Component	GO:0030686	5	90S preribosome	0.00200427	A0A384JFG3	131	K	40S ribosomal protein S6	BCIN_04g05070	1	0.00327568	66.022	QGESDIPGVTDVVHPK(1)R	3	1.0749	2
Cellular Component	GO:0030686	5	90S preribosome	0.00200427	A0A384JFG3	217	K	40S ribosomal protein S6	BCIN_04g05070	1	2.87949e-08	163.51	DAASEYAAILAK(1)R	2	-0.63864	3
Cellular Component	GO:0030686	5	90S preribosome	0.00200427	A0A384JFG3	165	K	40S ribosomal protein S6	BCIN_04g05070	1	0.0399678	50.473	EVQPK(1)GEGK	2	-0.48891	2
Cellular Component	GO:0030686	5	90S preribosome	0.00200427	A0A384JFG3	51	K	40S ribosomal protein S6	BCIN_04g05070	1	2.71481e-06	136.53	GYIFK(1)ITGGNDK	2	-0.39764	3
Cellular Component	GO:0030686	5	90S preribosome	0.00200427	A0A384JFG3	58	K	40S ribosomal protein S6	BCIN_04g05070	1	2.62105e-08	134.68	ITGGNDK(1)QGFPMK	2	0.96994	7
Cellular Component	GO:0030686	5	90S preribosome	0.00200427	A0A384JFG3	2	K	40S ribosomal protein S6	BCIN_04g05070	1	4.46242e-06	110.14	MK(1)LNISFPANGSQK	2	-0.10303	1
Cellular Component	GO:0030686	5	90S preribosome	0.00200427	A0A384JFG3	143	K	40S ribosomal protein S6	BCIN_04g05070	1	0.011638	119.29	K(1)FFGLTK	2	0.20421	4
Cellular Component	GO:0030686	5	90S preribosome	0.00200427	A0A384JFG3	205	K	40S ribosomal protein S6	BCIN_04g05070	1	7.08656e-06	101.71	TK(1)DAASEYAAILAK	2	0.1346	3
Cellular Component	GO:0030686	5	90S preribosome	0.00200427	A0A384JFG3	174	K	40S ribosomal protein S6	BCIN_04g05070	1	0.00932263	82.305	VYTK(1)APK	2	0.76832	2
Cellular Component	GO:0030686	5	90S preribosome	0.00200427	A0A384JFG3	223	K	40S ribosomal protein S6	BCIN_04g05070	1	0.00227868	98.523	VSEAK(1)NAK	2	0.58146	1
Cellular Component	GO:0030686	5	90S preribosome	0.00200427	A0A384K0T5	450	K	Uncharacterized protein	BCIN_13g02830	1	0.00145698	120.15	LYTEAAFK(1)K	2	2.8516	1
Cellular Component	GO:0030686	5	90S preribosome	0.00200427	A0A384J582	196	K	Bcpno1	Bcpno1	1	0.0246346	57.885	TK(1)FAIENASR	2	-0.73893	2
Cellular Component	GO:0030686	5	90S preribosome	0.00200427	A0A384JD57	124	K	Uncharacterized protein	BCIN_03g06970	1	0.0090165	83.364	TGMK(1)IGR	2	-0.50573	2
Cellular Component	GO:0030686	5	90S preribosome	0.00200427	A0A384JD57	60	K	Uncharacterized protein	BCIN_03g06970	1	0.00383272	90.37	VTGGMK(1)VK	2	-0.056622	6
Cellular Component	GO:0030686	5	90S preribosome	0.00200427	A0A384JD57	85	K	Uncharacterized protein	BCIN_03g06970	1	0.000422199	86.772	CK(1)ELGITALHVK	2	-2.1237	3
Cellular Component	GO:0030686	5	90S preribosome	0.00200427	A0A384JVW8	262	K	Casein kinase II subunit beta	Bcckb1	1	0.0144642	64.82	IYGFK(1)VSER	2	0.25258	1
Cellular Component	GO:0030686	5	90S preribosome	0.00200427	A0A384J4F1	155	K	40S ribosomal protein S4	BCIN_01g01800	1	1.12149e-11	225.36	YPDPSIK(1)VNDTVK	2	0.44493	5
Cellular Component	GO:0030686	5	90S preribosome	0.00200427	A0A384J4F1	53	K	40S ribosomal protein S4	BCIN_01g01800	1	0.00137173	127.68	LK(1)YALNSR	2	-2.6177	2
Cellular Component	GO:0030686	5	90S preribosome	0.00200427	A0A384J4F1	71	K	40S ribosomal protein S4	BCIN_01g01800	1	0.0108401	77.058	LIK(1)VDGK	2	0.6338	2
Cellular Component	GO:0030686	5	90S preribosome	0.00200427	A0A384J4F1	239	K	40S ribosomal protein S4	BCIN_01g01800	1	4.20579e-10	140.63	PWISLPK(1)GK	2	-0.11042	5
Cellular Component	GO:0030686	5	90S preribosome	0.00200427	A0A384J4F1	122	K	40S ribosomal protein S4	BCIN_01g01800	1	2.55903e-06	134.99	IQAEEAEYK(1)LGK	2	0.32295	6
Cellular Component	GO:0030686	5	90S preribosome	0.00200427	A0A384J4F1	168	K	40S ribosomal protein S4	BCIN_01g01800	1	9.41884e-09	161.21	IDLATGK(1)ITDFIK	2	0.33038	2
Cellular Component	GO:0030686	5	90S preribosome	0.00200427	A0A384J4F1	22	K	40S ribosomal protein S4	BCIN_01g01800	1	2.49957e-20	197.1	LSAPNHWLLDK(1)LSGAYAPR	3	0.45698	3
Cellular Component	GO:0030686	5	90S preribosome	0.00200427	A0A384J4F1	244	K	40S ribosomal protein S4	BCIN_01g01800	1	0.0279289	56.02	GVK(1)LTIAEER	2	-0.50247	2
Cellular Component	GO:0030686	5	90S preribosome	0.00200427	A0A384J4F1	106	K	40S ribosomal protein S4	BCIN_01g01800	1	0.00205172	105.14	LVYDTK(1)GR	2	-0.82288	3
Cellular Component	GO:0030686	5	90S preribosome	0.00200427	A0A384J4F1	62	K	40S ribosomal protein S4	BCIN_01g01800	1	0.000448124	128.12	ETK(1)AIVMQR	2	-0.35133	5
Cellular Component	GO:0030686	5	90S preribosome	0.00200427	A0A384J4F1	133	K	40S ribosomal protein S4	BCIN_01g01800	1	0.00655967	60.764	VQLGK(1)GGIPFLVTHDAR	2	0.24088	2
Cellular Component	GO:0030686	5	90S preribosome	0.00200427	A0A384JD22	128	K	Uncharacterized protein	BCIN_03g06990	1	0.0131608	89.296	K(1)FGGPGAR	2	0.46409	2
Cellular Component	GO:0030686	5	90S preribosome	0.00200427	A0A384JD22	87	K	Uncharacterized protein	BCIN_03g06990	1	0.000201787	93.766	QAISK(1)AIVAYYQK	2	0.3368	3
Cellular Component	GO:0030686	5	90S preribosome	0.00200427	A0A384JD22	95	K	Uncharacterized protein	BCIN_03g06990	1	3.94689e-14	223.06	AIVAYYQK(1)FVDEHSK	2	-0.31917	5
Cellular Component	GO:0030686	5	90S preribosome	0.00200427	A0A384JD22	106	K	Uncharacterized protein	BCIN_03g06990	1	2.75546e-06	136.93	NQLK(1)QALVTYDR	2	0.30182	2
Cellular Component	GO:0030686	5	90S preribosome	0.00200427	A0A384JD22	102	K	Uncharacterized protein	BCIN_03g06990	1	8.21485e-06	132.5	FVDEHSK(1)NQLK	3	1.2645	2
Cellular Component	GO:0030686	5	90S preribosome	0.00200427	A0A384JD22	26	K	Uncharacterized protein	BCIN_03g06990	1	0.0517936	51.787	AGK(1)GLVK	2	0.037408	2
Cellular Component	GO:0030686	5	90S preribosome	0.00200427	A0A384JD22	12	K	Uncharacterized protein	BCIN_03g06990	1	2.44197e-07	203.61	ASNQSVQCFGK(1)K	2	0.36886	2
Cellular Component	GO:0030686	5	90S preribosome	0.00200427	A0A384JBD4	33	K	Bcrps5	Bcrps5	1	6.04124e-09	176.25	LFNK(1)WSYEDVEIR	2	0.56975	5
Cellular Component	GO:0030686	5	90S preribosome	0.00200427	A0A384JBD4	200	K	Bcrps5	Bcrps5	1	0.00074144	97.813	GSSNSYAIK(1)K	2	0.46368	4
Cellular Component	GO:0030686	5	90S preribosome	0.00200427	A0A384JXD4	112	K	Casein kinase II subunit beta	Bcckb2	1	0.0174219	65.246	ADFGK(1)CPR	2	0.74257	1
Cellular Component	GO:0030686	5	90S preribosome	0.00200427	A0A384JXD4	195	K	Casein kinase II subunit beta	Bcckb2	1	0.00322371	66.989	IYGFK(1)VHAPAALIR	3	0.0062271	2
Cellular Component	GO:0030686	5	90S preribosome	0.00200427	A0A384JQK6	988	K	Bcrrp5	Bcrrp5	1	0.00721581	67.252	TFSPK(1)QIVDVR	2	3.6073	1
Cellular Component	GO:0030686	5	90S preribosome	0.00200427	A0A384JVB5	170	K	Bcrps3	Bcrps3	1	8.73127e-10	126.97	FTDGFMIHSGQPAK(1)DFIDHATR	4	-0.54727	6
Cellular Component	GO:0030686	5	90S preribosome	0.00200427	A0A384JVB5	190	K	Bcrps3	Bcrps3	1	0.0118356	66.299	QGVLGIK(1)VK	2	0.063995	1
Cellular Component	GO:0030686	5	90S preribosome	0.00200427	A0A384JVB5	83	K	Bcrps3	Bcrps3	1	1.41e-08	136.24	FK(1)FPENSVSLYAAK	3	-0.38797	4
Cellular Component	GO:0030686	5	90S preribosome	0.00200427	A0A384JVB5	95	K	Bcrps3	Bcrps3	1	1.57936e-15	207.21	FPENSVSLYAAK(1)VQNR	3	0.053474	8
Cellular Component	GO:0030686	5	90S preribosome	0.00200427	A0A384JVB5	207	K	Bcrps3	Bcrps3	1	1.74789e-10	144.75	SGPSK(1)GLPDSVTIIEPK	2	-0.065969	2
Cellular Component	GO:0030686	5	90S preribosome	0.00200427	A0A384JVB5	156	K	Bcrps3	Bcrps3	1	3.58741e-10	126.63	SMK(1)FTDGFMIHSGQPAK	3	-0.52158	11
Cellular Component	GO:0030686	5	90S preribosome	0.00200427	A0A384JVB5	183	K	Bcrps3	Bcrps3	1	2.29341e-06	168.3	HVLLK(1)QGVLGIK	2	-0.36203	6
Cellular Component	GO:0030686	5	90S preribosome	0.00200427	A0A384JVB5	80	K	Bcrps3	Bcrps3	1	0.00267528	149.82	ELTSLIQK(1)R	2	-0.25218	3
Cellular Component	GO:0030686	5	90S preribosome	0.00200427	A0A384JVB5	146	K	Bcrps3	Bcrps3	1	0.00202257	73.435	GCEVVVSGK(1)LR	2	-1.1319	3
Cellular Component	GO:0030686	5	90S preribosome	0.00200427	A0A384JVB5	12	K	Bcrps3	Bcrps3	1	5.20513e-05	107.09	ASSVPGAAISK(1)R	2	0.033237	3
Cellular Component	GO:0030686	5	90S preribosome	0.00200427	A0A384JVB5	202	K	Bcrps3	Bcrps3	1	0.000581926	89.231	GSDPEGK(1)SGPSK	2	0.70099	2
Cellular Component	GO:0030686	5	90S preribosome	0.00200427	A0A384JVB5	137	K	Bcrps3	Bcrps3	1	6.03966e-10	127.97	FIMESGAK(1)GCEVVVSGK	2	-0.84772	1
Cellular Component	GO:0030686	5	90S preribosome	0.00200427	A0A384JVB5	219	K	Bcrps3	Bcrps3	1	7.48646e-16	174.06	GLPDSVTIIEPK(1)EEQSVVQPMSQDYGAK	3	-0.14094	4
Cellular Component	GO:0030686	5	90S preribosome	0.00200427	A0A384JVB5	235	K	Bcrps3	Bcrps3	1	7.68045e-16	172.05	EEQSVVQPMSQDYGAK(1)AAAAQAAAEAAR	3	-0.49864	7
Cellular Component	GO:0030686	5	90S preribosome	0.00200427	A0A384JVB5	113	K	Bcrps3	Bcrps3	1	9.62482e-05	121.73	YK(1)LLNGLAVR	2	-0.43457	3
Cellular Component	GO:0030686	5	90S preribosome	0.00200427	A0A384J451	298	K	Bcutp4	Bcutp4	1	0.0383913	54.157	TVVYK(1)QIK	2	1.1117	1
Cellular Component	GO:0030686	5	90S preribosome	0.00200427	A0A384K4W8	178	K	Bccic1	Bccic1	1	0.0154857	66.27	SFYK(1)STTK	2	0.95306	1
Cellular Component	GO:0030686	5	90S preribosome	0.00200427	A0A384K4W8	143	K	Bccic1	Bccic1	1	0.00225755	99.139	YK(1)QYEAQR	2	1.8409	2
Cellular Component	GO:0030686	5	90S preribosome	0.00200427	A0A384JAY7	384	K	Bcnop56	Bcnop56	1	5.80806e-06	125.97	FLANK(1)CSIASR	2	-1.252	2
Cellular Component	GO:0030686	5	90S preribosome	0.00200427	A0A384JAY7	166	K	Bcnop56	Bcnop56	1	0.00258056	133.6	VK(1)FSVQK	2	0.57574	3
Cellular Component	GO:0030686	5	90S preribosome	0.00200427	A0A384JAY7	49	K	Bcnop56	Bcnop56	1	1.41305e-05	148.56	MVK(1)LVNFAPYR	2	0.23454	3
Cellular Component	GO:0030686	5	90S preribosome	0.00200427	A0A384JAY7	142	K	Bcnop56	Bcnop56	1	2.51579e-06	134.56	LLK(1)GLQEGDVER	2	-0.11454	1
Cellular Component	GO:0030686	5	90S preribosome	0.00200427	A0A384JAY7	139	K	Bcnop56	Bcnop56	1	0.00461005	86.833	LHAPK(1)LLK	2	-0.48096	2
Cellular Component	GO:0030686	5	90S preribosome	0.00200427	A0A384JAY7	329	K	Bcnop56	Bcnop56	1	0.00425803	61.976	LISHAGSLTNLSK(1)YPASTVQILGAEK	3	0.46006	1
Cellular Component	GO:0030686	5	90S preribosome	0.00200427	A0A384JAY7	43	K	Bcnop56	Bcnop56	1	2.30365e-09	182.33	EVQDAGQDLAK(1)FGK	2	-1.8173	1
Cellular Component	GO:0030686	5	90S preribosome	0.00200427	A6SK81	120	K	Pescadillo homolog	nop7	1	0.00154755	73.435	TK(1)YNLDHIIR	3	-0.083616	2
Cellular Component	GO:0030686	5	90S preribosome	0.00200427	A0A384JV25	159	K	40S ribosomal protein S7	BCIN_10g04610	1	0.000955074	96.342	ILK(1)VILDEK	2	0.32738	7
Cellular Component	GO:0030686	5	90S preribosome	0.00200427	A0A384JV25	59	K	40S ribosomal protein S7	BCIN_10g04610	1	0.0257627	63.534	EIEVGHGK(1)K	2	-2.7192	2
Cellular Component	GO:0030686	5	90S preribosome	0.00200427	A0A384JV25	119	K	40S ribosomal protein S7	BCIN_10g04610	1	0.000770748	176.66	TSLTQK(1)R	2	-0.088119	1
Cellular Component	GO:0030686	5	90S preribosome	0.00200427	A0A384JV25	182	K	40S ribosomal protein S7	BCIN_10g04610	1	0.000111455	177.78	LDTYSDVYK(1)R	2	0.3898	9
Cellular Component	GO:0030686	5	90S preribosome	0.00200427	A0A384JV25	156	K	40S ribosomal protein S7	BCIN_10g04610	1	0.000186035	108.35	EDGSK(1)ILK	2	0.097155	6
Cellular Component	GO:0030686	5	90S preribosome	0.00200427	A0A384JV25	165	K	40S ribosomal protein S7	BCIN_10g04610	1	0.00217506	101.54	VILDEK(1)EK	2	0.67686	4
Cellular Component	GO:0030686	5	90S preribosome	0.00200427	A0A384JV25	167	K	40S ribosomal protein S7	BCIN_10g04610	1	0.00133456	134.25	EK(1)GGVDHR	2	-0.36421	1
Cellular Component	GO:0030686	5	90S preribosome	0.00200427	A0A384JHU8	143	K	Protein kinase domain-containing protein	BCIN_05g05400	1	0.01181	57.583	ALDFCHSK(1)GIMHR	3	4.4182	1
Cellular Component	GO:0030686	5	90S preribosome	0.00200427	A6RMY5	439	K	Nucleolar protein 58	nop58	1	0.000138262	87.667	ATSAPGK(1)WEVK	2	0.56651	2
Cellular Component	GO:0030686	5	90S preribosome	0.00200427	A6RMY5	443	K	Nucleolar protein 58	nop58	1	0.0127293	70.525	WEVK(1)EAR	2	0.42571	3
Cellular Component	GO:0030686	5	90S preribosome	0.00200427	A6RMY5	94	K	Nucleolar protein 58	nop58	1	2.27243e-07	121.82	ASLAVADPK(1)LGQAINK	2	-0.4597	2
Cellular Component	GO:0030686	5	90S preribosome	0.00200427	A6RMY5	388	K	Nucleolar protein 58	nop58	1	2.27074e-23	205.02	VDALSDWSAQGEGK(1)GDDVDDEER	3	-0.35548	3
Cellular Component	GO:0030686	5	90S preribosome	0.00200427	A6RMY5	187	K	Nucleolar protein 58	nop58	1	1.7787e-06	114.31	VK(1)EWYGWHFPEMGK	3	-0.25887	3
Cellular Component	GO:0030686	5	90S preribosome	0.00200427	A0A384JKW4	27	K	Bcrps13	Bcrps13	1	1.72982e-21	208.07	APPSWLK(1)TTPEQVVDQICK	3	-0.45764	1
Cellular Component	GO:0030686	5	90S preribosome	0.00200427	A0A384JKW4	112	K	Bcrps13	Bcrps13	1	0.0228035	132.08	DKDSK(1)FR	2	4.4555	3
Cellular Component	GO:0030686	5	90S preribosome	0.00200427	A0A384JKW4	130	K	Bcrps13	Bcrps13	1	3.34693e-08	131.35	YYK(1)TVGVLPPTWR	2	-3.5952	10
Cellular Component	GO:0030686	5	90S preribosome	0.00200427	A0A384JKW4	64	K	Bcrps13	Bcrps13	1	4.76194e-06	113.88	DSHGIAQVK(1)VVTGNK	2	3.0649	2
Cellular Component	GO:0030686	5	90S preribosome	0.00200427	A0A384JKW4	70	K	Bcrps13	Bcrps13	1	0.000439165	120.87	VVTGNK(1)ILR	2	0.39583	6
Cellular Component	GO:0030686	5	90S preribosome	0.00200427	A0A384JL52	104	K	60S acidic ribosomal protein P0	Bcrpp0	1	1.02019e-05	137.89	ILDNK(1)VAAPAR	2	0.24754	4
Cellular Component	GO:0030686	5	90S preribosome	0.00200427	A0A384JL52	64	K	60S acidic ribosomal protein P0	Bcrpp0	1	1.2408e-08	139.3	AVK(1)GFVNDNPEYER	2	-0.041804	2
Cellular Component	GO:0030686	5	90S preribosome	0.00200427	A0A384JL52	94	K	60S acidic ribosomal protein P0	Bcrpp0	1	5.9291e-14	193.77	GNVGFVFTNQDLK(1)TIR	2	-0.43206	3
Cellular Component	GO:0030686	5	90S preribosome	0.00200427	A0A384JL52	14	K	60S acidic ribosomal protein P0	Bcrpp0	1	0.0256212	60.91	AGYFDK(1)LK	2	-0.060239	3
Cellular Component	GO:0030686	5	90S preribosome	0.00200427	A0A384JL52	8	K	60S acidic ribosomal protein P0	Bcrpp0	1	0.000231235	97.452	SENK(1)AGYFDK	2	-0.26652	5
Cellular Component	GO:0030686	5	90S preribosome	0.00200427	A0A384JL52	99	K	60S acidic ribosomal protein P0	Bcrpp0	1	0.00413874	110.81	DK(1)ILDNK	2	0.046665	4
Cellular Component	GO:0030686	5	90S preribosome	0.00200427	A0A384JL52	16	K	60S acidic ribosomal protein P0	Bcrpp0	1	0.000489245	117.7	LK(1)GLLEEYK	2	-0.18297	4
Cellular Component	GO:0030686	5	90S preribosome	0.00200427	A0A384JL52	55	K	60S acidic ribosomal protein P0	Bcrpp0	1	1.01795e-08	127.03	GEGVVLMGK(1)NTMVR	2	-1.4444	5
Cellular Component	GO:0030686	5	90S preribosome	0.00200427	A0A384JV52	104	K	Bcnop1	Bcnop1	0.999977	2.88745e-09	125.04	GKEDMLVTK(1)NLSPGESVYGEK	3	-0.078184	4
Cellular Component	GO:0030686	5	90S preribosome	0.00200427	A0A384JV52	116	K	Bcnop1	Bcnop1	1	7.92984e-06	119.88	NLSPGESVYGEK(1)R	2	-0.080296	3
Cellular Component	GO:0044284	3	mitochondrial crista junction	0.105262	A0A384JYE8	231	K	MICOS complex subunit	Bcmic26	1	1.04236e-06	121.13	QAISIVDGK(1)VAEGR	2	1.0181	1
Cellular Component	GO:0044284	3	mitochondrial crista junction	0.105262	A0A384J4E2	356	K	MICOS complex subunit MIC60	Bcmic60	1	0.00149071	85.355	ILAMK(1)EAALK	2	-0.35598	5
Cellular Component	GO:0044284	3	mitochondrial crista junction	0.105262	A0A384J4E2	386	K	MICOS complex subunit MIC60	Bcmic60	1	3.7311e-21	202.07	AAMQLMQNFK(1)NQQAEQEIQYR	3	-0.66901	2
Cellular Component	GO:0044284	3	mitochondrial crista junction	0.105262	A0A384J4E2	442	K	MICOS complex subunit MIC60	Bcmic60	1	2.32019e-05	119.21	NLLTEQAVELK(1)R	2	-3.7209	1
Cellular Component	GO:0044284	3	mitochondrial crista junction	0.105262	A0A384J4E2	429	K	MICOS complex subunit MIC60	Bcmic60	1	0.000130026	136.96	ANEVNEQK(1)LK	2	0.45956	2
Cellular Component	GO:0045252	4	oxoglutarate dehydrogenase complex	0.00814338	A0A384JGI5	728	K	Bckgd1	Bckgd1	1	0.000588985	70.26	TYTPLQHISK(1)DQGK	3	-0.13133	1
Cellular Component	GO:0045252	4	oxoglutarate dehydrogenase complex	0.00814338	A0A384JGI5	941	K	Bckgd1	Bckgd1	1	8.82421e-06	117.7	ADNNIK(1)DTAFTR	2	0.13337	1
Cellular Component	GO:0045252	4	oxoglutarate dehydrogenase complex	0.00814338	A0A384JGI5	419	K	Bckgd1	Bckgd1	1	1.01956e-08	145.52	AIQHYNNDEK(1)DHK	3	0.13402	1
Cellular Component	GO:0045252	4	oxoglutarate dehydrogenase complex	0.00814338	A0A384JGI5	165	K	Bckgd1	Bckgd1	1	0.0242995	44.511	GHHK(1)ADIDPLGIR	3	1.1629	2
Cellular Component	GO:0045252	4	oxoglutarate dehydrogenase complex	0.00814338	A0A384JGI5	909	K	Bckgd1	Bckgd1	1	5.01507e-10	126.26	WIIPDAEHGK(1)SINEPEQIER	3	-0.1677	3
Cellular Component	GO:0045252	4	oxoglutarate dehydrogenase complex	0.00814338	A0A384JGI5	266	K	Bckgd1	Bckgd1	0.994392	0.000329025	89.624	IEVDK(0.006)PFK(0.994)YSIDEK	3	0.148	1
Cellular Component	GO:0045252	4	oxoglutarate dehydrogenase complex	0.00814338	A0A384JGI5	573	K	Bckgd1	Bckgd1	1	1.21719e-08	141.54	DGSFTK(1)EDIDEHRK	3	-0.88242	3
Cellular Component	GO:0045252	4	oxoglutarate dehydrogenase complex	0.00814338	A0A384JGI5	407	K	Bckgd1	Bckgd1	1	2.10185e-10	143.19	VQLSLVANPSHLEAEDPVVLGK(1)TR	3	1.1218	1
Cellular Component	GO:0045252	4	oxoglutarate dehydrogenase complex	0.00814338	A0A384J9W3	123	K	Bckgd2	Bckgd2	1	0.000342743	88.561	LELGGAPEGGDK(1)EK	2	-2.9715	2
Cellular Component	GO:0045252	4	oxoglutarate dehydrogenase complex	0.00814338	A0A384J9W3	131	K	Bckgd2	Bckgd2	1	0.00178484	76.326	ASSEPK(1)EAASK	2	0.45685	2
Cellular Component	GO:0045252	4	oxoglutarate dehydrogenase complex	0.00814338	A0A384J9W3	245	K	Bckgd2	Bckgd2	1	0.00596043	80.688	LYK(1)DEVLK	2	0.12282	3
Cellular Component	GO:0045252	4	oxoglutarate dehydrogenase complex	0.00814338	A0A384J9W3	420	K	Bckgd2	Bckgd2	1	0.00400995	78.136	VK(1)EYIEDPR	2	2.3358	1
Cellular Component	GO:0045252	4	oxoglutarate dehydrogenase complex	0.00814338	A0A384JA37	280	K	Dihydrolipoyl dehydrogenase	BCIN_02g06400	1	1.35658e-08	137.21	LNTK(1)VMGGDVTGEK	2	0.60783	3
Cellular Component	GO:0045252	4	oxoglutarate dehydrogenase complex	0.00814338	A0A384JA37	497	K	Dihydrolipoyl dehydrogenase	BCIN_02g06400	1	1.17904e-06	114.75	TCHAHPTLAEAFK(1)EAAMATYGK	3	-0.2343	5
Cellular Component	GO:0045252	4	oxoglutarate dehydrogenase complex	0.00814338	A0A384JA37	146	K	Dihydrolipoyl dehydrogenase	BCIN_02g06400	1	0.02456	73.26	GVEFLFK(1)K	2	-0.10524	2
Cellular Component	GO:0045252	4	oxoglutarate dehydrogenase complex	0.00814338	A0A384JA37	417	K	Dihydrolipoyl dehydrogenase	BCIN_02g06400	1	0.0400969	57.281	AAGTK(1)YK	2	0.21753	1
Cellular Component	GO:0045252	4	oxoglutarate dehydrogenase complex	0.00814338	A0A384JA37	336	K	Dihydrolipoyl dehydrogenase	BCIN_02g06400	1	1.40197e-09	125.45	RPYTAGLGLENIGLETDDK(1)GR	3	-0.04711	2
Cellular Component	GO:0045252	4	oxoglutarate dehydrogenase complex	0.00814338	A0A384JA37	506	K	Dihydrolipoyl dehydrogenase	BCIN_02g06400	1	8.59979e-09	164.48	EAAMATYGK(1)AVHY	2	-0.47686	5
Cellular Component	GO:0045252	4	oxoglutarate dehydrogenase complex	0.00814338	A0A384JA37	151	K	Dihydrolipoyl dehydrogenase	BCIN_02g06400	1	0.00843933	91.318	NNVK(1)YVK	2	0.096696	2
Cellular Component	GO:0045252	4	oxoglutarate dehydrogenase complex	0.00814338	A0A384JA37	76	K	Dihydrolipoyl dehydrogenase	BCIN_02g06400	1	0.0127517	113.89	VTCIEK(1)R	2	-0.67183	1
Cellular Component	GO:0045252	4	oxoglutarate dehydrogenase complex	0.00814338	A0A384JA37	290	K	Dihydrolipoyl dehydrogenase	BCIN_02g06400	1	0.000635562	86.772	VMGGDVTGEK(1)VK	2	-0.43855	5
Cellular Component	GO:0031502	2	dolichyl-phosphate-mannose-protein mannosyltransferase complex	0.00814338	A0A384J8R8	37	K	Bcpmt4	Bcpmt4	1	2.27852e-06	105.22	DASTVAAPHPELDALVK(1)DIQAK	3	2.3108	1
Cellular Component	GO:0031502	2	dolichyl-phosphate-mannose-protein mannosyltransferase complex	0.00814338	A0A384J8R8	543	K	Bcpmt4	Bcpmt4	1	0.013387	110.81	K(1)WFELQR	2	-0.87933	2
Cellular Component	GO:0031502	2	dolichyl-phosphate-mannose-protein mannosyltransferase complex	0.00814338	A0A384J4K5	91	K	Bcpmt1	Bcpmt1	1	0.0184368	50.897	GK(1)FFMDVHPPLAK	3	-0.65328	1
Cellular Component	GO:0031502	2	dolichyl-phosphate-mannose-protein mannosyltransferase complex	0.00814338	A0A384J4K5	485	K	Bcpmt1	Bcpmt1	1	0.00722757	89.55	TIQTK(1)FR	2	-3.4382	2
Cellular Component	GO:0031502	2	dolichyl-phosphate-mannose-protein mannosyltransferase complex	0.00814338	A0A384K4Q2	332	K	Bcpmt2	Bcpmt2	1	6.44778e-16	212.72	GTEVGK(1)DSPLEIAYGSR	2	-0.2241	1
Cellular Component	GO:0031502	2	dolichyl-phosphate-mannose-protein mannosyltransferase complex	0.00814338	A0A384K4Q2	732	K	Bcpmt2	Bcpmt2	1	0.00230916	97.635	LK(1)WFDSWR	2	-0.42385	2
Cellular Component	GO:0045239	3	tricarboxylic acid cycle enzyme complex	8.68488e-05	A0A384K4J9	70	K	"Succinate--CoA ligase [ADP-forming] subunit beta, mitochondrial"	Bclsc2	1	3.43054e-05	138.99	TAAEAEAIAK(1)K	2	-0.13722	3
Cellular Component	GO:0045239	3	tricarboxylic acid cycle enzyme complex	8.68488e-05	A0A384K4J9	227	K	"Succinate--CoA ligase [ADP-forming] subunit beta, mitochondrial"	Bclsc2	1	0.0134278	65.224	LYK(1)IFMEK	2	1.0052	3
Cellular Component	GO:0045239	3	tricarboxylic acid cycle enzyme complex	8.68488e-05	A0A384K4J9	400	K	"Succinate--CoA ligase [ADP-forming] subunit beta, mitochondrial"	Bclsc2	1	2.16988e-10	132.79	LQGTNMEAAHK(1)LINDSGLK	3	1.6908	3
Cellular Component	GO:0045239	3	tricarboxylic acid cycle enzyme complex	8.68488e-05	A0A384K4J9	111	K	"Succinate--CoA ligase [ADP-forming] subunit beta, mitochondrial"	Bclsc2	1	1.492e-10	138.66	VIYSPTEAK(1)MFADQMIGHK	3	-0.42662	5
Cellular Component	GO:0045239	3	tricarboxylic acid cycle enzyme complex	8.68488e-05	A0A384K4J9	249	K	"Succinate--CoA ligase [ADP-forming] subunit beta, mitochondrial"	Bclsc2	1	2.22409e-15	166.91	DATQIEINPLSETSDHK(1)VLAMDAK	3	-0.31842	3
Cellular Component	GO:0045239	3	tricarboxylic acid cycle enzyme complex	8.68488e-05	A0A384K4J9	268	K	"Succinate--CoA ligase [ADP-forming] subunit beta, mitochondrial"	Bclsc2	1	0.00270489	95.502	QK(1)EVFEWR	2	1.7813	2
Cellular Component	GO:0045239	3	tricarboxylic acid cycle enzyme complex	8.68488e-05	A0A384K4J9	98	K	"Succinate--CoA ligase [ADP-forming] subunit beta, mitochondrial"	Bclsc2	1	2.39177e-05	103.91	GTFDNGLK(1)GGVR	2	-1.2337	1
Cellular Component	GO:0045239	3	tricarboxylic acid cycle enzyme complex	8.68488e-05	A0A384K4J9	256	K	"Succinate--CoA ligase [ADP-forming] subunit beta, mitochondrial"	Bclsc2	1	0.00504805	65.105	VLAMDAK(1)LGFDDNAEFR	3	-1.0482	1
Cellular Component	GO:0045239	3	tricarboxylic acid cycle enzyme complex	8.68488e-05	A0A384K4J9	232	K	"Succinate--CoA ligase [ADP-forming] subunit beta, mitochondrial"	Bclsc2	1	5.21486e-32	249.32	IFMEK(1)DATQIEINPLSETSDHK	3	-0.26563	3
Cellular Component	GO:0045239	3	tricarboxylic acid cycle enzyme complex	8.68488e-05	A0A384K4J9	224	K	"Succinate--CoA ligase [ADP-forming] subunit beta, mitochondrial"	Bclsc2	1	0.0158585	66.073	DTVQK(1)LYK	2	0.099739	2
Cellular Component	GO:0045239	3	tricarboxylic acid cycle enzyme complex	8.68488e-05	A0A384J651	373	K	"Isocitrate dehydrogenase [NAD] subunit, mitochondrial"	Bcidh1	1	0.0161959	59.908	AILDK(1)MELAA	2	0.74297	2
Cellular Component	GO:0045239	3	tricarboxylic acid cycle enzyme complex	8.68488e-05	A0A384J651	309	K	"Isocitrate dehydrogenase [NAD] subunit, mitochondrial"	Bcidh1	1	0.000704864	104.05	HVGLDIK(1)GK	2	2.584	2
Cellular Component	GO:0045239	3	tricarboxylic acid cycle enzyme complex	8.68488e-05	A0A384J651	341	K	"Isocitrate dehydrogenase [NAD] subunit, mitochondrial"	Bcidh1	1	2.51157e-06	100.58	ISK(1)AVYDVIAEGAVR	2	1.6828	2
Cellular Component	GO:0045239	3	tricarboxylic acid cycle enzyme complex	8.68488e-05	A0A384J651	107	K	"Isocitrate dehydrogenase [NAD] subunit, mitochondrial"	Bcidh1	1	1.88172e-08	131.35	LGLK(1)GILHTPVER	3	-0.73355	2
Cellular Component	GO:0045239	3	tricarboxylic acid cycle enzyme complex	8.68488e-05	A0A384J651	212	K	"Isocitrate dehydrogenase [NAD] subunit, mitochondrial"	Bcidh1	1	0.00392639	67.385	VTCIHK(1)ANIMK	3	-1.0528	3
Cellular Component	GO:0045239	3	tricarboxylic acid cycle enzyme complex	8.68488e-05	A0A384J651	86	K	"Isocitrate dehydrogenase [NAD] subunit, mitochondrial"	Bcidh1	1	1.13814e-30	220.38	ADNVPVEWEQVDVSGVETGDK(1)HSEDLFR	3	0.41424	2
Cellular Component	GO:0045239	3	tricarboxylic acid cycle enzyme complex	8.68488e-05	A0A384J651	100	K	"Isocitrate dehydrogenase [NAD] subunit, mitochondrial"	Bcidh1	1	0.0221296	76.679	ESIASLK(1)R	2	-1.189	2
Cellular Component	GO:0045239	3	tricarboxylic acid cycle enzyme complex	8.68488e-05	A0A384J651	65	K	"Isocitrate dehydrogenase [NAD] subunit, mitochondrial"	Bcidh1	1	5.73862e-22	184.47	TIFK(1)ADNVPVEWEQVDVSGVETGDK	3	2.0735	2
Cellular Component	GO:0045239	3	tricarboxylic acid cycle enzyme complex	8.68488e-05	A0A384J651	150	K	"Isocitrate dehydrogenase [NAD] subunit, mitochondrial"	Bcidh1	1	0.000197754	96.113	HK(1)DVDLCIIR	3	-0.55726	2
Cellular Component	GO:0045239	3	tricarboxylic acid cycle enzyme complex	8.68488e-05	A0A384JUA4	145	K	"Succinate--CoA ligase [ADP-forming] subunit alpha, mitochondrial"	BCIN_10g01530	1	2.15918e-05	185.61	ITDILK(1)TQGK	2	0.059072	3
Cellular Component	GO:0045239	3	tricarboxylic acid cycle enzyme complex	8.68488e-05	A0A384JUA4	317	K	"Succinate--CoA ligase [ADP-forming] subunit alpha, mitochondrial"	BCIN_10g01530	1	9.08903e-07	109.07	SPALLGK(1)TLHAEFMR	3	-0.70421	2
Cellular Component	GO:0045239	3	tricarboxylic acid cycle enzyme complex	8.68488e-05	A0A384JUA4	177	K	"Succinate--CoA ligase [ADP-forming] subunit alpha, mitochondrial"	BCIN_10g01530	1	0.000628921	85.533	IGIMPGFIHK(1)R	3	-0.006253	4
Cellular Component	GO:0045239	3	tricarboxylic acid cycle enzyme complex	8.68488e-05	A0A384JMY5	84	K	"Isocitrate dehydrogenase [NAD] subunit, mitochondrial"	Bcidh2	1	4.62049e-10	144.73	APIK(1)WEPVDVTPQLR	2	-0.13064	2
Cellular Component	GO:0045239	3	tricarboxylic acid cycle enzyme complex	8.68488e-05	A0A384JMY5	221	K	"Isocitrate dehydrogenase [NAD] subunit, mitochondrial"	Bcidh2	1	0.0198216	53.124	AVHK(1)ATIMK	3	-0.15758	3
Cellular Component	GO:0045239	3	tricarboxylic acid cycle enzyme complex	8.68488e-05	A0A384JMY5	155	K	"Isocitrate dehydrogenase [NAD] subunit, mitochondrial"	Bcidh2	1	5.28439e-15	176.21	SIAGYK(1)TPYDNVDTVLIR	3	0.36489	2
Cellular Component	GO:0045239	3	tricarboxylic acid cycle enzyme complex	8.68488e-05	A0A384JMY5	40	K	"Isocitrate dehydrogenase [NAD] subunit, mitochondrial"	Bcidh2	1	0.0130427	58.699	SK(1)IAQFHGQK	3	-1.8403	2
Cellular Component	GO:0045239	3	tricarboxylic acid cycle enzyme complex	8.68488e-05	A0A384JMY5	213	K	"Isocitrate dehydrogenase [NAD] subunit, mitochondrial"	Bcidh2	1	1.1141e-06	122.39	FAFQYAEDINK(1)LK	2	1.4381	1
Cellular Component	GO:0045239	3	tricarboxylic acid cycle enzyme complex	8.68488e-05	A0A384JMY5	80	K	"Isocitrate dehydrogenase [NAD] subunit, mitochondrial"	Bcidh2	1	3.27933e-05	111.86	DIFTAAK(1)APIK	2	0.17953	3
Cellular Component	GO:0045239	3	tricarboxylic acid cycle enzyme complex	8.68488e-05	A0A384JMY5	347	K	"Isocitrate dehydrogenase [NAD] subunit, mitochondrial"	Bcidh2	1	0.000101863	155.06	HMGLNDHAK(1)R	3	-0.22149	5
Cellular Component	GO:0045239	3	tricarboxylic acid cycle enzyme complex	8.68488e-05	A0A384JMY5	372	K	"Isocitrate dehydrogenase [NAD] subunit, mitochondrial"	Bcidh2	1	1.39114e-15	172.24	TLTGDLGGSSK(1)THEYAGAIISR	3	0.67908	4
Cellular Component	GO:0045239	3	tricarboxylic acid cycle enzyme complex	8.68488e-05	A0A384JGI5	728	K	Bckgd1	Bckgd1	1	0.000588985	70.26	TYTPLQHISK(1)DQGK	3	-0.13133	1
Cellular Component	GO:0045239	3	tricarboxylic acid cycle enzyme complex	8.68488e-05	A0A384JGI5	941	K	Bckgd1	Bckgd1	1	8.82421e-06	117.7	ADNNIK(1)DTAFTR	2	0.13337	1
Cellular Component	GO:0045239	3	tricarboxylic acid cycle enzyme complex	8.68488e-05	A0A384JGI5	419	K	Bckgd1	Bckgd1	1	1.01956e-08	145.52	AIQHYNNDEK(1)DHK	3	0.13402	1
Cellular Component	GO:0045239	3	tricarboxylic acid cycle enzyme complex	8.68488e-05	A0A384JGI5	165	K	Bckgd1	Bckgd1	1	0.0242995	44.511	GHHK(1)ADIDPLGIR	3	1.1629	2
Cellular Component	GO:0045239	3	tricarboxylic acid cycle enzyme complex	8.68488e-05	A0A384JGI5	909	K	Bckgd1	Bckgd1	1	5.01507e-10	126.26	WIIPDAEHGK(1)SINEPEQIER	3	-0.1677	3
Cellular Component	GO:0045239	3	tricarboxylic acid cycle enzyme complex	8.68488e-05	A0A384JGI5	266	K	Bckgd1	Bckgd1	0.994392	0.000329025	89.624	IEVDK(0.006)PFK(0.994)YSIDEK	3	0.148	1
Cellular Component	GO:0045239	3	tricarboxylic acid cycle enzyme complex	8.68488e-05	A0A384JGI5	573	K	Bckgd1	Bckgd1	1	1.21719e-08	141.54	DGSFTK(1)EDIDEHRK	3	-0.88242	3
Cellular Component	GO:0045239	3	tricarboxylic acid cycle enzyme complex	8.68488e-05	A0A384JGI5	407	K	Bckgd1	Bckgd1	1	2.10185e-10	143.19	VQLSLVANPSHLEAEDPVVLGK(1)TR	3	1.1218	1
Cellular Component	GO:0045239	3	tricarboxylic acid cycle enzyme complex	8.68488e-05	A0A384J9W3	123	K	Bckgd2	Bckgd2	1	0.000342743	88.561	LELGGAPEGGDK(1)EK	2	-2.9715	2
Cellular Component	GO:0045239	3	tricarboxylic acid cycle enzyme complex	8.68488e-05	A0A384J9W3	131	K	Bckgd2	Bckgd2	1	0.00178484	76.326	ASSEPK(1)EAASK	2	0.45685	2
Cellular Component	GO:0045239	3	tricarboxylic acid cycle enzyme complex	8.68488e-05	A0A384J9W3	245	K	Bckgd2	Bckgd2	1	0.00596043	80.688	LYK(1)DEVLK	2	0.12282	3
Cellular Component	GO:0045239	3	tricarboxylic acid cycle enzyme complex	8.68488e-05	A0A384J9W3	420	K	Bckgd2	Bckgd2	1	0.00400995	78.136	VK(1)EYIEDPR	2	2.3358	1
Cellular Component	GO:0045239	3	tricarboxylic acid cycle enzyme complex	8.68488e-05	A0A384JA37	280	K	Dihydrolipoyl dehydrogenase	BCIN_02g06400	1	1.35658e-08	137.21	LNTK(1)VMGGDVTGEK	2	0.60783	3
Cellular Component	GO:0045239	3	tricarboxylic acid cycle enzyme complex	8.68488e-05	A0A384JA37	497	K	Dihydrolipoyl dehydrogenase	BCIN_02g06400	1	1.17904e-06	114.75	TCHAHPTLAEAFK(1)EAAMATYGK	3	-0.2343	5
Cellular Component	GO:0045239	3	tricarboxylic acid cycle enzyme complex	8.68488e-05	A0A384JA37	146	K	Dihydrolipoyl dehydrogenase	BCIN_02g06400	1	0.02456	73.26	GVEFLFK(1)K	2	-0.10524	2
Cellular Component	GO:0045239	3	tricarboxylic acid cycle enzyme complex	8.68488e-05	A0A384JA37	417	K	Dihydrolipoyl dehydrogenase	BCIN_02g06400	1	0.0400969	57.281	AAGTK(1)YK	2	0.21753	1
Cellular Component	GO:0045239	3	tricarboxylic acid cycle enzyme complex	8.68488e-05	A0A384JA37	336	K	Dihydrolipoyl dehydrogenase	BCIN_02g06400	1	1.40197e-09	125.45	RPYTAGLGLENIGLETDDK(1)GR	3	-0.04711	2
Cellular Component	GO:0045239	3	tricarboxylic acid cycle enzyme complex	8.68488e-05	A0A384JA37	506	K	Dihydrolipoyl dehydrogenase	BCIN_02g06400	1	8.59979e-09	164.48	EAAMATYGK(1)AVHY	2	-0.47686	5
Cellular Component	GO:0045239	3	tricarboxylic acid cycle enzyme complex	8.68488e-05	A0A384JA37	151	K	Dihydrolipoyl dehydrogenase	BCIN_02g06400	1	0.00843933	91.318	NNVK(1)YVK	2	0.096696	2
Cellular Component	GO:0045239	3	tricarboxylic acid cycle enzyme complex	8.68488e-05	A0A384JA37	76	K	Dihydrolipoyl dehydrogenase	BCIN_02g06400	1	0.0127517	113.89	VTCIEK(1)R	2	-0.67183	1
Cellular Component	GO:0045239	3	tricarboxylic acid cycle enzyme complex	8.68488e-05	A0A384JA37	290	K	Dihydrolipoyl dehydrogenase	BCIN_02g06400	1	0.000635562	86.772	VMGGDVTGEK(1)VK	2	-0.43855	5
Cellular Component	GO:0070469	2	respiratory chain	4.32036e-09	A0A384J811	339	K	Uncharacterized protein	BCIN_02g01370	1	0.000542748	94.309	DFAPK(1)GNEFK	2	0.18164	2
Cellular Component	GO:0070469	2	respiratory chain	4.32036e-09	A0A384J811	623	K	Uncharacterized protein	BCIN_02g01370	1	0.00455934	104.21	TDWK(1)IIR	2	-0.17437	2
Cellular Component	GO:0070469	2	respiratory chain	4.32036e-09	A0A384J811	293	K	Uncharacterized protein	BCIN_02g01370	1	1.22679e-11	183.31	LNDDVNEEWINDK(1)TR	2	0.49972	2
Cellular Component	GO:0070469	2	respiratory chain	4.32036e-09	A0A384K065	53	K	"Cytochrome b-c1 complex subunit Rieske, mitochondrial"	Bcrip1	1	0.00178484	76.326	FSNIPDFSK(1)YR	2	2.7707	2
Cellular Component	GO:0070469	2	respiratory chain	4.32036e-09	A0A384K065	144	K	"Cytochrome b-c1 complex subunit Rieske, mitochondrial"	Bcrip1	1	1.56916e-15	166.6	EAENVK(1)VETLRDPQADADR	3	0.13228	3
Cellular Component	GO:0070469	2	respiratory chain	4.32036e-09	A0A384K065	125	K	"Cytochrome b-c1 complex subunit Rieske, mitochondrial"	Bcrip1	1	0.0120023	73.039	GK(1)PVFIR	2	1.9022	1
Cellular Component	GO:0070469	2	respiratory chain	4.32036e-09	A0A384K065	138	K	"Cytochrome b-c1 complex subunit Rieske, mitochondrial"	Bcrip1	1	8.68568e-07	184.11	TADEIK(1)EAENVK	2	-0.084521	3
Cellular Component	GO:0070469	2	respiratory chain	4.32036e-09	A0A384K065	121	K	"Cytochrome b-c1 complex subunit Rieske, mitochondrial"	Bcrip1	1	0.00415122	110.61	NVIIK(1)WR	2	-0.20914	3
Cellular Component	GO:0070469	2	respiratory chain	4.32036e-09	A0A384JC51	37	K	NADH dehydrogenase [ubiquinone] 1 alpha subcomplex subunit	BCIN_03g02730	1	0.000240488	94.309	AGTFIAK(1)DR	2	-0.15942	1
Cellular Component	GO:0070469	2	respiratory chain	4.32036e-09	A0A384JES6	122	K	Cytochrome b-c1 complex subunit 7	Bcqcr7	1	0.00161419	91.961	ADLESLTITK(1)K	2	0.19923	2
Cellular Component	GO:0070469	2	respiratory chain	4.32036e-09	A0A384JDX5	47	K	Uncharacterized protein	BCIN_03g08370	1	0.00488068	71.614	VWDSINK(1)GR	2	0.36656	2
Cellular Component	GO:0070469	2	respiratory chain	4.32036e-09	A0A384K0L0	77	K	Complex1_30kDa domain-containing protein	BCIN_13g01350	1	0.00146386	81.017	YAAK(1)ADDMHR	3	0.32969	4
Cellular Component	GO:0070469	2	respiratory chain	4.32036e-09	A0A384J888	124	K	Bcqcr2	Bcqcr2	1	0.000720687	89.266	EALVVEAK(1)FLR	2	1.6628	1
Cellular Component	GO:0070469	2	respiratory chain	4.32036e-09	A0A384J888	427	K	Bcqcr2	Bcqcr2	1	0.018438	65.179	SVESVSIEK(1)LK	2	2.3783	1
Cellular Component	GO:0070469	2	respiratory chain	4.32036e-09	A0A384J888	360	K	Bcqcr2	Bcqcr2	1	0.00497869	68.536	SAAIEAVK(1)ALK	2	0.36296	2
Cellular Component	GO:0070469	2	respiratory chain	4.32036e-09	A0A384J888	89	K	Bcqcr2	Bcqcr2	1	0.0032232	93.143	FAFK(1)NTLK	2	4.1809	3
Cellular Component	GO:0070469	2	respiratory chain	4.32036e-09	A0A384J888	68	K	Bcqcr2	Bcqcr2	1	0.00209368	79.659	LAVVAK(1)AGTR	2	0.077153	2
Cellular Component	GO:0070469	2	respiratory chain	4.32036e-09	A0A384J888	257	K	Bcqcr2	Bcqcr2	1	1.14143e-30	216.52	WVGEFFTGTHAGQALSGPGATK(1)YYGGEER	3	0.43718	2
Cellular Component	GO:0070469	2	respiratory chain	4.32036e-09	R9U4L9	5	K	Cytochrome b	BC1G_20018	1	0.00137975	93.667	IFK(1)SHPLLK	3	1.1075	3
Cellular Component	GO:0070469	2	respiratory chain	4.32036e-09	A0A384K4A4	70	K	Uncharacterized protein	BCIN_15g02110	1	3.43968e-06	179.19	INWAELTLQEK(1)K	2	0.2752	2
Cellular Component	GO:0070469	2	respiratory chain	4.32036e-09	A0A384K4A4	118	K	Uncharacterized protein	BCIN_15g02110	1	0.000156578	95.417	SFAK(1)GTPSTMNK	2	0.33878	2
Cellular Component	GO:0070469	2	respiratory chain	4.32036e-09	A0A384K3H7	20	K	Bcqcr8	Bcqcr8	1	1.91736e-10	144.08	YGK(1)YLGGWGNLGSQPQK	2	0.20386	2
Cellular Component	GO:0070469	2	respiratory chain	4.32036e-09	A0A384JSV0	4	K	L51_S25_CI-B8 domain-containing protein	BCIN_09g03920	1	0.000997455	76.073	SAK(1)YAFSQTLK	2	-0.3087	1
Cellular Component	GO:0070469	2	respiratory chain	4.32036e-09	A0A384JSV0	80	K	L51_S25_CI-B8 domain-containing protein	BCIN_09g03920	1	9.54391e-18	232.78	EVSEDLAGLSDK(1)EIEDK	2	0.49981	2
Cellular Component	GO:0070469	2	respiratory chain	4.32036e-09	A0A384JHY6	439	K	Bcmas1	Bcmas1	1	1.84123e-13	167.69	VIGAISEK(1)DVMSFAQR	3	-1.0561	3
Cellular Component	GO:0070469	2	respiratory chain	4.32036e-09	A0A384J6V6	169	K	Bccyt1	Bccyt1	1	1.03024e-09	127.3	LSDYLPSPYK(1)NDEAAR	2	0.58374	2
Cellular Component	GO:0070469	2	respiratory chain	4.32036e-09	A0A384J6V6	305	K	Bccyt1	Bccyt1	1	0.02535	64.207	WSPIK(1)TR	2	0.24165	1
Cellular Component	GO:0070469	2	respiratory chain	4.32036e-09	A0A384J6V6	300	K	Bccyt1	Bccyt1	1	0.00442246	106.36	YK(1)WSPIK	2	-0.30353	3
Cellular Component	GO:0070469	2	respiratory chain	4.32036e-09	A0A384K3K8	50	K	Cytochrome c oxidase subunit 7A	BCIN_14g02980	1	5.85583e-06	124.12	DAFYAK(1)LEDQR	2	-1.0608	2
Cellular Component	GO:0070469	2	respiratory chain	4.32036e-09	A0A384JQS6	189	K	Bccox4	Bccox4	1	9.49874e-06	135.99	TFADFVK(1)PEYR	2	0.24427	4
Cellular Component	GO:0070469	2	respiratory chain	4.32036e-09	A0A384JQS6	45	K	Bccox4	Bccox4	1	0.0209182	63.397	IK(1)TFEEIK	2	0.12282	1
Cellular Component	GO:0070469	2	respiratory chain	4.32036e-09	A0A384JQS6	94	K	Bccox4	Bccox4	1	4.96484e-10	136.36	MQGVDIFDMK(1)PLDASR	2	0.012474	3
Cellular Component	GO:0070469	2	respiratory chain	4.32036e-09	A0A384J5E4	295	K	"Succinate dehydrogenase [ubiquinone] iron-sulfur subunit, mitochondrial"	Bcsdh2	1	0.00203482	85.837	GLNPGLAIAEIK(1)K	2	-1.1725	2
Cellular Component	GO:0070469	2	respiratory chain	4.32036e-09	A0A384J5E4	196	K	"Succinate dehydrogenase [ubiquinone] iron-sulfur subunit, mitochondrial"	Bcsdh2	1	2.18411e-10	132.67	PYLQHTDPAPEGK(1)EYLQSK	3	0.80336	1
Cellular Component	GO:0070469	2	respiratory chain	4.32036e-09	A0A384JPU8	131	K	NADH-ubiquinone oxidoreductase	BCIN_08g01490	1	6.68059e-08	122.29	IEK(1)VIPDTPAGETPVHLR	3	0.38039	2
Cellular Component	GO:0070469	2	respiratory chain	4.32036e-09	A0A384JPU8	64	K	NADH-ubiquinone oxidoreductase	BCIN_08g01490	1	0.000444645	89.26	NDNPGK(1)GEIDCLK	2	-1.9925	1
Cellular Component	GO:0070469	2	respiratory chain	4.32036e-09	A0A384JPU8	121	K	NADH-ubiquinone oxidoreductase	BCIN_08g01490	1	0.000115452	118.28	LNK(1)CVFDNLK	2	0.060789	2
Cellular Component	GO:0070469	2	respiratory chain	4.32036e-09	A0A384JCX4	47	K	Bcqcr6	Bcqcr6	1	4.95882e-11	149.36	DDGGEGEAK(1)DPSGATPDKR	3	-0.79993	1
Cellular Component	GO:0070469	2	respiratory chain	4.32036e-09	A0A384K2J1	104	K	Bccyc1	Bccyc1	1	2.00779e-06	129.54	NDLIQHLK(1)EATA	2	0.34072	4
Cellular Component	GO:0070469	2	respiratory chain	4.32036e-09	A0A384K2J1	84	K	Bccyc1	Bccyc1	1	0.0252149	53.034	YIPGTK(1)MAFGGLK	2	-0.28456	3
Cellular Component	GO:0070469	2	respiratory chain	4.32036e-09	A0A384K2J1	4	K	Bccyc1	Bccyc1	1	0.0285722	59.35	GFK(1)AGDAK	2	0.31491	3
Cellular Component	GO:0070469	2	respiratory chain	4.32036e-09	A0A384K2J1	16	K	Bccyc1	Bccyc1	1	0.00603911	76.064	GANLFK(1)TR	2	-0.22325	4
Cellular Component	GO:0070469	2	respiratory chain	4.32036e-09	A0A384K2J1	91	K	Bccyc1	Bccyc1	1	0.0563164	65.252	MAFGGLK(1)K	2	-0.02641	1
Cellular Component	GO:0070469	2	respiratory chain	4.32036e-09	A0A384J8Z9	157	K	Bccox6	Bccox6	1	2.3823e-19	241.8	EELGVSLK(1)EDLYPESK	2	1.2592	4
Cellular Component	GO:0070469	2	respiratory chain	4.32036e-09	A0A384J8Z9	146	K	Bccox6	Bccox6	1	4.59749e-09	160.81	GQYDQYLEELK(1)PLR	3	0.094849	2
Cellular Component	GO:0070469	2	respiratory chain	4.32036e-09	A0A384JRM8	225	K	Uncharacterized protein	BCIN_09g00540	1	4.30959e-16	175.76	ALQSSASEIANSEAGK(1)GAITGEDANVK	3	2.4243	1
Cellular Component	GO:0017102	3	methionyl glutamyl tRNA synthetase complex	0.0405163	A0A384K053	128	K	Bcgst24	Bcgst24	0.999584	2.06325e-06	103.9	VDAEEILYVKPPVDAK(1)AEK	3	-0.22496	2
Cellular Component	GO:0017102	3	methionyl glutamyl tRNA synthetase complex	0.0405163	A0A384K053	172	K	Bcgst24	Bcgst24	1	2.02135e-08	125.22	GVVAQVAEK(1)VAEAK	2	1.0369	1
Cellular Component	GO:0017102	3	methionyl glutamyl tRNA synthetase complex	0.0405163	A0A384K053	385	K	Bcgst24	Bcgst24	1	0.00307263	70.412	ELSK(1)EGEDAK	2	-0.60308	2
Cellular Component	GO:0017102	3	methionyl glutamyl tRNA synthetase complex	0.0405163	A0A384K053	83	K	Bcgst24	Bcgst24	1	0.000625199	84.507	TGEK(1)GHPNIVR	3	-1.5675	2
Cellular Component	GO:0017102	3	methionyl glutamyl tRNA synthetase complex	0.0405163	A0A384K053	177	K	Bcgst24	Bcgst24	1	3.76147e-10	137.98	VAEAK(1)DTIVAAVTGEQPQFPR	3	0.11018	2
Cellular Component	GO:0017102	3	methionyl glutamyl tRNA synthetase complex	0.0405163	A0A384K053	151	K	Bcgst24	Bcgst24	1	0.000247846	83.894	AAAAAAAAGGEQK(1)EVADR	3	0.28619	1
Cellular Component	GO:0017102	3	methionyl glutamyl tRNA synthetase complex	0.0405163	A0A384JF80	427	K	tRNA-synt_1g domain-containing protein	BCIN_04g04260	1	0.000402189	78.078	MDGVIPEFSPEYK(1)DEK	2	-1.1188	1
Cellular Component	GO:0017102	3	methionyl glutamyl tRNA synthetase complex	0.0405163	A0A384JF80	324	K	tRNA-synt_1g domain-containing protein	BCIN_04g04260	1	0.000100709	86.805	DNVPFHTVIFPGSQLGTGDK(1)WTK	3	-0.14662	1
Cellular Component	GO:0017102	3	methionyl glutamyl tRNA synthetase complex	0.0405163	A0A384JF80	88	K	tRNA-synt_1g domain-containing protein	BCIN_04g04260	1	0.028539	54.982	ELCDEFHK(1)K	3	-0.39719	1
Cellular Component	GO:0017102	3	methionyl glutamyl tRNA synthetase complex	0.0405163	A0A384JF80	141	K	tRNA-synt_1g domain-containing protein	BCIN_04g04260	1	3.47663e-07	115.73	TTTQPYCEK(1)HQSFLADR	3	0.51953	2
Cellular Component	GO:0017102	3	methionyl glutamyl tRNA synthetase complex	0.0405163	A0A384JF80	583	K	tRNA-synt_1g domain-containing protein	BCIN_04g04260	1	0.000396026	117.02	LAEEEAQAK(1)K	2	0.17114	1
Cellular Component	GO:0017102	3	methionyl glutamyl tRNA synthetase complex	0.0405163	A0A384JF80	414	K	tRNA-synt_1g domain-containing protein	BCIN_04g04260	1	0.00601932	60.764	FVNAK(1)MDGVIPEFSPEYK	3	-2.6065	1
Cellular Component	GO:0017102	3	methionyl glutamyl tRNA synthetase complex	0.0405163	A0A384JF80	409	K	tRNA-synt_1g domain-containing protein	BCIN_04g04260	1	0.0387493	53.968	VVK(1)FVNAK	2	1.4712	2
Cellular Component	GO:0017102	3	methionyl glutamyl tRNA synthetase complex	0.0405163	A0A384JF80	157	K	tRNA-synt_1g domain-containing protein	BCIN_04g04260	1	1.18556e-17	238.02	FVEGTCPK(1)CQYDDAR	2	-0.19285	1
Cellular Component	GO:0017102	3	methionyl glutamyl tRNA synthetase complex	0.0405163	A0A384JF80	343	K	tRNA-synt_1g domain-containing protein	BCIN_04g04260	1	7.17992e-16	167.97	LNHLSTTEYLNYENGK(1)FSK	3	-1.8395	1
Cellular Component	GO:0005854	3	nascent polypeptide-associated complex	0.182856	A6S6B0	33	K	Nascent polypeptide-associated complex subunit beta	egd1	1	0.00121244	71.806	NVHK(1)STGMDDK	3	-0.47862	4
Cellular Component	GO:0005854	3	nascent polypeptide-associated complex	0.182856	A6S6B0	47	K	Nascent polypeptide-associated complex subunit beta	egd1	1	0.0293118	85.862	LQTSLK(1)K	2	0.96207	3
Cellular Component	GO:0005854	3	nascent polypeptide-associated complex	0.182856	A6SB28	81	K	Nascent polypeptide-associated complex subunit alpha	egd2	1	1.1756e-09	126.16	RPK(1)NILFVINQPEVYK	3	-0.13906	3
Cellular Component	GO:0005854	3	nascent polypeptide-associated complex	0.182856	A6SB28	63	K	Nascent polypeptide-associated complex subunit alpha	egd2	1	0.000635657	105.2	SIAK(1)LGLTR	2	0.0089234	6
Cellular Component	GO:0005854	3	nascent polypeptide-associated complex	0.182856	A6SB28	157	K	Nascent polypeptide-associated complex subunit alpha	egd2	0.999343	4.22843e-74	385.94	AVDTEEK(0.999)K(0.001)EEEEDDTEEVDATGLEDK	3	-0.074507	4
Cellular Component	GO:0030662	3	coated vesicle membrane	0.0146181	A0A384JWL4	38	K	Coatomer subunit beta	Bcsec26	1	6.28717e-05	98.156	GTDESK(1)VETMK	2	-2.0386	1
Cellular Component	GO:0030662	3	coated vesicle membrane	0.0146181	A0A384JWL4	372	K	Coatomer subunit beta	Bcsec26	1	2.1734e-11	218.11	TVDQEYEK(1)NAEYR	2	-0.25138	1
Cellular Component	GO:0030662	3	coated vesicle membrane	0.0146181	A0A384K3C5	571	K	Bcsec31	Bcsec31	1	0.000106862	130.98	AMTVCLK(1)EDR	2	0.18527	1
Cellular Component	GO:0030662	3	coated vesicle membrane	0.0146181	A0A384K3C5	444	K	Bcsec31	Bcsec31	1	1.97899e-10	143.28	SICETHIDQAK(1)TEEEK	3	0.0050169	1
Cellular Component	GO:0030662	3	coated vesicle membrane	0.0146181	A0A384JVC8	130	K	Bcsar1	Bcsar1	1	3.38231e-10	141.78	VPFLILGNK(1)IDHPDAISEDQLR	3	-0.5878	3
Cellular Component	GO:0030662	3	coated vesicle membrane	0.0146181	A0A384JA99	728	K	Uncharacterized protein	BCIN_02g08330	1	0.00051544	110.38	LIELLQTFK(1)K	2	0.26458	1
Cellular Component	GO:0030662	3	coated vesicle membrane	0.0146181	A0A384JJI0	431	K	Coatomer subunit gamma	Bcsec21	1	0.00240263	101.65	DEGGYEFK(1)R	2	-0.44769	3
Cellular Component	GO:0030662	3	coated vesicle membrane	0.0146181	A0A384JJI0	514	K	Coatomer subunit gamma	Bcsec21	1	0.000456136	78.505	AAAVTALAK(1)FGVAQK	2	-1.0823	1
Cellular Component	GO:0030662	3	coated vesicle membrane	0.0146181	A0A384JJI0	752	K	Coatomer subunit gamma	Bcsec21	1	2.18466e-09	141.34	LVTDEPGTIYVSFK(1)K	2	0.65482	1
Cellular Component	GO:0030662	3	coated vesicle membrane	0.0146181	A0A384JXN5	54	K	Coatomer subunit zeta	Bcret3	1	0.00756503	68.355	AFEK(1)GLLEK	2	2.3874	2
Cellular Component	GO:0030662	3	coated vesicle membrane	0.0146181	A0A384J6S5	1163	K	Clathrin heavy chain	Bcchc1	1	0.000494006	130.75	DEDLIK(1)YLR	2	1.0146	2
Cellular Component	GO:0030662	3	coated vesicle membrane	0.0146181	A0A384J6S5	1355	K	Clathrin heavy chain	Bcchc1	1	0.00337108	92.47	INIPK(1)VIR	2	-0.055641	2
Cellular Component	GO:0030662	3	coated vesicle membrane	0.0146181	A0A384J6S5	641	K	Clathrin heavy chain	Bcchc1	1	2.18075e-06	117.79	ALEHYEDPEAIK(1)R	3	1.3786	1
Cellular Component	GO:0030662	3	coated vesicle membrane	0.0146181	A0A384J6S5	459	K	Clathrin heavy chain	Bcchc1	1	7.46135e-10	140.22	ENK(1)LDCSEELGDIVR	2	-0.21023	1
Cellular Component	GO:0030662	3	coated vesicle membrane	0.0146181	A0A384J6S5	711	K	Clathrin heavy chain	Bcchc1	1	0.00368457	79.148	LIDLFEK(1)YK	2	-1.3385	1
Cellular Component	GO:0030662	3	coated vesicle membrane	0.0146181	A0A384J6S5	771	K	Clathrin heavy chain	Bcchc1	1	0.0612426	47.349	NFLK(1)EAK	2	2.2423	1
Cellular Component	GO:0030662	3	coated vesicle membrane	0.0146181	A0A384K5F9	375	K	Bcglo3	Bcglo3	1	0.000702119	104.22	ATK(1)EDDDEK	2	-0.37438	1
Cellular Component	GO:0030662	3	coated vesicle membrane	0.0146181	A0A384K5F9	116	K	Bcglo3	Bcglo3	1	0.00173136	83.081	YQSNAATK(1)YK	2	1.0778	1
Cellular Component	GO:0030662	3	coated vesicle membrane	0.0146181	A0A384K5F9	283	K	Bcglo3	Bcglo3	1	0.0330017	45.157	IEK(1)LGYDPEAEEATTK	2	0.43221	1
Cellular Component	GO:0030662	3	coated vesicle membrane	0.0146181	A0A384K5F9	12	K	Bcglo3	Bcglo3	1	0.000734193	87.149	AQSQK(1)LFEK	2	1.3624	1
Cellular Component	GO:0030662	3	coated vesicle membrane	0.0146181	A0A384K5M4	416	K	Coatomer subunit beta'	Bcsec27	1	0.0201262	63.816	IFK(1)NFVEK	2	2.0215	1
Cellular Component	GO:0030662	3	coated vesicle membrane	0.0146181	A0A384JV26	334	K	Protein transport protein SEC23	BCIN_10g04580	1	0.00288327	72.2	ALK(1)FYDNLAK	2	0.17594	2
Cellular Component	GO:0030662	3	coated vesicle membrane	0.0146181	A0A384JV26	341	K	Protein transport protein SEC23	BCIN_10g04580	1	8.74513e-05	113.71	FYDNLAK(1)R	2	-0.49657	1
Cellular Component	GO:0030662	3	coated vesicle membrane	0.0146181	A0A384K3D2	277	K	Coatomer subunit epsilon	BCIN_14g04520	1	0.000105683	96.745	DLEEK(1)SSLFDK	2	-1.3471	1
Cellular Component	GO:0030662	3	coated vesicle membrane	0.0146181	A0A384JVJ7	356	K	Coatomer subunit delta	Bcret2	1	0.013179	52.99	AIQMSNVSK(1)GFPVNNSVGVLR	3	-0.14647	1
Cellular Component	GO:0030662	3	coated vesicle membrane	0.0146181	A0A384JVJ7	151	K	Coatomer subunit delta	Bcret2	1	0.000134443	114.86	NK(1)ELEATEER	2	-1.0284	3
Cellular Component	GO:0030662	3	coated vesicle membrane	0.0146181	A0A384JVJ7	214	K	Coatomer subunit delta	Bcret2	1	0.00270489	95.502	TFK(1)ASAPK	2	0.59	2
Cellular Component	GO:0030662	3	coated vesicle membrane	0.0146181	A0A384J9B9	1020	K	Coatomer subunit alpha	BCIN_02g05260	1	0.0250747	56.569	QNK(1)LEDGATIFK	2	2.2383	1
Cellular Component	GO:0030662	3	coated vesicle membrane	0.0146181	A0A384J9B9	18	K	Coatomer subunit alpha	BCIN_02g05260	1	0.00687888	75.213	FESK(1)SSR	2	-2.0104	1
Cellular Component	GO:0030662	3	coated vesicle membrane	0.0146181	A0A384J9B9	1140	K	Coatomer subunit alpha	BCIN_02g05260	1	1.47088e-09	128.71	MLANGGSAK(1)VLENAR	2	-1.8444	1
Cellular Component	GO:0030662	3	coated vesicle membrane	0.0146181	A0A384J9B9	357	K	Coatomer subunit alpha	BCIN_02g05260	0.997487	0.0008924	88.075	DK(0.003)HVK(0.997)SYDFQK	3	-0.3545	1
Cellular Component	GO:0030662	3	coated vesicle membrane	0.0146181	A0A384J9B9	616	K	Coatomer subunit alpha	BCIN_02g05260	1	0.00947334	81.784	FK(1)LALVK	2	0.39022	2
Cellular Component	GO:0032151	4	mitotic septin complex	0.0173123	A0A384K4K0	345	K	Bccdc12	Bccdc12	1	2.93023e-05	178.67	QWEQK(1)LISER	2	0.26655	3
Cellular Component	GO:0032151	4	mitotic septin complex	0.0173123	A0A384K4K0	333	K	Bccdc12	Bccdc12	1	0.00117089	72.705	FTEQVK(1)IEEHR	3	-0.36719	2
Cellular Component	GO:0032151	4	mitotic septin complex	0.0173123	A0A384K4K0	318	K	Bccdc12	Bccdc12	1	0.000702119	104.22	FK(1)EEEESLR	2	0.54616	3
Cellular Component	GO:0032151	4	mitotic septin complex	0.0173123	A0A384K4K0	268	K	Bccdc12	Bccdc12	1	5.90327e-16	170.61	QYAWGVAEVENEDHCDFK(1)K	3	-1.1062	2
Cellular Component	GO:0032151	4	mitotic septin complex	0.0173123	A0A384K4K0	316	K	Bccdc12	Bccdc12	1	0.00448401	169.44	LDNPK(1)FK	2	1.944	6
Cellular Component	GO:0032151	4	mitotic septin complex	0.0173123	A0A384K4K0	355	K	Bccdc12	Bccdc12	1	0.000667414	75.483	LNK(1)DLESTHAAIK	3	1.056	1
Cellular Component	GO:0032151	4	mitotic septin complex	0.0173123	A0A384JDP2	237	K	Septin-type G domain-containing protein	BCIN_03g09000	1	4.3016e-14	222.16	ADTLTDEEIAAFK(1)SR	3	-0.86087	4
Cellular Component	GO:0032151	4	mitotic septin complex	0.0173123	A0A384JDP2	330	K	Septin-type G domain-containing protein	BCIN_03g09000	1	6.72574e-22	223.36	THMEELK(1)EHTNNALYENYR	3	0.2828	1
Cellular Component	GO:0032151	4	mitotic septin complex	0.0173123	A0A384JDP2	245	K	Septin-type G domain-containing protein	BCIN_03g09000	1	6.2694e-07	116.39	ILADIK(1)HHDIQIFEGPHYEK	3	0.96876	3
Cellular Component	GO:0032151	4	mitotic septin complex	0.0173123	A0A384JDP2	377	K	Septin-type G domain-containing protein	BCIN_03g09000	1	0.00179141	82.287	QLHEQK(1)LAK	3	0.79364	2
Cellular Component	GO:0032151	4	mitotic septin complex	0.0173123	A0A384JDP2	269	K	Septin-type G domain-containing protein	BCIN_03g09000	1	1.07943e-11	186.05	DDEETIAENK(1)EIMDK	2	-0.83484	3
Cellular Component	GO:0032151	4	mitotic septin complex	0.0173123	A0A384JDP2	392	K	Septin-type G domain-containing protein	BCIN_03g09000	1	0.00011948	143.5	MVFQQK(1)VAEK	2	0.7493	1
Cellular Component	GO:0032151	4	mitotic septin complex	0.0173123	A0A384JDP2	215	K	Septin-type G domain-containing protein	BCIN_03g09000	1	0.0002851	88.101	LHTK(1)VNLIPVIAK	3	-0.67151	2
Cellular Component	GO:0032151	4	mitotic septin complex	0.0173123	A0A384JDP2	366	K	Septin-type G domain-containing protein	BCIN_03g09000	1	1.14977e-06	178.15	EVNPAVK(1)QEEER	2	-0.48381	2
Cellular Component	GO:0032151	4	mitotic septin complex	0.0173123	A0A384JDP2	415	K	Septin-type G domain-containing protein	BCIN_03g09000	1	0.00476329	86.136	EMK(1)EQLER	2	-0.17799	3
Cellular Component	GO:0032151	4	mitotic septin complex	0.0173123	A0A384JQF7	182	K	Septin-type G domain-containing protein	BCIN_08g02770	1	1.47384e-05	109.83	ADSLTPAELAESK(1)K	2	0.11435	1
Cellular Component	GO:0032151	4	mitotic septin complex	0.0173123	A0A384JQF7	335	K	Septin-type G domain-containing protein	BCIN_08g02770	1	0.00135735	130.22	EIEIK(1)VQR	2	0.22873	2
Cellular Component	GO:0032151	4	mitotic septin complex	0.0173123	A0A384JQF7	355	K	Septin-type G domain-containing protein	BCIN_08g02770	1	0.000108549	131.42	ESQLK(1)EIEAR	2	0.10848	2
Cellular Component	GO:0032151	4	mitotic septin complex	0.0173123	A0A384JQF7	48	K	Septin-type G domain-containing protein	BCIN_08g02770	1	1.71035e-15	168.64	QVLSGK(1)DADDVTNAHVEEGVK	3	0.62625	2
Cellular Component	GO:0032151	4	mitotic septin complex	0.0173123	A0A384JG48	203	K	Bccdc10	Bccdc10	1	3.96406e-06	129.34	IK(1)EEFAFHNLK	3	0.06949	2
Cellular Component	GO:0032151	4	mitotic septin complex	0.0173123	A0A384JG48	17	K	Bccdc10	Bccdc10	1	1.12645e-05	96.052	HAPQPSVFPK(1)SHVGFDSITSQIER	4	-1.0068	1
Cellular Component	GO:0031414	4	N-terminal protein acetyltransferase complex	0.26551	A0A384JXE6	8	K	Bcnat1	Bcnat1	1	1.05369e-05	104.7	PQPLSSK(1)ESSLFR	2	1.0087	1
Cellular Component	GO:0031414	4	N-terminal protein acetyltransferase complex	0.26551	A0A384JXE6	215	K	Bcnat1	Bcnat1	1	0.040029	40.242	ALECLESDGK(1)HNLDR	3	1.8515	1
Cellular Component	GO:0031414	4	N-terminal protein acetyltransferase complex	0.26551	A0A384JXE6	418	K	Bcnat1	Bcnat1	1	0.0215733	50.108	IFK(1)HQGNTQK	3	-0.030125	1
Cellular Component	GO:0031414	4	N-terminal protein acetyltransferase complex	0.26551	A0A384JXE6	101	K	Bcnat1	Bcnat1	1	0.00582287	94.407	AYK(1)FALK	2	-0.51078	2
Cellular Component	GO:0031414	4	N-terminal protein acetyltransferase complex	0.26551	A0A384JXE6	229	K	Bcnat1	Bcnat1	1	0.0026993	85.355	AK(1)YLFELGR	2	0.31708	2
Cellular Component	GO:0031414	4	N-terminal protein acetyltransferase complex	0.26551	A0A384JXE6	329	K	Bcnat1	Bcnat1	1	0.000156379	78.674	GVPSTFANLK(1)HLYADTSK	3	-0.65879	1
Cellular Component	GO:0031414	4	N-terminal protein acetyltransferase complex	0.26551	A0A384JF59	196	K	Bcard1	Bcard1	1	6.73764e-06	111.83	AIEEGK(1)DAEAGEK	2	-2.1396	2
Cellular Component	GO:0031414	4	N-terminal protein acetyltransferase complex	0.26551	A0A384JF59	187	K	Bcard1	Bcard1	1	4.42565e-16	176.23	EQILDEEEGDEGEAVGSAGSAK(1)DVK	3	-0.8613	1
Cellular Component	GO:0005751	4	mitochondrial respiratory chain complex IV	0.0573784	A0A384K3K8	50	K	Cytochrome c oxidase subunit 7A	BCIN_14g02980	1	5.85583e-06	124.12	DAFYAK(1)LEDQR	2	-1.0608	2
Cellular Component	GO:0005751	4	mitochondrial respiratory chain complex IV	0.0573784	A0A384J8Z9	157	K	Bccox6	Bccox6	1	2.3823e-19	241.8	EELGVSLK(1)EDLYPESK	2	1.2592	4
Cellular Component	GO:0005751	4	mitochondrial respiratory chain complex IV	0.0573784	A0A384J8Z9	146	K	Bccox6	Bccox6	1	4.59749e-09	160.81	GQYDQYLEELK(1)PLR	3	0.094849	2
Cellular Component	GO:0005751	4	mitochondrial respiratory chain complex IV	0.0573784	A0A384JQS6	189	K	Bccox4	Bccox4	1	9.49874e-06	135.99	TFADFVK(1)PEYR	2	0.24427	4
Cellular Component	GO:0005751	4	mitochondrial respiratory chain complex IV	0.0573784	A0A384JQS6	45	K	Bccox4	Bccox4	1	0.0209182	63.397	IK(1)TFEEIK	2	0.12282	1
Cellular Component	GO:0005751	4	mitochondrial respiratory chain complex IV	0.0573784	A0A384JQS6	94	K	Bccox4	Bccox4	1	4.96484e-10	136.36	MQGVDIFDMK(1)PLDASR	2	0.012474	3
Cellular Component	GO:0005751	4	mitochondrial respiratory chain complex IV	0.0573784	A0A384K4A4	70	K	Uncharacterized protein	BCIN_15g02110	1	3.43968e-06	179.19	INWAELTLQEK(1)K	2	0.2752	2
Cellular Component	GO:0005751	4	mitochondrial respiratory chain complex IV	0.0573784	A0A384K4A4	118	K	Uncharacterized protein	BCIN_15g02110	1	0.000156578	95.417	SFAK(1)GTPSTMNK	2	0.33878	2
Cellular Component	GO:0000328	5	fungal-type vacuole lumen	0.0625004	A0A384K4Q7	83	K	Bcnpc2	Bcnpc2	1	0.000216444	94.547	LSQK(1)LEEGAYVR	2	-1.4861	2
Cellular Component	GO:0000328	5	fungal-type vacuole lumen	0.0625004	A0A384J5E9	127	K	Aminopeptidase	BCIN_01g05060	1	9.00782e-09	145.43	FTGQLNDK(1)MAGFYR	2	-1.2293	2
Cellular Component	GO:0000328	5	fungal-type vacuole lumen	0.0625004	A0A384J5E9	542	K	Aminopeptidase	BCIN_01g05060	1	2.91869e-15	165.1	EETIQVPADFFK(1)LNADHTSIYR	3	-0.40881	2
Cellular Component	GO:0000328	5	fungal-type vacuole lumen	0.0625004	A0A384J5E9	839	K	Aminopeptidase	BCIN_01g05060	1	0.00408681	146.81	IEEFFSK(1)R	2	-0.17495	2
Cellular Component	GO:0000328	5	fungal-type vacuole lumen	0.0625004	A0A384J5E9	758	K	Aminopeptidase	BCIN_01g05060	0.999834	2.71533e-06	106	AKDPELIK(1)QTLALPFGGEVK	3	0.35514	1
Cellular Component	GO:0000328	5	fungal-type vacuole lumen	0.0625004	A0A384J5E9	859	K	Aminopeptidase	BCIN_01g05060	1	0.00411629	89.08	AK(1)SAWVER	2	0.88549	2
Cellular Component	GO:0000328	5	fungal-type vacuole lumen	0.0625004	A0A384J5E9	43	K	Aminopeptidase	BCIN_01g05060	1	0.000407048	88.021	HYNLTLEPDFK(1)K	3	-0.26444	1
Cellular Component	GO:0000328	5	fungal-type vacuole lumen	0.0625004	A0A384J5E9	490	K	Aminopeptidase	BCIN_01g05060	1	0.00076553	129.47	SIHVK(1)QNR	3	0.093474	2
Cellular Component	GO:0000328	5	fungal-type vacuole lumen	0.0625004	A0A384J5E9	105	K	Aminopeptidase	BCIN_01g05060	1	0.0406173	50.108	VAFK(1)QTIPK	2	-0.076491	2
Cellular Component	GO:0000328	5	fungal-type vacuole lumen	0.0625004	A0A384J5E9	653	K	Aminopeptidase	BCIN_01g05060	1	0.00024086	79.652	ELTSGYAHK(1)FGWEFK	3	-4.164	2
Cellular Component	GO:0000328	5	fungal-type vacuole lumen	0.0625004	A6SAG8	250	K	Leukotriene A-4 hydrolase homolog	BC1G_09514	1	0.00047558	92.247	DTEK(1)FIETIEK	2	-1.1652	1
Cellular Component	GO:0000328	5	fungal-type vacuole lumen	0.0625004	A6SAG8	425	K	Leukotriene A-4 hydrolase homolog	BC1G_09514	1	0.0461859	42.083	FIPHYFTTWK(1)K	3	0.20597	1
Cellular Component	GO:0000328	5	fungal-type vacuole lumen	0.0625004	A6RUD7	492	K	Carboxypeptidase Y homolog A	CPYA	1	0.021261	63.216	DFNAAK(1)TK	2	-1.6189	1
Cellular Component	GO:0000328	5	fungal-type vacuole lumen	0.0625004	A0A384JUH9	149	K	Bcape4	Bcape4	1	1.43602e-05	112.64	DGDGNFVQK(1)LVK	2	1.1334	1
Cellular Component	GO:0000328	5	fungal-type vacuole lumen	0.0625004	A0A384JUH9	403	K	Bcape4	Bcape4	1	5.20539e-05	103.08	GTVIK(1)INANQR	2	0.59387	1
Cellular Component	GO:0000328	5	fungal-type vacuole lumen	0.0625004	A0A384JUH9	398	K	Bcape4	Bcape4	1	0.019864	53.565	YEQDHRPEMNK(1)GTVIK	3	0.1834	1
Cellular Component	GO:0000328	5	fungal-type vacuole lumen	0.0625004	A0A384JUH9	60	K	Bcape4	Bcape4	1	0.00604945	61.52	DNWSTSLQPGGK(1)YYLTR	3	-0.88727	1
Cellular Component	GO:0000328	5	fungal-type vacuole lumen	0.0625004	A0A384JPY4	269	K	Bcser2	Bcser2	1	0.00309809	67.136	GVEWAANAHTEK(1)VK	3	0.49283	2
Cellular Component	GO:0000328	5	fungal-type vacuole lumen	0.0625004	A0A384JPY4	203	K	Bcser2	Bcser2	1	3.66908e-05	78.913	AHWGK(1)TIPSGDADEDGNGHGTHCSGTVAGK	4	0.73404	1
Cellular Component	GO:0000328	5	fungal-type vacuole lumen	0.0625004	A0A384JPY4	278	K	Bcser2	Bcser2	1	9.51986e-05	93.424	GFK(1)GSVANMSLGGGK	2	-0.060159	1
Cellular Component	GO:0000328	5	fungal-type vacuole lumen	0.0625004	A0A384JPY4	257	K	Bcser2	Bcser2	1	1.45826e-06	105.35	SNGSGTMADVVK(1)GVEWAANAHTEK	3	-1.4597	2
Cellular Component	GO:0000328	5	fungal-type vacuole lumen	0.0625004	A0A384JPY4	242	K	Bcser2	Bcser2	1	0.000130363	137.05	ANVYAVK(1)VLR	2	0.1166	5
Cellular Component	GO:0000328	5	fungal-type vacuole lumen	0.0625004	A0A384JPY4	290	K	Bcser2	Bcser2	1	1.46728e-14	161.08	GSVANMSLGGGK(1)SPALDR	2	0.27127	1
Cellular Component	GO:0000788	4	nuclear nucleosome	0.0872533	A0A384JA13	27	K	Histone H2B	BCIN_02g06790	1	0.000663723	93.166	APASK(1)QDAGK	2	1.237	1
Cellular Component	GO:0000788	4	nuclear nucleosome	0.0872533	A0A384JA13	134	K	Histone H2B	BCIN_02g06790	1	0.00209368	79.659	AVTK(1)YSSSTK	2	0.73329	2
Cellular Component	GO:0000788	4	nuclear nucleosome	0.0872533	A0A384JA13	57	K	Histone H2B	BCIN_02g06790	1	0.000152461	95.477	KETYSSYIYK(1)VLK	3	-0.20698	9
Cellular Component	GO:0000788	4	nuclear nucleosome	0.0872533	A0A384JA13	40	K	Histone H2B	BCIN_02g06790	1	0.00163621	92.051	TTTSEGK(1)PR	2	-0.54689	1
Cellular Component	GO:0000788	4	nuclear nucleosome	0.0872533	A0A384JA13	9	K	Histone H2B	BCIN_02g06790	1	0.0201303	59.84	GVASK(1)APAAAK	2	0.26978	1
Cellular Component	GO:0000788	4	nuclear nucleosome	0.0872533	A0A384JA13	122	K	Histone H2B	BCIN_02g06790	1	1.13509e-06	108.47	LILPGELAK(1)HAVSEGTK	2	0.042834	3
Cellular Component	GO:0000788	4	nuclear nucleosome	0.0872533	A0A384JA13	15	K	Histone H2B	BCIN_02g06790	1	0.00117197	75.764	APAAAK(1)APASASK	2	0.492	2
Cellular Component	GO:0000788	4	nuclear nucleosome	0.0872533	A0A384JA13	48	K	Histone H2B	BCIN_02g06790	1	0.000686327	100.88	K(1)ETYSSYIYK	2	0.77245	2
Cellular Component	GO:0000788	4	nuclear nucleosome	0.0872533	A0A384JA13	22	K	Histone H2B	BCIN_02g06790	1	3.72153e-06	156	APASASK(1)APASK	2	0.31668	3
Cellular Component	GO:0000788	4	nuclear nucleosome	0.0872533	A0A384JA13	99	K	Histone H2B	BCIN_02g06790	1	0.0132056	111.69	LAAYNK(1)K	2	-0.26114	3
Cellular Component	GO:0000788	4	nuclear nucleosome	0.0872533	A0A384JA13	93	K	Histone H2B	BCIN_02g06790	1	2.04638e-15	249.69	VATEASK(1)LAAYNK	2	0.27384	4
Cellular Component	GO:0000788	4	nuclear nucleosome	0.0872533	O74268	23	K	Histone H2A	hta1	1	0.000567513	89.44	SSK(1)AGLAFPVGR	2	1.1217	2
Cellular Component	GO:0000788	4	nuclear nucleosome	0.0872533	O74268	15	K	Histone H2A	hta1	1	8.38855e-05	123.96	AGTTK(1)NAQSR	2	0.4179	1
Cellular Component	GO:0000788	4	nuclear nucleosome	0.0872533	A0A384K1U9	123	K	Histone H3	BCIN_13g04410	1	3.87619e-06	154.67	VTIQSK(1)DIQLAR	2	-0.11282	5
Cellular Component	GO:0000788	4	nuclear nucleosome	0.0872533	A0A384K1U9	57	K	Histone H3	BCIN_13g04410	1	0.000102623	129.89	YQK(1)STELLIR	2	0.25775	3
Cellular Component	GO:0000788	4	nuclear nucleosome	0.0872533	A0A384K1U9	24	K	Histone H3	BCIN_13g04410	1	0.00786148	72.038	QLASK(1)AAR	2	0.74	2
Cellular Component	GO:0000788	4	nuclear nucleosome	0.0872533	A0A384K1U9	80	K	Histone H3	BCIN_13g04410	1	6.92485e-06	129	EIAQDFK(1)SDLR	2	-0.61929	4
Cellular Component	GO:0000788	4	nuclear nucleosome	0.0872533	A0A384K1U9	15	K	Histone H3	BCIN_13g04410	1	0.0013665	107.9	STGGK(1)APR	2	3.1917	3
Cellular Component	GO:0000788	4	nuclear nucleosome	0.0872533	A0A384K1A0	92	K	Histone H4	BCIN_13g04420	1	3.43498e-08	155.86	TVTSLDVVYALK(1)R	2	-0.027346	3
Cellular Component	GO:0000788	4	nuclear nucleosome	0.0872533	A0A384K1A0	32	K	Histone H4	BCIN_13g04420	1	9.37557e-06	117.2	DNIQGITK(1)PAIR	2	0.83033	2
Cellular Component	GO:0000788	4	nuclear nucleosome	0.0872533	A0A384K1A0	78	K	Histone H4	BCIN_13g04420	1	3.18565e-05	103.08	DAVTYTEHAK(1)R	3	-0.11334	3
Cellular Component	GO:0016282	5	eukaryotic 43S preinitiation complex	6.63009e-05	A6SJW6	225	K	Eukaryotic translation initiation factor 3 subunit D	BC1G_12797	1	0.0019986	106.68	SFDK(1)QPVK	2	-0.19647	2
Cellular Component	GO:0016282	5	eukaryotic 43S preinitiation complex	6.63009e-05	A6SJW6	542	K	Eukaryotic translation initiation factor 3 subunit D	BC1G_12797	0.999995	1.48494e-05	98.902	YVLVK(1)DPNKPILR	3	0.57086	1
Cellular Component	GO:0016282	5	eukaryotic 43S preinitiation complex	6.63009e-05	A6SJW6	386	K	Eukaryotic translation initiation factor 3 subunit D	BC1G_12797	1	0.000148004	83.758	K(1)FDLSLNDEDPVHLVVR	3	2.3804	2
Cellular Component	GO:0016282	5	eukaryotic 43S preinitiation complex	6.63009e-05	A6SJW6	480	K	Eukaryotic translation initiation factor 3 subunit D	BC1G_12797	1	0.00590076	66.989	ADVMK(1)LGFVSR	2	-0.065994	4
Cellular Component	GO:0016282	5	eukaryotic 43S preinitiation complex	6.63009e-05	A6SJW6	167	K	Eukaryotic translation initiation factor 3 subunit D	BC1G_12797	0.999693	0.00174645	78.548	FGWK(1)DYDKPQR	3	-1.3052	2
Cellular Component	GO:0016282	5	eukaryotic 43S preinitiation complex	6.63009e-05	A6SJW6	431	K	Eukaryotic translation initiation factor 3 subunit D	BC1G_12797	1	0.0156319	44	ALNEFDSK(1)AQGSGGALDWR	3	-0.74551	1
Cellular Component	GO:0016282	5	eukaryotic 43S preinitiation complex	6.63009e-05	A6SJW6	54	K	Eukaryotic translation initiation factor 3 subunit D	BC1G_12797	1	1.83355e-05	103.97	MADWTAEGK(1)DGR	2	0.028678	2
Cellular Component	GO:0016282	5	eukaryotic 43S preinitiation complex	6.63009e-05	A6SJW6	410	K	Eukaryotic translation initiation factor 3 subunit D	BC1G_12797	1	2.20165e-07	122.19	TELDAVSK(1)NAISGEDQFLTVK	3	1.2271	2
Cellular Component	GO:0016282	5	eukaryotic 43S preinitiation complex	6.63009e-05	A0A384JVI2	646	K	Eukaryotic translation initiation factor 3 subunit A	Bcrpg1	1	3.07243e-05	135.99	AAQLQEAEDK(1)R	2	0.1633	2
Cellular Component	GO:0016282	5	eukaryotic 43S preinitiation complex	6.63009e-05	A0A384JVI2	934	K	Eukaryotic translation initiation factor 3 subunit A	Bcrpg1	1	2.10656e-06	120.53	APLALTGAK(1)LGWR	2	-0.33264	2
Cellular Component	GO:0016282	5	eukaryotic 43S preinitiation complex	6.63009e-05	A0A384JVI2	70	K	Eukaryotic translation initiation factor 3 subunit A	Bcrpg1	1	0.000339462	96.229	LAK(1)DALYQYK	2	0.98893	2
Cellular Component	GO:0016282	5	eukaryotic 43S preinitiation complex	6.63009e-05	A0A384JVI2	813	K	Eukaryotic translation initiation factor 3 subunit A	Bcrpg1	1	0.00494905	85.29	DAEK(1)ELEK	2	1.7917	1
Cellular Component	GO:0016282	5	eukaryotic 43S preinitiation complex	6.63009e-05	A0A384JVI2	759	K	Eukaryotic translation initiation factor 3 subunit A	Bcrpg1	1	0.00220069	88.495	DLAAYEK(1)TK	2	1.0383	3
Cellular Component	GO:0016282	5	eukaryotic 43S preinitiation complex	6.63009e-05	A0A384JVI2	494	K	Eukaryotic translation initiation factor 3 subunit A	Bcrpg1	1	6.76219e-07	188.96	ETIEK(1)FIMNGNK	2	0.25651	2
Cellular Component	GO:0016282	5	eukaryotic 43S preinitiation complex	6.63009e-05	A0A384JVI2	995	K	Eukaryotic translation initiation factor 3 subunit A	Bcrpg1	1	3.04651e-06	118.76	APLALAGGK(1)STWR	3	-0.83213	3
Cellular Component	GO:0016282	5	eukaryotic 43S preinitiation complex	6.63009e-05	A0A384JVI2	674	K	Eukaryotic translation initiation factor 3 subunit A	Bcrpg1	1	1.47856e-08	153	KAELQK(1)QIDDLK	2	-0.6232	5
Cellular Component	GO:0016282	5	eukaryotic 43S preinitiation complex	6.63009e-05	A0A384JVI2	653	K	Eukaryotic translation initiation factor 3 subunit A	Bcrpg1	1	0.0148424	103.75	LQAEQK(1)K	2	-0.46043	2
Cellular Component	GO:0016282	5	eukaryotic 43S preinitiation complex	6.63009e-05	A0A384JVI2	873	K	Eukaryotic translation initiation factor 3 subunit A	Bcrpg1	1	0.00013397	137.98	AEFAELK(1)AIR	2	0.52899	4
Cellular Component	GO:0016282	5	eukaryotic 43S preinitiation complex	6.63009e-05	A0A384JVI2	94	K	Eukaryotic translation initiation factor 3 subunit A	Bcrpg1	1	0.00252339	99.283	K(1)FIELAEEK	2	1.1923	2
Cellular Component	GO:0016282	5	eukaryotic 43S preinitiation complex	6.63009e-05	A0A384JVI2	14	K	Eukaryotic translation initiation factor 3 subunit A	Bcrpg1	1	6.93797e-09	147.39	PPPPHQKPENVLK(1)R	4	-0.2065	1
Cellular Component	GO:0016282	5	eukaryotic 43S preinitiation complex	6.63009e-05	A0A384JVI2	396	K	Eukaryotic translation initiation factor 3 subunit A	Bcrpg1	1	0.000386156	94.692	AVLFK(1)DAMSK	2	-0.5271	10
Cellular Component	GO:0016282	5	eukaryotic 43S preinitiation complex	6.63009e-05	A0A384JVI2	602	K	Eukaryotic translation initiation factor 3 subunit A	Bcrpg1	1	0.000469285	85.554	AGADEEHK(1)ETLR	3	0.43376	1
Cellular Component	GO:0016282	5	eukaryotic 43S preinitiation complex	6.63009e-05	A0A384JVI2	1044	K	Eukaryotic translation initiation factor 3 subunit A	Bcrpg1	1	0.00629607	64.121	PAAGGK(1)WVPPHLR	3	-0.49873	2
Cellular Component	GO:0016282	5	eukaryotic 43S preinitiation complex	6.63009e-05	A0A384JVI2	372	K	Eukaryotic translation initiation factor 3 subunit A	Bcrpg1	1	6.0454e-05	118.28	GALVDIDEQK(1)K	2	0.27791	2
Cellular Component	GO:0016282	5	eukaryotic 43S preinitiation complex	6.63009e-05	A0A384JVI2	705	K	Eukaryotic translation initiation factor 3 subunit A	Bcrpg1	1	0.00436832	74.841	AMK(1)LAQLER	2	0.96303	5
Cellular Component	GO:0016282	5	eukaryotic 43S preinitiation complex	6.63009e-05	A0A384JVI2	719	K	Eukaryotic translation initiation factor 3 subunit A	Bcrpg1	1	0.00135542	130.56	NDTNEK(1)LR	2	0.28713	3
Cellular Component	GO:0016282	5	eukaryotic 43S preinitiation complex	6.63009e-05	A0A384J4H5	165	K	SUI1 domain-containing protein	BCIN_01g02050	1	0.026722	63.563	TIK(1)VHGF	2	-0.2032	1
Cellular Component	GO:0016282	5	eukaryotic 43S preinitiation complex	6.63009e-05	A0A384J4H5	80	K	SUI1 domain-containing protein	BCIN_01g02050	1	5.30561e-29	206.85	VFDPFAEADEEPGDQK(1)AAEYIHIR	3	-1.8207	3
Cellular Component	GO:0016282	5	eukaryotic 43S preinitiation complex	6.63009e-05	A6S043	191	K	Eukaryotic translation initiation factor 3 subunit C	nip1	1	0.000981013	82.954	EHQK(1)DIDSFR	3	-0.56957	1
Cellular Component	GO:0016282	5	eukaryotic 43S preinitiation complex	6.63009e-05	A6S043	276	K	Eukaryotic translation initiation factor 3 subunit C	nip1	1	0.00749952	68.536	NEQIK(1)IMEK	2	0.26873	1
Cellular Component	GO:0016282	5	eukaryotic 43S preinitiation complex	6.63009e-05	A6S043	241	K	Eukaryotic translation initiation factor 3 subunit C	nip1	1	3.77932e-07	119.48	SSAAQDVAADDDDEGWGTVGK(1)GGR	3	2.1007	1
Cellular Component	GO:0016282	5	eukaryotic 43S preinitiation complex	6.63009e-05	A6S043	648	K	Eukaryotic translation initiation factor 3 subunit C	nip1	1	0.0113736	75.213	VISK(1)TYR	2	-0.79192	1
Cellular Component	GO:0016282	5	eukaryotic 43S preinitiation complex	6.63009e-05	A6S043	686	K	Eukaryotic translation initiation factor 3 subunit C	nip1	1	0.00215856	106.42	ALAQGEWK(1)R	2	-2.7862	2
Cellular Component	GO:0016282	5	eukaryotic 43S preinitiation complex	6.63009e-05	A6S043	140	K	Eukaryotic translation initiation factor 3 subunit C	nip1	1	2.715e-06	119.39	LLQSGTIPK(1)VYIK	2	-0.15323	2
Cellular Component	GO:0016282	5	eukaryotic 43S preinitiation complex	6.63009e-05	A6RUL1	267	K	Eukaryotic translation initiation factor 3 subunit I	tif34	1	0.02535	64.207	QGK(1)FEAR	2	0.51845	1
Cellular Component	GO:0016282	5	eukaryotic 43S preinitiation complex	6.63009e-05	A6RUL1	211	K	Eukaryotic translation initiation factor 3 subunit I	tif34	1	0.000149637	112.13	TYFITASK(1)DK	2	-0.097505	3
Cellular Component	GO:0016282	5	eukaryotic 43S preinitiation complex	6.63009e-05	A6RUL1	243	K	Eukaryotic translation initiation factor 3 subunit I	tif34	1	0.0460122	58.635	TYVTDTPLNSASITPK(1)K	2	-2.1417	1
Cellular Component	GO:0016282	5	eukaryotic 43S preinitiation complex	6.63009e-05	A6RUL1	88	K	Eukaryotic translation initiation factor 3 subunit I	tif34	1	2.39034e-06	133.32	CLK(1)TWDFNTAVK	2	0.13101	1
Cellular Component	GO:0016282	5	eukaryotic 43S preinitiation complex	6.63009e-05	A6RUL1	216	K	Eukaryotic translation initiation factor 3 subunit I	tif34	1	0.012409	67.897	TAK(1)LVNAR	2	-2.6761	1
Cellular Component	GO:0016282	5	eukaryotic 43S preinitiation complex	6.63009e-05	A6RUL1	275	K	Eukaryotic translation initiation factor 3 subunit I	tif34	1	1.70178e-05	98.105	FYHK(1)IFEEEIGR	3	0.13932	2
Cellular Component	GO:0016282	5	eukaryotic 43S preinitiation complex	6.63009e-05	A6RUL1	82	K	Eukaryotic translation initiation factor 3 subunit I	tif34	1	0.00405583	89.355	LWDVK(1)TGK	2	0.63937	3
Cellular Component	GO:0016282	5	eukaryotic 43S preinitiation complex	6.63009e-05	A6RUL1	301	K	Eukaryotic translation initiation factor 3 subunit I	tif34	1	1.96196e-30	211.18	GHFGPLNTVAVDPNGK(1)GYASGGEDGYVR	3	0.38207	1
Cellular Component	GO:0016282	5	eukaryotic 43S preinitiation complex	6.63009e-05	A0A384JTZ4	104	K	Bctif11	Bctif11	1	0.0261735	54.951	SLK(1)AYGELPESAK	2	-0.63088	1
Cellular Component	GO:0016282	5	eukaryotic 43S preinitiation complex	6.63009e-05	A0A384JTZ4	88	K	Bctif11	Bctif11	1	4.22141e-06	151.7	DYQDEK(1)GDVILK	2	0.2245	3
Cellular Component	GO:0016282	5	eukaryotic 43S preinitiation complex	6.63009e-05	A0A384JTZ4	29	K	Bctif11	Bctif11	1	9.6885e-25	266.17	ELTFK(1)EEGQEYAQVIK	2	1.6275	2
Cellular Component	GO:0016282	5	eukaryotic 43S preinitiation complex	6.63009e-05	A6SM77	189	K	Eukaryotic translation initiation factor 3 subunit E	int6	1	6.07083e-10	137.27	VLSTDDDK(1)VTAATWGK	2	0.83804	1
Cellular Component	GO:0016282	5	eukaryotic 43S preinitiation complex	6.63009e-05	A6SM77	437	K	Eukaryotic translation initiation factor 3 subunit E	int6	1	0.00328627	83.364	TK(1)GGFFR	2	-0.19636	1
Cellular Component	GO:0016282	5	eukaryotic 43S preinitiation complex	6.63009e-05	A6SM77	310	K	Eukaryotic translation initiation factor 3 subunit E	int6	1	3.65287e-07	112.82	IVK(1)QENYEYSDPVTDFIK	3	1.0126	1
Cellular Component	GO:0016282	5	eukaryotic 43S preinitiation complex	6.63009e-05	A6SM77	228	K	Eukaryotic translation initiation factor 3 subunit E	int6	1	0.0125892	58.132	LFNK(1)PLAQLHHR	3	3.2493	1
Cellular Component	GO:0016282	5	eukaryotic 43S preinitiation complex	6.63009e-05	A6SM77	68	K	Eukaryotic translation initiation factor 3 subunit E	int6	1	0.00590753	94.114	AK(1)FELLK	2	-0.013628	4
Cellular Component	GO:0016282	5	eukaryotic 43S preinitiation complex	6.63009e-05	A6SM77	415	K	Eukaryotic translation initiation factor 3 subunit E	int6	1	1.09058e-10	147.22	IDYK(1)EGTVVMNHPPSSVYQQVIER	3	0.61711	3
Cellular Component	GO:0016282	5	eukaryotic 43S preinitiation complex	6.63009e-05	A6SM77	300	K	Eukaryotic translation initiation factor 3 subunit E	int6	1	2.68164e-05	180.67	NTGQYQK(1)QLK	2	-0.10544	2
Cellular Component	GO:0016282	5	eukaryotic 43S preinitiation complex	6.63009e-05	A6RQZ9	174	K	Eukaryotic translation initiation factor 3 subunit H	BC1G_03240	1	5.6093e-06	132.44	ESK(1)FTTENMQK	2	0.56808	5
Cellular Component	GO:0016282	5	eukaryotic 43S preinitiation complex	6.63009e-05	A6RQZ9	292	K	Eukaryotic translation initiation factor 3 subunit H	BC1G_03240	1	0.0109011	76.847	VTAWK(1)AK	2	-0.13157	3
Cellular Component	GO:0016282	5	eukaryotic 43S preinitiation complex	6.63009e-05	A6RQZ9	171	K	Eukaryotic translation initiation factor 3 subunit H	BC1G_03240	1	4.92226e-06	115.24	LSPTFMAAYK(1)ESK	2	0.39896	4
Cellular Component	GO:0016282	5	eukaryotic 43S preinitiation complex	6.63009e-05	A6SFQ6	697	K	Eukaryotic translation initiation factor 3 subunit B	prt1	1	0.0299582	54.199	ANMEEDVK(1)ADR	2	-0.35047	1
Cellular Component	GO:0016282	5	eukaryotic 43S preinitiation complex	6.63009e-05	A6SFQ6	646	K	Eukaryotic translation initiation factor 3 subunit B	prt1	1	0.0454077	54.787	EEQK(1)QIR	2	-1.0135	1
Cellular Component	GO:0016282	5	eukaryotic 43S preinitiation complex	6.63009e-05	A6SFQ6	628	K	Eukaryotic translation initiation factor 3 subunit B	prt1	1	0.0044187	106.42	FK(1)QWLWR	2	0.036797	3
Cellular Component	GO:0016282	5	eukaryotic 43S preinitiation complex	6.63009e-05	A6SFQ6	324	K	Eukaryotic translation initiation factor 3 subunit B	prt1	1	0.00274574	73.499	WSSDDK(1)YVAR	2	1.006	2
Cellular Component	GO:0016282	5	eukaryotic 43S preinitiation complex	6.63009e-05	A6SFQ6	514	K	Eukaryotic translation initiation factor 3 subunit B	prt1	1	0.00113415	73.499	GNGVGNFK(1)HIR	3	0.55576	1
Cellular Component	GO:0016282	5	eukaryotic 43S preinitiation complex	6.63009e-05	A6SFQ6	318	K	Eukaryotic translation initiation factor 3 subunit B	prt1	1	0.000121013	95.264	IQWPAFK(1)WSSDDK	2	-2.8748	3
Cellular Component	GO:0016282	5	eukaryotic 43S preinitiation complex	6.63009e-05	A6SFQ6	473	K	Eukaryotic translation initiation factor 3 subunit B	prt1	1	3.40318e-09	171.81	DTVINFAWEPK(1)GDR	2	-3.1774	2
Cellular Component	GO:0016282	5	eukaryotic 43S preinitiation complex	6.63009e-05	A6SFQ6	615	K	Eukaryotic translation initiation factor 3 subunit B	prt1	1	0.000187553	75.548	HTMENGYHLYDFK(1)GEQLR	3	-0.61894	3
Cellular Component	GO:0016282	5	eukaryotic 43S preinitiation complex	6.63009e-05	A6SFQ6	123	K	Eukaryotic translation initiation factor 3 subunit B	prt1	1	0.000489245	117.7	VNK(1)LTDIDR	2	0.50889	3
Cellular Component	GO:0016282	5	eukaryotic 43S preinitiation complex	6.63009e-05	A6SFQ6	185	K	Eukaryotic translation initiation factor 3 subunit B	prt1	1	6.15322e-07	104.88	VQVLWNNEK(1)DAPESIVDR	3	-0.41428	2
Cellular Component	GO:0016282	5	eukaryotic 43S preinitiation complex	6.63009e-05	A6SFQ6	60	K	Eukaryotic translation initiation factor 3 subunit B	prt1	1	0.00392342	114.19	LIK(1)FLLR	2	-0.034171	2
Cellular Component	GO:0016282	5	eukaryotic 43S preinitiation complex	6.63009e-05	A6SFQ6	657	K	Eukaryotic translation initiation factor 3 subunit B	prt1	1	1.15608e-08	151.66	EYSK(1)VFDQEDADR	2	-0.10699	2
Cellular Component	GO:0016282	5	eukaryotic 43S preinitiation complex	6.63009e-05	A6SFQ6	173	K	Eukaryotic translation initiation factor 3 subunit B	prt1	1	0.000146017	141.08	DQFVMYK(1)DDR	2	-0.40505	5
Cellular Component	GO:0016282	5	eukaryotic 43S preinitiation complex	6.63009e-05	A6SFQ6	151	K	Eukaryotic translation initiation factor 3 subunit B	prt1	1	1.67471e-05	113.22	IEEFTEK(1)EHLR	3	-0.1261	3
Cellular Component	GO:0016282	5	eukaryotic 43S preinitiation complex	6.63009e-05	A6SFQ6	73	K	Eukaryotic translation initiation factor 3 subunit B	prt1	1	0.00204888	108.57	LDSVGQTK(1)K	2	1.1366	1
Cellular Component	GO:0016282	5	eukaryotic 43S preinitiation complex	6.63009e-05	A6SFQ6	642	K	Eukaryotic translation initiation factor 3 subunit B	prt1	1	0.00152731	71.513	PRPPTLLSK(1)EEQK	3	0.014481	2
Cellular Component	GO:0016282	5	eukaryotic 43S preinitiation complex	6.63009e-05	A0A384J724	370	K	Eukaryotic translation initiation factor 3 subunit M	BCIN_01g09560	1	0.000392976	123.79	LDQWK(1)ESLR	2	0.40376	4
Cellular Component	GO:0016282	5	eukaryotic 43S preinitiation complex	6.63009e-05	A0A384J724	198	K	Eukaryotic translation initiation factor 3 subunit M	BCIN_01g09560	1	0.00486435	85.676	TFDGK(1)DEK	2	0.0089501	2
Cellular Component	GO:0016282	5	eukaryotic 43S preinitiation complex	6.63009e-05	A0A384J724	275	K	Eukaryotic translation initiation factor 3 subunit M	BCIN_01g09560	1	4.66842e-37	266.09	ELEDYNDFQDEHDGFVEK(1)ENLDNSK	3	-0.53291	3
Cellular Component	GO:0016282	5	eukaryotic 43S preinitiation complex	6.63009e-05	A6SGN8	201	K	Eukaryotic translation initiation factor 3 subunit G	tif35	1	0.0219696	59.35	MGGGK(1)FER	2	-0.60297	1
Cellular Component	GO:0016282	5	eukaryotic 43S preinitiation complex	6.63009e-05	A6SGN8	142	K	Eukaryotic translation initiation factor 3 subunit G	tif35	1	0.000117401	92.039	ICSGEHFTAK(1)CPFK	3	-0.81533	2
Cellular Component	GO:0016282	5	eukaryotic 43S preinitiation complex	6.63009e-05	A6SGN8	111	K	Eukaryotic translation initiation factor 3 subunit G	tif35	1	1.44893e-05	97.273	DAK(1)EEVSDAGAMK	2	0.4117	3
Cellular Component	GO:0016282	5	eukaryotic 43S preinitiation complex	6.63009e-05	A6SGN8	275	K	Eukaryotic translation initiation factor 3 subunit G	tif35	1	0.000168127	93.345	MDGYGFK(1)HLILR	3	0.049471	4
Cellular Component	GO:0016282	5	eukaryotic 43S preinitiation complex	6.63009e-05	A6SGN8	76	K	Eukaryotic translation initiation factor 3 subunit G	tif35	1	0.000537079	94.363	SWGK(1)FGLSQK	2	-0.50004	3
Cellular Component	GO:0016282	5	eukaryotic 43S preinitiation complex	6.63009e-05	A6SGN8	121	K	Eukaryotic translation initiation factor 3 subunit G	tif35	1	1.46562e-05	108.35	EEVSDAGAMK(1)NK	2	-3.0449	2
Cellular Component	GO:0016282	5	eukaryotic 43S preinitiation complex	6.63009e-05	A0A384J773	158	K	Bcgcd11	Bcgcd11	1	5.46251e-06	125.03	SEK(1)EVDPPCER	2	-0.075607	3
Cellular Component	GO:0016282	5	eukaryotic 43S preinitiation complex	6.63009e-05	A0A384J773	119	K	Bcgcd11	Bcgcd11	1	0.00359064	119.41	FK(1)NELER	2	-0.42336	3
Cellular Component	GO:0016282	5	eukaryotic 43S preinitiation complex	6.63009e-05	A0A384J773	233	K	Bcgcd11	Bcgcd11	1	8.8583e-05	123.11	LDK(1)VIILQNK	2	0.3142	2
Cellular Component	GO:0016282	5	eukaryotic 43S preinitiation complex	6.63009e-05	A0A384J773	70	K	Bcgcd11	Bcgcd11	1	1.38409e-09	127.54	EPAPAIVRPTLPPQTEPK(1)DLDVK	3	0.75927	6
Cellular Component	GO:0016282	5	eukaryotic 43S preinitiation complex	6.63009e-05	A0A384J773	129	K	Bcgcd11	Bcgcd11	1	0.0375837	49.28	NITIK(1)LGYANAK	2	0.45691	1
Cellular Component	GO:0016282	5	eukaryotic 43S preinitiation complex	6.63009e-05	A0A384J773	108	K	Bcgcd11	Bcgcd11	1	1.88568e-08	127.66	STVVK(1)AISGVQTVR	2	-0.95196	2
Cellular Component	GO:0016282	5	eukaryotic 43S preinitiation complex	6.63009e-05	A0A384J773	258	K	Bcgcd11	Bcgcd11	1	0.000318572	70.197	EEGANQHYQSILK(1)FIR	3	-2.4474	3
Cellular Component	GO:0016282	5	eukaryotic 43S preinitiation complex	6.63009e-05	A0A384K328	147	K	Bcsui3	Bcsui3	1	2.92921e-10	141.36	AAEETPVDDGDMIK(1)GTGIWAHDETK	3	-1.0432	2
Cellular Component	GO:0016282	5	eukaryotic 43S preinitiation complex	6.63009e-05	A0A384K328	251	K	Bcsui3	Bcsui3	1	8.24724e-06	168.3	FQQK(1)QIENVLR	2	0.63129	2
Cellular Component	GO:0016282	5	eukaryotic 43S preinitiation complex	6.63009e-05	A0A384K328	189	K	Bcsui3	Bcsui3	1	0.0021241	72.2	SYK(1)IPPPQCLR	2	0.00088061	3
Cellular Component	GO:0016282	5	eukaryotic 43S preinitiation complex	6.63009e-05	A0A384K328	58	K	Bcsui3	Bcsui3	1	8.14987e-16	167.62	DTAQSHSPSNGDDATATK(1)EDDGLGDLSLMK	3	-1.0189	2
Cellular Component	GO:0016282	5	eukaryotic 43S preinitiation complex	6.63009e-05	A0A384K328	176	K	Bcsui3	Bcsui3	1	8.98575e-11	135.09	FFTLLAAK(1)NPDHASSGSK	3	0.16585	3
Cellular Component	GO:0033178	3	proton-transporting two-sector ATPase complex, catalytic domain	0.000170738	A0A384K3Z3	128	K	ATP synthase subunit alpha	Bcatp1	1	0.00654402	69.275	LVK(1)EGETVK	2	-0.024943	3
Cellular Component	GO:0033178	3	proton-transporting two-sector ATPase complex, catalytic domain	0.000170738	A0A384K3Z3	426	K	ATP synthase subunit alpha	Bcatp1	1	1.06059e-05	138.99	VGSAAQLK(1)AMK	2	-0.1022	4
Cellular Component	GO:0033178	3	proton-transporting two-sector ATPase complex, catalytic domain	0.000170738	A0A384K3Z3	307	K	ATP synthase subunit alpha	Bcatp1	1	6.93061e-05	92.264	DNGK(1)HALIIFDDLSK	3	-0.45969	2
Cellular Component	GO:0033178	3	proton-transporting two-sector ATPase complex, catalytic domain	0.000170738	A0A384K3Z3	263	K	ATP synthase subunit alpha	Bcatp1	1	0.00336837	66.893	STVAQLVK(1)TLEENDAMK	3	0.96987	1
Cellular Component	GO:0033178	3	proton-transporting two-sector ATPase complex, catalytic domain	0.000170738	A0A384K3Z3	429	K	ATP synthase subunit alpha	Bcatp1	1	0.00121519	84.507	AMK(1)QVAGSLK	2	-0.73971	3
Cellular Component	GO:0033178	3	proton-transporting two-sector ATPase complex, catalytic domain	0.000170738	A0A384K3Z3	163	K	ATP synthase subunit alpha	Bcatp1	1	0.000398624	78.249	VIDALGNPIDGK(1)GPIK	2	-0.63387	1
Cellular Component	GO:0033178	3	proton-transporting two-sector ATPase complex, catalytic domain	0.000170738	A0A384K3Z3	356	K	ATP synthase subunit alpha	Bcatp1	1	0.0107751	77.282	AAK(1)MNDK	2	-1.5689	1
Cellular Component	GO:0033178	3	proton-transporting two-sector ATPase complex, catalytic domain	0.000170738	A0A384K3Z3	536	K	ATP synthase subunit alpha	Bcatp1	1	1.02899e-15	176.1	EGALSK(1)DLEAK	2	0.27014	4
Cellular Component	GO:0033178	3	proton-transporting two-sector ATPase complex, catalytic domain	0.000170738	A0A384K3Z3	551	K	ATP synthase subunit alpha	Bcatp1	1	4.93206e-05	113.54	LKDVVTSFTK(1)SFV	2	0.086266	4
Cellular Component	GO:0033178	3	proton-transporting two-sector ATPase complex, catalytic domain	0.000170738	A0A384K3Z3	232	K	ATP synthase subunit alpha	Bcatp1	1	1.37874e-08	180.47	TAVALDAMLNQK(1)R	2	0.57736	5
Cellular Component	GO:0033178	3	proton-transporting two-sector ATPase complex, catalytic domain	0.000170738	A0A384K3Z3	177	K	ATP synthase subunit alpha	Bcatp1	1	0.00128161	82.445	AQLK(1)APGILPR	2	-0.35079	2
Cellular Component	GO:0033178	3	proton-transporting two-sector ATPase complex, catalytic domain	0.000170738	A0A384K3Z3	318	K	ATP synthase subunit alpha	Bcatp1	1	3.92682e-05	93.424	HALIIFDDLSK(1)QAVAYR	3	2.9927	1
Cellular Component	GO:0033178	3	proton-transporting two-sector ATPase complex, catalytic domain	0.000170738	A0A384K3Z3	541	K	ATP synthase subunit alpha	Bcatp1	1	0.0102448	79.116	DLEAK(1)LK	2	0.48465	3
Cellular Component	GO:0033178	3	proton-transporting two-sector ATPase complex, catalytic domain	0.000170738	A0A384K3Z3	242	K	ATP synthase subunit alpha	Bcatp1	1	0.000535268	146.11	WNDGNDETK(1)K	2	0.20401	3
Cellular Component	GO:0033178	3	proton-transporting two-sector ATPase complex, catalytic domain	0.000170738	A0A384JN65	52	K	ATP synthase subunit gamma	Bcatp3	1	0.00057579	86.803	ITNTMK(1)IVASTK	2	-0.35883	3
Cellular Component	GO:0033178	3	proton-transporting two-sector ATPase complex, catalytic domain	0.000170738	A0A384JN65	146	K	ATP synthase subunit gamma	Bcatp3	1	1.28825e-09	131.61	SSGK(1)NIVMSFAGVGK	2	-0.087853	2
Cellular Component	GO:0033178	3	proton-transporting two-sector ATPase complex, catalytic domain	0.000170738	A0A384JN65	86	K	ATP synthase subunit gamma	Bcatp3	1	6.82367e-10	131.82	SYGESSNSVFEHAETK(1)ALESDK	3	-0.26891	4
Cellular Component	GO:0033178	3	proton-transporting two-sector ATPase complex, catalytic domain	0.000170738	A0A384JN65	58	K	ATP synthase subunit gamma	Bcatp3	1	0.00080726	97.565	IVASTK(1)LTR	2	-0.030659	3
Cellular Component	GO:0033178	3	proton-transporting two-sector ATPase complex, catalytic domain	0.000170738	A0A384JVG5	136	K	Bcatp16	Bcatp16	1	6.68052e-10	129.08	SQIAEAQK(1)IAGGSGSEQDIAEAK	3	-0.46142	1
Cellular Component	GO:0033178	3	proton-transporting two-sector ATPase complex, catalytic domain	0.000170738	A0A384JVG5	36	K	Bcatp16	Bcatp16	1	0.0197239	47.639	IK(1)LSLALPHQSVYR	3	1.9166	1
Cellular Component	GO:0033178	3	proton-transporting two-sector ATPase complex, catalytic domain	0.000170738	A0A384JF14	240	K	Bcvma1	Bcvma1	1	0.00217506	101.54	IAEK(1)GSYK	2	-0.52565	1
Cellular Component	GO:0033178	3	proton-transporting two-sector ATPase complex, catalytic domain	0.000170738	A0A384JF14	521	K	Bcvma1	Bcvma1	1	0.00294364	67.252	YTTVLDK(1)YYEK	2	-3.8527	1
Cellular Component	GO:0033178	3	proton-transporting two-sector ATPase complex, catalytic domain	0.000170738	A0A384JF14	621	K	Bcvma1	Bcvma1	1	4.47412e-06	121.68	AVAQGQSWAK(1)VR	2	0.15007	2
Cellular Component	GO:0033178	3	proton-transporting two-sector ATPase complex, catalytic domain	0.000170738	A0A384JF14	244	K	Bcvma1	Bcvma1	1	0.00651853	78.149	GSYK(1)VDQK	2	-0.39046	2
Cellular Component	GO:0033178	3	proton-transporting two-sector ATPase complex, catalytic domain	0.000170738	A0A384JF14	278	K	Bcvma1	Bcvma1	0.999455	0.0226097	53.21	PTTEK(0.999)LAADK(0.001)PFIVGQR	3	0.81342	1
Cellular Component	GO:0033178	3	proton-transporting two-sector ATPase complex, catalytic domain	0.000170738	A0A384JF14	637	K	Bcvma1	Bcvma1	1	5.93392e-06	109.99	SMK(1)FEVPSEGEEK	2	-0.95676	1
Cellular Component	GO:0033178	3	proton-transporting two-sector ATPase complex, catalytic domain	0.000170738	A0A384JF14	525	K	Bcvma1	Bcvma1	1	2.31707e-05	116.24	YYEK(1)DFPEFPR	2	-1.2733	2
Cellular Component	GO:0033178	3	proton-transporting two-sector ATPase complex, catalytic domain	0.000170738	A0A384JF14	195	K	Bcvma1	Bcvma1	1	0.00442812	74.464	DWDFK(1)PIMK	2	0.42853	2
Cellular Component	GO:0033178	3	proton-transporting two-sector ATPase complex, catalytic domain	0.000170738	A0A384JVV7	144	K	V-type proton ATPase subunit C	Bcvma5	1	6.225e-05	169.77	GK(1)MNQYNQVK	2	-3.8642	5
Cellular Component	GO:0033178	3	proton-transporting two-sector ATPase complex, catalytic domain	0.000170738	A0A384JVV7	263	K	V-type proton ATPase subunit C	Bcvma5	1	0.00016872	108.7	YVEGGK(1)EVER	2	1.1045	3
Cellular Component	GO:0033178	3	proton-transporting two-sector ATPase complex, catalytic domain	0.000170738	A0A384K4A0	501	K	ATP synthase subunit beta	Bcatp2	1	0.000859903	91.313	GEK(1)ILADLEK	2	2.3717	7
Cellular Component	GO:0033178	3	proton-transporting two-sector ATPase complex, catalytic domain	0.000170738	A0A384K4A0	182	K	ATP synthase subunit beta	Bcatp2	1	0.000865525	74.987	GGK(1)IGLFGGAGVGK	2	-1.5272	3
Cellular Component	GO:0033178	3	proton-transporting two-sector ATPase complex, catalytic domain	0.000170738	A0A384K4A0	383	K	ATP synthase subunit beta	Bcatp2	1	8.76066e-11	143.99	GISELGIYPAVDPLDSK(1)SR	3	-0.41211	3
Cellular Component	GO:0033178	3	proton-transporting two-sector ATPase complex, catalytic domain	0.000170738	A0A384K4A0	140	K	ATP synthase subunit beta	Bcatp2	1	0.0231379	65.246	GPIK(1)CDK	2	0.196	2
Cellular Component	GO:0033178	3	proton-transporting two-sector ATPase complex, catalytic domain	0.000170738	A0A384K329	68	K	V-type proton ATPase subunit G	Bcvma10	1	0.000545822	87.184	FEAEHTSGNK(1)K	3	0.79218	1
Cellular Component	GO:0033178	3	proton-transporting two-sector ATPase complex, catalytic domain	0.000170738	A0A384JTY6	84	K	Bcvma4	Bcvma4	1	0.00730105	89.296	LK(1)VLSAR	2	0.54763	1
Cellular Component	GO:0033178	3	proton-transporting two-sector ATPase complex, catalytic domain	0.000170738	A0A384JTY6	155	K	Bcvma4	Bcvma4	1	0.000162644	109.79	AIEEAQK(1)VYK	2	-1.2849	2
Cellular Component	GO:0033178	3	proton-transporting two-sector ATPase complex, catalytic domain	0.000170738	A0A384JTY6	61	K	Bcvma4	Bcvma4	1	1.29408e-14	239.61	QETSSIDTQYEK(1)K	2	-0.69549	1
Cellular Component	GO:0033178	3	proton-transporting two-sector ATPase complex, catalytic domain	0.000170738	A0A384JTY6	113	K	Bcvma4	Bcvma4	1	0.00643784	78.516	GK(1)YTEILK	2	-2.1825	2
Cellular Component	GO:0033178	3	proton-transporting two-sector ATPase complex, catalytic domain	0.000170738	A0A384JFX6	384	K	Vacuolar proton pump subunit B	Bcvma2	1	0.0122676	66.056	SAIGEK(1)LTR	2	-0.72946	3
Cellular Component	GO:0033178	3	proton-transporting two-sector ATPase complex, catalytic domain	0.000170738	A0A384JFX6	400	K	Vacuolar proton pump subunit B	Bcvma2	1	0.000184069	78.95	DHGDVSNQLYAK(1)YAIGR	3	-1.4764	1
Cellular Component	GO:0033178	3	proton-transporting two-sector ATPase complex, catalytic domain	0.000170738	A0A384JFX6	79	K	Vacuolar proton pump subunit B	Bcvma2	1	1.3951e-06	98.281	AVVQVFEGTHGIDVK(1)K	3	1.7549	1
Cellular Component	GO:0000235	5	astral microtubule	0.205979	A0A384J6L5	324	K	Tubulin beta chain	BctubA	1	3.47528e-08	152.38	VSMK(1)EVEDQMR	2	-0.84206	10
Cellular Component	GO:0000235	5	astral microtubule	0.205979	A0A384J6L5	379	K	Tubulin beta chain	BctubA	1	3.89474e-12	146.88	MSSTFVGNSTSIQELFK(1)R	2	0.37561	6
Cellular Component	GO:0000235	5	astral microtubule	0.205979	A0A384J6L5	58	K	Tubulin beta chain	BctubA	1	2.42141e-14	201.16	MNVYFNEASGNK(1)YVPR	2	0.024013	2
Cellular Component	GO:0000235	5	astral microtubule	0.205979	A0A384J6L5	297	K	Tubulin beta chain	BctubA	1	6.15675e-22	188.98	AVTVPELTQQMYDPK(1)NMMAASDFR	3	-1.7338	5
Cellular Component	GO:0000235	5	astral microtubule	0.205979	A0A384J7P6	401	K	Tubulin alpha chain	BCIN_02g00900	1	0.0070675	101.25	FDLMYSK(1)R	2	-0.040717	5
Cellular Component	GO:0000235	5	astral microtubule	0.205979	A0A384J7P6	60	K	Tubulin alpha chain	BCIN_02g00900	1	1.78553e-15	169.85	AADPDQGFSTFFSETGQGK(1)YVPR	3	-0.62138	2
Cellular Component	GO:0000235	5	astral microtubule	0.205979	A0A384J7P6	96	K	Tubulin alpha chain	BCIN_02g00900	1	7.14087e-22	208.87	NLFHPEQMITGK(1)EDASNNYAR	3	-0.69712	9
Cellular Component	GO:0000235	5	astral microtubule	0.205979	A0A384JVL7	192	K	Bcbim1	Bcbim1	1	0.0012565	148.04	DFYFSK(1)LR	2	-0.35921	4
Cellular Component	GO:0031429	3	box H/ACA snoRNP complex	0.0588748	A0A384K468	197	K	Ribonucloprotein	BCIN_14g04850	1	5.79976e-05	100.38	AEK(1)IEGEEEFK	2	-0.18634	1
Cellular Component	GO:0031429	3	box H/ACA snoRNP complex	0.0588748	A0A384K468	205	K	Ribonucloprotein	BCIN_14g04850	1	1.90704e-06	128.54	IEGEEEFK(1)EVYK	2	-0.51374	1
Cellular Component	GO:0031429	3	box H/ACA snoRNP complex	0.0588748	A0A384K6Y1	182	K	Bccbf5	Bccbf5	1	4.26275e-06	100.11	TIHESK(1)LYEFDNDR	3	-0.19329	2
Cellular Component	GO:0031429	3	box H/ACA snoRNP complex	0.0588748	A0A384K6Y1	379	K	Bccbf5	Bccbf5	1	0.000417382	87.519	LDK(1)YGRPNEATPAK	3	0.25059	1
Cellular Component	GO:0031429	3	box H/ACA snoRNP complex	0.0588748	A0A384K6Y1	454	K	Bccbf5	Bccbf5	1	1.56205e-05	100.38	HDGETAEEK(1)AER	3	0.24396	1
Cellular Component	GO:0031429	3	box H/ACA snoRNP complex	0.0588748	A6SDR8	125	K	H/ACA ribonucleoprotein complex subunit GAR1	GAR1	1	0.000629085	85.837	FYIGGDK(1)LLPLEK	2	1.5131	1
Cellular Component	GO:0005775	4	vacuolar lumen	0.083583	A0A384K4Q7	83	K	Bcnpc2	Bcnpc2	1	0.000216444	94.547	LSQK(1)LEEGAYVR	2	-1.4861	2
Cellular Component	GO:0005775	4	vacuolar lumen	0.083583	A0A384J5E9	127	K	Aminopeptidase	BCIN_01g05060	1	9.00782e-09	145.43	FTGQLNDK(1)MAGFYR	2	-1.2293	2
Cellular Component	GO:0005775	4	vacuolar lumen	0.083583	A0A384J5E9	542	K	Aminopeptidase	BCIN_01g05060	1	2.91869e-15	165.1	EETIQVPADFFK(1)LNADHTSIYR	3	-0.40881	2
Cellular Component	GO:0005775	4	vacuolar lumen	0.083583	A0A384J5E9	839	K	Aminopeptidase	BCIN_01g05060	1	0.00408681	146.81	IEEFFSK(1)R	2	-0.17495	2
Cellular Component	GO:0005775	4	vacuolar lumen	0.083583	A0A384J5E9	758	K	Aminopeptidase	BCIN_01g05060	0.999834	2.71533e-06	106	AKDPELIK(1)QTLALPFGGEVK	3	0.35514	1
Cellular Component	GO:0005775	4	vacuolar lumen	0.083583	A0A384J5E9	859	K	Aminopeptidase	BCIN_01g05060	1	0.00411629	89.08	AK(1)SAWVER	2	0.88549	2
Cellular Component	GO:0005775	4	vacuolar lumen	0.083583	A0A384J5E9	43	K	Aminopeptidase	BCIN_01g05060	1	0.000407048	88.021	HYNLTLEPDFK(1)K	3	-0.26444	1
Cellular Component	GO:0005775	4	vacuolar lumen	0.083583	A0A384J5E9	490	K	Aminopeptidase	BCIN_01g05060	1	0.00076553	129.47	SIHVK(1)QNR	3	0.093474	2
Cellular Component	GO:0005775	4	vacuolar lumen	0.083583	A0A384J5E9	105	K	Aminopeptidase	BCIN_01g05060	1	0.0406173	50.108	VAFK(1)QTIPK	2	-0.076491	2
Cellular Component	GO:0005775	4	vacuolar lumen	0.083583	A0A384J5E9	653	K	Aminopeptidase	BCIN_01g05060	1	0.00024086	79.652	ELTSGYAHK(1)FGWEFK	3	-4.164	2
Cellular Component	GO:0005775	4	vacuolar lumen	0.083583	A6SAG8	250	K	Leukotriene A-4 hydrolase homolog	BC1G_09514	1	0.00047558	92.247	DTEK(1)FIETIEK	2	-1.1652	1
Cellular Component	GO:0005775	4	vacuolar lumen	0.083583	A6SAG8	425	K	Leukotriene A-4 hydrolase homolog	BC1G_09514	1	0.0461859	42.083	FIPHYFTTWK(1)K	3	0.20597	1
Cellular Component	GO:0005775	4	vacuolar lumen	0.083583	A6RUD7	492	K	Carboxypeptidase Y homolog A	CPYA	1	0.021261	63.216	DFNAAK(1)TK	2	-1.6189	1
Cellular Component	GO:0005775	4	vacuolar lumen	0.083583	A0A384JUH9	149	K	Bcape4	Bcape4	1	1.43602e-05	112.64	DGDGNFVQK(1)LVK	2	1.1334	1
Cellular Component	GO:0005775	4	vacuolar lumen	0.083583	A0A384JUH9	403	K	Bcape4	Bcape4	1	5.20539e-05	103.08	GTVIK(1)INANQR	2	0.59387	1
Cellular Component	GO:0005775	4	vacuolar lumen	0.083583	A0A384JUH9	398	K	Bcape4	Bcape4	1	0.019864	53.565	YEQDHRPEMNK(1)GTVIK	3	0.1834	1
Cellular Component	GO:0005775	4	vacuolar lumen	0.083583	A0A384JUH9	60	K	Bcape4	Bcape4	1	0.00604945	61.52	DNWSTSLQPGGK(1)YYLTR	3	-0.88727	1
Cellular Component	GO:0005775	4	vacuolar lumen	0.083583	A0A384JPY4	269	K	Bcser2	Bcser2	1	0.00309809	67.136	GVEWAANAHTEK(1)VK	3	0.49283	2
Cellular Component	GO:0005775	4	vacuolar lumen	0.083583	A0A384JPY4	203	K	Bcser2	Bcser2	1	3.66908e-05	78.913	AHWGK(1)TIPSGDADEDGNGHGTHCSGTVAGK	4	0.73404	1
Cellular Component	GO:0005775	4	vacuolar lumen	0.083583	A0A384JPY4	278	K	Bcser2	Bcser2	1	9.51986e-05	93.424	GFK(1)GSVANMSLGGGK	2	-0.060159	1
Cellular Component	GO:0005775	4	vacuolar lumen	0.083583	A0A384JPY4	257	K	Bcser2	Bcser2	1	1.45826e-06	105.35	SNGSGTMADVVK(1)GVEWAANAHTEK	3	-1.4597	2
Cellular Component	GO:0005775	4	vacuolar lumen	0.083583	A0A384JPY4	242	K	Bcser2	Bcser2	1	0.000130363	137.05	ANVYAVK(1)VLR	2	0.1166	5
Cellular Component	GO:0005775	4	vacuolar lumen	0.083583	A0A384JPY4	290	K	Bcser2	Bcser2	1	1.46728e-14	161.08	GSVANMSLGGGK(1)SPALDR	2	0.27127	1
Cellular Component	GO:0000274	4	mitochondrial proton-transporting ATP synthase, stator stalk	0.00814338	A0A384JSS2	112	K	Bcatp5	Bcatp5	1	0.00051576	84.352	HTGGQDK(1)GDTVK	3	-0.20815	1
Cellular Component	GO:0000274	4	mitochondrial proton-transporting ATP synthase, stator stalk	0.00814338	A0A384JSS2	174	K	Bcatp5	Bcatp5	1	4.01894e-14	222.88	LESAVAK(1)SQYVGQGK	2	-0.70532	2
Cellular Component	GO:0000274	4	mitochondrial proton-transporting ATP synthase, stator stalk	0.00814338	A0A384JSS2	133	K	Bcatp5	Bcatp5	1	0.000621962	93.561	LALLK(1)GVCEK	2	-0.84616	3
Cellular Component	GO:0000274	4	mitochondrial proton-transporting ATP synthase, stator stalk	0.00814338	A0A384JSS2	220	K	Bcatp5	Bcatp5	1	0.000601606	99.139	MNK(1)LLTDAL	2	-0.45229	3
Cellular Component	GO:0000274	4	mitochondrial proton-transporting ATP synthase, stator stalk	0.00814338	A0A384JSS2	78	K	Bcatp5	Bcatp5	1	8.58298e-09	134.14	SLQSLHNVFQK(1)DAK	2	0.14963	3
Cellular Component	GO:0000274	4	mitochondrial proton-transporting ATP synthase, stator stalk	0.00814338	A0A384JSZ8	74	K	"ATP synthase subunit d, mitochondrial"	Bcatp7	1	3.82361e-10	135.55	NTAVVDEIEK(1)HFSTFK	3	0.054927	2
Cellular Component	GO:0000274	4	mitochondrial proton-transporting ATP synthase, stator stalk	0.00814338	A0A384JSZ8	120	K	"ATP synthase subunit d, mitochondrial"	Bcatp7	1	0.0267173	63.565	DLAK(1)TLK	2	0.20232	2
Cellular Component	GO:0000274	4	mitochondrial proton-transporting ATP synthase, stator stalk	0.00814338	A0A384JSZ8	53	K	"ATP synthase subunit d, mitochondrial"	Bcatp7	1	4.19421e-14	176.04	VQALSEQPTK(1)VDFAHYK	3	0.20574	2
Cellular Component	GO:0000274	4	mitochondrial proton-transporting ATP synthase, stator stalk	0.00814338	A0A384JSZ8	156	K	"ATP synthase subunit d, mitochondrial"	Bcatp7	1	0.000728939	102.52	TAQLVSK(1)GR	2	-0.35555	2
Cellular Component	GO:0000274	4	mitochondrial proton-transporting ATP synthase, stator stalk	0.00814338	A0A384JSZ8	165	K	"ATP synthase subunit d, mitochondrial"	Bcatp7	1	0.0335807	54.066	WGVPGYK(1)EK	2	-0.15149	1
Cellular Component	GO:0000274	4	mitochondrial proton-transporting ATP synthase, stator stalk	0.00814338	A0A384JSZ8	80	K	"ATP synthase subunit d, mitochondrial"	Bcatp7	1	6.86168e-09	149.3	HFSTFK(1)PATYDVAR	2	-0.59614	1
Cellular Component	GO:0000274	4	mitochondrial proton-transporting ATP synthase, stator stalk	0.00814338	A0A384JSZ8	167	K	"ATP synthase subunit d, mitochondrial"	Bcatp7	1	0.00320523	76.1	EK(1)FGDLSML	2	-1.1871	2
Cellular Component	GO:0000274	4	mitochondrial proton-transporting ATP synthase, stator stalk	0.00814338	A0A384JSZ8	60	K	"ATP synthase subunit d, mitochondrial"	Bcatp7	1	0.0167026	54.343	VDFAHYK(1)SILK	3	-0.19463	3
Cellular Component	GO:0000274	4	mitochondrial proton-transporting ATP synthase, stator stalk	0.00814338	A0A384JSZ8	116	K	"ATP synthase subunit d, mitochondrial"	Bcatp7	1	0.000178008	107.03	VDLELK(1)DLAK	2	-0.18606	2
Cellular Component	GO:0000274	4	mitochondrial proton-transporting ATP synthase, stator stalk	0.00814338	A0A384JSZ8	10	K	"ATP synthase subunit d, mitochondrial"	Bcatp7	1	0.00373198	69.721	SAALK(1)LDWAK	2	0.095843	3
Cellular Component	GO:0000274	4	mitochondrial proton-transporting ATP synthase, stator stalk	0.00814338	A0A384J8Y7	205	K	Bcatp4	Bcatp4	1	5.39487e-06	120.84	QQK(1)ELSESIISK	2	0.27582	2
Cellular Component	GO:0000274	4	mitochondrial proton-transporting ATP synthase, stator stalk	0.00814338	A0A384J8Y7	163	K	Bcatp4	Bcatp4	1	2.66633e-11	158.93	TLFEVSK(1)ETAQLEAK	2	1.1398	4
Cellular Component	GO:0000274	4	mitochondrial proton-transporting ATP synthase, stator stalk	0.00814338	A0A384J8Y7	200	K	Bcatp4	Bcatp4	1	0.00137828	126.52	YEGQVK(1)IR	2	-0.061075	3
Cellular Component	GO:0000274	4	mitochondrial proton-transporting ATP synthase, stator stalk	0.00814338	A0A384J8Y7	217	K	Bcatp4	Bcatp4	1	0.000412252	126.07	IQK(1)ELENPK	2	-0.19827	3
Cellular Component	GO:0000274	4	mitochondrial proton-transporting ATP synthase, stator stalk	0.00814338	A0A384J8Y7	139	K	Bcatp4	Bcatp4	1	5.55537e-05	128.91	ADHTEAVK(1)TR	3	-0.18183	1
Cellular Component	GO:0000274	4	mitochondrial proton-transporting ATP synthase, stator stalk	0.00814338	A0A384J8Y7	214	K	Bcatp4	Bcatp4	1	0.00141013	77.185	ELSESIISK(1)IQK	2	0.10209	1
Cellular Component	GO:0033177	3	proton-transporting two-sector ATPase complex, proton-transporting domain	0.108094	A0A384JSS2	112	K	Bcatp5	Bcatp5	1	0.00051576	84.352	HTGGQDK(1)GDTVK	3	-0.20815	1
Cellular Component	GO:0033177	3	proton-transporting two-sector ATPase complex, proton-transporting domain	0.108094	A0A384JSS2	174	K	Bcatp5	Bcatp5	1	4.01894e-14	222.88	LESAVAK(1)SQYVGQGK	2	-0.70532	2
Cellular Component	GO:0033177	3	proton-transporting two-sector ATPase complex, proton-transporting domain	0.108094	A0A384JSS2	133	K	Bcatp5	Bcatp5	1	0.000621962	93.561	LALLK(1)GVCEK	2	-0.84616	3
Cellular Component	GO:0033177	3	proton-transporting two-sector ATPase complex, proton-transporting domain	0.108094	A0A384JSS2	220	K	Bcatp5	Bcatp5	1	0.000601606	99.139	MNK(1)LLTDAL	2	-0.45229	3
Cellular Component	GO:0033177	3	proton-transporting two-sector ATPase complex, proton-transporting domain	0.108094	A0A384JSS2	78	K	Bcatp5	Bcatp5	1	8.58298e-09	134.14	SLQSLHNVFQK(1)DAK	2	0.14963	3
Cellular Component	GO:0033177	3	proton-transporting two-sector ATPase complex, proton-transporting domain	0.108094	A0A384JSZ8	74	K	"ATP synthase subunit d, mitochondrial"	Bcatp7	1	3.82361e-10	135.55	NTAVVDEIEK(1)HFSTFK	3	0.054927	2
Cellular Component	GO:0033177	3	proton-transporting two-sector ATPase complex, proton-transporting domain	0.108094	A0A384JSZ8	120	K	"ATP synthase subunit d, mitochondrial"	Bcatp7	1	0.0267173	63.565	DLAK(1)TLK	2	0.20232	2
Cellular Component	GO:0033177	3	proton-transporting two-sector ATPase complex, proton-transporting domain	0.108094	A0A384JSZ8	53	K	"ATP synthase subunit d, mitochondrial"	Bcatp7	1	4.19421e-14	176.04	VQALSEQPTK(1)VDFAHYK	3	0.20574	2
Cellular Component	GO:0033177	3	proton-transporting two-sector ATPase complex, proton-transporting domain	0.108094	A0A384JSZ8	156	K	"ATP synthase subunit d, mitochondrial"	Bcatp7	1	0.000728939	102.52	TAQLVSK(1)GR	2	-0.35555	2
Cellular Component	GO:0033177	3	proton-transporting two-sector ATPase complex, proton-transporting domain	0.108094	A0A384JSZ8	165	K	"ATP synthase subunit d, mitochondrial"	Bcatp7	1	0.0335807	54.066	WGVPGYK(1)EK	2	-0.15149	1
Cellular Component	GO:0033177	3	proton-transporting two-sector ATPase complex, proton-transporting domain	0.108094	A0A384JSZ8	80	K	"ATP synthase subunit d, mitochondrial"	Bcatp7	1	6.86168e-09	149.3	HFSTFK(1)PATYDVAR	2	-0.59614	1
Cellular Component	GO:0033177	3	proton-transporting two-sector ATPase complex, proton-transporting domain	0.108094	A0A384JSZ8	167	K	"ATP synthase subunit d, mitochondrial"	Bcatp7	1	0.00320523	76.1	EK(1)FGDLSML	2	-1.1871	2
Cellular Component	GO:0033177	3	proton-transporting two-sector ATPase complex, proton-transporting domain	0.108094	A0A384JSZ8	60	K	"ATP synthase subunit d, mitochondrial"	Bcatp7	1	0.0167026	54.343	VDFAHYK(1)SILK	3	-0.19463	3
Cellular Component	GO:0033177	3	proton-transporting two-sector ATPase complex, proton-transporting domain	0.108094	A0A384JSZ8	116	K	"ATP synthase subunit d, mitochondrial"	Bcatp7	1	0.000178008	107.03	VDLELK(1)DLAK	2	-0.18606	2
Cellular Component	GO:0033177	3	proton-transporting two-sector ATPase complex, proton-transporting domain	0.108094	A0A384JSZ8	10	K	"ATP synthase subunit d, mitochondrial"	Bcatp7	1	0.00373198	69.721	SAALK(1)LDWAK	2	0.095843	3
Cellular Component	GO:0033177	3	proton-transporting two-sector ATPase complex, proton-transporting domain	0.108094	A0A384JZX9	27	K	Bcatp17	Bcatp17	1	2.83207e-11	156.17	VASPSGLGAAK(1)DAAR	2	0.093228	2
Cellular Component	GO:0033177	3	proton-transporting two-sector ATPase complex, proton-transporting domain	0.108094	A0A384JZX9	53	K	Bcatp17	Bcatp17	1	0.00123004	88.029	AK(1)GLLGR	2	-0.33642	1
Cellular Component	GO:0033177	3	proton-transporting two-sector ATPase complex, proton-transporting domain	0.108094	A0A384JZX9	62	K	Bcatp17	Bcatp17	1	0.0329259	57.047	YQAK(1)YFGK	2	-0.95473	2
Cellular Component	GO:0033177	3	proton-transporting two-sector ATPase complex, proton-transporting domain	0.108094	A0A384J8Y7	205	K	Bcatp4	Bcatp4	1	5.39487e-06	120.84	QQK(1)ELSESIISK	2	0.27582	2
Cellular Component	GO:0033177	3	proton-transporting two-sector ATPase complex, proton-transporting domain	0.108094	A0A384J8Y7	163	K	Bcatp4	Bcatp4	1	2.66633e-11	158.93	TLFEVSK(1)ETAQLEAK	2	1.1398	4
Cellular Component	GO:0033177	3	proton-transporting two-sector ATPase complex, proton-transporting domain	0.108094	A0A384J8Y7	200	K	Bcatp4	Bcatp4	1	0.00137828	126.52	YEGQVK(1)IR	2	-0.061075	3
Cellular Component	GO:0033177	3	proton-transporting two-sector ATPase complex, proton-transporting domain	0.108094	A0A384J8Y7	217	K	Bcatp4	Bcatp4	1	0.000412252	126.07	IQK(1)ELENPK	2	-0.19827	3
Cellular Component	GO:0033177	3	proton-transporting two-sector ATPase complex, proton-transporting domain	0.108094	A0A384J8Y7	139	K	Bcatp4	Bcatp4	1	5.55537e-05	128.91	ADHTEAVK(1)TR	3	-0.18183	1
Cellular Component	GO:0033177	3	proton-transporting two-sector ATPase complex, proton-transporting domain	0.108094	A0A384J8Y7	214	K	Bcatp4	Bcatp4	1	0.00141013	77.185	ELSESIISK(1)IQK	2	0.10209	1
Cellular Component	GO:0033177	3	proton-transporting two-sector ATPase complex, proton-transporting domain	0.108094	A0A384JXM9	71	K	Uncharacterized protein	BCIN_11g06080	1	0.000471753	70.837	FSPPK(1)APASPEETDIAK	2	-0.76275	1
Cellular Component	GO:0033177	3	proton-transporting two-sector ATPase complex, proton-transporting domain	0.108094	A0A384JXM9	66	K	Uncharacterized protein	BCIN_11g06080	1	1.51806e-30	226.03	ASDSEGQVLK(1)FSPPK	2	0.77255	4
Cellular Component	GO:0033177	3	proton-transporting two-sector ATPase complex, proton-transporting domain	0.108094	A0A384JXM9	51	K	Uncharacterized protein	BCIN_11g06080	1	0.00585007	81.191	GYK(1)VPQVK	2	0.072105	3
Cellular Component	GO:0033177	3	proton-transporting two-sector ATPase complex, proton-transporting domain	0.108094	A0A384JH07	52	K	Bcatp20	Bcatp20	1	3.33611e-09	172.43	ASDFQSK(1)ASEGLSR	2	3.7764	2
Cellular Component	GO:0033177	3	proton-transporting two-sector ATPase complex, proton-transporting domain	0.108094	A0A384JH07	81	K	Bcatp20	Bcatp20	1	0.000394191	91.961	NLGNALGK(1)VGGR	2	0.81242	2
Cellular Component	GO:0033177	3	proton-transporting two-sector ATPase complex, proton-transporting domain	0.108094	A0A384JH07	36	K	Bcatp20	Bcatp20	1	0.00134907	81.625	ATEAAK(1)DTAAK	2	1.2337	1
Cellular Component	GO:0033177	3	proton-transporting two-sector ATPase complex, proton-transporting domain	0.108094	A0A384JH07	45	K	Bcatp20	Bcatp20	1	0.00060301	90.697	ASEK(1)ASDFQSK	2	-0.47076	2
Cellular Component	GO:0033177	3	proton-transporting two-sector ATPase complex, proton-transporting domain	0.108094	A0A384JH07	198	K	Bcatp20	Bcatp20	1	0.00722704	74.423	MK(1)LVGYR	2	0.29466	1
Cellular Component	GO:0005947	4	mitochondrial alpha-ketoglutarate dehydrogenase complex	0.00814338	A0A384JGI5	728	K	Bckgd1	Bckgd1	1	0.000588985	70.26	TYTPLQHISK(1)DQGK	3	-0.13133	1
Cellular Component	GO:0005947	4	mitochondrial alpha-ketoglutarate dehydrogenase complex	0.00814338	A0A384JGI5	941	K	Bckgd1	Bckgd1	1	8.82421e-06	117.7	ADNNIK(1)DTAFTR	2	0.13337	1
Cellular Component	GO:0005947	4	mitochondrial alpha-ketoglutarate dehydrogenase complex	0.00814338	A0A384JGI5	419	K	Bckgd1	Bckgd1	1	1.01956e-08	145.52	AIQHYNNDEK(1)DHK	3	0.13402	1
Cellular Component	GO:0005947	4	mitochondrial alpha-ketoglutarate dehydrogenase complex	0.00814338	A0A384JGI5	165	K	Bckgd1	Bckgd1	1	0.0242995	44.511	GHHK(1)ADIDPLGIR	3	1.1629	2
Cellular Component	GO:0005947	4	mitochondrial alpha-ketoglutarate dehydrogenase complex	0.00814338	A0A384JGI5	909	K	Bckgd1	Bckgd1	1	5.01507e-10	126.26	WIIPDAEHGK(1)SINEPEQIER	3	-0.1677	3
Cellular Component	GO:0005947	4	mitochondrial alpha-ketoglutarate dehydrogenase complex	0.00814338	A0A384JGI5	266	K	Bckgd1	Bckgd1	0.994392	0.000329025	89.624	IEVDK(0.006)PFK(0.994)YSIDEK	3	0.148	1
Cellular Component	GO:0005947	4	mitochondrial alpha-ketoglutarate dehydrogenase complex	0.00814338	A0A384JGI5	573	K	Bckgd1	Bckgd1	1	1.21719e-08	141.54	DGSFTK(1)EDIDEHRK	3	-0.88242	3
Cellular Component	GO:0005947	4	mitochondrial alpha-ketoglutarate dehydrogenase complex	0.00814338	A0A384JGI5	407	K	Bckgd1	Bckgd1	1	2.10185e-10	143.19	VQLSLVANPSHLEAEDPVVLGK(1)TR	3	1.1218	1
Cellular Component	GO:0005947	4	mitochondrial alpha-ketoglutarate dehydrogenase complex	0.00814338	A0A384J9W3	123	K	Bckgd2	Bckgd2	1	0.000342743	88.561	LELGGAPEGGDK(1)EK	2	-2.9715	2
Cellular Component	GO:0005947	4	mitochondrial alpha-ketoglutarate dehydrogenase complex	0.00814338	A0A384J9W3	131	K	Bckgd2	Bckgd2	1	0.00178484	76.326	ASSEPK(1)EAASK	2	0.45685	2
Cellular Component	GO:0005947	4	mitochondrial alpha-ketoglutarate dehydrogenase complex	0.00814338	A0A384J9W3	245	K	Bckgd2	Bckgd2	1	0.00596043	80.688	LYK(1)DEVLK	2	0.12282	3
Cellular Component	GO:0005947	4	mitochondrial alpha-ketoglutarate dehydrogenase complex	0.00814338	A0A384J9W3	420	K	Bckgd2	Bckgd2	1	0.00400995	78.136	VK(1)EYIEDPR	2	2.3358	1
Cellular Component	GO:0005947	4	mitochondrial alpha-ketoglutarate dehydrogenase complex	0.00814338	A0A384JA37	280	K	Dihydrolipoyl dehydrogenase	BCIN_02g06400	1	1.35658e-08	137.21	LNTK(1)VMGGDVTGEK	2	0.60783	3
Cellular Component	GO:0005947	4	mitochondrial alpha-ketoglutarate dehydrogenase complex	0.00814338	A0A384JA37	497	K	Dihydrolipoyl dehydrogenase	BCIN_02g06400	1	1.17904e-06	114.75	TCHAHPTLAEAFK(1)EAAMATYGK	3	-0.2343	5
Cellular Component	GO:0005947	4	mitochondrial alpha-ketoglutarate dehydrogenase complex	0.00814338	A0A384JA37	146	K	Dihydrolipoyl dehydrogenase	BCIN_02g06400	1	0.02456	73.26	GVEFLFK(1)K	2	-0.10524	2
Cellular Component	GO:0005947	4	mitochondrial alpha-ketoglutarate dehydrogenase complex	0.00814338	A0A384JA37	417	K	Dihydrolipoyl dehydrogenase	BCIN_02g06400	1	0.0400969	57.281	AAGTK(1)YK	2	0.21753	1
Cellular Component	GO:0005947	4	mitochondrial alpha-ketoglutarate dehydrogenase complex	0.00814338	A0A384JA37	336	K	Dihydrolipoyl dehydrogenase	BCIN_02g06400	1	1.40197e-09	125.45	RPYTAGLGLENIGLETDDK(1)GR	3	-0.04711	2
Cellular Component	GO:0005947	4	mitochondrial alpha-ketoglutarate dehydrogenase complex	0.00814338	A0A384JA37	506	K	Dihydrolipoyl dehydrogenase	BCIN_02g06400	1	8.59979e-09	164.48	EAAMATYGK(1)AVHY	2	-0.47686	5
Cellular Component	GO:0005947	4	mitochondrial alpha-ketoglutarate dehydrogenase complex	0.00814338	A0A384JA37	151	K	Dihydrolipoyl dehydrogenase	BCIN_02g06400	1	0.00843933	91.318	NNVK(1)YVK	2	0.096696	2
Cellular Component	GO:0005947	4	mitochondrial alpha-ketoglutarate dehydrogenase complex	0.00814338	A0A384JA37	76	K	Dihydrolipoyl dehydrogenase	BCIN_02g06400	1	0.0127517	113.89	VTCIEK(1)R	2	-0.67183	1
Cellular Component	GO:0005947	4	mitochondrial alpha-ketoglutarate dehydrogenase complex	0.00814338	A0A384JA37	290	K	Dihydrolipoyl dehydrogenase	BCIN_02g06400	1	0.000635562	86.772	VMGGDVTGEK(1)VK	2	-0.43855	5
Cellular Component	GO:0016281	3	eukaryotic translation initiation factor 4F complex	0.0173123	A0A384JDA3	1244	K	MIF4G domain-containing protein	BCIN_03g06810	1	0.00435581	74.92	GWASK(1)EANK	2	-2.582	2
Cellular Component	GO:0016281	3	eukaryotic translation initiation factor 4F complex	0.0173123	A0A384JDA3	575	K	MIF4G domain-containing protein	BCIN_03g06810	0.999415	0.0243705	57.288	AK(0.001)EEADAK(0.999)AAAEK	3	-0.57188	1
Cellular Component	GO:0016281	3	eukaryotic translation initiation factor 4F complex	0.0173123	A0A384JDA3	532	K	MIF4G domain-containing protein	BCIN_03g06810	1	2.65015e-05	114.72	VDEAK(1)NEEAAK	2	0.053529	2
Cellular Component	GO:0016281	3	eukaryotic translation initiation factor 4F complex	0.0173123	A0A384JDA3	1071	K	MIF4G domain-containing protein	BCIN_03g06810	1	7.84345e-14	174.52	MLETMSPDIK(1)DESILDK	2	-4.0819	1
Cellular Component	GO:0016281	3	eukaryotic translation initiation factor 4F complex	0.0173123	A0A384JDA3	583	K	MIF4G domain-containing protein	BCIN_03g06810	1	3.26159e-05	111.94	AQK(1)EADDELER	2	0.0045703	2
Cellular Component	GO:0016281	3	eukaryotic translation initiation factor 4F complex	0.0173123	A6RJ45	308	K	ATP-dependent RNA helicase eIF4A	tif1	1	0.0022274	100.02	DLIMK(1)EFR	2	-0.41915	13
Cellular Component	GO:0016281	3	eukaryotic translation initiation factor 4F complex	0.0173123	A6RJ45	92	K	ATP-dependent RNA helicase eIF4A	tif1	1	0.00751981	59.342	LDPNVK(1)QCQALILAPTR	3	2.1155	1
Cellular Component	GO:0016281	3	eukaryotic translation initiation factor 4F complex	0.0173123	A6RJ45	283	K	ATP-dependent RNA helicase eIF4A	tif1	1	2.74786e-05	102.73	KVDWLTDK(1)LTAR	3	-0.59329	2
Cellular Component	GO:0016281	3	eukaryotic translation initiation factor 4F complex	0.0173123	A6RJ45	61	K	ATP-dependent RNA helicase eIF4A	tif1	1	6.2407e-10	129.02	AIMPVIK(1)GHDVIAQAQSGTGK	3	0.2569	4
Cellular Component	GO:0016281	3	eukaryotic translation initiation factor 4F complex	0.0173123	A6RJ45	138	K	ATP-dependent RNA helicase eIF4A	tif1	1	1.03913e-06	109.42	DDMK(1)ALQDGPQVVVGTPGR	3	-0.15533	2
Cellular Component	GO:0016281	3	eukaryotic translation initiation factor 4F complex	0.0173123	A6RJ45	164	K	ATP-dependent RNA helicase eIF4A	tif1	1	0.00311859	89.698	FLK(1)TDSMK	2	-0.57963	6
Cellular Component	GO:0016281	3	eukaryotic translation initiation factor 4F complex	0.0173123	A0A384J6V8	115	K	Bccdc33	Bccdc33	1	3.62716e-20	192.94	SDYHLFK(1)EGVRPEWEDQQNK	4	-0.34389	3
Cellular Component	GO:0016281	3	eukaryotic translation initiation factor 4F complex	0.0173123	A0A384JQA6	158	K	Bctif3	Bctif3	1	0.00304373	70.685	ISVADPPK(1)DR	2	-0.25174	1
Cellular Component	GO:0016281	3	eukaryotic translation initiation factor 4F complex	0.0173123	A0A384JQA6	468	K	Bctif3	Bctif3	0.991467	0.041071	51.762	AVK(0.009)PK(0.991)EIVR	3	0.47701	1
Cellular Component	GO:0016281	3	eukaryotic translation initiation factor 4F complex	0.0173123	A0A384JQA6	218	K	Bctif3	Bctif3	1	0.00499264	70.908	EPESDGK(1)VR	2	-0.24828	1
Cellular Component	GO:0033202	3	DNA helicase complex	0.205563	A0A384K6F2	315	K	BcactA	BcactA	1	1.40209e-09	191.63	MQK(1)EITALAPSSMK	2	-0.076057	4
Cellular Component	GO:0033202	3	DNA helicase complex	0.205563	A0A384K6F2	50	K	BcactA	BcactA	1	1.04117e-06	115.88	HHGIMIGMGQK(1)DSYVGDEAQSK	4	-1.3308	6
Cellular Component	GO:0033202	3	DNA helicase complex	0.205563	A0A384K6F2	328	K	BcactA	BcactA	1	0.00414818	76.228	VK(1)IIAPPER	2	-0.27475	2
Cellular Component	GO:0033202	3	DNA helicase complex	0.205563	A0A384K6F2	61	K	BcactA	BcactA	1	1.14112e-05	144.57	DSYVGDEAQSK(1)R	2	0.66669	4
Cellular Component	GO:0033202	3	DNA helicase complex	0.205563	A0A384K6F2	326	K	BcactA	BcactA	1	1.09704e-05	97.69	EITALAPSSMK(1)VK	2	0.00066146	5
Cellular Component	GO:0033202	3	DNA helicase complex	0.205563	A0A384K6F2	113	K	BcactA	BcactA	1	8.45132e-07	115.88	VAPEEHPVLLTEAPINPK(1)SNR	3	0.18692	2
Cellular Component	GO:0033202	3	DNA helicase complex	0.205563	A0A384JBI0	69	K	Bcskp1	Bcskp1	1	1.27906e-06	111.6	VIEWADHHK(1)HDPAPTADDDSDSR	4	-0.7915	4
Cellular Component	GO:0033202	3	DNA helicase complex	0.205563	A0A384JHF6	106	K	Uncharacterized protein	BCIN_05g04060	1	0.0034794	69.864	LTSFK(1)QADPR	2	0.74622	1
Cellular Component	GO:0033202	3	DNA helicase complex	0.205563	A0A384JMZ2	439	K	RuvB-like helicase	BCIN_07g05050	1	0.0550133	41.684	SVK(1)FVTDFEK	2	-1.1182	1
Cellular Component	GO:0033202	3	DNA helicase complex	0.205563	A0A384JMZ2	282	K	RuvB-like helicase	BCIN_07g05050	1	0.00764351	68.657	VAEWK(1)EEGK	2	-0.75786	1
Cellular Component	GO:0033202	3	DNA helicase complex	0.205563	A0A384JS70	268	K	RuvB-like helicase	Bcrvb1	1	0.000467508	110.18	PK(1)MTEITEK	2	0.047397	3
Cellular Component	GO:0018444	3	translation release factor complex	0.0405163	A0A384K5Z2	456	K	Bcsup35	Bcsup35	1	0.000445608	92.611	ECTTK(1)LSQFLK	2	1.1838	1
Cellular Component	GO:0018444	3	translation release factor complex	0.0405163	A0A384K5Z2	412	K	Bcsup35	Bcsup35	0.999996	0.00226163	69.069	KGEYETGFEK(1)GGQTR	3	0.083821	1
Cellular Component	GO:0018444	3	translation release factor complex	0.0405163	A0A384K5Z2	225	K	Bcsup35	Bcsup35	1	0.00403463	76.943	VTAAK(1)AIEK	2	-0.078491	1
Cellular Component	GO:0018444	3	translation release factor complex	0.0405163	A0A384K5Z2	451	K	Bcsup35	Bcsup35	1	0.0103448	78.77	YK(1)ECTTK	2	0.54169	1
Cellular Component	GO:0018444	3	translation release factor complex	0.0405163	A0A384JC33	250	K	Bcsup45	Bcsup45	1	0.0198314	66.799	LATK(1)VIK	2	-0.16484	1
Cellular Component	GO:0018444	3	translation release factor complex	0.0405163	A0A384JC33	17	K	Bcsup45	Bcsup45	1	0.00797953	71.501	NIEIWK(1)VK	2	-0.4585	3
Cellular Component	GO:0008290	3	F-actin capping protein complex	0.0405163	A0A384K1L3	238	K	F-actin-capping protein subunit alpha	Bccap1	1	4.79324e-09	159	GFNSLSEGAFK(1)GLR	2	-1.7863	1
Cellular Component	GO:0008290	3	F-actin capping protein complex	0.0405163	A0A384K1L3	250	K	F-actin-capping protein subunit alpha	Bccap1	1	0.0119417	73.248	QK(1)IEWDK	2	-0.058885	2
Cellular Component	GO:0008290	3	F-actin capping protein complex	0.0405163	A0A384K1L3	255	K	F-actin-capping protein subunit alpha	Bccap1	1	0.000345613	96.171	IEWDK(1)IAGYR	2	-1.8099	2
Cellular Component	GO:0008290	3	F-actin capping protein complex	0.0405163	A0A384JN55	250	K	F-actin-capping protein subunit beta	Bccap2	1	3.76729e-06	122.33	NLLQEVYFGK(1)AK	2	3.0993	2
Cellular Component	GO:0070971	4	endoplasmic reticulum exit site	0.105262	A0A384JVC8	130	K	Bcsar1	Bcsar1	1	3.38231e-10	141.78	VPFLILGNK(1)IDHPDAISEDQLR	3	-0.5878	3
Cellular Component	GO:0070971	4	endoplasmic reticulum exit site	0.105262	A0A384JA99	728	K	Uncharacterized protein	BCIN_02g08330	1	0.00051544	110.38	LIELLQTFK(1)K	2	0.26458	1
Cellular Component	GO:0005960	3	glycine cleavage complex	0.0276681	A0A384JD56	147	K	Glycine cleavage system H protein	Bcgcv3	1	3.55335e-15	161.04	GPEDETSAGGWVAK(1)VEVGEQGVK	3	-0.67318	3
Cellular Component	GO:0005960	3	glycine cleavage complex	0.0276681	A0A384JD56	50	K	Glycine cleavage system H protein	Bcgcv3	1	5.78886e-10	135.72	YTK(1)DHEWILLSPDNK	3	-0.32584	2
Cellular Component	GO:0005960	3	glycine cleavage complex	0.0276681	A0A384JPY2	123	K	Glycine cleavage system P protein	Bcgcv2	1	0.0327391	54.539	DILSSK(1)DLK	2	0.036241	1
Cellular Component	GO:0005960	3	glycine cleavage complex	0.0276681	A0A384JPY2	392	K	Glycine cleavage system P protein	Bcgcv2	1	0.00825322	70.256	LIGVSK(1)DR	2	-1.3705	1
Cellular Component	GO:0005960	3	glycine cleavage complex	0.0276681	A0A384JPY2	933	K	Glycine cleavage system P protein	Bcgcv2	1	0.00318011	77.776	ESAGVEAIDIAK(1)R	2	1.0433	1
Cellular Component	GO:0005960	3	glycine cleavage complex	0.0276681	A0A384JA37	280	K	Dihydrolipoyl dehydrogenase	BCIN_02g06400	1	1.35658e-08	137.21	LNTK(1)VMGGDVTGEK	2	0.60783	3
Cellular Component	GO:0005960	3	glycine cleavage complex	0.0276681	A0A384JA37	497	K	Dihydrolipoyl dehydrogenase	BCIN_02g06400	1	1.17904e-06	114.75	TCHAHPTLAEAFK(1)EAAMATYGK	3	-0.2343	5
Cellular Component	GO:0005960	3	glycine cleavage complex	0.0276681	A0A384JA37	146	K	Dihydrolipoyl dehydrogenase	BCIN_02g06400	1	0.02456	73.26	GVEFLFK(1)K	2	-0.10524	2
Cellular Component	GO:0005960	3	glycine cleavage complex	0.0276681	A0A384JA37	417	K	Dihydrolipoyl dehydrogenase	BCIN_02g06400	1	0.0400969	57.281	AAGTK(1)YK	2	0.21753	1
Cellular Component	GO:0005960	3	glycine cleavage complex	0.0276681	A0A384JA37	336	K	Dihydrolipoyl dehydrogenase	BCIN_02g06400	1	1.40197e-09	125.45	RPYTAGLGLENIGLETDDK(1)GR	3	-0.04711	2
Cellular Component	GO:0005960	3	glycine cleavage complex	0.0276681	A0A384JA37	506	K	Dihydrolipoyl dehydrogenase	BCIN_02g06400	1	8.59979e-09	164.48	EAAMATYGK(1)AVHY	2	-0.47686	5
Cellular Component	GO:0005960	3	glycine cleavage complex	0.0276681	A0A384JA37	151	K	Dihydrolipoyl dehydrogenase	BCIN_02g06400	1	0.00843933	91.318	NNVK(1)YVK	2	0.096696	2
Cellular Component	GO:0005960	3	glycine cleavage complex	0.0276681	A0A384JA37	76	K	Dihydrolipoyl dehydrogenase	BCIN_02g06400	1	0.0127517	113.89	VTCIEK(1)R	2	-0.67183	1
Cellular Component	GO:0005960	3	glycine cleavage complex	0.0276681	A0A384JA37	290	K	Dihydrolipoyl dehydrogenase	BCIN_02g06400	1	0.000635562	86.772	VMGGDVTGEK(1)VK	2	-0.43855	5
Cellular Component	GO:0001411	3	hyphal tip	0.0386458	A0A384K6F2	315	K	BcactA	BcactA	1	1.40209e-09	191.63	MQK(1)EITALAPSSMK	2	-0.076057	4
Cellular Component	GO:0001411	3	hyphal tip	0.0386458	A0A384K6F2	50	K	BcactA	BcactA	1	1.04117e-06	115.88	HHGIMIGMGQK(1)DSYVGDEAQSK	4	-1.3308	6
Cellular Component	GO:0001411	3	hyphal tip	0.0386458	A0A384K6F2	328	K	BcactA	BcactA	1	0.00414818	76.228	VK(1)IIAPPER	2	-0.27475	2
Cellular Component	GO:0001411	3	hyphal tip	0.0386458	A0A384K6F2	61	K	BcactA	BcactA	1	1.14112e-05	144.57	DSYVGDEAQSK(1)R	2	0.66669	4
Cellular Component	GO:0001411	3	hyphal tip	0.0386458	A0A384K6F2	326	K	BcactA	BcactA	1	1.09704e-05	97.69	EITALAPSSMK(1)VK	2	0.00066146	5
Cellular Component	GO:0001411	3	hyphal tip	0.0386458	A0A384K6F2	113	K	BcactA	BcactA	1	8.45132e-07	115.88	VAPEEHPVLLTEAPINPK(1)SNR	3	0.18692	2
Cellular Component	GO:0001411	3	hyphal tip	0.0386458	A0A384JQF7	182	K	Septin-type G domain-containing protein	BCIN_08g02770	1	1.47384e-05	109.83	ADSLTPAELAESK(1)K	2	0.11435	1
Cellular Component	GO:0001411	3	hyphal tip	0.0386458	A0A384JQF7	335	K	Septin-type G domain-containing protein	BCIN_08g02770	1	0.00135735	130.22	EIEIK(1)VQR	2	0.22873	2
Cellular Component	GO:0001411	3	hyphal tip	0.0386458	A0A384JQF7	355	K	Septin-type G domain-containing protein	BCIN_08g02770	1	0.000108549	131.42	ESQLK(1)EIEAR	2	0.10848	2
Cellular Component	GO:0001411	3	hyphal tip	0.0386458	A0A384JQF7	48	K	Septin-type G domain-containing protein	BCIN_08g02770	1	1.71035e-15	168.64	QVLSGK(1)DADDVTNAHVEEGVK	3	0.62625	2
Cellular Component	GO:0001411	3	hyphal tip	0.0386458	A0A384JEP9	155	K	Bcrho1	Bcrho1	1	0.000156578	95.417	IGAYK(1)SLECSAK	2	0.37341	3
Cellular Component	GO:0001411	3	hyphal tip	0.0386458	A0A384JEP9	182	K	Bcrho1	Bcrho1	1	0.0421137	69.998	AALLTK(1)K	2	0.065035	3
Cellular Component	GO:0001411	3	hyphal tip	0.0386458	A0A384JEP9	162	K	Bcrho1	Bcrho1	1	0.000121013	95.264	SLECSAK(1)TNEGVR	2	-1.3842	2
Cellular Component	GO:0001411	3	hyphal tip	0.0386458	A0A384JEP9	133	K	Bcrho1	Bcrho1	1	1.32572e-15	167.63	TIEELHK(1)TNQTPVSEDQAQR	3	-0.039905	3
Cellular Component	GO:0001411	3	hyphal tip	0.0386458	A0A384JEP9	126	K	Bcrho1	Bcrho1	1	1.10251e-05	117.86	HDPK(1)TIEELHK	3	0.51348	5
Cellular Component	GO:0001411	3	hyphal tip	0.0386458	A0A384JEP9	150	K	Bcrho1	Bcrho1	1	0.00312946	82.645	VADK(1)IGAYK	2	0.81296	2
Cellular Component	GO:0001411	3	hyphal tip	0.0386458	A0A384JG48	203	K	Bccdc10	Bccdc10	1	3.96406e-06	129.34	IK(1)EEFAFHNLK	3	0.06949	2
Cellular Component	GO:0001411	3	hyphal tip	0.0386458	A0A384JG48	17	K	Bccdc10	Bccdc10	1	1.12645e-05	96.052	HAPQPSVFPK(1)SHVGFDSITSQIER	4	-1.0068	1
Cellular Component	GO:0001411	3	hyphal tip	0.0386458	A0A384J3Z3	172	K	Bcsas1	Bcsas1	1	0.00324969	85.813	AFYSLAADIK(1)K	2	-0.42246	1
Cellular Component	GO:0001411	3	hyphal tip	0.0386458	A0A384JN90	22	K	Bc4	Bc4	1	1.93695e-20	257.35	EAFSLFDK(1)NGDGQITSK	2	0.37221	2
Cellular Component	GO:0001411	3	hyphal tip	0.0386458	A0A384JN90	91	K	Bc4	Bc4	1	0.00560914	82.287	EAFK(1)VFDR	2	-0.40447	3
Cellular Component	GO:0001411	3	hyphal tip	0.0386458	A0A384JN90	78	K	Bc4	Bc4	1	4.42273e-06	125.82	MK(1)DTDSEEEIR	2	-0.5331	4
Cellular Component	GO:0001411	3	hyphal tip	0.0386458	A0A384JXC1	579	K	Bccbk1	Bccbk1	1	0.011157	60.598	VSADEIK(1)SHK	3	1.0906	1
Cellular Component	GO:0001411	3	hyphal tip	0.0386458	A0A384JXC1	313	K	Bccbk1	Bccbk1	1	0.0363827	52.49	SLIK(1)SEMFK	2	0.080034	2
Cellular Component	GO:0045240	3	dihydrolipoyl dehydrogenase complex	0.00814338	A0A384JGI5	728	K	Bckgd1	Bckgd1	1	0.000588985	70.26	TYTPLQHISK(1)DQGK	3	-0.13133	1
Cellular Component	GO:0045240	3	dihydrolipoyl dehydrogenase complex	0.00814338	A0A384JGI5	941	K	Bckgd1	Bckgd1	1	8.82421e-06	117.7	ADNNIK(1)DTAFTR	2	0.13337	1
Cellular Component	GO:0045240	3	dihydrolipoyl dehydrogenase complex	0.00814338	A0A384JGI5	419	K	Bckgd1	Bckgd1	1	1.01956e-08	145.52	AIQHYNNDEK(1)DHK	3	0.13402	1
Cellular Component	GO:0045240	3	dihydrolipoyl dehydrogenase complex	0.00814338	A0A384JGI5	165	K	Bckgd1	Bckgd1	1	0.0242995	44.511	GHHK(1)ADIDPLGIR	3	1.1629	2
Cellular Component	GO:0045240	3	dihydrolipoyl dehydrogenase complex	0.00814338	A0A384JGI5	909	K	Bckgd1	Bckgd1	1	5.01507e-10	126.26	WIIPDAEHGK(1)SINEPEQIER	3	-0.1677	3
Cellular Component	GO:0045240	3	dihydrolipoyl dehydrogenase complex	0.00814338	A0A384JGI5	266	K	Bckgd1	Bckgd1	0.994392	0.000329025	89.624	IEVDK(0.006)PFK(0.994)YSIDEK	3	0.148	1
Cellular Component	GO:0045240	3	dihydrolipoyl dehydrogenase complex	0.00814338	A0A384JGI5	573	K	Bckgd1	Bckgd1	1	1.21719e-08	141.54	DGSFTK(1)EDIDEHRK	3	-0.88242	3
Cellular Component	GO:0045240	3	dihydrolipoyl dehydrogenase complex	0.00814338	A0A384JGI5	407	K	Bckgd1	Bckgd1	1	2.10185e-10	143.19	VQLSLVANPSHLEAEDPVVLGK(1)TR	3	1.1218	1
Cellular Component	GO:0045240	3	dihydrolipoyl dehydrogenase complex	0.00814338	A0A384J9W3	123	K	Bckgd2	Bckgd2	1	0.000342743	88.561	LELGGAPEGGDK(1)EK	2	-2.9715	2
Cellular Component	GO:0045240	3	dihydrolipoyl dehydrogenase complex	0.00814338	A0A384J9W3	131	K	Bckgd2	Bckgd2	1	0.00178484	76.326	ASSEPK(1)EAASK	2	0.45685	2
Cellular Component	GO:0045240	3	dihydrolipoyl dehydrogenase complex	0.00814338	A0A384J9W3	245	K	Bckgd2	Bckgd2	1	0.00596043	80.688	LYK(1)DEVLK	2	0.12282	3
Cellular Component	GO:0045240	3	dihydrolipoyl dehydrogenase complex	0.00814338	A0A384J9W3	420	K	Bckgd2	Bckgd2	1	0.00400995	78.136	VK(1)EYIEDPR	2	2.3358	1
Cellular Component	GO:0045240	3	dihydrolipoyl dehydrogenase complex	0.00814338	A0A384JA37	280	K	Dihydrolipoyl dehydrogenase	BCIN_02g06400	1	1.35658e-08	137.21	LNTK(1)VMGGDVTGEK	2	0.60783	3
Cellular Component	GO:0045240	3	dihydrolipoyl dehydrogenase complex	0.00814338	A0A384JA37	497	K	Dihydrolipoyl dehydrogenase	BCIN_02g06400	1	1.17904e-06	114.75	TCHAHPTLAEAFK(1)EAAMATYGK	3	-0.2343	5
Cellular Component	GO:0045240	3	dihydrolipoyl dehydrogenase complex	0.00814338	A0A384JA37	146	K	Dihydrolipoyl dehydrogenase	BCIN_02g06400	1	0.02456	73.26	GVEFLFK(1)K	2	-0.10524	2
Cellular Component	GO:0045240	3	dihydrolipoyl dehydrogenase complex	0.00814338	A0A384JA37	417	K	Dihydrolipoyl dehydrogenase	BCIN_02g06400	1	0.0400969	57.281	AAGTK(1)YK	2	0.21753	1
Cellular Component	GO:0045240	3	dihydrolipoyl dehydrogenase complex	0.00814338	A0A384JA37	336	K	Dihydrolipoyl dehydrogenase	BCIN_02g06400	1	1.40197e-09	125.45	RPYTAGLGLENIGLETDDK(1)GR	3	-0.04711	2
Cellular Component	GO:0045240	3	dihydrolipoyl dehydrogenase complex	0.00814338	A0A384JA37	506	K	Dihydrolipoyl dehydrogenase	BCIN_02g06400	1	8.59979e-09	164.48	EAAMATYGK(1)AVHY	2	-0.47686	5
Cellular Component	GO:0045240	3	dihydrolipoyl dehydrogenase complex	0.00814338	A0A384JA37	151	K	Dihydrolipoyl dehydrogenase	BCIN_02g06400	1	0.00843933	91.318	NNVK(1)YVK	2	0.096696	2
Cellular Component	GO:0045240	3	dihydrolipoyl dehydrogenase complex	0.00814338	A0A384JA37	76	K	Dihydrolipoyl dehydrogenase	BCIN_02g06400	1	0.0127517	113.89	VTCIEK(1)R	2	-0.67183	1
Cellular Component	GO:0045240	3	dihydrolipoyl dehydrogenase complex	0.00814338	A0A384JA37	290	K	Dihydrolipoyl dehydrogenase	BCIN_02g06400	1	0.000635562	86.772	VMGGDVTGEK(1)VK	2	-0.43855	5
Cellular Component	GO:1905369	4	endopeptidase complex	5.69504e-13	A0A384JSF3	372	K	Ubiquitin carboxyl-terminal hydrolase	Bcubp6	1	0.0331376	79.116	DAIYTK(1)K	2	-0.46261	2
Cellular Component	GO:1905369	4	endopeptidase complex	5.69504e-13	A0A384JG41	169	K	Proteasome subunit beta	Bcpre1	1	0.00470679	122.52	MCTDELK(1)R	2	-0.58654	4
Cellular Component	GO:1905369	4	endopeptidase complex	5.69504e-13	A0A384JG41	29	K	Proteasome subunit beta	Bcpre1	1	0.000889255	87.216	GATILK(1)ASDDK	2	1.5953	2
Cellular Component	GO:1905369	4	endopeptidase complex	5.69504e-13	A0A384J689	210	K	Proteasome subunit beta	Bcpre4	1	0.000681598	105.52	ESMK(1)VLFYR	2	-0.63955	2
Cellular Component	GO:1905369	4	endopeptidase complex	5.69504e-13	A0A384J689	198	K	Proteasome subunit beta	Bcpre4	1	0.000396909	93.203	LTK(1)EAALEAVK	2	1.295	3
Cellular Component	GO:1905369	4	endopeptidase complex	5.69504e-13	A0A384J691	42	K	Bcrpt4	Bcrpt4	1	0.00232342	68.044	GLQK(1)DFDHTEDNIK	3	-1.1095	1
Cellular Component	GO:1905369	4	endopeptidase complex	5.69504e-13	A0A384J691	373	K	Bcrpt4	Bcrpt4	1	1.59659e-09	198.14	DAVNQDDFNK(1)AVR	2	-2.6178	2
Cellular Component	GO:1905369	4	endopeptidase complex	5.69504e-13	A0A384J691	210	K	Bcrpt4	Bcrpt4	1	1.34121e-06	109.04	VVSSAIVDK(1)YIGESAR	2	0.64103	1
Cellular Component	GO:1905369	4	endopeptidase complex	5.69504e-13	A0A384J691	29	K	Bcrpt4	Bcrpt4	1	0.0122627	72.138	EWEAK(1)LK	2	-0.27423	2
Cellular Component	GO:1905369	4	endopeptidase complex	5.69504e-13	A0A384JYS4	359	K	26S proteasome regulatory subunit RPN1	Bcrpn1	1	4.46778e-06	98.943	TTEDIYK(1)SHLESNR	3	-1.0447	3
Cellular Component	GO:1905369	4	endopeptidase complex	5.69504e-13	A0A384JYS4	352	K	26S proteasome regulatory subunit RPN1	Bcrpn1	1	1.18612e-09	133.23	ELNILDPK(1)TTEDIYK	2	0.24747	2
Cellular Component	GO:1905369	4	endopeptidase complex	5.69504e-13	A0A384JYS4	411	K	26S proteasome regulatory subunit RPN1	Bcrpn1	1	0.00273644	95.358	ASWVWK(1)TK	2	0.46352	1
Cellular Component	GO:1905369	4	endopeptidase complex	5.69504e-13	A0A384JYS4	340	K	26S proteasome regulatory subunit RPN1	Bcrpn1	1	0.00573734	66.056	MPEHFK(1)ALAK	3	-0.55804	2
Cellular Component	GO:1905369	4	endopeptidase complex	5.69504e-13	A0A384JYS4	79	K	26S proteasome regulatory subunit RPN1	Bcrpn1	1	3.37399e-20	255.21	LTESDTSLYK(1)SALEAIK	2	0.49982	2
Cellular Component	GO:1905369	4	endopeptidase complex	5.69504e-13	A0A384J9T2	103	K	Bcrpn9	Bcrpn9	1	0.000656741	102.52	LSFLEAVAK(1)K	2	1.1277	1
Cellular Component	GO:1905369	4	endopeptidase complex	5.69504e-13	A0A384JLG3	244	K	Bcpup1	Bcpup1	1	1.13627e-08	152.55	GTTAVLNEK(1)IITR	2	0.98792	2
Cellular Component	GO:1905369	4	endopeptidase complex	5.69504e-13	A0A384J7D3	1013	K	26S proteasome regulatory subunit RPN2	Bcrpn2	1	0.000256017	86.777	VLPSQLK(1)FVSFPAGR	3	-2.0117	2
Cellular Component	GO:1905369	4	endopeptidase complex	5.69504e-13	A0A384J7D3	958	K	26S proteasome regulatory subunit RPN2	Bcrpn2	1	1.00746e-20	223.29	LPSSADDK(1)MDVDESSKDTEEK	3	-0.53776	2
Cellular Component	GO:1905369	4	endopeptidase complex	5.69504e-13	A0A384J9A2	8	K	UBIQUITIN_CONJUGAT_2 domain-containing protein	BCIN_02g04920	1	0.000110103	131.82	INK(1)ELTDLGR	2	-0.17235	3
Cellular Component	GO:1905369	4	endopeptidase complex	5.69504e-13	A0A384JXK2	87	K	Bcrpt5	Bcrpt5	1	1.54664e-05	117.63	LSHEK(1)AAMGEK	3	0.34882	4
Cellular Component	GO:1905369	4	endopeptidase complex	5.69504e-13	A0A384JXK2	93	K	Bcrpt5	Bcrpt5	1	0.0509488	48.794	AAMGEK(1)IK	2	3.1514	2
Cellular Component	GO:1905369	4	endopeptidase complex	5.69504e-13	A0A384JXK2	255	K	Bcrpt5	Bcrpt5	1	3.00301e-05	95.662	GALMYGPPGTGK(1)TLLAR	2	1.0342	1
Cellular Component	GO:1905369	4	endopeptidase complex	5.69504e-13	A0A384J885	104	K	Bcrpt1	Bcrpt1	1	0.000392976	123.79	CTK(1)IIQDEK	2	0.48531	1
Cellular Component	GO:1905369	4	endopeptidase complex	5.69504e-13	A0A384J885	13	K	Bcrpt1	Bcrpt1	1	0.00339172	83.948	GQNWENYK(1)K	2	-0.60296	1
Cellular Component	GO:1905369	4	endopeptidase complex	5.69504e-13	A0A384J885	110	K	Bcrpt1	Bcrpt1	1	0.000149637	112.13	IIQDEK(1)DTEK	2	-0.45106	2
Cellular Component	GO:1905369	4	endopeptidase complex	5.69504e-13	A0A384J735	194	K	Proteasome subunit beta	Bcpre3	1	0.000311526	69.94	GALQEAIK(1)WDGSSGGVIR	3	0.5814	1
Cellular Component	GO:1905369	4	endopeptidase complex	5.69504e-13	A0A384JRW5	180	K	Proteasome subunit alpha type	Bcpre9	1	9.6544e-05	121.68	QDYK(1)EDCDLK	2	-0.33555	2
Cellular Component	GO:1905369	4	endopeptidase complex	5.69504e-13	A0A384JRW5	244	K	Proteasome subunit alpha type	Bcpre9	1	1.48919e-11	159.22	EHDLAK(1)DETGPDGDR	3	-0.34094	1
Cellular Component	GO:1905369	4	endopeptidase complex	5.69504e-13	A0A384JB16	238	K	Bcrpt3	Bcrpt3	1	1.86614e-14	202.33	VVGSEFVQK(1)YLGEGPR	2	1.8715	2
Cellular Component	GO:1905369	4	endopeptidase complex	5.69504e-13	A0A384JB16	212	K	Bcrpt3	Bcrpt3	1	0.00335479	67.685	GVLLYGPPGTGK(1)TMLVK	2	-0.76031	1
Cellular Component	GO:1905369	4	endopeptidase complex	5.69504e-13	A0A384JB16	416	K	Bcrpt3	Bcrpt3	1	0.000245654	94.122	GAQEADK(1)FDFYK	2	-1.093	2
Cellular Component	GO:1905369	4	endopeptidase complex	5.69504e-13	A0A384JSJ6	253	K	Proteasome subunit alpha type	Bcscl1	1	0.0210543	78.192	LQAIAEK(1)D	2	-0.7993	1
Cellular Component	GO:1905369	4	endopeptidase complex	5.69504e-13	A0A384J6L3	261	K	Proteasome subunit alpha type	Bcpre10	1	4.16351e-09	164.8	HQEVPK(1)DILEEAEK	2	2.3973	2
Cellular Component	GO:1905369	4	endopeptidase complex	5.69504e-13	A0A384J6L3	57	K	Proteasome subunit alpha type	Bcpre10	1	0.0292701	58.981	VITSK(1)LLK	2	0.051203	2
Cellular Component	GO:1905369	4	endopeptidase complex	5.69504e-13	A0A384JH30	280	K	MPN domain-containing protein	BCIN_05g02600	1	0.0201262	63.816	YVGK(1)VDPK	2	-0.059345	1
Cellular Component	GO:1905369	4	endopeptidase complex	5.69504e-13	A0A384JV71	196	K	Bcubc1	Bcubc1	1	8.20287e-06	132.47	YQGYNK(1)ALVDR	2	-0.90666	2
Cellular Component	GO:1905369	4	endopeptidase complex	5.69504e-13	A0A384K0N9	445	K	Bcrpn7	Bcrpn7	1	0.00036446	83.54	VTGK(1)GIIETNRPDDK	3	0.20507	1
Cellular Component	GO:1905369	4	endopeptidase complex	5.69504e-13	A0A384K0N9	37	K	Bcrpn7	Bcrpn7	1	0.003668	60.062	AAQQTSLK(1)SLQDAIAEHK	3	1.2043	1
Cellular Component	GO:1905369	4	endopeptidase complex	5.69504e-13	A0A384K0N9	282	K	Bcrpn7	Bcrpn7	1	0.0339295	44.342	VVDAPEIK(1)AILGDGEDK	3	-1.3136	1
Cellular Component	GO:1905369	4	endopeptidase complex	5.69504e-13	A0A384K0N9	129	K	Bcrpn7	Bcrpn7	1	1.54623e-08	123.92	EEEEAAEK(1)AGDTEVQAAR	3	0.12347	3
Cellular Component	GO:1905369	4	endopeptidase complex	5.69504e-13	A0A384K0N9	47	K	Bcrpn7	Bcrpn7	1	5.83473e-05	92.38	SLQDAIAEHK(1)MAPLYR	3	0.16614	2
Cellular Component	GO:1905369	4	endopeptidase complex	5.69504e-13	A0A384K0N9	121	K	Bcrpn7	Bcrpn7	0.848206	5.54337e-29	225.3	LTEENEVELEGFK(0.152)K(0.848)EEEEAAEK	3	-0.29232	2
Cellular Component	GO:1905369	4	endopeptidase complex	5.69504e-13	A0A384K6I9	125	K	Proteasome subunit alpha type	Bcpre5	1	3.25987e-05	102.53	AQTNTQHYGK(1)R	3	-0.070442	1
Cellular Component	GO:1905369	4	endopeptidase complex	5.69504e-13	A0A384K6I9	61	K	Proteasome subunit alpha type	Bcpre5	1	3.15792e-05	122.34	NAEELSSYQK(1)K	2	3.0187	2
Cellular Component	GO:1905369	4	endopeptidase complex	5.69504e-13	A0A384K6I9	229	K	Proteasome subunit alpha type	Bcpre5	1	1.00993e-08	143.46	SIEGFK(1)LFDGQDVK	2	0.069231	2
Cellular Component	GO:1905369	4	endopeptidase complex	5.69504e-13	A0A384K6I9	184	K	Proteasome subunit alpha type	Bcpre5	1	1.3205e-11	164.2	HLEEFPDCGK(1)EELVK	3	-0.45755	4
Cellular Component	GO:1905369	4	endopeptidase complex	5.69504e-13	A0A384JJL3	238	K	Bcrpn5	Bcrpn5	1	6.5743e-05	94.203	GEDVPEPK(1)EDDVTDLK	2	-0.57707	4
Cellular Component	GO:1905369	4	endopeptidase complex	5.69504e-13	A0A384JJL3	427	K	Bcrpn5	Bcrpn5	1	0.00759887	73.233	TVFAK(1)IDR	2	-0.83087	1
Cellular Component	GO:1905369	4	endopeptidase complex	5.69504e-13	A0A384JJL3	470	K	Bcrpn5	Bcrpn5	1	0.000594356	77.894	IDHLITK(1)EEMMAR	3	-1.4222	1
Cellular Component	GO:1905369	4	endopeptidase complex	5.69504e-13	A0A384JJL3	390	K	Bcrpn5	Bcrpn5	1	0.00218499	101.25	VVAK(1)YYTR	2	1.0035	1
Cellular Component	GO:1905369	4	endopeptidase complex	5.69504e-13	A0A384JJL3	258	K	Bcrpn5	Bcrpn5	1	0.000320668	82.651	YYEQQITLAK(1)HDDK	3	-0.17964	1
Cellular Component	GO:1905369	4	endopeptidase complex	5.69504e-13	A0A384J6Z4	71	K	Proteasome subunit beta	Bcpup3	1	0.00902062	80.462	YK(1)VNMYR	2	0.18017	6
Cellular Component	GO:1905369	4	endopeptidase complex	5.69504e-13	A0A384JH29	28	K	Bcrpn6	Bcrpn6	0.998988	0.000486464	75.524	AEAQYK(0.999)DIISK(0.001)PPSVTSEASVR	3	2.7944	1
Cellular Component	GO:1905369	4	endopeptidase complex	5.69504e-13	A0A384JH29	185	K	Bcrpn6	Bcrpn6	1	0.000797523	77.062	VYHALGNTAK(1)GR	3	0.4023	1
Cellular Component	GO:1905369	4	endopeptidase complex	5.69504e-13	A0A384JH29	82	K	Bcrpn6	Bcrpn6	1	0.0102048	66.056	TVLSSFAK(1)AK	2	0.089739	2
Cellular Component	GO:1905369	4	endopeptidase complex	5.69504e-13	A0A384JVH6	42	K	Bcrad23	Bcrad23	1	1.59705e-11	210.34	GWEASQQK(1)LIYSGK	2	-1.2081	2
Cellular Component	GO:1905369	4	endopeptidase complex	5.69504e-13	A0A384JVH6	27	K	Bcrad23	Bcrad23	1	1.31025e-13	153.72	FVLEAEPTELVSDVK(1)EK	2	-1.1884	1
Cellular Component	GO:1905369	4	endopeptidase complex	5.69504e-13	A0A384JVH6	6	K	Bcrad23	Bcrad23	1	0.00549803	95.531	LTFK(1)DLK	2	0.79179	3
Cellular Component	GO:1905369	4	endopeptidase complex	5.69504e-13	A0A384JVH6	34	K	Bcrad23	Bcrad23	1	4.77517e-05	175.49	EK(1)GWEASQQK	2	-0.14061	2
Cellular Component	GO:1905369	4	endopeptidase complex	5.69504e-13	A0A384K4H3	238	K	Proteasome subunit alpha type	Bcpre6	1	1.68386e-05	110.38	DIEQEK(1)SEEAAK	2	-1.2829	1
Cellular Component	GO:1905369	4	endopeptidase complex	5.69504e-13	A0A384K4H3	161	K	Proteasome subunit alpha type	Bcpre6	1	2.80255e-15	155.24	LYQTEPSGIYSAWK(1)ANAIGR	3	2.0659	2
Cellular Component	GO:1905369	4	endopeptidase complex	5.69504e-13	A0A384K4H3	181	K	Proteasome subunit alpha type	Bcpre6	1	0.00596772	68.846	NHK(1)DDMDR	3	0.53898	1
Cellular Component	GO:1905369	4	endopeptidase complex	5.69504e-13	A0A384JW71	359	K	Bcrpt2	Bcrpt2	1	0.000343864	79.467	VIMATNK(1)IDTLDPALIRPGR	3	-0.24258	1
Cellular Component	GO:1905369	4	endopeptidase complex	5.69504e-13	A0A384JW71	258	K	Bcrpt2	Bcrpt2	1	0.014161	58.688	GVILYGAPGTGK(1)TLLAK	2	0.98714	1
Cellular Component	GO:1905369	4	endopeptidase complex	5.69504e-13	A0A384J7B7	74	K	Bcpre7	Bcpre7	1	0.0535423	50.966	YQPK(1)VFK	2	0.86001	2
Cellular Component	GO:1905369	4	endopeptidase complex	5.69504e-13	A0A384J7B7	139	K	Bcpre7	Bcpre7	1	0.00186237	135.43	LATILYSK(1)R	2	0.57252	2
Cellular Component	GO:1905369	4	endopeptidase complex	5.69504e-13	A0A384J7B7	113	K	Bcpre7	Bcpre7	1	0.00138259	93.649	LDAIVK(1)MYR	2	-1.4294	3
Cellular Component	GO:1905369	4	endopeptidase complex	5.69504e-13	A0A384K4F2	240	K	Bcrpn12	Bcrpn12	1	0.0169549	63.419	IYFPNQK(1)LK	2	-0.56675	1
Cellular Component	GO:1905369	4	endopeptidase complex	5.69504e-13	A0A384K4F2	148	K	Bcrpn12	Bcrpn12	1	0.00373198	69.721	YLGYPIK(1)LER	2	-1.0982	1
Cellular Component	GO:1905369	4	endopeptidase complex	5.69504e-13	A0A384K4F2	91	K	Bcrpn12	Bcrpn12	1	4.46784e-08	123.55	YVHQLTPYYELPDDK(1)FSAK	3	-0.87884	3
Cellular Component	GO:1905369	4	endopeptidase complex	5.69504e-13	A0A384K4F2	31	K	Bcrpn12	Bcrpn12	1	0.00538849	95.909	AK(1)LTLLK	2	-0.070739	2
Cellular Component	GO:1905369	4	endopeptidase complex	5.69504e-13	A0A384JNS6	210	K	Proteasome subunit alpha type	Bcpup2	1	0.00110894	85.813	QVMEEK(1)LDSK	2	0.63058	3
Cellular Component	GO:1905369	4	endopeptidase complex	5.69504e-13	A0A384JNS6	169	K	Proteasome subunit alpha type	Bcpup2	1	5.59373e-23	203.71	YDAK(1)AIGSGSEGAQAELQNEFHK	3	-0.070543	3
Cellular Component	GO:1905369	4	endopeptidase complex	5.69504e-13	A0A384JNS6	223	K	Proteasome subunit alpha type	Bcpup2	1	7.50013e-06	130.56	NVQLASVTK(1)EK	2	0.63341	2
Cellular Component	GO:1905369	4	endopeptidase complex	5.69504e-13	A0A384J918	119	K	Bcrpn8	Bcrpn8	1	1.10358e-05	143.42	ASDLEVNELFK(1)R	2	0.088261	2
Cellular Component	GO:1905369	4	endopeptidase complex	5.69504e-13	A0A384J918	52	K	Bcrpn8	Bcrpn8	1	2.98096e-11	153.7	VVGVLLGQNEGK(1)NVR	2	0.47539	1
Cellular Component	GO:1905369	4	endopeptidase complex	5.69504e-13	A0A384J918	106	K	Bcrpn8	Bcrpn8	1	0.000505969	84.605	LIGWYHSGPK(1)LR	3	0.40487	2
Cellular Component	GO:1905369	4	endopeptidase complex	5.69504e-13	A0A384J918	303	K	Bcrpn8	Bcrpn8	1	1.4096e-16	228.97	AITAFHDLIENK(1)IQNR	3	0.58627	2
Cellular Component	GO:1905369	4	endopeptidase complex	5.69504e-13	A0A384JLP3	165	K	Bcrpn3	Bcrpn3	1	0.000184132	78.779	ENATFNK(1)ASPSEMEIDSDSK	3	0.29933	1
Cellular Component	GO:0005750	4	mitochondrial respiratory chain complex III	5.25835e-07	A0A384K3H7	20	K	Bcqcr8	Bcqcr8	1	1.91736e-10	144.08	YGK(1)YLGGWGNLGSQPQK	2	0.20386	2
Cellular Component	GO:0005750	4	mitochondrial respiratory chain complex III	5.25835e-07	A0A384JHY6	439	K	Bcmas1	Bcmas1	1	1.84123e-13	167.69	VIGAISEK(1)DVMSFAQR	3	-1.0561	3
Cellular Component	GO:0005750	4	mitochondrial respiratory chain complex III	5.25835e-07	A0A384J6V6	169	K	Bccyt1	Bccyt1	1	1.03024e-09	127.3	LSDYLPSPYK(1)NDEAAR	2	0.58374	2
Cellular Component	GO:0005750	4	mitochondrial respiratory chain complex III	5.25835e-07	A0A384J6V6	305	K	Bccyt1	Bccyt1	1	0.02535	64.207	WSPIK(1)TR	2	0.24165	1
Cellular Component	GO:0005750	4	mitochondrial respiratory chain complex III	5.25835e-07	A0A384J6V6	300	K	Bccyt1	Bccyt1	1	0.00442246	106.36	YK(1)WSPIK	2	-0.30353	3
Cellular Component	GO:0005750	4	mitochondrial respiratory chain complex III	5.25835e-07	A0A384K065	53	K	"Cytochrome b-c1 complex subunit Rieske, mitochondrial"	Bcrip1	1	0.00178484	76.326	FSNIPDFSK(1)YR	2	2.7707	2
Cellular Component	GO:0005750	4	mitochondrial respiratory chain complex III	5.25835e-07	A0A384K065	144	K	"Cytochrome b-c1 complex subunit Rieske, mitochondrial"	Bcrip1	1	1.56916e-15	166.6	EAENVK(1)VETLRDPQADADR	3	0.13228	3
Cellular Component	GO:0005750	4	mitochondrial respiratory chain complex III	5.25835e-07	A0A384K065	125	K	"Cytochrome b-c1 complex subunit Rieske, mitochondrial"	Bcrip1	1	0.0120023	73.039	GK(1)PVFIR	2	1.9022	1
Cellular Component	GO:0005750	4	mitochondrial respiratory chain complex III	5.25835e-07	A0A384K065	138	K	"Cytochrome b-c1 complex subunit Rieske, mitochondrial"	Bcrip1	1	8.68568e-07	184.11	TADEIK(1)EAENVK	2	-0.084521	3
Cellular Component	GO:0005750	4	mitochondrial respiratory chain complex III	5.25835e-07	A0A384K065	121	K	"Cytochrome b-c1 complex subunit Rieske, mitochondrial"	Bcrip1	1	0.00415122	110.61	NVIIK(1)WR	2	-0.20914	3
Cellular Component	GO:0005750	4	mitochondrial respiratory chain complex III	5.25835e-07	A0A384JES6	122	K	Cytochrome b-c1 complex subunit 7	Bcqcr7	1	0.00161419	91.961	ADLESLTITK(1)K	2	0.19923	2
Cellular Component	GO:0005750	4	mitochondrial respiratory chain complex III	5.25835e-07	A0A384JCX4	47	K	Bcqcr6	Bcqcr6	1	4.95882e-11	149.36	DDGGEGEAK(1)DPSGATPDKR	3	-0.79993	1
Cellular Component	GO:0005750	4	mitochondrial respiratory chain complex III	5.25835e-07	A0A384JDX5	47	K	Uncharacterized protein	BCIN_03g08370	1	0.00488068	71.614	VWDSINK(1)GR	2	0.36656	2
Cellular Component	GO:0005750	4	mitochondrial respiratory chain complex III	5.25835e-07	A0A384J888	124	K	Bcqcr2	Bcqcr2	1	0.000720687	89.266	EALVVEAK(1)FLR	2	1.6628	1
Cellular Component	GO:0005750	4	mitochondrial respiratory chain complex III	5.25835e-07	A0A384J888	427	K	Bcqcr2	Bcqcr2	1	0.018438	65.179	SVESVSIEK(1)LK	2	2.3783	1
Cellular Component	GO:0005750	4	mitochondrial respiratory chain complex III	5.25835e-07	A0A384J888	360	K	Bcqcr2	Bcqcr2	1	0.00497869	68.536	SAAIEAVK(1)ALK	2	0.36296	2
Cellular Component	GO:0005750	4	mitochondrial respiratory chain complex III	5.25835e-07	A0A384J888	89	K	Bcqcr2	Bcqcr2	1	0.0032232	93.143	FAFK(1)NTLK	2	4.1809	3
Cellular Component	GO:0005750	4	mitochondrial respiratory chain complex III	5.25835e-07	A0A384J888	68	K	Bcqcr2	Bcqcr2	1	0.00209368	79.659	LAVVAK(1)AGTR	2	0.077153	2
Cellular Component	GO:0005750	4	mitochondrial respiratory chain complex III	5.25835e-07	A0A384J888	257	K	Bcqcr2	Bcqcr2	1	1.14143e-30	216.52	WVGEFFTGTHAGQALSGPGATK(1)YYGGEER	3	0.43718	2
Cellular Component	GO:0005750	4	mitochondrial respiratory chain complex III	5.25835e-07	R9U4L9	5	K	Cytochrome b	BC1G_20018	1	0.00137975	93.667	IFK(1)SHPLLK	3	1.1075	3
Cellular Component	GO:0031415	5	NatA complex	0.0405163	A0A384JXE6	8	K	Bcnat1	Bcnat1	1	1.05369e-05	104.7	PQPLSSK(1)ESSLFR	2	1.0087	1
Cellular Component	GO:0031415	5	NatA complex	0.0405163	A0A384JXE6	215	K	Bcnat1	Bcnat1	1	0.040029	40.242	ALECLESDGK(1)HNLDR	3	1.8515	1
Cellular Component	GO:0031415	5	NatA complex	0.0405163	A0A384JXE6	418	K	Bcnat1	Bcnat1	1	0.0215733	50.108	IFK(1)HQGNTQK	3	-0.030125	1
Cellular Component	GO:0031415	5	NatA complex	0.0405163	A0A384JXE6	101	K	Bcnat1	Bcnat1	1	0.00582287	94.407	AYK(1)FALK	2	-0.51078	2
Cellular Component	GO:0031415	5	NatA complex	0.0405163	A0A384JXE6	229	K	Bcnat1	Bcnat1	1	0.0026993	85.355	AK(1)YLFELGR	2	0.31708	2
Cellular Component	GO:0031415	5	NatA complex	0.0405163	A0A384JXE6	329	K	Bcnat1	Bcnat1	1	0.000156379	78.674	GVPSTFANLK(1)HLYADTSK	3	-0.65879	1
Cellular Component	GO:0031415	5	NatA complex	0.0405163	A0A384JF59	196	K	Bcard1	Bcard1	1	6.73764e-06	111.83	AIEEGK(1)DAEAGEK	2	-2.1396	2
Cellular Component	GO:0031415	5	NatA complex	0.0405163	A0A384JF59	187	K	Bcard1	Bcard1	1	4.42565e-16	176.23	EQILDEEEGDEGEAVGSAGSAK(1)DVK	3	-0.8613	1
Cellular Component	GO:0017177	3	glucosidase II complex	0.0405163	A0A384J777	367	K	Bcgtb1	Bcgtb1	1	5.05063e-06	122.7	AWVHQK(1)VTDLR	3	0.36576	2
Cellular Component	GO:0017177	3	glucosidase II complex	0.0405163	A0A384J777	215	K	Bcgtb1	Bcgtb1	1	0.00153622	120.15	QK(1)FEEVER	2	-0.23481	3
Cellular Component	GO:0017177	3	glucosidase II complex	0.0405163	A0A384J777	37	K	Bcgtb1	Bcgtb1	1	0.0324013	60.895	FYK(1)SSDK	2	-0.24508	1
Cellular Component	GO:0017177	3	glucosidase II complex	0.0405163	A0A384J7Z9	88	K	Bcrot2	Bcrot2	1	0.000183656	100.93	DGQLQGTILK(1)K	2	2.3789	1
Cellular Component	GO:0017177	3	glucosidase II complex	0.0405163	A0A384J7Z9	173	K	Bcrot2	Bcrot2	1	5.91777e-10	126.77	YPGVSHITFGPDGK(1)FK	3	-0.61396	2
Cellular Component	GO:0017177	3	glucosidase II complex	0.0405163	A0A384J7Z9	46	K	Bcrot2	Bcrot2	1	6.17472e-05	187.97	TCDQSGFCK(1)R	2	0.19762	1
Cellular Component	GO:0017177	3	glucosidase II complex	0.0405163	A0A384J7Z9	37	K	Bcrot2	Bcrot2	1	1.04414e-06	118.51	HENFK(1)TCDQSGFCK	3	-0.12152	1
Cellular Component	GO:0017177	3	glucosidase II complex	0.0405163	A0A384J7Z9	484	K	Bcrot2	Bcrot2	1	2.37286e-06	133.15	NEANYK(1)VVDELK	2	1.2251	2
Cellular Component	GO:0005746	3	mitochondrial respiratory chain	4.32036e-09	A0A384J811	339	K	Uncharacterized protein	BCIN_02g01370	1	0.000542748	94.309	DFAPK(1)GNEFK	2	0.18164	2
Cellular Component	GO:0005746	3	mitochondrial respiratory chain	4.32036e-09	A0A384J811	623	K	Uncharacterized protein	BCIN_02g01370	1	0.00455934	104.21	TDWK(1)IIR	2	-0.17437	2
Cellular Component	GO:0005746	3	mitochondrial respiratory chain	4.32036e-09	A0A384J811	293	K	Uncharacterized protein	BCIN_02g01370	1	1.22679e-11	183.31	LNDDVNEEWINDK(1)TR	2	0.49972	2
Cellular Component	GO:0005746	3	mitochondrial respiratory chain	4.32036e-09	A0A384K065	53	K	"Cytochrome b-c1 complex subunit Rieske, mitochondrial"	Bcrip1	1	0.00178484	76.326	FSNIPDFSK(1)YR	2	2.7707	2
Cellular Component	GO:0005746	3	mitochondrial respiratory chain	4.32036e-09	A0A384K065	144	K	"Cytochrome b-c1 complex subunit Rieske, mitochondrial"	Bcrip1	1	1.56916e-15	166.6	EAENVK(1)VETLRDPQADADR	3	0.13228	3
Cellular Component	GO:0005746	3	mitochondrial respiratory chain	4.32036e-09	A0A384K065	125	K	"Cytochrome b-c1 complex subunit Rieske, mitochondrial"	Bcrip1	1	0.0120023	73.039	GK(1)PVFIR	2	1.9022	1
Cellular Component	GO:0005746	3	mitochondrial respiratory chain	4.32036e-09	A0A384K065	138	K	"Cytochrome b-c1 complex subunit Rieske, mitochondrial"	Bcrip1	1	8.68568e-07	184.11	TADEIK(1)EAENVK	2	-0.084521	3
Cellular Component	GO:0005746	3	mitochondrial respiratory chain	4.32036e-09	A0A384K065	121	K	"Cytochrome b-c1 complex subunit Rieske, mitochondrial"	Bcrip1	1	0.00415122	110.61	NVIIK(1)WR	2	-0.20914	3
Cellular Component	GO:0005746	3	mitochondrial respiratory chain	4.32036e-09	A0A384JC51	37	K	NADH dehydrogenase [ubiquinone] 1 alpha subcomplex subunit	BCIN_03g02730	1	0.000240488	94.309	AGTFIAK(1)DR	2	-0.15942	1
Cellular Component	GO:0005746	3	mitochondrial respiratory chain	4.32036e-09	A0A384JES6	122	K	Cytochrome b-c1 complex subunit 7	Bcqcr7	1	0.00161419	91.961	ADLESLTITK(1)K	2	0.19923	2
Cellular Component	GO:0005746	3	mitochondrial respiratory chain	4.32036e-09	A0A384JDX5	47	K	Uncharacterized protein	BCIN_03g08370	1	0.00488068	71.614	VWDSINK(1)GR	2	0.36656	2
Cellular Component	GO:0005746	3	mitochondrial respiratory chain	4.32036e-09	A0A384K0L0	77	K	Complex1_30kDa domain-containing protein	BCIN_13g01350	1	0.00146386	81.017	YAAK(1)ADDMHR	3	0.32969	4
Cellular Component	GO:0005746	3	mitochondrial respiratory chain	4.32036e-09	A0A384J888	124	K	Bcqcr2	Bcqcr2	1	0.000720687	89.266	EALVVEAK(1)FLR	2	1.6628	1
Cellular Component	GO:0005746	3	mitochondrial respiratory chain	4.32036e-09	A0A384J888	427	K	Bcqcr2	Bcqcr2	1	0.018438	65.179	SVESVSIEK(1)LK	2	2.3783	1
Cellular Component	GO:0005746	3	mitochondrial respiratory chain	4.32036e-09	A0A384J888	360	K	Bcqcr2	Bcqcr2	1	0.00497869	68.536	SAAIEAVK(1)ALK	2	0.36296	2
Cellular Component	GO:0005746	3	mitochondrial respiratory chain	4.32036e-09	A0A384J888	89	K	Bcqcr2	Bcqcr2	1	0.0032232	93.143	FAFK(1)NTLK	2	4.1809	3
Cellular Component	GO:0005746	3	mitochondrial respiratory chain	4.32036e-09	A0A384J888	68	K	Bcqcr2	Bcqcr2	1	0.00209368	79.659	LAVVAK(1)AGTR	2	0.077153	2
Cellular Component	GO:0005746	3	mitochondrial respiratory chain	4.32036e-09	A0A384J888	257	K	Bcqcr2	Bcqcr2	1	1.14143e-30	216.52	WVGEFFTGTHAGQALSGPGATK(1)YYGGEER	3	0.43718	2
Cellular Component	GO:0005746	3	mitochondrial respiratory chain	4.32036e-09	R9U4L9	5	K	Cytochrome b	BC1G_20018	1	0.00137975	93.667	IFK(1)SHPLLK	3	1.1075	3
Cellular Component	GO:0005746	3	mitochondrial respiratory chain	4.32036e-09	A0A384K4A4	70	K	Uncharacterized protein	BCIN_15g02110	1	3.43968e-06	179.19	INWAELTLQEK(1)K	2	0.2752	2
Cellular Component	GO:0005746	3	mitochondrial respiratory chain	4.32036e-09	A0A384K4A4	118	K	Uncharacterized protein	BCIN_15g02110	1	0.000156578	95.417	SFAK(1)GTPSTMNK	2	0.33878	2
Cellular Component	GO:0005746	3	mitochondrial respiratory chain	4.32036e-09	A0A384K3H7	20	K	Bcqcr8	Bcqcr8	1	1.91736e-10	144.08	YGK(1)YLGGWGNLGSQPQK	2	0.20386	2
Cellular Component	GO:0005746	3	mitochondrial respiratory chain	4.32036e-09	A0A384JSV0	4	K	L51_S25_CI-B8 domain-containing protein	BCIN_09g03920	1	0.000997455	76.073	SAK(1)YAFSQTLK	2	-0.3087	1
Cellular Component	GO:0005746	3	mitochondrial respiratory chain	4.32036e-09	A0A384JSV0	80	K	L51_S25_CI-B8 domain-containing protein	BCIN_09g03920	1	9.54391e-18	232.78	EVSEDLAGLSDK(1)EIEDK	2	0.49981	2
Cellular Component	GO:0005746	3	mitochondrial respiratory chain	4.32036e-09	A0A384JHY6	439	K	Bcmas1	Bcmas1	1	1.84123e-13	167.69	VIGAISEK(1)DVMSFAQR	3	-1.0561	3
Cellular Component	GO:0005746	3	mitochondrial respiratory chain	4.32036e-09	A0A384J6V6	169	K	Bccyt1	Bccyt1	1	1.03024e-09	127.3	LSDYLPSPYK(1)NDEAAR	2	0.58374	2
Cellular Component	GO:0005746	3	mitochondrial respiratory chain	4.32036e-09	A0A384J6V6	305	K	Bccyt1	Bccyt1	1	0.02535	64.207	WSPIK(1)TR	2	0.24165	1
Cellular Component	GO:0005746	3	mitochondrial respiratory chain	4.32036e-09	A0A384J6V6	300	K	Bccyt1	Bccyt1	1	0.00442246	106.36	YK(1)WSPIK	2	-0.30353	3
Cellular Component	GO:0005746	3	mitochondrial respiratory chain	4.32036e-09	A0A384K3K8	50	K	Cytochrome c oxidase subunit 7A	BCIN_14g02980	1	5.85583e-06	124.12	DAFYAK(1)LEDQR	2	-1.0608	2
Cellular Component	GO:0005746	3	mitochondrial respiratory chain	4.32036e-09	A0A384JQS6	189	K	Bccox4	Bccox4	1	9.49874e-06	135.99	TFADFVK(1)PEYR	2	0.24427	4
Cellular Component	GO:0005746	3	mitochondrial respiratory chain	4.32036e-09	A0A384JQS6	45	K	Bccox4	Bccox4	1	0.0209182	63.397	IK(1)TFEEIK	2	0.12282	1
Cellular Component	GO:0005746	3	mitochondrial respiratory chain	4.32036e-09	A0A384JQS6	94	K	Bccox4	Bccox4	1	4.96484e-10	136.36	MQGVDIFDMK(1)PLDASR	2	0.012474	3
Cellular Component	GO:0005746	3	mitochondrial respiratory chain	4.32036e-09	A0A384J5E4	295	K	"Succinate dehydrogenase [ubiquinone] iron-sulfur subunit, mitochondrial"	Bcsdh2	1	0.00203482	85.837	GLNPGLAIAEIK(1)K	2	-1.1725	2
Cellular Component	GO:0005746	3	mitochondrial respiratory chain	4.32036e-09	A0A384J5E4	196	K	"Succinate dehydrogenase [ubiquinone] iron-sulfur subunit, mitochondrial"	Bcsdh2	1	2.18411e-10	132.67	PYLQHTDPAPEGK(1)EYLQSK	3	0.80336	1
Cellular Component	GO:0005746	3	mitochondrial respiratory chain	4.32036e-09	A0A384JPU8	131	K	NADH-ubiquinone oxidoreductase	BCIN_08g01490	1	6.68059e-08	122.29	IEK(1)VIPDTPAGETPVHLR	3	0.38039	2
Cellular Component	GO:0005746	3	mitochondrial respiratory chain	4.32036e-09	A0A384JPU8	64	K	NADH-ubiquinone oxidoreductase	BCIN_08g01490	1	0.000444645	89.26	NDNPGK(1)GEIDCLK	2	-1.9925	1
Cellular Component	GO:0005746	3	mitochondrial respiratory chain	4.32036e-09	A0A384JPU8	121	K	NADH-ubiquinone oxidoreductase	BCIN_08g01490	1	0.000115452	118.28	LNK(1)CVFDNLK	2	0.060789	2
Cellular Component	GO:0005746	3	mitochondrial respiratory chain	4.32036e-09	A0A384JCX4	47	K	Bcqcr6	Bcqcr6	1	4.95882e-11	149.36	DDGGEGEAK(1)DPSGATPDKR	3	-0.79993	1
Cellular Component	GO:0005746	3	mitochondrial respiratory chain	4.32036e-09	A0A384K2J1	104	K	Bccyc1	Bccyc1	1	2.00779e-06	129.54	NDLIQHLK(1)EATA	2	0.34072	4
Cellular Component	GO:0005746	3	mitochondrial respiratory chain	4.32036e-09	A0A384K2J1	84	K	Bccyc1	Bccyc1	1	0.0252149	53.034	YIPGTK(1)MAFGGLK	2	-0.28456	3
Cellular Component	GO:0005746	3	mitochondrial respiratory chain	4.32036e-09	A0A384K2J1	4	K	Bccyc1	Bccyc1	1	0.0285722	59.35	GFK(1)AGDAK	2	0.31491	3
Cellular Component	GO:0005746	3	mitochondrial respiratory chain	4.32036e-09	A0A384K2J1	16	K	Bccyc1	Bccyc1	1	0.00603911	76.064	GANLFK(1)TR	2	-0.22325	4
Cellular Component	GO:0005746	3	mitochondrial respiratory chain	4.32036e-09	A0A384K2J1	91	K	Bccyc1	Bccyc1	1	0.0563164	65.252	MAFGGLK(1)K	2	-0.02641	1
Cellular Component	GO:0005746	3	mitochondrial respiratory chain	4.32036e-09	A0A384J8Z9	157	K	Bccox6	Bccox6	1	2.3823e-19	241.8	EELGVSLK(1)EDLYPESK	2	1.2592	4
Cellular Component	GO:0005746	3	mitochondrial respiratory chain	4.32036e-09	A0A384J8Z9	146	K	Bccox6	Bccox6	1	4.59749e-09	160.81	GQYDQYLEELK(1)PLR	3	0.094849	2
Cellular Component	GO:0005746	3	mitochondrial respiratory chain	4.32036e-09	A0A384JRM8	225	K	Uncharacterized protein	BCIN_09g00540	1	4.30959e-16	175.76	ALQSSASEIANSEAGK(1)GAITGEDANVK	3	2.4243	1
Cellular Component	GO:0035101	4	FACT complex	0.105262	A0A384JRB7	744	K	Bcspt16	Bcspt16	1	0.0563164	65.252	DPILIGK(1)K	2	-0.15842	1
Cellular Component	GO:0035101	4	FACT complex	0.105262	A0A384JRB7	223	K	Bcspt16	Bcspt16	1	0.0115734	60.641	VDGK(1)LDDVK	2	0.51641	2
Cellular Component	GO:0035101	4	FACT complex	0.105262	A0A384JUD4	460	K	FACT complex subunit POB3	Bcpob3	1	0.00392043	77.662	NLEDFFK(1)IK	2	-1.5588	1
Cellular Component	GO:0031428	5	box C/D snoRNP complex	0.0173123	A0A384JAY7	384	K	Bcnop56	Bcnop56	1	5.80806e-06	125.97	FLANK(1)CSIASR	2	-1.252	2
Cellular Component	GO:0031428	5	box C/D snoRNP complex	0.0173123	A0A384JAY7	166	K	Bcnop56	Bcnop56	1	0.00258056	133.6	VK(1)FSVQK	2	0.57574	3
Cellular Component	GO:0031428	5	box C/D snoRNP complex	0.0173123	A0A384JAY7	49	K	Bcnop56	Bcnop56	1	1.41305e-05	148.56	MVK(1)LVNFAPYR	2	0.23454	3
Cellular Component	GO:0031428	5	box C/D snoRNP complex	0.0173123	A0A384JAY7	142	K	Bcnop56	Bcnop56	1	2.51579e-06	134.56	LLK(1)GLQEGDVER	2	-0.11454	1
Cellular Component	GO:0031428	5	box C/D snoRNP complex	0.0173123	A0A384JAY7	139	K	Bcnop56	Bcnop56	1	0.00461005	86.833	LHAPK(1)LLK	2	-0.48096	2
Cellular Component	GO:0031428	5	box C/D snoRNP complex	0.0173123	A0A384JAY7	329	K	Bcnop56	Bcnop56	1	0.00425803	61.976	LISHAGSLTNLSK(1)YPASTVQILGAEK	3	0.46006	1
Cellular Component	GO:0031428	5	box C/D snoRNP complex	0.0173123	A0A384JAY7	43	K	Bcnop56	Bcnop56	1	2.30365e-09	182.33	EVQDAGQDLAK(1)FGK	2	-1.8173	1
Cellular Component	GO:0031428	5	box C/D snoRNP complex	0.0173123	A0A384K2L7	44	K	Ribonucloprotein	Bcsnu13	1	5.397e-06	175.12	GANETTK(1)TLNR	2	-0.2154	2
Cellular Component	GO:0031428	5	box C/D snoRNP complex	0.0173123	A6RMY5	439	K	Nucleolar protein 58	nop58	1	0.000138262	87.667	ATSAPGK(1)WEVK	2	0.56651	2
Cellular Component	GO:0031428	5	box C/D snoRNP complex	0.0173123	A6RMY5	443	K	Nucleolar protein 58	nop58	1	0.0127293	70.525	WEVK(1)EAR	2	0.42571	3
Cellular Component	GO:0031428	5	box C/D snoRNP complex	0.0173123	A6RMY5	94	K	Nucleolar protein 58	nop58	1	2.27243e-07	121.82	ASLAVADPK(1)LGQAINK	2	-0.4597	2
Cellular Component	GO:0031428	5	box C/D snoRNP complex	0.0173123	A6RMY5	388	K	Nucleolar protein 58	nop58	1	2.27074e-23	205.02	VDALSDWSAQGEGK(1)GDDVDDEER	3	-0.35548	3
Cellular Component	GO:0031428	5	box C/D snoRNP complex	0.0173123	A6RMY5	187	K	Nucleolar protein 58	nop58	1	1.7787e-06	114.31	VK(1)EWYGWHFPEMGK	3	-0.25887	3
Cellular Component	GO:0031428	5	box C/D snoRNP complex	0.0173123	A0A384JV52	104	K	Bcnop1	Bcnop1	0.999977	2.88745e-09	125.04	GKEDMLVTK(1)NLSPGESVYGEK	3	-0.078184	4
Cellular Component	GO:0031428	5	box C/D snoRNP complex	0.0173123	A0A384JV52	116	K	Bcnop1	Bcnop1	1	7.92984e-06	119.88	NLSPGESVYGEK(1)R	2	-0.080296	3
Cellular Component	GO:0005839	3	proteasome core complex	2.52875e-07	A0A384JG41	169	K	Proteasome subunit beta	Bcpre1	1	0.00470679	122.52	MCTDELK(1)R	2	-0.58654	4
Cellular Component	GO:0005839	3	proteasome core complex	2.52875e-07	A0A384JG41	29	K	Proteasome subunit beta	Bcpre1	1	0.000889255	87.216	GATILK(1)ASDDK	2	1.5953	2
Cellular Component	GO:0005839	3	proteasome core complex	2.52875e-07	A0A384J689	210	K	Proteasome subunit beta	Bcpre4	1	0.000681598	105.52	ESMK(1)VLFYR	2	-0.63955	2
Cellular Component	GO:0005839	3	proteasome core complex	2.52875e-07	A0A384J689	198	K	Proteasome subunit beta	Bcpre4	1	0.000396909	93.203	LTK(1)EAALEAVK	2	1.295	3
Cellular Component	GO:0005839	3	proteasome core complex	2.52875e-07	A0A384JSJ6	253	K	Proteasome subunit alpha type	Bcscl1	1	0.0210543	78.192	LQAIAEK(1)D	2	-0.7993	1
Cellular Component	GO:0005839	3	proteasome core complex	2.52875e-07	A0A384J6L3	261	K	Proteasome subunit alpha type	Bcpre10	1	4.16351e-09	164.8	HQEVPK(1)DILEEAEK	2	2.3973	2
Cellular Component	GO:0005839	3	proteasome core complex	2.52875e-07	A0A384J6L3	57	K	Proteasome subunit alpha type	Bcpre10	1	0.0292701	58.981	VITSK(1)LLK	2	0.051203	2
Cellular Component	GO:0005839	3	proteasome core complex	2.52875e-07	A0A384K6I9	125	K	Proteasome subunit alpha type	Bcpre5	1	3.25987e-05	102.53	AQTNTQHYGK(1)R	3	-0.070442	1
Cellular Component	GO:0005839	3	proteasome core complex	2.52875e-07	A0A384K6I9	61	K	Proteasome subunit alpha type	Bcpre5	1	3.15792e-05	122.34	NAEELSSYQK(1)K	2	3.0187	2
Cellular Component	GO:0005839	3	proteasome core complex	2.52875e-07	A0A384K6I9	229	K	Proteasome subunit alpha type	Bcpre5	1	1.00993e-08	143.46	SIEGFK(1)LFDGQDVK	2	0.069231	2
Cellular Component	GO:0005839	3	proteasome core complex	2.52875e-07	A0A384K6I9	184	K	Proteasome subunit alpha type	Bcpre5	1	1.3205e-11	164.2	HLEEFPDCGK(1)EELVK	3	-0.45755	4
Cellular Component	GO:0005839	3	proteasome core complex	2.52875e-07	A0A384JLG3	244	K	Bcpup1	Bcpup1	1	1.13627e-08	152.55	GTTAVLNEK(1)IITR	2	0.98792	2
Cellular Component	GO:0005839	3	proteasome core complex	2.52875e-07	A0A384J6Z4	71	K	Proteasome subunit beta	Bcpup3	1	0.00902062	80.462	YK(1)VNMYR	2	0.18017	6
Cellular Component	GO:0005839	3	proteasome core complex	2.52875e-07	A0A384K4H3	238	K	Proteasome subunit alpha type	Bcpre6	1	1.68386e-05	110.38	DIEQEK(1)SEEAAK	2	-1.2829	1
Cellular Component	GO:0005839	3	proteasome core complex	2.52875e-07	A0A384K4H3	161	K	Proteasome subunit alpha type	Bcpre6	1	2.80255e-15	155.24	LYQTEPSGIYSAWK(1)ANAIGR	3	2.0659	2
Cellular Component	GO:0005839	3	proteasome core complex	2.52875e-07	A0A384K4H3	181	K	Proteasome subunit alpha type	Bcpre6	1	0.00596772	68.846	NHK(1)DDMDR	3	0.53898	1
Cellular Component	GO:0005839	3	proteasome core complex	2.52875e-07	A0A384JNS6	210	K	Proteasome subunit alpha type	Bcpup2	1	0.00110894	85.813	QVMEEK(1)LDSK	2	0.63058	3
Cellular Component	GO:0005839	3	proteasome core complex	2.52875e-07	A0A384JNS6	169	K	Proteasome subunit alpha type	Bcpup2	1	5.59373e-23	203.71	YDAK(1)AIGSGSEGAQAELQNEFHK	3	-0.070543	3
Cellular Component	GO:0005839	3	proteasome core complex	2.52875e-07	A0A384JNS6	223	K	Proteasome subunit alpha type	Bcpup2	1	7.50013e-06	130.56	NVQLASVTK(1)EK	2	0.63341	2
Cellular Component	GO:0005839	3	proteasome core complex	2.52875e-07	A0A384J7B7	74	K	Bcpre7	Bcpre7	1	0.0535423	50.966	YQPK(1)VFK	2	0.86001	2
Cellular Component	GO:0005839	3	proteasome core complex	2.52875e-07	A0A384J7B7	139	K	Bcpre7	Bcpre7	1	0.00186237	135.43	LATILYSK(1)R	2	0.57252	2
Cellular Component	GO:0005839	3	proteasome core complex	2.52875e-07	A0A384J7B7	113	K	Bcpre7	Bcpre7	1	0.00138259	93.649	LDAIVK(1)MYR	2	-1.4294	3
Cellular Component	GO:0005839	3	proteasome core complex	2.52875e-07	A0A384J735	194	K	Proteasome subunit beta	Bcpre3	1	0.000311526	69.94	GALQEAIK(1)WDGSSGGVIR	3	0.5814	1
Cellular Component	GO:0005839	3	proteasome core complex	2.52875e-07	A0A384JRW5	180	K	Proteasome subunit alpha type	Bcpre9	1	9.6544e-05	121.68	QDYK(1)EDCDLK	2	-0.33555	2
Cellular Component	GO:0005839	3	proteasome core complex	2.52875e-07	A0A384JRW5	244	K	Proteasome subunit alpha type	Bcpre9	1	1.48919e-11	159.22	EHDLAK(1)DETGPDGDR	3	-0.34094	1
Cellular Component	GO:0030904	2	retromer complex	0.0173123	A0A384JJY6	172	K	Vacuolar protein sorting-associated protein 17	Bcvps17	1	7.53482e-06	155.98	FDVHTNLPK(1)FR	3	0.35946	1
Cellular Component	GO:0030904	2	retromer complex	0.0173123	A0A384K253	24	K	Vacuolar protein sorting-associated protein 29	Bcvps29	1	0.0417966	49.444	AIDVPQK(1)FK	2	0.60311	1
Cellular Component	GO:0030904	2	retromer complex	0.0173123	A0A384JTT8	456	K	Bcvps5	Bcvps5	1	0.0104185	68.95	TTQEK(1)LLR	2	-0.82745	1
Cellular Component	GO:0030904	2	retromer complex	0.0173123	A0A384JWA9	39	K	Bcpep8	Bcpep8	1	0.000914387	86.911	VPLYK(1)DGESVR	2	-0.44456	3
Cellular Component	GO:1990819	3	actin fusion focus	0.163948	A0A384JZS6	153	K	Bcras1	Bcras1	1	0.00245427	86.898	FIETSAK(1)SR	2	-3.6913	1
Cellular Component	GO:1990819	3	actin fusion focus	0.163948	A0A384K617	244	K	Coronin	Bccrn1	1	1.0685e-05	113.07	VATTGFSK(1)MSDR	2	-1.5301	2
Cellular Component	GO:1990819	3	actin fusion focus	0.163948	A0A384JLA7	115	K	Uncharacterized protein	BCIN_06g06780	1	0.0248071	46.069	QTDVK(1)AGHFER	3	-0.32305	2
Cellular Component	GO:1990819	3	actin fusion focus	0.163948	A0A384JCW2	1033	K	Bcmyo2	Bcmyo2	1	0.000441902	127.76	LQEEEK(1)ELR	2	1.9982	2
Cellular Component	GO:0031306	4	intrinsic component of mitochondrial outer membrane	0.0273627	A6SI59	276	K	NADH-cytochrome b5 reductase 2	mcr1	1	6.99619e-10	135.09	AFYVLDNPPK(1)SWSGGK	2	1.0179	2
Cellular Component	GO:0031306	4	intrinsic component of mitochondrial outer membrane	0.0273627	A6SI59	64	K	NADH-cytochrome b5 reductase 2	mcr1	1	0.0402808	50.297	DAAK(1)DAEAK	2	0.44871	1
Cellular Component	GO:0031306	4	intrinsic component of mitochondrial outer membrane	0.0273627	A6SI59	298	K	NADH-cytochrome b5 reductase 2	mcr1	1	0.00546301	67.997	TVLPEPK(1)TENVK	2	-0.12483	2
Cellular Component	GO:0031306	4	intrinsic component of mitochondrial outer membrane	0.0273627	A6SI59	282	K	NADH-cytochrome b5 reductase 2	mcr1	1	3.21914e-05	112.13	SWSGGK(1)GFVNK	2	1.6429	2
Cellular Component	GO:0031306	4	intrinsic component of mitochondrial outer membrane	0.0273627	A6SI59	139	K	NADH-cytochrome b5 reductase 2	mcr1	0.99928	0.0437887	47.774	FK(0.999)GPEMQK(0.001)PAIR	3	0.13141	1
Cellular Component	GO:0031306	4	intrinsic component of mitochondrial outer membrane	0.0273627	A6SI59	287	K	NADH-cytochrome b5 reductase 2	mcr1	1	0.000903289	96.668	GFVNK(1)ELLK	2	-0.71598	3
Cellular Component	GO:0031306	4	intrinsic component of mitochondrial outer membrane	0.0273627	A6SI59	314	K	NADH-cytochrome b5 reductase 2	mcr1	1	5.4441e-10	130.29	VFVCGPPGMYK(1)AISGPK	2	-0.90743	2
Cellular Component	GO:0031306	4	intrinsic component of mitochondrial outer membrane	0.0273627	A6SI59	191	K	NADH-cytochrome b5 reductase 2	mcr1	1	0.00127776	94.309	LDFK(1)GPIPK	2	0.27211	2
Cellular Component	GO:0031306	4	intrinsic component of mitochondrial outer membrane	0.0273627	A6SI59	340	K	NADH-cytochrome b5 reductase 2	mcr1	1	4.82319e-05	104.82	ELGYSK(1)EQVYK	2	-0.77523	3
Cellular Component	GO:0031306	4	intrinsic component of mitochondrial outer membrane	0.0273627	A0A384JFP6	274	K	Uncharacterized protein	BCIN_04g04500	1	2.00398e-10	146.86	LDQATHK(1)IGTSFTFES	2	0.040019	3
Cellular Component	GO:0031306	4	intrinsic component of mitochondrial outer membrane	0.0273627	A0A384JFP6	118	K	Uncharacterized protein	BCIN_04g04500	1	4.82899e-09	164.9	VNLHFK(1)QPNFHGR	3	1.4187	3
Cellular Component	GO:0031306	4	intrinsic component of mitochondrial outer membrane	0.0273627	A0A384JFP6	234	K	Uncharacterized protein	BCIN_04g04500	1	0.00119651	88.134	LDPLSFAK(1)VK	2	-0.66022	4
Cellular Component	GO:0031306	4	intrinsic component of mitochondrial outer membrane	0.0273627	A0A384JFP6	108	K	Uncharacterized protein	BCIN_04g04500	1	3.50966e-08	142.1	AEILGSFAPTTQK(1)K	2	-0.19348	1
Cellular Component	GO:0031306	4	intrinsic component of mitochondrial outer membrane	0.0273627	A0A384JFP6	112	K	Uncharacterized protein	BCIN_04g04500	1	0.00132826	87.476	GAK(1)VNLHFK	3	-0.12425	4
Cellular Component	GO:0031306	4	intrinsic component of mitochondrial outer membrane	0.0273627	A0A384JFP6	42	K	Uncharacterized protein	BCIN_04g04500	1	2.30127e-06	117.08	SNTPNNVAFK(1)VTGK	2	0.027793	5
Cellular Component	GO:0031306	4	intrinsic component of mitochondrial outer membrane	0.0273627	A0A384JFP6	60	K	Uncharacterized protein	BCIN_04g04500	1	8.26602e-07	98.175	STHDNATSGLLEAK(1)FTDK	3	-0.10114	1
Cellular Component	GO:0031306	4	intrinsic component of mitochondrial outer membrane	0.0273627	A0A384JFP6	212	K	Uncharacterized protein	BCIN_04g04500	1	0.00484736	62.648	ATWDSK(1)NTNSVGLEVASK	3	0.73561	2
Cellular Component	GO:0031306	4	intrinsic component of mitochondrial outer membrane	0.0273627	A0A384JFP6	46	K	Uncharacterized protein	BCIN_04g04500	1	9.37583e-08	121.44	VTGK(1)STHDNATSGLLEAK	3	-0.011379	2
Cellular Component	GO:0031306	4	intrinsic component of mitochondrial outer membrane	0.0273627	A0A384JSB1	259	K	Uncharacterized protein	BCIN_09g02420	1	0.00607537	80.165	VILEAK(1)DK	2	-0.1553	3
Cellular Component	GO:0031306	4	intrinsic component of mitochondrial outer membrane	0.0273627	A0A384JSB1	146	K	Uncharacterized protein	BCIN_09g02420	1	3.24643e-09	173.25	AAGNTAYGAK(1)DYPR	2	0.2517	1
Cellular Component	GO:0031306	4	intrinsic component of mitochondrial outer membrane	0.0273627	A0A384JSB1	429	K	Uncharacterized protein	BCIN_09g02420	1	0.000640224	85.813	DYQK(1)SIDLDR	2	-2.8096	1
Cellular Component	GO:0031306	4	intrinsic component of mitochondrial outer membrane	0.0273627	A0A384JZN4	52	K	Bctom20	Bctom20	1	2.21176e-05	88.224	AAK(1)EEAEAHNER	3	0.15106	2
Cellular Component	GO:0031306	4	intrinsic component of mitochondrial outer membrane	0.0273627	A0A384JZN4	74	K	Bctom20	Bctom20	1	6.41092e-15	185.55	AVVVEAK(1)EDGFPVDVEEK	2	0.84486	2
Cellular Component	GO:0031306	4	intrinsic component of mitochondrial outer membrane	0.0273627	A0A384JD30	54	K	Bctom22	Bctom22	1	0.00122106	74.853	ISALK(1)DIVPASTR	2	0.34901	2
Cellular Component	GO:0031306	4	intrinsic component of mitochondrial outer membrane	0.0273627	A0A384JQD2	306	K	Bcxdj1	Bcxdj1	1	0.0138813	59.067	VVLK(1)HLDGR	3	0.84877	1
Cellular Component	GO:0031306	4	intrinsic component of mitochondrial outer membrane	0.0273627	A0A384JQD2	321	K	Bcxdj1	Bcxdj1	1	0.00972568	54.008	GISINHPPGK(1)VLEPGQILK	3	0.81686	2
Cellular Component	GO:0031306	4	intrinsic component of mitochondrial outer membrane	0.0273627	A0A384JGA7	426	K	Bcgut2	Bcgut2	1	0.00121697	94.692	PLVK(1)DPNAK	2	0.62474	1
Cellular Component	GO:0031306	4	intrinsic component of mitochondrial outer membrane	0.0273627	A0A384JGA7	291	K	Bcgut2	Bcgut2	1	0.0382393	51.445	DLIDEK(1)DGK	2	0.37557	1
Cellular Component	GO:0033176	4	proton-transporting V-type ATPase complex	0.205563	A0A384K329	68	K	V-type proton ATPase subunit G	Bcvma10	1	0.000545822	87.184	FEAEHTSGNK(1)K	3	0.79218	1
Cellular Component	GO:0033176	4	proton-transporting V-type ATPase complex	0.205563	A0A384JF14	240	K	Bcvma1	Bcvma1	1	0.00217506	101.54	IAEK(1)GSYK	2	-0.52565	1
Cellular Component	GO:0033176	4	proton-transporting V-type ATPase complex	0.205563	A0A384JF14	521	K	Bcvma1	Bcvma1	1	0.00294364	67.252	YTTVLDK(1)YYEK	2	-3.8527	1
Cellular Component	GO:0033176	4	proton-transporting V-type ATPase complex	0.205563	A0A384JF14	621	K	Bcvma1	Bcvma1	1	4.47412e-06	121.68	AVAQGQSWAK(1)VR	2	0.15007	2
Cellular Component	GO:0033176	4	proton-transporting V-type ATPase complex	0.205563	A0A384JF14	244	K	Bcvma1	Bcvma1	1	0.00651853	78.149	GSYK(1)VDQK	2	-0.39046	2
Cellular Component	GO:0033176	4	proton-transporting V-type ATPase complex	0.205563	A0A384JF14	278	K	Bcvma1	Bcvma1	0.999455	0.0226097	53.21	PTTEK(0.999)LAADK(0.001)PFIVGQR	3	0.81342	1
Cellular Component	GO:0033176	4	proton-transporting V-type ATPase complex	0.205563	A0A384JF14	637	K	Bcvma1	Bcvma1	1	5.93392e-06	109.99	SMK(1)FEVPSEGEEK	2	-0.95676	1
Cellular Component	GO:0033176	4	proton-transporting V-type ATPase complex	0.205563	A0A384JF14	525	K	Bcvma1	Bcvma1	1	2.31707e-05	116.24	YYEK(1)DFPEFPR	2	-1.2733	2
Cellular Component	GO:0033176	4	proton-transporting V-type ATPase complex	0.205563	A0A384JF14	195	K	Bcvma1	Bcvma1	1	0.00442812	74.464	DWDFK(1)PIMK	2	0.42853	2
Cellular Component	GO:0033176	4	proton-transporting V-type ATPase complex	0.205563	A0A384JVV7	144	K	V-type proton ATPase subunit C	Bcvma5	1	6.225e-05	169.77	GK(1)MNQYNQVK	2	-3.8642	5
Cellular Component	GO:0033176	4	proton-transporting V-type ATPase complex	0.205563	A0A384JVV7	263	K	V-type proton ATPase subunit C	Bcvma5	1	0.00016872	108.7	YVEGGK(1)EVER	2	1.1045	3
Cellular Component	GO:0033176	4	proton-transporting V-type ATPase complex	0.205563	A0A384JFX6	384	K	Vacuolar proton pump subunit B	Bcvma2	1	0.0122676	66.056	SAIGEK(1)LTR	2	-0.72946	3
Cellular Component	GO:0033176	4	proton-transporting V-type ATPase complex	0.205563	A0A384JFX6	400	K	Vacuolar proton pump subunit B	Bcvma2	1	0.000184069	78.95	DHGDVSNQLYAK(1)YAIGR	3	-1.4764	1
Cellular Component	GO:0033176	4	proton-transporting V-type ATPase complex	0.205563	A0A384JFX6	79	K	Vacuolar proton pump subunit B	Bcvma2	1	1.3951e-06	98.281	AVVQVFEGTHGIDVK(1)K	3	1.7549	1
Cellular Component	GO:0033176	4	proton-transporting V-type ATPase complex	0.205563	A0A384JTY6	84	K	Bcvma4	Bcvma4	1	0.00730105	89.296	LK(1)VLSAR	2	0.54763	1
Cellular Component	GO:0033176	4	proton-transporting V-type ATPase complex	0.205563	A0A384JTY6	155	K	Bcvma4	Bcvma4	1	0.000162644	109.79	AIEEAQK(1)VYK	2	-1.2849	2
Cellular Component	GO:0033176	4	proton-transporting V-type ATPase complex	0.205563	A0A384JTY6	61	K	Bcvma4	Bcvma4	1	1.29408e-14	239.61	QETSSIDTQYEK(1)K	2	-0.69549	1
Cellular Component	GO:0033176	4	proton-transporting V-type ATPase complex	0.205563	A0A384JTY6	113	K	Bcvma4	Bcvma4	1	0.00643784	78.516	GK(1)YTEILK	2	-2.1825	2
Cellular Component	GO:0005736	5	DNA-directed RNA polymerase I complex	0.163948	A0A384JDG2	200	K	Bcrpa49	Bcrpa49	1	0.0208631	63.426	PAK(1)LDAAK	2	-0.69571	1
Cellular Component	GO:0005736	5	DNA-directed RNA polymerase I complex	0.163948	A0A384JLS4	223	K	Bcrpb5	Bcrpb5	1	0.00759297	73.26	GQVVK(1)IIR	2	0.59772	1
Cellular Component	GO:0005736	5	DNA-directed RNA polymerase I complex	0.163948	A0A384JLS4	55	K	Bcrpb5	Bcrpb5	1	2.29265e-06	168.31	SK(1)FTSNDGSVDR	2	-0.040207	3
Cellular Component	GO:0005736	5	DNA-directed RNA polymerase I complex	0.163948	A0A384JYN6	107	K	"DNA-directed RNA polymerases I, II, and III subunit RPABC3"	Bcrpb8	1	1.06086e-08	142.54	IYK(1)FEDQENSDLIK	2	-2.5246	2
Cellular Component	GO:0005736	5	DNA-directed RNA polymerase I complex	0.163948	A0A384K1E8	1182	K	DNA-directed RNA polymerase subunit	Bcrpa190	1	0.00158707	74.611	ALEPVLVAK(1)YLK	2	-1.1812	1
Cellular Component	GO:0005736	5	DNA-directed RNA polymerase I complex	0.163948	A0A384K1E8	619	K	DNA-directed RNA polymerase subunit	Bcrpa190	1	0.00764351	68.657	VLPGEK(1)TIR	2	-0.66969	2
Cellular Component	GO:0009353	5	mitochondrial oxoglutarate dehydrogenase complex	0.00814338	A0A384JGI5	728	K	Bckgd1	Bckgd1	1	0.000588985	70.26	TYTPLQHISK(1)DQGK	3	-0.13133	1
Cellular Component	GO:0009353	5	mitochondrial oxoglutarate dehydrogenase complex	0.00814338	A0A384JGI5	941	K	Bckgd1	Bckgd1	1	8.82421e-06	117.7	ADNNIK(1)DTAFTR	2	0.13337	1
Cellular Component	GO:0009353	5	mitochondrial oxoglutarate dehydrogenase complex	0.00814338	A0A384JGI5	419	K	Bckgd1	Bckgd1	1	1.01956e-08	145.52	AIQHYNNDEK(1)DHK	3	0.13402	1
Cellular Component	GO:0009353	5	mitochondrial oxoglutarate dehydrogenase complex	0.00814338	A0A384JGI5	165	K	Bckgd1	Bckgd1	1	0.0242995	44.511	GHHK(1)ADIDPLGIR	3	1.1629	2
Cellular Component	GO:0009353	5	mitochondrial oxoglutarate dehydrogenase complex	0.00814338	A0A384JGI5	909	K	Bckgd1	Bckgd1	1	5.01507e-10	126.26	WIIPDAEHGK(1)SINEPEQIER	3	-0.1677	3
Cellular Component	GO:0009353	5	mitochondrial oxoglutarate dehydrogenase complex	0.00814338	A0A384JGI5	266	K	Bckgd1	Bckgd1	0.994392	0.000329025	89.624	IEVDK(0.006)PFK(0.994)YSIDEK	3	0.148	1
Cellular Component	GO:0009353	5	mitochondrial oxoglutarate dehydrogenase complex	0.00814338	A0A384JGI5	573	K	Bckgd1	Bckgd1	1	1.21719e-08	141.54	DGSFTK(1)EDIDEHRK	3	-0.88242	3
Cellular Component	GO:0009353	5	mitochondrial oxoglutarate dehydrogenase complex	0.00814338	A0A384JGI5	407	K	Bckgd1	Bckgd1	1	2.10185e-10	143.19	VQLSLVANPSHLEAEDPVVLGK(1)TR	3	1.1218	1
Cellular Component	GO:0009353	5	mitochondrial oxoglutarate dehydrogenase complex	0.00814338	A0A384J9W3	123	K	Bckgd2	Bckgd2	1	0.000342743	88.561	LELGGAPEGGDK(1)EK	2	-2.9715	2
Cellular Component	GO:0009353	5	mitochondrial oxoglutarate dehydrogenase complex	0.00814338	A0A384J9W3	131	K	Bckgd2	Bckgd2	1	0.00178484	76.326	ASSEPK(1)EAASK	2	0.45685	2
Cellular Component	GO:0009353	5	mitochondrial oxoglutarate dehydrogenase complex	0.00814338	A0A384J9W3	245	K	Bckgd2	Bckgd2	1	0.00596043	80.688	LYK(1)DEVLK	2	0.12282	3
Cellular Component	GO:0009353	5	mitochondrial oxoglutarate dehydrogenase complex	0.00814338	A0A384J9W3	420	K	Bckgd2	Bckgd2	1	0.00400995	78.136	VK(1)EYIEDPR	2	2.3358	1
Cellular Component	GO:0009353	5	mitochondrial oxoglutarate dehydrogenase complex	0.00814338	A0A384JA37	280	K	Dihydrolipoyl dehydrogenase	BCIN_02g06400	1	1.35658e-08	137.21	LNTK(1)VMGGDVTGEK	2	0.60783	3
Cellular Component	GO:0009353	5	mitochondrial oxoglutarate dehydrogenase complex	0.00814338	A0A384JA37	497	K	Dihydrolipoyl dehydrogenase	BCIN_02g06400	1	1.17904e-06	114.75	TCHAHPTLAEAFK(1)EAAMATYGK	3	-0.2343	5
Cellular Component	GO:0009353	5	mitochondrial oxoglutarate dehydrogenase complex	0.00814338	A0A384JA37	146	K	Dihydrolipoyl dehydrogenase	BCIN_02g06400	1	0.02456	73.26	GVEFLFK(1)K	2	-0.10524	2
Cellular Component	GO:0009353	5	mitochondrial oxoglutarate dehydrogenase complex	0.00814338	A0A384JA37	417	K	Dihydrolipoyl dehydrogenase	BCIN_02g06400	1	0.0400969	57.281	AAGTK(1)YK	2	0.21753	1
Cellular Component	GO:0009353	5	mitochondrial oxoglutarate dehydrogenase complex	0.00814338	A0A384JA37	336	K	Dihydrolipoyl dehydrogenase	BCIN_02g06400	1	1.40197e-09	125.45	RPYTAGLGLENIGLETDDK(1)GR	3	-0.04711	2
Cellular Component	GO:0009353	5	mitochondrial oxoglutarate dehydrogenase complex	0.00814338	A0A384JA37	506	K	Dihydrolipoyl dehydrogenase	BCIN_02g06400	1	8.59979e-09	164.48	EAAMATYGK(1)AVHY	2	-0.47686	5
Cellular Component	GO:0009353	5	mitochondrial oxoglutarate dehydrogenase complex	0.00814338	A0A384JA37	151	K	Dihydrolipoyl dehydrogenase	BCIN_02g06400	1	0.00843933	91.318	NNVK(1)YVK	2	0.096696	2
Cellular Component	GO:0009353	5	mitochondrial oxoglutarate dehydrogenase complex	0.00814338	A0A384JA37	76	K	Dihydrolipoyl dehydrogenase	BCIN_02g06400	1	0.0127517	113.89	VTCIEK(1)R	2	-0.67183	1
Cellular Component	GO:0009353	5	mitochondrial oxoglutarate dehydrogenase complex	0.00814338	A0A384JA37	290	K	Dihydrolipoyl dehydrogenase	BCIN_02g06400	1	0.000635562	86.772	VMGGDVTGEK(1)VK	2	-0.43855	5
Cellular Component	GO:0019773	3	proteasome core complex, alpha-subunit complex	0.000381153	A0A384JSJ6	253	K	Proteasome subunit alpha type	Bcscl1	1	0.0210543	78.192	LQAIAEK(1)D	2	-0.7993	1
Cellular Component	GO:0019773	3	proteasome core complex, alpha-subunit complex	0.000381153	A0A384J6L3	261	K	Proteasome subunit alpha type	Bcpre10	1	4.16351e-09	164.8	HQEVPK(1)DILEEAEK	2	2.3973	2
Cellular Component	GO:0019773	3	proteasome core complex, alpha-subunit complex	0.000381153	A0A384J6L3	57	K	Proteasome subunit alpha type	Bcpre10	1	0.0292701	58.981	VITSK(1)LLK	2	0.051203	2
Cellular Component	GO:0019773	3	proteasome core complex, alpha-subunit complex	0.000381153	A0A384K4H3	238	K	Proteasome subunit alpha type	Bcpre6	1	1.68386e-05	110.38	DIEQEK(1)SEEAAK	2	-1.2829	1
Cellular Component	GO:0019773	3	proteasome core complex, alpha-subunit complex	0.000381153	A0A384K4H3	161	K	Proteasome subunit alpha type	Bcpre6	1	2.80255e-15	155.24	LYQTEPSGIYSAWK(1)ANAIGR	3	2.0659	2
Cellular Component	GO:0019773	3	proteasome core complex, alpha-subunit complex	0.000381153	A0A384K4H3	181	K	Proteasome subunit alpha type	Bcpre6	1	0.00596772	68.846	NHK(1)DDMDR	3	0.53898	1
Cellular Component	GO:0019773	3	proteasome core complex, alpha-subunit complex	0.000381153	A0A384JNS6	210	K	Proteasome subunit alpha type	Bcpup2	1	0.00110894	85.813	QVMEEK(1)LDSK	2	0.63058	3
Cellular Component	GO:0019773	3	proteasome core complex, alpha-subunit complex	0.000381153	A0A384JNS6	169	K	Proteasome subunit alpha type	Bcpup2	1	5.59373e-23	203.71	YDAK(1)AIGSGSEGAQAELQNEFHK	3	-0.070543	3
Cellular Component	GO:0019773	3	proteasome core complex, alpha-subunit complex	0.000381153	A0A384JNS6	223	K	Proteasome subunit alpha type	Bcpup2	1	7.50013e-06	130.56	NVQLASVTK(1)EK	2	0.63341	2
Cellular Component	GO:0019773	3	proteasome core complex, alpha-subunit complex	0.000381153	A0A384K6I9	125	K	Proteasome subunit alpha type	Bcpre5	1	3.25987e-05	102.53	AQTNTQHYGK(1)R	3	-0.070442	1
Cellular Component	GO:0019773	3	proteasome core complex, alpha-subunit complex	0.000381153	A0A384K6I9	61	K	Proteasome subunit alpha type	Bcpre5	1	3.15792e-05	122.34	NAEELSSYQK(1)K	2	3.0187	2
Cellular Component	GO:0019773	3	proteasome core complex, alpha-subunit complex	0.000381153	A0A384K6I9	229	K	Proteasome subunit alpha type	Bcpre5	1	1.00993e-08	143.46	SIEGFK(1)LFDGQDVK	2	0.069231	2
Cellular Component	GO:0019773	3	proteasome core complex, alpha-subunit complex	0.000381153	A0A384K6I9	184	K	Proteasome subunit alpha type	Bcpre5	1	1.3205e-11	164.2	HLEEFPDCGK(1)EELVK	3	-0.45755	4
Cellular Component	GO:0019773	3	proteasome core complex, alpha-subunit complex	0.000381153	A0A384JRW5	180	K	Proteasome subunit alpha type	Bcpre9	1	9.6544e-05	121.68	QDYK(1)EDCDLK	2	-0.33555	2
Cellular Component	GO:0019773	3	proteasome core complex, alpha-subunit complex	0.000381153	A0A384JRW5	244	K	Proteasome subunit alpha type	Bcpre9	1	1.48919e-11	159.22	EHDLAK(1)DETGPDGDR	3	-0.34094	1
Cellular Component	GO:0000502	3	proteasome complex	2.075e-13	A0A384JSF3	372	K	Ubiquitin carboxyl-terminal hydrolase	Bcubp6	1	0.0331376	79.116	DAIYTK(1)K	2	-0.46261	2
Cellular Component	GO:0000502	3	proteasome complex	2.075e-13	A0A384JG41	169	K	Proteasome subunit beta	Bcpre1	1	0.00470679	122.52	MCTDELK(1)R	2	-0.58654	4
Cellular Component	GO:0000502	3	proteasome complex	2.075e-13	A0A384JG41	29	K	Proteasome subunit beta	Bcpre1	1	0.000889255	87.216	GATILK(1)ASDDK	2	1.5953	2
Cellular Component	GO:0000502	3	proteasome complex	2.075e-13	A0A384J689	210	K	Proteasome subunit beta	Bcpre4	1	0.000681598	105.52	ESMK(1)VLFYR	2	-0.63955	2
Cellular Component	GO:0000502	3	proteasome complex	2.075e-13	A0A384J689	198	K	Proteasome subunit beta	Bcpre4	1	0.000396909	93.203	LTK(1)EAALEAVK	2	1.295	3
Cellular Component	GO:0000502	3	proteasome complex	2.075e-13	A0A384J691	42	K	Bcrpt4	Bcrpt4	1	0.00232342	68.044	GLQK(1)DFDHTEDNIK	3	-1.1095	1
Cellular Component	GO:0000502	3	proteasome complex	2.075e-13	A0A384J691	373	K	Bcrpt4	Bcrpt4	1	1.59659e-09	198.14	DAVNQDDFNK(1)AVR	2	-2.6178	2
Cellular Component	GO:0000502	3	proteasome complex	2.075e-13	A0A384J691	210	K	Bcrpt4	Bcrpt4	1	1.34121e-06	109.04	VVSSAIVDK(1)YIGESAR	2	0.64103	1
Cellular Component	GO:0000502	3	proteasome complex	2.075e-13	A0A384J691	29	K	Bcrpt4	Bcrpt4	1	0.0122627	72.138	EWEAK(1)LK	2	-0.27423	2
Cellular Component	GO:0000502	3	proteasome complex	2.075e-13	A0A384JYS4	359	K	26S proteasome regulatory subunit RPN1	Bcrpn1	1	4.46778e-06	98.943	TTEDIYK(1)SHLESNR	3	-1.0447	3
Cellular Component	GO:0000502	3	proteasome complex	2.075e-13	A0A384JYS4	352	K	26S proteasome regulatory subunit RPN1	Bcrpn1	1	1.18612e-09	133.23	ELNILDPK(1)TTEDIYK	2	0.24747	2
Cellular Component	GO:0000502	3	proteasome complex	2.075e-13	A0A384JYS4	411	K	26S proteasome regulatory subunit RPN1	Bcrpn1	1	0.00273644	95.358	ASWVWK(1)TK	2	0.46352	1
Cellular Component	GO:0000502	3	proteasome complex	2.075e-13	A0A384JYS4	340	K	26S proteasome regulatory subunit RPN1	Bcrpn1	1	0.00573734	66.056	MPEHFK(1)ALAK	3	-0.55804	2
Cellular Component	GO:0000502	3	proteasome complex	2.075e-13	A0A384JYS4	79	K	26S proteasome regulatory subunit RPN1	Bcrpn1	1	3.37399e-20	255.21	LTESDTSLYK(1)SALEAIK	2	0.49982	2
Cellular Component	GO:0000502	3	proteasome complex	2.075e-13	A0A384J9T2	103	K	Bcrpn9	Bcrpn9	1	0.000656741	102.52	LSFLEAVAK(1)K	2	1.1277	1
Cellular Component	GO:0000502	3	proteasome complex	2.075e-13	A0A384JLG3	244	K	Bcpup1	Bcpup1	1	1.13627e-08	152.55	GTTAVLNEK(1)IITR	2	0.98792	2
Cellular Component	GO:0000502	3	proteasome complex	2.075e-13	A0A384J7D3	1013	K	26S proteasome regulatory subunit RPN2	Bcrpn2	1	0.000256017	86.777	VLPSQLK(1)FVSFPAGR	3	-2.0117	2
Cellular Component	GO:0000502	3	proteasome complex	2.075e-13	A0A384J7D3	958	K	26S proteasome regulatory subunit RPN2	Bcrpn2	1	1.00746e-20	223.29	LPSSADDK(1)MDVDESSKDTEEK	3	-0.53776	2
Cellular Component	GO:0000502	3	proteasome complex	2.075e-13	A0A384J9A2	8	K	UBIQUITIN_CONJUGAT_2 domain-containing protein	BCIN_02g04920	1	0.000110103	131.82	INK(1)ELTDLGR	2	-0.17235	3
Cellular Component	GO:0000502	3	proteasome complex	2.075e-13	A0A384JXK2	87	K	Bcrpt5	Bcrpt5	1	1.54664e-05	117.63	LSHEK(1)AAMGEK	3	0.34882	4
Cellular Component	GO:0000502	3	proteasome complex	2.075e-13	A0A384JXK2	93	K	Bcrpt5	Bcrpt5	1	0.0509488	48.794	AAMGEK(1)IK	2	3.1514	2
Cellular Component	GO:0000502	3	proteasome complex	2.075e-13	A0A384JXK2	255	K	Bcrpt5	Bcrpt5	1	3.00301e-05	95.662	GALMYGPPGTGK(1)TLLAR	2	1.0342	1
Cellular Component	GO:0000502	3	proteasome complex	2.075e-13	A0A384J885	104	K	Bcrpt1	Bcrpt1	1	0.000392976	123.79	CTK(1)IIQDEK	2	0.48531	1
Cellular Component	GO:0000502	3	proteasome complex	2.075e-13	A0A384J885	13	K	Bcrpt1	Bcrpt1	1	0.00339172	83.948	GQNWENYK(1)K	2	-0.60296	1
Cellular Component	GO:0000502	3	proteasome complex	2.075e-13	A0A384J885	110	K	Bcrpt1	Bcrpt1	1	0.000149637	112.13	IIQDEK(1)DTEK	2	-0.45106	2
Cellular Component	GO:0000502	3	proteasome complex	2.075e-13	A0A384J735	194	K	Proteasome subunit beta	Bcpre3	1	0.000311526	69.94	GALQEAIK(1)WDGSSGGVIR	3	0.5814	1
Cellular Component	GO:0000502	3	proteasome complex	2.075e-13	A0A384JRW5	180	K	Proteasome subunit alpha type	Bcpre9	1	9.6544e-05	121.68	QDYK(1)EDCDLK	2	-0.33555	2
Cellular Component	GO:0000502	3	proteasome complex	2.075e-13	A0A384JRW5	244	K	Proteasome subunit alpha type	Bcpre9	1	1.48919e-11	159.22	EHDLAK(1)DETGPDGDR	3	-0.34094	1
Cellular Component	GO:0000502	3	proteasome complex	2.075e-13	A0A384JB16	238	K	Bcrpt3	Bcrpt3	1	1.86614e-14	202.33	VVGSEFVQK(1)YLGEGPR	2	1.8715	2
Cellular Component	GO:0000502	3	proteasome complex	2.075e-13	A0A384JB16	212	K	Bcrpt3	Bcrpt3	1	0.00335479	67.685	GVLLYGPPGTGK(1)TMLVK	2	-0.76031	1
Cellular Component	GO:0000502	3	proteasome complex	2.075e-13	A0A384JB16	416	K	Bcrpt3	Bcrpt3	1	0.000245654	94.122	GAQEADK(1)FDFYK	2	-1.093	2
Cellular Component	GO:0000502	3	proteasome complex	2.075e-13	A0A384JSJ6	253	K	Proteasome subunit alpha type	Bcscl1	1	0.0210543	78.192	LQAIAEK(1)D	2	-0.7993	1
Cellular Component	GO:0000502	3	proteasome complex	2.075e-13	A0A384J6L3	261	K	Proteasome subunit alpha type	Bcpre10	1	4.16351e-09	164.8	HQEVPK(1)DILEEAEK	2	2.3973	2
Cellular Component	GO:0000502	3	proteasome complex	2.075e-13	A0A384J6L3	57	K	Proteasome subunit alpha type	Bcpre10	1	0.0292701	58.981	VITSK(1)LLK	2	0.051203	2
Cellular Component	GO:0000502	3	proteasome complex	2.075e-13	A0A384JH30	280	K	MPN domain-containing protein	BCIN_05g02600	1	0.0201262	63.816	YVGK(1)VDPK	2	-0.059345	1
Cellular Component	GO:0000502	3	proteasome complex	2.075e-13	A0A384JV71	196	K	Bcubc1	Bcubc1	1	8.20287e-06	132.47	YQGYNK(1)ALVDR	2	-0.90666	2
Cellular Component	GO:0000502	3	proteasome complex	2.075e-13	A0A384K0N9	445	K	Bcrpn7	Bcrpn7	1	0.00036446	83.54	VTGK(1)GIIETNRPDDK	3	0.20507	1
Cellular Component	GO:0000502	3	proteasome complex	2.075e-13	A0A384K0N9	37	K	Bcrpn7	Bcrpn7	1	0.003668	60.062	AAQQTSLK(1)SLQDAIAEHK	3	1.2043	1
Cellular Component	GO:0000502	3	proteasome complex	2.075e-13	A0A384K0N9	282	K	Bcrpn7	Bcrpn7	1	0.0339295	44.342	VVDAPEIK(1)AILGDGEDK	3	-1.3136	1
Cellular Component	GO:0000502	3	proteasome complex	2.075e-13	A0A384K0N9	129	K	Bcrpn7	Bcrpn7	1	1.54623e-08	123.92	EEEEAAEK(1)AGDTEVQAAR	3	0.12347	3
Cellular Component	GO:0000502	3	proteasome complex	2.075e-13	A0A384K0N9	47	K	Bcrpn7	Bcrpn7	1	5.83473e-05	92.38	SLQDAIAEHK(1)MAPLYR	3	0.16614	2
Cellular Component	GO:0000502	3	proteasome complex	2.075e-13	A0A384K0N9	121	K	Bcrpn7	Bcrpn7	0.848206	5.54337e-29	225.3	LTEENEVELEGFK(0.152)K(0.848)EEEEAAEK	3	-0.29232	2
Cellular Component	GO:0000502	3	proteasome complex	2.075e-13	A0A384K6I9	125	K	Proteasome subunit alpha type	Bcpre5	1	3.25987e-05	102.53	AQTNTQHYGK(1)R	3	-0.070442	1
Cellular Component	GO:0000502	3	proteasome complex	2.075e-13	A0A384K6I9	61	K	Proteasome subunit alpha type	Bcpre5	1	3.15792e-05	122.34	NAEELSSYQK(1)K	2	3.0187	2
Cellular Component	GO:0000502	3	proteasome complex	2.075e-13	A0A384K6I9	229	K	Proteasome subunit alpha type	Bcpre5	1	1.00993e-08	143.46	SIEGFK(1)LFDGQDVK	2	0.069231	2
Cellular Component	GO:0000502	3	proteasome complex	2.075e-13	A0A384K6I9	184	K	Proteasome subunit alpha type	Bcpre5	1	1.3205e-11	164.2	HLEEFPDCGK(1)EELVK	3	-0.45755	4
Cellular Component	GO:0000502	3	proteasome complex	2.075e-13	A0A384JJL3	238	K	Bcrpn5	Bcrpn5	1	6.5743e-05	94.203	GEDVPEPK(1)EDDVTDLK	2	-0.57707	4
Cellular Component	GO:0000502	3	proteasome complex	2.075e-13	A0A384JJL3	427	K	Bcrpn5	Bcrpn5	1	0.00759887	73.233	TVFAK(1)IDR	2	-0.83087	1
Cellular Component	GO:0000502	3	proteasome complex	2.075e-13	A0A384JJL3	470	K	Bcrpn5	Bcrpn5	1	0.000594356	77.894	IDHLITK(1)EEMMAR	3	-1.4222	1
Cellular Component	GO:0000502	3	proteasome complex	2.075e-13	A0A384JJL3	390	K	Bcrpn5	Bcrpn5	1	0.00218499	101.25	VVAK(1)YYTR	2	1.0035	1
Cellular Component	GO:0000502	3	proteasome complex	2.075e-13	A0A384JJL3	258	K	Bcrpn5	Bcrpn5	1	0.000320668	82.651	YYEQQITLAK(1)HDDK	3	-0.17964	1
Cellular Component	GO:0000502	3	proteasome complex	2.075e-13	A0A384J6Z4	71	K	Proteasome subunit beta	Bcpup3	1	0.00902062	80.462	YK(1)VNMYR	2	0.18017	6
Cellular Component	GO:0000502	3	proteasome complex	2.075e-13	A0A384JH29	28	K	Bcrpn6	Bcrpn6	0.998988	0.000486464	75.524	AEAQYK(0.999)DIISK(0.001)PPSVTSEASVR	3	2.7944	1
Cellular Component	GO:0000502	3	proteasome complex	2.075e-13	A0A384JH29	185	K	Bcrpn6	Bcrpn6	1	0.000797523	77.062	VYHALGNTAK(1)GR	3	0.4023	1
Cellular Component	GO:0000502	3	proteasome complex	2.075e-13	A0A384JH29	82	K	Bcrpn6	Bcrpn6	1	0.0102048	66.056	TVLSSFAK(1)AK	2	0.089739	2
Cellular Component	GO:0000502	3	proteasome complex	2.075e-13	A0A384JVH6	42	K	Bcrad23	Bcrad23	1	1.59705e-11	210.34	GWEASQQK(1)LIYSGK	2	-1.2081	2
Cellular Component	GO:0000502	3	proteasome complex	2.075e-13	A0A384JVH6	27	K	Bcrad23	Bcrad23	1	1.31025e-13	153.72	FVLEAEPTELVSDVK(1)EK	2	-1.1884	1
Cellular Component	GO:0000502	3	proteasome complex	2.075e-13	A0A384JVH6	6	K	Bcrad23	Bcrad23	1	0.00549803	95.531	LTFK(1)DLK	2	0.79179	3
Cellular Component	GO:0000502	3	proteasome complex	2.075e-13	A0A384JVH6	34	K	Bcrad23	Bcrad23	1	4.77517e-05	175.49	EK(1)GWEASQQK	2	-0.14061	2
Cellular Component	GO:0000502	3	proteasome complex	2.075e-13	A0A384K4H3	238	K	Proteasome subunit alpha type	Bcpre6	1	1.68386e-05	110.38	DIEQEK(1)SEEAAK	2	-1.2829	1
Cellular Component	GO:0000502	3	proteasome complex	2.075e-13	A0A384K4H3	161	K	Proteasome subunit alpha type	Bcpre6	1	2.80255e-15	155.24	LYQTEPSGIYSAWK(1)ANAIGR	3	2.0659	2
Cellular Component	GO:0000502	3	proteasome complex	2.075e-13	A0A384K4H3	181	K	Proteasome subunit alpha type	Bcpre6	1	0.00596772	68.846	NHK(1)DDMDR	3	0.53898	1
Cellular Component	GO:0000502	3	proteasome complex	2.075e-13	A0A384JW71	359	K	Bcrpt2	Bcrpt2	1	0.000343864	79.467	VIMATNK(1)IDTLDPALIRPGR	3	-0.24258	1
Cellular Component	GO:0000502	3	proteasome complex	2.075e-13	A0A384JW71	258	K	Bcrpt2	Bcrpt2	1	0.014161	58.688	GVILYGAPGTGK(1)TLLAK	2	0.98714	1
Cellular Component	GO:0000502	3	proteasome complex	2.075e-13	A0A384J7B7	74	K	Bcpre7	Bcpre7	1	0.0535423	50.966	YQPK(1)VFK	2	0.86001	2
Cellular Component	GO:0000502	3	proteasome complex	2.075e-13	A0A384J7B7	139	K	Bcpre7	Bcpre7	1	0.00186237	135.43	LATILYSK(1)R	2	0.57252	2
Cellular Component	GO:0000502	3	proteasome complex	2.075e-13	A0A384J7B7	113	K	Bcpre7	Bcpre7	1	0.00138259	93.649	LDAIVK(1)MYR	2	-1.4294	3
Cellular Component	GO:0000502	3	proteasome complex	2.075e-13	A0A384K4F2	240	K	Bcrpn12	Bcrpn12	1	0.0169549	63.419	IYFPNQK(1)LK	2	-0.56675	1
Cellular Component	GO:0000502	3	proteasome complex	2.075e-13	A0A384K4F2	148	K	Bcrpn12	Bcrpn12	1	0.00373198	69.721	YLGYPIK(1)LER	2	-1.0982	1
Cellular Component	GO:0000502	3	proteasome complex	2.075e-13	A0A384K4F2	91	K	Bcrpn12	Bcrpn12	1	4.46784e-08	123.55	YVHQLTPYYELPDDK(1)FSAK	3	-0.87884	3
Cellular Component	GO:0000502	3	proteasome complex	2.075e-13	A0A384K4F2	31	K	Bcrpn12	Bcrpn12	1	0.00538849	95.909	AK(1)LTLLK	2	-0.070739	2
Cellular Component	GO:0000502	3	proteasome complex	2.075e-13	A0A384JNS6	210	K	Proteasome subunit alpha type	Bcpup2	1	0.00110894	85.813	QVMEEK(1)LDSK	2	0.63058	3
Cellular Component	GO:0000502	3	proteasome complex	2.075e-13	A0A384JNS6	169	K	Proteasome subunit alpha type	Bcpup2	1	5.59373e-23	203.71	YDAK(1)AIGSGSEGAQAELQNEFHK	3	-0.070543	3
Cellular Component	GO:0000502	3	proteasome complex	2.075e-13	A0A384JNS6	223	K	Proteasome subunit alpha type	Bcpup2	1	7.50013e-06	130.56	NVQLASVTK(1)EK	2	0.63341	2
Cellular Component	GO:0000502	3	proteasome complex	2.075e-13	A0A384J918	119	K	Bcrpn8	Bcrpn8	1	1.10358e-05	143.42	ASDLEVNELFK(1)R	2	0.088261	2
Cellular Component	GO:0000502	3	proteasome complex	2.075e-13	A0A384J918	52	K	Bcrpn8	Bcrpn8	1	2.98096e-11	153.7	VVGVLLGQNEGK(1)NVR	2	0.47539	1
Cellular Component	GO:0000502	3	proteasome complex	2.075e-13	A0A384J918	106	K	Bcrpn8	Bcrpn8	1	0.000505969	84.605	LIGWYHSGPK(1)LR	3	0.40487	2
Cellular Component	GO:0000502	3	proteasome complex	2.075e-13	A0A384J918	303	K	Bcrpn8	Bcrpn8	1	1.4096e-16	228.97	AITAFHDLIENK(1)IQNR	3	0.58627	2
Cellular Component	GO:0000502	3	proteasome complex	2.075e-13	A0A384JLP3	165	K	Bcrpn3	Bcrpn3	1	0.000184132	78.779	ENATFNK(1)ASPSEMEIDSDSK	3	0.29933	1
Cellular Component	GO:0031298	3	replication fork protection complex	0.134603	A0A384JA13	27	K	Histone H2B	BCIN_02g06790	1	0.000663723	93.166	APASK(1)QDAGK	2	1.237	1
Cellular Component	GO:0031298	3	replication fork protection complex	0.134603	A0A384JA13	134	K	Histone H2B	BCIN_02g06790	1	0.00209368	79.659	AVTK(1)YSSSTK	2	0.73329	2
Cellular Component	GO:0031298	3	replication fork protection complex	0.134603	A0A384JA13	57	K	Histone H2B	BCIN_02g06790	1	0.000152461	95.477	KETYSSYIYK(1)VLK	3	-0.20698	9
Cellular Component	GO:0031298	3	replication fork protection complex	0.134603	A0A384JA13	40	K	Histone H2B	BCIN_02g06790	1	0.00163621	92.051	TTTSEGK(1)PR	2	-0.54689	1
Cellular Component	GO:0031298	3	replication fork protection complex	0.134603	A0A384JA13	9	K	Histone H2B	BCIN_02g06790	1	0.0201303	59.84	GVASK(1)APAAAK	2	0.26978	1
Cellular Component	GO:0031298	3	replication fork protection complex	0.134603	A0A384JA13	122	K	Histone H2B	BCIN_02g06790	1	1.13509e-06	108.47	LILPGELAK(1)HAVSEGTK	2	0.042834	3
Cellular Component	GO:0031298	3	replication fork protection complex	0.134603	A0A384JA13	15	K	Histone H2B	BCIN_02g06790	1	0.00117197	75.764	APAAAK(1)APASASK	2	0.492	2
Cellular Component	GO:0031298	3	replication fork protection complex	0.134603	A0A384JA13	48	K	Histone H2B	BCIN_02g06790	1	0.000686327	100.88	K(1)ETYSSYIYK	2	0.77245	2
Cellular Component	GO:0031298	3	replication fork protection complex	0.134603	A0A384JA13	22	K	Histone H2B	BCIN_02g06790	1	3.72153e-06	156	APASASK(1)APASK	2	0.31668	3
Cellular Component	GO:0031298	3	replication fork protection complex	0.134603	A0A384JA13	99	K	Histone H2B	BCIN_02g06790	1	0.0132056	111.69	LAAYNK(1)K	2	-0.26114	3
Cellular Component	GO:0031298	3	replication fork protection complex	0.134603	A0A384JA13	93	K	Histone H2B	BCIN_02g06790	1	2.04638e-15	249.69	VATEASK(1)LAAYNK	2	0.27384	4
Cellular Component	GO:0031298	3	replication fork protection complex	0.134603	A0A384JN37	342	K	DNA topoisomerase I	Bctop1	1	0.0297082	54.343	NFFK(1)DFTDSVK	2	-3.4345	1
Cellular Component	GO:0031298	3	replication fork protection complex	0.134603	A0A384JRB7	744	K	Bcspt16	Bcspt16	1	0.0563164	65.252	DPILIGK(1)K	2	-0.15842	1
Cellular Component	GO:0031298	3	replication fork protection complex	0.134603	A0A384JRB7	223	K	Bcspt16	Bcspt16	1	0.0115734	60.641	VDGK(1)LDDVK	2	0.51641	2
Cellular Component	GO:0031298	3	replication fork protection complex	0.134603	A0A384K1U9	123	K	Histone H3	BCIN_13g04410	1	3.87619e-06	154.67	VTIQSK(1)DIQLAR	2	-0.11282	5
Cellular Component	GO:0031298	3	replication fork protection complex	0.134603	A0A384K1U9	57	K	Histone H3	BCIN_13g04410	1	0.000102623	129.89	YQK(1)STELLIR	2	0.25775	3
Cellular Component	GO:0031298	3	replication fork protection complex	0.134603	A0A384K1U9	24	K	Histone H3	BCIN_13g04410	1	0.00786148	72.038	QLASK(1)AAR	2	0.74	2
Cellular Component	GO:0031298	3	replication fork protection complex	0.134603	A0A384K1U9	80	K	Histone H3	BCIN_13g04410	1	6.92485e-06	129	EIAQDFK(1)SDLR	2	-0.61929	4
Cellular Component	GO:0031298	3	replication fork protection complex	0.134603	A0A384K1U9	15	K	Histone H3	BCIN_13g04410	1	0.0013665	107.9	STGGK(1)APR	2	3.1917	3
Cellular Component	GO:0031298	3	replication fork protection complex	0.134603	A0A384JUD4	460	K	FACT complex subunit POB3	Bcpob3	1	0.00392043	77.662	NLEDFFK(1)IK	2	-1.5588	1
Cellular Component	GO:0031298	3	replication fork protection complex	0.134603	A0A384K1A0	92	K	Histone H4	BCIN_13g04420	1	3.43498e-08	155.86	TVTSLDVVYALK(1)R	2	-0.027346	3
Cellular Component	GO:0031298	3	replication fork protection complex	0.134603	A0A384K1A0	32	K	Histone H4	BCIN_13g04420	1	9.37557e-06	117.2	DNIQGITK(1)PAIR	2	0.83033	2
Cellular Component	GO:0031298	3	replication fork protection complex	0.134603	A0A384K1A0	78	K	Histone H4	BCIN_13g04420	1	3.18565e-05	103.08	DAVTYTEHAK(1)R	3	-0.11334	3
Cellular Component	GO:0031298	3	replication fork protection complex	0.134603	A0A384JZY9	722	K	DNA helicase	Bcmcm6	0.997052	0.0127188	60.764	TFK(0.003)PEFTDEAK(0.997)ELLVQK	3	3.0819	1
Cellular Component	GO:0031298	3	replication fork protection complex	0.134603	O74268	23	K	Histone H2A	hta1	1	0.000567513	89.44	SSK(1)AGLAFPVGR	2	1.1217	2
Cellular Component	GO:0031298	3	replication fork protection complex	0.134603	O74268	15	K	Histone H2A	hta1	1	8.38855e-05	123.96	AGTTK(1)NAQSR	2	0.4179	1
Cellular Component	GO:0031012	2	extracellular matrix	6.89403e-07	A0A384J4W3	90	K	Bcipp1	Bcipp1	1	1.33927e-22	193.6	NCFPHK(1)GYLWNYGAFPQTWEDPNVIHPETK	4	-0.11673	2
Cellular Component	GO:0031012	2	extracellular matrix	6.89403e-07	A0A384J4W3	64	K	Bcipp1	Bcipp1	1	3.70496e-16	257.76	MEISK(1)EEMLNPIK	2	0.095143	5
Cellular Component	GO:0031012	2	extracellular matrix	6.89403e-07	A0A384J4W3	213	K	Bcipp1	Bcipp1	1	1.28611e-06	111.63	IPDGKPENQFAFTGECK(1)NK	3	-1.2554	2
Cellular Component	GO:0031012	2	extracellular matrix	6.89403e-07	A0A384J4W3	114	K	Bcipp1	Bcipp1	1	1.3386e-15	170.59	GYLWNYGAFPQTWEDPNVIHPETK(1)AK	3	-0.24283	3
Cellular Component	GO:0031012	2	extracellular matrix	6.89403e-07	A0A384J4W3	231	K	Bcipp1	Bcipp1	1	1.15448e-08	151.74	ECAEAWEK(1)LITGK	2	-1.2846	2
Cellular Component	GO:0031012	2	extracellular matrix	6.89403e-07	A0A384J4W3	59	K	Bcipp1	Bcipp1	1	3.41599e-05	108.7	WTNGK(1)MEISK	2	1.1669	5
Cellular Component	GO:0031012	2	extracellular matrix	6.89403e-07	A0A384J4W3	4	K	Bcipp1	Bcipp1	1	0.00500594	83.206	ASK(1)YTVR	2	-0.040665	2
Cellular Component	GO:0031012	2	extracellular matrix	6.89403e-07	A0A384J4W3	72	K	Bcipp1	Bcipp1	1	2.95382e-06	145.81	EEMLNPIK(1)QDVK	2	1.3059	4
Cellular Component	GO:0031012	2	extracellular matrix	6.89403e-07	A0A384JXH5	189	K	Adenosylhomocysteinase	Bcsah1	1	0.000162985	88.19	GLLVPAINVNDSVTK(1)SK	2	-0.64038	1
Cellular Component	GO:0031012	2	extracellular matrix	6.89403e-07	A0A384JXH5	334	K	Adenosylhomocysteinase	Bcsah1	1	0.0063712	85.89	YLMK(1)NGR	2	-2.0083	3
Cellular Component	GO:0031012	2	extracellular matrix	6.89403e-07	A0A384JXH5	7	K	Adenosylhomocysteinase	Bcsah1	1	0.0033496	80.219	SAPASK(1)FK	2	-0.064754	6
Cellular Component	GO:0031012	2	extracellular matrix	6.89403e-07	A0A384JXH5	386	K	Adenosylhomocysteinase	Bcsah1	1	3.09547e-11	151.8	CEDAAFGQK(1)YVEFGK	3	-0.43594	3
Cellular Component	GO:0031012	2	extracellular matrix	6.89403e-07	A0A384JXH5	9	K	Adenosylhomocysteinase	Bcsah1	1	2.64515e-08	137.84	FK(1)VADLSLAAFGR	2	-0.25758	3
Cellular Component	GO:0031012	2	extracellular matrix	6.89403e-07	A0A384JXH5	47	K	Adenosylhomocysteinase	Bcsah1	1	3.97283e-05	108.7	YAADQPLK(1)GAR	2	-1.9953	2
Cellular Component	GO:0031012	2	extracellular matrix	6.89403e-07	A0A384JXH5	392	K	Adenosylhomocysteinase	Bcsah1	1	0.000412252	126.07	YVEFGK(1)TQK	2	-0.16687	4
Cellular Component	GO:0031012	2	extracellular matrix	6.89403e-07	A0A384JXH5	191	K	Adenosylhomocysteinase	Bcsah1	1	1.32139e-05	193.52	SK(1)FDNLYGCR	2	0.2665	7
Cellular Component	GO:0031012	2	extracellular matrix	6.89403e-07	A0A384JXH5	174	K	Adenosylhomocysteinase	Bcsah1	1	6.0735e-10	127.83	NK(1)GLLVPAINVNDSVTK	3	0.27895	4
Cellular Component	GO:0031012	2	extracellular matrix	6.89403e-07	A0A384JXH5	169	K	Adenosylhomocysteinase	Bcsah1	1	1.9613e-07	122.49	DCYGVSEETTTGVHHLYK(1)MLK	3	0.55041	6
Cellular Component	GO:0031012	2	extracellular matrix	6.89403e-07	A0A384JXH5	229	K	Adenosylhomocysteinase	Bcsah1	1	6.15637e-10	127.01	VAVVAGFGDVGK(1)GCAMALHGMGAR	3	-1.1457	4
Cellular Component	GO:0031012	2	extracellular matrix	6.89403e-07	A0A384JXH5	151	K	Adenosylhomocysteinase	Bcsah1	1	4.55328e-15	155.17	YPEMLK(1)DCYGVSEETTTGVHHLYK	4	0.12825	7
Cellular Component	GO:0031012	2	extracellular matrix	6.89403e-07	A0A384JXH5	325	K	Adenosylhomocysteinase	Bcsah1	1	6.58351e-18	247.9	ANAASVQNIK(1)PQVDR	2	0.63715	2
Cellular Component	GO:0031012	2	extracellular matrix	6.89403e-07	A0A384J5V2	85	K	Bcenol1	Bcenol1	1	7.06282e-05	171.55	ENVDVK(1)DQSK	2	0.20101	2
Cellular Component	GO:0031012	2	extracellular matrix	6.89403e-07	A0A384J5V2	259	K	Bcenol1	Bcenol1	1	0.0212895	91.783	K(1)YDLDFK	2	-0.30541	3
Cellular Component	GO:0031012	2	extracellular matrix	6.89403e-07	A0A384J5V2	424	K	Bcenol1	Bcenol1	1	5.88645e-16	214.5	IEEELGDK(1)AVYAGDSFR	3	0.14927	8
Cellular Component	GO:0031012	2	extracellular matrix	6.89403e-07	A0A384J5V2	192	K	Bcenol1	Bcenol1	1	0.000129335	115.78	QGAEVYQK(1)LK	2	-0.22782	2
Cellular Component	GO:0031012	2	extracellular matrix	6.89403e-07	A0A384J5V2	60	K	Bcenol1	Bcenol1	1	0.0273064	60.019	WAGK(1)GVTK	2	0.28091	3
Cellular Component	GO:0031012	2	extracellular matrix	6.89403e-07	A0A384J5V2	254	K	Bcenol1	Bcenol1	1	6.46369e-21	250.26	MNIAMDVASSEFYK(1)EDAK	2	-0.51216	19
Cellular Component	GO:0031012	2	extracellular matrix	6.89403e-07	A0A384J5V2	103	K	Bcenol1	Bcenol1	1	6.18449e-11	150.12	IDEFLISLDGTPNK(1)GK	2	0.49656	1
Cellular Component	GO:0031012	2	extracellular matrix	6.89403e-07	A0A384J5V2	265	K	Bcenol1	Bcenol1	1	4.60042e-09	160.78	YDLDFK(1)NPESDPTK	2	-0.23342	11
Cellular Component	GO:0031012	2	extracellular matrix	6.89403e-07	A0A384J5V2	5	K	Bcenol1	Bcenol1	1	0.00135436	130.75	AITK(1)IHAR	2	0.5931	2
Cellular Component	GO:0031012	2	extracellular matrix	6.89403e-07	A0A384J5V2	126	K	Bcenol1	Bcenol1	1	2.13031e-06	102.9	AGAAEK(1)GIPLYAHVSDLAGTK	3	-0.31445	4
Cellular Component	GO:0031012	2	extracellular matrix	6.89403e-07	A0A384J5V2	410	K	Bcenol1	Bcenol1	1	0.000727048	144.09	LAK(1)LNQILR	2	-0.37259	6
Cellular Component	GO:0031012	2	extracellular matrix	6.89403e-07	A0A384JNF8	131	K	Uncharacterized protein	BCIN_07g06220	1	0.00486435	85.676	DIK(1)EVPYK	2	0.03913	3
Cellular Component	GO:0031012	2	extracellular matrix	6.89403e-07	A0A384JNF8	387	K	Uncharacterized protein	BCIN_07g06220	1	0.000755188	96.171	MPK(1)VSESVK	2	0.10009	8
Cellular Component	GO:0031012	2	extracellular matrix	6.89403e-07	A0A384JNF8	659	K	Uncharacterized protein	BCIN_07g06220	1	2.0211e-10	144.27	AESGEAK(1)PEGTEGSASEGEAK	3	-0.36914	2
Cellular Component	GO:0031012	2	extracellular matrix	6.89403e-07	A0A384JNF8	607	K	Uncharacterized protein	BCIN_07g06220	1	0.00318938	125.5	EK(1)ITALR	2	-0.16751	4
Cellular Component	GO:0031012	2	extracellular matrix	6.89403e-07	A0A384JNF8	346	K	Uncharacterized protein	BCIN_07g06220	1	1.35328e-05	99.069	SQLEK(1)LVDPLITR	2	-1.4187	1
Cellular Component	GO:0031012	2	extracellular matrix	6.89403e-07	A0A384JNF8	227	K	Uncharacterized protein	BCIN_07g06220	1	1.20493e-15	168.64	VVNEPTAAALAYGLEK(1)DEDK	3	0.29941	5
Cellular Component	GO:0031012	2	extracellular matrix	6.89403e-07	A0A384JNF8	491	K	Uncharacterized protein	BCIN_07g06220	1	1.15072e-15	199.65	DNK(1)MLGNFQLVGIPPAHR	3	0.12181	10
Cellular Component	GO:0031012	2	extracellular matrix	6.89403e-07	A0A384JNF8	617	K	Uncharacterized protein	BCIN_07g06220	1	1.60035e-15	154.74	EFVSK(1)SQSGEGTATAAELK	3	-0.061234	5
Cellular Component	GO:0031012	2	extracellular matrix	6.89403e-07	A0A384JNF8	166	K	Uncharacterized protein	BCIN_07g06220	1	0.000216679	85.909	YSPSQIGGFVLQK(1)MK	3	-1.1709	2
Cellular Component	GO:0031012	2	extracellular matrix	6.89403e-07	A0A384JNF8	99	K	Uncharacterized protein	BCIN_07g06220	1	0.0163971	84.743	LVGVSAK(1)R	2	-0.049483	2
Cellular Component	GO:0031012	2	extracellular matrix	6.89403e-07	A0A384JNF8	136	K	Uncharacterized protein	BCIN_07g06220	1	6.75064e-05	89.859	EVPYK(1)IVQHTNGDAWVSAR	3	0.017546	3
Cellular Component	GO:0031012	2	extracellular matrix	6.89403e-07	A0A384JNF8	598	K	Uncharacterized protein	BCIN_07g06220	1	0.000102623	129.89	LDK(1)TEADGIR	2	-0.51089	3
Cellular Component	GO:0031012	2	extracellular matrix	6.89403e-07	A0A384JNF8	566	K	Uncharacterized protein	BCIN_07g06220	1	0.00231618	97.431	YAESDK(1)ER	2	0.33044	4
Cellular Component	GO:0031012	2	extracellular matrix	6.89403e-07	A0A384JNF8	338	K	Uncharacterized protein	BCIN_07g06220	1	0.00142127	123.5	HINQK(1)LSR	2	1.8608	3
Cellular Component	GO:0031012	2	extracellular matrix	6.89403e-07	A0A384JNF8	364	K	Uncharacterized protein	BCIN_07g06220	1	0.000351738	96.113	ALK(1)DANLAAK	2	0.86588	2
Cellular Component	GO:0031012	2	extracellular matrix	6.89403e-07	A0A384JNF8	647	K	Uncharacterized protein	BCIN_07g06220	1	3.53962e-14	180.7	TDELQMASLNLFDK(1)MHK	3	-0.78015	3
Cellular Component	GO:0031012	2	extracellular matrix	6.89403e-07	A0A384JNF8	120	K	Uncharacterized protein	BCIN_07g06220	1	0.0022578	142.43	K(1)FTDAEVQR	2	-1.0651	4
Cellular Component	GO:0031012	2	extracellular matrix	6.89403e-07	A0A384JNF8	631	K	Uncharacterized protein	BCIN_07g06220	1	9.6228e-14	185.99	SQSGEGTATAAELK(1)EK	2	0.21534	1
Cellular Component	GO:0031012	2	extracellular matrix	6.89403e-07	A0A384JNF8	114	K	Uncharacterized protein	BCIN_07g06220	1	4.99025e-11	177.58	QAVVNPENTLFATK(1)R	2	-0.72926	5
Cellular Component	GO:0031012	2	extracellular matrix	6.89403e-07	A0A384JNF8	168	K	Uncharacterized protein	BCIN_07g06220	1	4.11284e-22	192.07	MK(1)ETAEAYLTKPVQNAVVTVPAYFNDSQR	3	0.30983	6
Cellular Component	GO:0031012	2	extracellular matrix	6.89403e-07	A0A384JNF8	153	K	Uncharacterized protein	BCIN_07g06220	1	1.33545e-13	178.14	GEK(1)YSPSQIGGFVLQK	2	1.7398	2
Cellular Component	GO:0031012	2	extracellular matrix	6.89403e-07	A0A384JNF8	633	K	Uncharacterized protein	BCIN_07g06220	1	1.01703e-09	127.61	EK(1)TDELQMASLNLFDK	2	0.49239	2
Cellular Component	GO:0031012	2	extracellular matrix	6.89403e-07	A0A384JNF8	393	K	Uncharacterized protein	BCIN_07g06220	1	1.14169e-05	160.72	VSESVK(1)SIFGR	2	1.2734	3
Cellular Component	GO:0031012	2	extracellular matrix	6.89403e-07	A0A384JNF8	284	K	Uncharacterized protein	BCIN_07g06220	1	0.00261175	162.5	HLVQQFK(1)K	3	-1.9701	10
Cellular Component	GO:0031012	2	extracellular matrix	6.89403e-07	A0A384J618	172	K	Phosphomannomutase	Bcsec53	1	0.00523301	83.998	EK(1)FIEALK	2	0.87237	2
Cellular Component	GO:0031012	2	extracellular matrix	6.89403e-07	A0A384J618	165	K	Phosphomannomutase	Bcsec53	1	5.17886e-06	107.65	NEYEVYDK(1)EHHIR	4	-0.83792	4
Cellular Component	GO:0031012	2	extracellular matrix	6.89403e-07	A0A384J618	178	K	Phosphomannomutase	Bcsec53	1	0.0154857	66.27	FIEALK(1)EK	2	1.0335	2
Cellular Component	GO:0031012	2	extracellular matrix	6.89403e-07	A0A384J618	255	K	Phosphomannomutase	Bcsec53	1	4.22865e-06	107.11	TIGHSVK(1)NPDDTMR	3	1.1725	2
Cellular Component	GO:0031012	2	extracellular matrix	6.89403e-07	A0A384J618	236	K	Phosphomannomutase	Bcsec53	1	2.37249e-11	163.8	TYK(1)GGNDYEIYEDPR	2	-0.41353	3
Cellular Component	GO:0031012	2	extracellular matrix	6.89403e-07	A0A384J618	113	K	Phosphomannomutase	Bcsec53	1	3.27758e-06	142.1	WIGESQYK(1)ELVR	2	-0.82838	3
Cellular Component	GO:0031012	2	extracellular matrix	6.89403e-07	A0A384K5G0	238	K	Glucose-6-phosphate isomerase	Bcpgi1	1	0.00256824	86.18	TDNK(1)GDIAK	2	-1.2902	2
Cellular Component	GO:0031012	2	extracellular matrix	6.89403e-07	A0A384K5G0	75	K	Glucose-6-phosphate isomerase	Bcpgi1	1	6.43941e-07	123.28	ALVAVAK(1)EAGLEK	2	-0.41668	3
Cellular Component	GO:0031012	2	extracellular matrix	6.89403e-07	A0A384K5G0	228	K	Glucose-6-phosphate isomerase	Bcpgi1	1	4.42266e-20	180.62	TFTTAETVTNANSAK(1)EWFLK	3	-0.065514	2
Cellular Component	GO:0031012	2	extracellular matrix	6.89403e-07	A0A384K5G0	458	K	Glucose-6-phosphate isomerase	Bcpgi1	1	8.50931e-06	111.94	AENTPAELYK(1)HK	3	-1.4416	2
Cellular Component	GO:0031012	2	extracellular matrix	6.89403e-07	A0A384K5G0	129	K	Glucose-6-phosphate isomerase	Bcpgi1	1	1.9519e-08	130.2	ELK(1)HMEEFSEQIR	3	-1.3344	3
Cellular Component	GO:0031012	2	extracellular matrix	6.89403e-07	A0A384K5G0	91	K	Glucose-6-phosphate isomerase	Bcpgi1	1	0.000225306	91.622	LRDEMFAGEK(1)INFTEDR	3	-1.2941	2
Cellular Component	GO:0031012	2	extracellular matrix	6.89403e-07	A0A384K5G0	448	K	Glucose-6-phosphate isomerase	Bcpgi1	1	4.65522e-14	196.45	GEDELK(1)AENTPAELYK	2	1.0994	2
Cellular Component	GO:0031012	2	extracellular matrix	6.89403e-07	A0A384K5G0	8	K	Glucose-6-phosphate isomerase	Bcpgi1	1	8.27903e-08	123.6	PQATELK(1)AWSALQSHHDNVGR	4	-0.56934	2
Cellular Component	GO:0031012	2	extracellular matrix	6.89403e-07	A0A384K5G0	243	K	Glucose-6-phosphate isomerase	Bcpgi1	1	4.21414e-08	123.6	GDIAK(1)HFVALSTNEAEVTK	3	0.79805	2
Cellular Component	GO:0031012	2	extracellular matrix	6.89403e-07	A0A384K5G0	144	K	Glucose-6-phosphate isomerase	Bcpgi1	1	0.00262809	74.611	SGEWK(1)GYTGK	2	-1.1616	1
Cellular Component	GO:0031012	2	extracellular matrix	6.89403e-07	A0A384K5G0	45	K	Glucose-6-phosphate isomerase	Bcpgi1	1	3.89083e-14	190.46	TFK(1)NTADNSEILFDFSK	2	-1.0581	1
Cellular Component	GO:0031012	2	extracellular matrix	6.89403e-07	A0A384K5G0	422	K	Glucose-6-phosphate isomerase	Bcpgi1	1	1.94272e-06	104.95	LIPTDFIMAAESHNPIDNNK(1)HQK	4	-0.43046	3
Cellular Component	GO:0031012	2	extracellular matrix	6.89403e-07	A0A384K5G0	126	K	Glucose-6-phosphate isomerase	Bcpgi1	1	0.00120945	78.903	DVMPGVNK(1)ELK	2	-0.27301	4
Cellular Component	GO:0031012	2	extracellular matrix	6.89403e-07	A0A384J9Y3	373	K	"Aconitate hydratase, mitochondrial"	Bcaco1	1	7.61345e-12	191.96	FSEAVK(1)ANNWPEELK	2	-1.2616	2
Cellular Component	GO:0031012	2	extracellular matrix	6.89403e-07	A0A384J9Y3	693	K	"Aconitate hydratase, mitochondrial"	Bcaco1	1	2.75753e-06	108.72	HLGGLAIITK(1)SFAR	3	0.56658	3
Cellular Component	GO:0031012	2	extracellular matrix	6.89403e-07	A0A384J9Y3	524	K	"Aconitate hydratase, mitochondrial"	Bcaco1	1	2.24831e-10	128.38	DGK(1)EFMLAPPTGDGLPSR	2	0.016492	2
Cellular Component	GO:0031012	2	extracellular matrix	6.89403e-07	A0A384J9Y3	704	K	"Aconitate hydratase, mitochondrial"	Bcaco1	1	0.00242866	89.752	IHETNLK(1)K	3	0.19498	2
Cellular Component	GO:0031012	2	extracellular matrix	6.89403e-07	A0A384J9Y3	94	K	"Aconitate hydratase, mitochondrial"	Bcaco1	1	0.000161383	96.229	GVSYLK(1)LRPDR	3	-0.14942	3
Cellular Component	GO:0031012	2	extracellular matrix	6.89403e-07	A0A384J9Y3	315	K	"Aconitate hydratase, mitochondrial"	Bcaco1	1	0.000314741	108.31	MYDYLAATK(1)R	2	-0.20748	7
Cellular Component	GO:0031012	2	extracellular matrix	6.89403e-07	A0A384J9Y3	748	K	"Aconitate hydratase, mitochondrial"	Bcaco1	1	3.01231e-06	120.87	VHPK(1)SGESFDIK	3	-0.6477	2
Cellular Component	GO:0031012	2	extracellular matrix	6.89403e-07	A0A384J9Y3	635	K	"Aconitate hydratase, mitochondrial"	Bcaco1	1	1.30599e-29	207.64	GHLDNISNNMLIGATNSANGEANK(1)VK	3	0.1939	4
Cellular Component	GO:0031012	2	extracellular matrix	6.89403e-07	A0A384J9Y3	232	K	"Aconitate hydratase, mitochondrial"	Bcaco1	1	0.00506932	84.743	APK(1)VIGVK	2	-0.26809	3
Cellular Component	GO:0031012	2	extracellular matrix	6.89403e-07	A0A384J9Y3	43	K	"Aconitate hydratase, mitochondrial"	Bcaco1	1	6.44056e-06	102.97	QNIHEK(1)NNFINYK	3	-0.47925	3
Cellular Component	GO:0031012	2	extracellular matrix	6.89403e-07	A0A384J9Y3	609	K	"Aconitate hydratase, mitochondrial"	Bcaco1	1	3.6384e-10	136.33	TTTDHISMAGPWLK(1)YR	3	0.41397	3
Cellular Component	GO:0031012	2	extracellular matrix	6.89403e-07	A0A384JED0	472	K	Bcdug1	Bcdug1	1	8.43371e-05	125.17	VWGVK(1)PDLTR	2	-0.63557	3
Cellular Component	GO:0031012	2	extracellular matrix	6.89403e-07	A0A384JED0	447	K	Bcdug1	Bcdug1	1	0.000290961	75.968	CYLQHAGK(1)WWVASPK	3	1.1915	1
Cellular Component	GO:0031012	2	extracellular matrix	6.89403e-07	A0A384JED0	393	K	Bcdug1	Bcdug1	1	0.00203846	66.401	YPSLSVHGIEGAFSQPGAK(1)TVIPAK	3	-0.71202	1
Cellular Component	GO:0031012	2	extracellular matrix	6.89403e-07	A0A384JED0	463	K	Bcdug1	Bcdug1	1	4.00209e-06	111.12	HWNFSSAAK(1)AVER	3	-0.50534	2
Cellular Component	GO:0031012	2	extracellular matrix	6.89403e-07	A0A384JED0	186	K	Bcdug1	Bcdug1	1	6.05761e-11	140.46	EDGWATEPFELTVDDK(1)GR	3	-0.083885	1
Cellular Component	GO:0031012	2	extracellular matrix	6.89403e-07	A0A384JED0	423	K	Bcdug1	Bcdug1	1	2.61907e-05	114.86	LVFK(1)YVDEQFK	2	0.35836	3
Cellular Component	GO:0031012	2	extracellular matrix	6.89403e-07	A0A384JED0	454	K	Bcdug1	Bcdug1	1	1.24365e-06	99.055	WWVASPK(1)HWNFSSAAK	3	-0.22525	2
Cellular Component	GO:0031012	2	extracellular matrix	6.89403e-07	A0A384JED0	430	K	Bcdug1	Bcdug1	1	0.0050649	119.29	YVDEQFK(1)K	2	1.0159	2
Cellular Component	GO:0031012	2	extracellular matrix	6.89403e-07	A0A384JRB3	152	K	Triosephosphate isomerase	BCIN_08g05220	1	0.0018963	109.66	DK(1)VQDWSK	2	-0.52432	4
Cellular Component	GO:0031012	2	extracellular matrix	6.89403e-07	A0A384JRB3	137	K	Triosephosphate isomerase	BCIN_08g05220	1	8.0387e-07	119.88	ESNK(1)TIEVVTAQLK	3	0.35438	3
Cellular Component	GO:0031012	2	extracellular matrix	6.89403e-07	A0A384JRB3	217	K	Triosephosphate isomerase	BCIN_08g05220	1	0.00432436	107.9	NCK(1)DLSK	2	0.11516	2
Cellular Component	GO:0031012	2	extracellular matrix	6.89403e-07	A0A384JRB3	198	K	Triosephosphate isomerase	BCIN_08g05220	1	4.26988e-05	107.34	EVSEK(1)AAEETR	2	0.90929	3
Cellular Component	GO:0031012	2	extracellular matrix	6.89403e-07	A0A384JRB3	214	K	Triosephosphate isomerase	BCIN_08g05220	1	2.95018e-08	135.02	IIYGGSVSEK(1)NCK	2	-1.3383	2
Cellular Component	GO:0031012	2	extracellular matrix	6.89403e-07	A0A384J5Z5	172	K	Eukaryotic translation initiation factor 3 subunit J	HCR1	1	0.00187331	143	LQFEK(1)LR	2	0.18884	3
Cellular Component	GO:0031012	2	extracellular matrix	6.89403e-07	A0A384J5Z5	224	K	Eukaryotic translation initiation factor 3 subunit J	HCR1	1	7.74203e-10	195.71	IASTLTALSNEK(1)MK	2	1.8709	3
Cellular Component	GO:0031012	2	extracellular matrix	6.89403e-07	A0A384JGS3	142	K	Pribosyltran domain-containing protein	BCIN_05g00480	1	2.77002e-15	164.94	LPGPTEEASFEK(1)EYGQDYFQIQK	3	-1.1796	2
Cellular Component	GO:0031012	2	extracellular matrix	6.89403e-07	A0A384JGC8	685	K	Bcmet6	Bcmet6	1	2.20143e-05	105.65	LLK(1)VFVDEAYPR	2	-0.10228	4
Cellular Component	GO:0031012	2	extracellular matrix	6.89403e-07	A0A384JGC8	468	K	Bcmet6	Bcmet6	1	3.89e-09	167.32	GEITAEEYEK(1)FIEK	2	0.16917	3
Cellular Component	GO:0031012	2	extracellular matrix	6.89403e-07	A0A384JGC8	385	K	Bcmet6	Bcmet6	1	2.64659e-22	195.53	AVTEGPASVSAELEANAK(1)SIQAR	3	-0.16218	2
Cellular Component	GO:0031012	2	extracellular matrix	6.89403e-07	A0A384JGC8	554	K	Bcmet6	Bcmet6	1	0.00421368	139.88	YAVSISK(1)K	2	0.13456	3
Cellular Component	GO:0031012	2	extracellular matrix	6.89403e-07	A0A384JGC8	342	K	Bcmet6	Bcmet6	1	0.0109201	48.968	VIVATSSSLLHTPHTLASEK(1)K	4	-0.81422	1
Cellular Component	GO:0031012	2	extracellular matrix	6.89403e-07	A0A384JGC8	48	K	Bcmet6	Bcmet6	1	3.93388e-06	151.29	LAHWK(1)IQK	2	0.12586	8
Cellular Component	GO:0031012	2	extracellular matrix	6.89403e-07	A0A384JGC8	407	K	Bcmet6	Bcmet6	1	0.0174937	67.897	QSK(1)IVEK	2	4.4546	1
Cellular Component	GO:0031012	2	extracellular matrix	6.89403e-07	A0A384JGC8	682	K	Bcmet6	Bcmet6	1	0.00730105	89.296	SDAK(1)LLK	2	-0.32439	2
Cellular Component	GO:0031012	2	extracellular matrix	6.89403e-07	A0A384JGC8	715	K	Bcmet6	Bcmet6	1	6.84672e-05	171.92	VPSEQEIK(1)DR	2	0.22046	3
Cellular Component	GO:0031012	2	extracellular matrix	6.89403e-07	A0A384JGC8	141	K	Bcmet6	Bcmet6	1	0.000552294	113.71	LTSDPK(1)AVR	2	0.4416	3
Cellular Component	GO:0031012	2	extracellular matrix	6.89403e-07	A0A384JGC8	125	K	Bcmet6	Bcmet6	1	4.15156e-20	182.22	WFDSNYHYVK(1)PTLQDNQSFK	3	0.9512	5
Cellular Component	GO:0031012	2	extracellular matrix	6.89403e-07	A0A384JGC8	29	K	Bcmet6	Bcmet6	1	8.81281e-16	171.35	ATEAYWGQK(1)ISQADLLAEAK	3	-0.66528	5
Cellular Component	GO:0031012	2	extracellular matrix	6.89403e-07	A0A384JGC8	301	K	Bcmet6	Bcmet6	1	0.00127284	145.16	NIWK(1)TNLK	2	0.6988	5
Cellular Component	GO:0031012	2	extracellular matrix	6.89403e-07	A0A384JGC8	85	K	Bcmet6	Bcmet6	1	6.45635e-11	147.09	YTK(1)HGLDPIDQYFAMGR	3	-0.98837	8
Cellular Component	GO:0031012	2	extracellular matrix	6.89403e-07	A0A384JGC8	40	K	Bcmet6	Bcmet6	1	8.10375e-06	166.48	ISQADLLAEAK(1)R	2	0.31323	3
Cellular Component	GO:0031012	2	extracellular matrix	6.89403e-07	A0A384JGC8	547	K	Bcmet6	Bcmet6	1	0.00129701	87.184	ESK(1)YAVSISK	2	-0.63069	4
Cellular Component	GO:0031012	2	extracellular matrix	6.89403e-07	A0A384JGC8	458	K	Bcmet6	Bcmet6	1	3.94996e-10	204.13	FTK(1)GEITAEEYEK	2	-0.0043273	2
Cellular Component	GO:0031012	2	extracellular matrix	6.89403e-07	A0A384JGC8	758	K	Bcmet6	Bcmet6	1	1.43909e-11	212.59	AALTNMVNAAK(1)FYR	2	-0.55039	5
Cellular Component	GO:0031012	2	extracellular matrix	6.89403e-07	A0A384JGC8	400	K	Bcmet6	Bcmet6	1	0.00646497	92.187	TNDPK(1)VK	2	0.079372	2
Cellular Component	GO:0031012	2	extracellular matrix	6.89403e-07	A0A384JGC8	226	K	Bcmet6	Bcmet6	1	0.00220069	88.495	AAFK(1)PTYEK	2	-0.27602	5
Cellular Component	GO:0031012	2	extracellular matrix	6.89403e-07	A0A384JGC8	135	K	Bcmet6	Bcmet6	1	5.39633e-24	202.84	WFDSNYHYVKPTLQDNQSFK(1)LTSDPK	4	-0.54309	9
Cellular Component	GO:0031012	2	extracellular matrix	6.89403e-07	A0A384JGC8	231	K	Bcmet6	Bcmet6	1	1.70586e-11	174.87	PTYEK(1)LASLGDEIPK	2	-1.4672	12
Cellular Component	GO:0031012	2	extracellular matrix	6.89403e-07	A0A384JGC8	633	K	Bcmet6	Bcmet6	1	1.27469e-09	226.04	EAYLDWAVK(1)SFR	2	0.17487	4
Cellular Component	GO:0031012	2	extracellular matrix	6.89403e-07	A0A384JGC8	544	K	Bcmet6	Bcmet6	1	0.00118469	84.882	PAPMTVK(1)ESK	2	-0.96451	2
Cellular Component	GO:0031012	2	extracellular matrix	6.89403e-07	A0A384JGC8	411	K	Bcmet6	Bcmet6	1	0.00158466	118.74	IVEK(1)DYNR	2	0.13713	4
Cellular Component	GO:0031012	2	extracellular matrix	6.89403e-07	A0A384JGC8	171	K	Bcmet6	Bcmet6	1	1.59889e-10	140.46	PVLVGPVSFLHLGK(1)PDR	3	-0.81633	4
Cellular Component	GO:0031012	2	extracellular matrix	6.89403e-07	A0A384JGC8	150	K	Bcmet6	Bcmet6	1	0.00172069	83.182	EAK(1)EAGITTR	2	0.22823	3
Cellular Component	GO:0031012	2	extracellular matrix	6.89403e-07	A0A384JCX1	523	K	Uncharacterized protein	BCIN_03g06600	1	1.61831e-10	136.26	MLAEAEK(1)YK	2	-0.40723	5
Cellular Component	GO:0031012	2	extracellular matrix	6.89403e-07	A0A384JCX1	91	K	Uncharacterized protein	BCIN_03g06600	1	0.000717382	103.26	HFPFK(1)VIDR	3	-0.27394	8
Cellular Component	GO:0031012	2	extracellular matrix	6.89403e-07	A0A384JCX1	346	K	Uncharacterized protein	BCIN_03g06600	1	3.40605e-09	214.26	IQK(1)LITDYFNGK	2	-0.15139	4
Cellular Component	GO:0031012	2	extracellular matrix	6.89403e-07	A0A384JCX1	511	K	Uncharacterized protein	BCIN_03g06600	1	0.00198068	107.21	LSK(1)EDIER	2	0.017221	6
Cellular Component	GO:0031012	2	extracellular matrix	6.89403e-07	A0A384JCX1	457	K	Uncharacterized protein	BCIN_03g06600	1	1.0529e-16	206.63	DNNLLGK(1)FELTGIPPAPR	2	0.75957	1
Cellular Component	GO:0031012	2	extracellular matrix	6.89403e-07	A0A384JCX1	244	K	Uncharacterized protein	BCIN_03g06600	1	2.96822e-06	176.42	LVNHFVNEFK(1)R	3	-0.80496	6
Cellular Component	GO:0031012	2	extracellular matrix	6.89403e-07	A0A384JCX1	506	K	Uncharacterized protein	BCIN_03g06600	1	0.0008045	148.52	IVITNDK(1)GR	2	0.09231	7
Cellular Component	GO:0031012	2	extracellular matrix	6.89403e-07	A0A384JCX1	106	K	Uncharacterized protein	BCIN_03g06600	1	2.44637e-10	155.2	PVIEVEFK(1)GENK	2	0.84996	7
Cellular Component	GO:0031012	2	extracellular matrix	6.89403e-07	A0A384JCX1	525	K	Uncharacterized protein	BCIN_03g06600	1	5.65013e-06	125.54	YK(1)AEDEAEAER	2	0.62776	12
Cellular Component	GO:0031012	2	extracellular matrix	6.89403e-07	A0A384JCX1	110	K	Uncharacterized protein	BCIN_03g06600	1	0.0001433	85.046	GENK(1)QFTPEEISSMILVK	3	0.49541	4
Cellular Component	GO:0031012	2	extracellular matrix	6.89403e-07	A0A384JCX1	355	K	Uncharacterized protein	BCIN_03g06600	1	7.67272e-09	168.98	LITDYFNGK(1)EPNK	3	-1.4424	4
Cellular Component	GO:0031012	2	extracellular matrix	6.89403e-07	A0A384JCX1	185	K	Uncharacterized protein	BCIN_03g06600	1	2.04681e-09	126.84	IINEPTAAAIAYGLDK(1)K	3	0.62868	3
Cellular Component	GO:0031012	2	extracellular matrix	6.89403e-07	A0A384JCX1	75	K	Uncharacterized protein	BCIN_03g06600	1	4.94836e-06	164.92	K(1)FADSEVQADMK	2	-0.27661	19
Cellular Component	GO:0031012	2	extracellular matrix	6.89403e-07	A0A384JCX1	323	K	Uncharacterized protein	BCIN_03g06600	1	0.00368457	79.148	VLADAK(1)IDK	2	0.2226	4
Cellular Component	GO:0031012	2	extracellular matrix	6.89403e-07	A0A384JCX1	561	K	Uncharacterized protein	BCIN_03g06600	1	1.61887e-20	197.1	SSLSEADHELSK(1)SIQDPAAK	3	-0.028621	4
Cellular Component	GO:0031012	2	extracellular matrix	6.89403e-07	A0A384JCX1	569	K	Uncharacterized protein	BCIN_03g06600	1	7.72003e-14	175.01	SIQDPAAK(1)AELQASVDK	3	-1.6715	3
Cellular Component	GO:0031012	2	extracellular matrix	6.89403e-07	A0A384JCX1	606	K	Uncharacterized protein	BCIN_03g06600	1	7.16774e-14	181.58	EEYSQQEADLEAAIK(1)K	3	-0.47655	4
Cellular Component	GO:0031012	2	extracellular matrix	6.89403e-07	A0A384JCX1	69	K	Uncharacterized protein	BCIN_03g06600	1	2.26908e-15	221.59	NQVAMNPINTVFDAK(1)R	3	-0.21886	20
Cellular Component	GO:0031012	2	extracellular matrix	6.89403e-07	A0A384JCX1	98	K	Uncharacterized protein	BCIN_03g06600	1	0.00211669	72.29	AGK(1)PVIEVEFK	2	0.96818	2
Cellular Component	GO:0031012	2	extracellular matrix	6.89403e-07	A0A384JCX1	544	K	Uncharacterized protein	BCIN_03g06600	1	9.364e-06	165.63	NALEGK(1)AYQIR	2	0.2723	4
Cellular Component	GO:0031012	2	extracellular matrix	6.89403e-07	A0A384JCX1	499	K	Uncharacterized protein	BCIN_03g06600	1	0.000152317	142.71	SNK(1)IVITNDK	2	-0.12029	4
Cellular Component	GO:0031012	2	extracellular matrix	6.89403e-07	A0A384JCX1	86	K	Uncharacterized protein	BCIN_03g06600	1	1.83607e-13	157.23	KFADSEVQADMK(1)HFPFK	3	-1.9744	18
Cellular Component	GO:0031012	2	extracellular matrix	6.89403e-07	A0A384K1L2	18	K	PKS_ER domain-containing protein	BCIN_13g05580	1	5.49071e-14	166.92	EQWAQVVEETGK(1)PVVYK	3	0.25106	3
Cellular Component	GO:0031012	2	extracellular matrix	6.89403e-07	A0A384K1L2	23	K	PKS_ER domain-containing protein	BCIN_13g05580	0.999516	1.10406e-10	141.13	EQWAQVVEETGKPVVYK(1)K	3	0.99374	2
Cellular Component	GO:0031012	2	extracellular matrix	6.89403e-07	A0A384K1L2	340	K	PKS_ER domain-containing protein	BCIN_13g05580	1	0.000736028	73.219	VYDLMHEGK(1)IAGR	3	-0.63845	5
Cellular Component	GO:0031012	2	extracellular matrix	6.89403e-07	A0A384K1L2	322	K	PKS_ER domain-containing protein	BCIN_13g05580	1	2.65461e-08	137.75	APYK(1)TCGLSELQK	2	-2.1352	1
Cellular Component	GO:0101031	3	chaperone complex	0.000392908	A0A384JZF5	553	K	Bctcp1	Bctcp1	1	1.98297e-05	107.65	IDTLIK(1)LDPEQR	2	0.61925	1
Cellular Component	GO:0101031	3	chaperone complex	0.000392908	A0A384JZF5	312	K	Bctcp1	Bctcp1	1	0.0212475	59.198	LFIEK(1)GAMAVR	2	0.82662	1
Cellular Component	GO:0101031	3	chaperone complex	0.000392908	A0A384JZF5	515	K	Bctcp1	Bctcp1	1	0.0285722	59.35	GK(1)VVDEIK	2	-0.059169	1
Cellular Component	GO:0101031	3	chaperone complex	0.000392908	A0A384JZF5	505	K	Bctcp1	Bctcp1	1	0.0138	63.473	NYK(1)NYGLDLLK	2	0.015481	2
Cellular Component	GO:0101031	3	chaperone complex	0.000392908	A0A384JHG7	77	K	T-complex protein 1 subunit gamma	Bccct3	1	0.031558	45.577	EIEVSHPAAK(1)SMIELSR	3	0.82244	1
Cellular Component	GO:0101031	3	chaperone complex	0.000392908	A0A384JHG7	228	K	T-complex protein 1 subunit gamma	Bccct3	1	0.0361694	41.429	DITHPK(1)MR	3	-0.44884	1
Cellular Component	GO:0101031	3	chaperone complex	0.000392908	A0A384JHG7	222	K	T-complex protein 1 subunit gamma	Bccct3	1	1.57668e-06	97.797	VLDGVMLNK(1)DITHPK	2	0.1515	2
Cellular Component	GO:0101031	3	chaperone complex	0.000392908	A0A384K423	159	K	Bccct6	Bccct6	1	0.00282541	67.326	TSLSTK(1)LNHTLAEK	3	1.0184	1
Cellular Component	GO:0101031	3	chaperone complex	0.000392908	A0A384K423	132	K	Bccct6	Bccct6	1	6.50719e-06	127.87	TEALK(1)FLDTFK	2	0.77611	2
Cellular Component	GO:0101031	3	chaperone complex	0.000392908	A0A384K423	141	K	Bccct6	Bccct6	1	0.007284	89.355	IEK(1)EVDR	2	0.12468	2
Cellular Component	GO:0101031	3	chaperone complex	0.000392908	A0A384K423	138	K	Bccct6	Bccct6	1	0.00414818	76.228	FLDTFK(1)IEK	2	3.1017	2
Cellular Component	GO:0101031	3	chaperone complex	0.000392908	A0A384K423	368	K	Bccct6	Bccct6	1	4.00203e-05	108.56	YTFIEDVK(1)EPK	2	0.80323	2
Cellular Component	GO:0101031	3	chaperone complex	0.000392908	A0A384K423	258	K	Bccct6	Bccct6	1	0.0212393	63.227	DK(1)LVESER	2	0.23633	1
Cellular Component	GO:0101031	3	chaperone complex	0.000392908	A0A384J4Q0	219	K	Bccct2	Bccct2	1	5.25237e-11	176.23	LSDSYLDEGFILDK(1)K	2	1.3994	1
Cellular Component	GO:0101031	3	chaperone complex	0.000392908	A0A384J4Q0	497	K	Bccct2	Bccct2	1	3.92751e-05	108.9	ELGVIESYK(1)LK	2	-1.1467	2
Cellular Component	GO:0101031	3	chaperone complex	0.000392908	A0A384J4Q0	227	K	Bccct2	Bccct2	1	0.00446259	126.28	IGVNQPK(1)R	2	0.082166	1
Cellular Component	GO:0101031	3	chaperone complex	0.000392908	A0A384J4Q0	266	K	Bccct2	Bccct2	1	0.00287337	81.263	LAELEK(1)AEK	2	-3.0965	1
Cellular Component	GO:0101031	3	chaperone complex	0.000392908	A0A384J4Q0	167	K	Bccct2	Bccct2	1	9.30061e-06	117.27	TTLSSK(1)VLSQDR	2	1.4203	2
Cellular Component	GO:0101031	3	chaperone complex	0.000392908	A0A384J4Q0	247	K	Bccct2	Bccct2	1	0.00521473	96.51	IK(1)IFGAR	2	-0.3102	2
Cellular Component	GO:0101031	3	chaperone complex	0.000392908	A0A384JAB6	127	K	T-complex protein 1 subunit eta	BCIN_02g07150	1	4.52992e-06	98.062	DHVEQGVSSQTIIK(1)GLR	3	1.1126	1
Cellular Component	GO:0101031	3	chaperone complex	0.000392908	A0A384JAB6	252	K	T-complex protein 1 subunit eta	BCIN_02g07150	1	0.000457931	119.68	SEK(1)DNAEVR	2	0.98156	2
Cellular Component	GO:0101031	3	chaperone complex	0.000392908	A0A384JAB6	443	K	T-complex protein 1 subunit eta	BCIN_02g07150	1	6.29846e-05	98.105	SFAK(1)ALEVIPR	2	0.066991	2
Cellular Component	GO:0101031	3	chaperone complex	0.000392908	A0A384JAB6	139	K	T-complex protein 1 subunit eta	BCIN_02g07150	1	0.00729361	67.704	ASTMAVNK(1)IK	2	2.0464	1
Cellular Component	GO:0101031	3	chaperone complex	0.000392908	A0A384JAB6	399	K	T-complex protein 1 subunit eta	BCIN_02g07150	1	0.000713038	83.862	SLHDAIMIVK(1)R	3	-1.073	1
Cellular Component	GO:0101031	3	chaperone complex	0.000392908	A0A384JAB6	285	K	T-complex protein 1 subunit eta	BCIN_02g07150	1	0.000671221	93.096	MEALYK(1)TGAK	2	1.3626	4
Cellular Component	GO:0101031	3	chaperone complex	0.000392908	A0A384K4H9	102	K	SPX domain-containing protein	BCIN_15g02470	0.999999	0.00241554	71.085	SKDDLLTSK(1)FK	3	0.14521	2
Cellular Component	GO:0101031	3	chaperone complex	0.000392908	A0A384K6A0	161	K	Bccct8	Bccct8	1	0.000180274	106.62	SQAELSK(1)AIR	2	0.011135	2
Cellular Component	GO:0101031	3	chaperone complex	0.000392908	A0A384K6A0	440	K	Bccct8	Bccct8	1	9.62399e-05	113.24	K(1)FGEAFEVIPR	2	0.17701	3
Cellular Component	GO:0101031	3	chaperone complex	0.000392908	A0A384K6A0	53	K	Bccct8	Bccct8	1	0.00121997	78.939	NK(1)IVINHLQK	3	-0.30387	1
Cellular Component	GO:0101031	3	chaperone complex	0.000392908	A0A384K6A0	219	K	Bccct8	Bccct8	1	0.000903289	96.668	VVK(1)GMVFGR	2	0.37639	2
Cellular Component	GO:0101031	3	chaperone complex	0.000392908	A0A384K6A0	206	K	Bccct8	Bccct8	1	9.97868e-06	100.11	VVK(1)IMGGSLEQSR	2	0.085324	2
Cellular Component	GO:0101031	3	chaperone complex	0.000392908	A0A384J937	197	K	T-complex protein 1 subunit delta	Bccct4	1	0.0573713	40.373	TAENVDLK(1)NIR	2	-2.8335	1
Cellular Component	GO:0101031	3	chaperone complex	0.000392908	A0A384J937	117	K	T-complex protein 1 subunit delta	Bccct4	1	2.54275e-06	97.095	LLGK(1)GIHPSVIAESFQR	3	1.5265	2
Cellular Component	GO:0101031	3	chaperone complex	0.000392908	A0A384K0W6	252	K	Bccct5	Bccct5	1	4.15934e-05	95.205	DAK(1)IAILTCAFEPPKPK	3	1.6655	2
Cellular Component	GO:0101031	3	chaperone complex	0.000392908	A0A384K0W6	172	K	Bccct5	Bccct5	1	0.0189835	64.42	ENLVK(1)VAR	2	0.04403	2
Cellular Component	GO:0101031	3	chaperone complex	0.000392908	A0A384K0W6	289	K	Bccct5	Bccct5	1	1.33965e-05	155.99	DK(1)FTEMVQQIK	2	1.9281	2
Cellular Component	GO:0101031	3	chaperone complex	0.000392908	A0A384K0W6	280	K	Bccct5	Bccct5	1	4.33586e-05	155.97	LDITSVEEFK(1)K	2	-0.33729	2
Cellular Component	GO:0101031	3	chaperone complex	0.000392908	A0A384K0W6	357	K	Bccct5	Bccct5	1	0.019326	60.301	FEDLSAEK(1)LGR	2	-1.7203	1
Cellular Component	GO:0101031	3	chaperone complex	0.000392908	A0A384K0W6	287	K	Bccct5	Bccct5	1	0.00134029	133.23	LQTYEK(1)DK	2	0.0099017	3
Cellular Component	GO:0016514	5	SWI/SNF complex	0.205979	A0A384JUR3	1002	K	Uncharacterized protein	BCIN_10g03430	1	0.00759887	73.233	FK(1)LDMDGK	2	-0.41366	1
Cellular Component	GO:0016514	5	SWI/SNF complex	0.205979	A0A384JUR3	462	K	Uncharacterized protein	BCIN_10g03430	1	0.000674421	105.98	LLDQAK(1)DTR	2	1.3592	2
Cellular Component	GO:0016514	5	SWI/SNF complex	0.205979	A0A384K4X9	176	K	Uncharacterized protein	BCIN_15g03540	1	0.000441902	127.76	TPSVYK(1)DYR	2	0.49256	2
Cellular Component	GO:0016514	5	SWI/SNF complex	0.205979	A0A384JHF6	106	K	Uncharacterized protein	BCIN_05g04060	1	0.0034794	69.864	LTSFK(1)QADPR	2	0.74622	1
Cellular Component	GO:0099512	3	supramolecular fiber	0.0307002	A0A384K6F2	315	K	BcactA	BcactA	1	1.40209e-09	191.63	MQK(1)EITALAPSSMK	2	-0.076057	4
Cellular Component	GO:0099512	3	supramolecular fiber	0.0307002	A0A384K6F2	50	K	BcactA	BcactA	1	1.04117e-06	115.88	HHGIMIGMGQK(1)DSYVGDEAQSK	4	-1.3308	6
Cellular Component	GO:0099512	3	supramolecular fiber	0.0307002	A0A384K6F2	328	K	BcactA	BcactA	1	0.00414818	76.228	VK(1)IIAPPER	2	-0.27475	2
Cellular Component	GO:0099512	3	supramolecular fiber	0.0307002	A0A384K6F2	61	K	BcactA	BcactA	1	1.14112e-05	144.57	DSYVGDEAQSK(1)R	2	0.66669	4
Cellular Component	GO:0099512	3	supramolecular fiber	0.0307002	A0A384K6F2	326	K	BcactA	BcactA	1	1.09704e-05	97.69	EITALAPSSMK(1)VK	2	0.00066146	5
Cellular Component	GO:0099512	3	supramolecular fiber	0.0307002	A0A384K6F2	113	K	BcactA	BcactA	1	8.45132e-07	115.88	VAPEEHPVLLTEAPINPK(1)SNR	3	0.18692	2
Cellular Component	GO:0099512	3	supramolecular fiber	0.0307002	A0A384J6L5	324	K	Tubulin beta chain	BctubA	1	3.47528e-08	152.38	VSMK(1)EVEDQMR	2	-0.84206	10
Cellular Component	GO:0099512	3	supramolecular fiber	0.0307002	A0A384J6L5	379	K	Tubulin beta chain	BctubA	1	3.89474e-12	146.88	MSSTFVGNSTSIQELFK(1)R	2	0.37561	6
Cellular Component	GO:0099512	3	supramolecular fiber	0.0307002	A0A384J6L5	58	K	Tubulin beta chain	BctubA	1	2.42141e-14	201.16	MNVYFNEASGNK(1)YVPR	2	0.024013	2
Cellular Component	GO:0099512	3	supramolecular fiber	0.0307002	A0A384J6L5	297	K	Tubulin beta chain	BctubA	1	6.15675e-22	188.98	AVTVPELTQQMYDPK(1)NMMAASDFR	3	-1.7338	5
Cellular Component	GO:0099512	3	supramolecular fiber	0.0307002	A0A384J7P6	401	K	Tubulin alpha chain	BCIN_02g00900	1	0.0070675	101.25	FDLMYSK(1)R	2	-0.040717	5
Cellular Component	GO:0099512	3	supramolecular fiber	0.0307002	A0A384J7P6	60	K	Tubulin alpha chain	BCIN_02g00900	1	1.78553e-15	169.85	AADPDQGFSTFFSETGQGK(1)YVPR	3	-0.62138	2
Cellular Component	GO:0099512	3	supramolecular fiber	0.0307002	A0A384J7P6	96	K	Tubulin alpha chain	BCIN_02g00900	1	7.14087e-22	208.87	NLFHPEQMITGK(1)EDASNNYAR	3	-0.69712	9
Cellular Component	GO:0099512	3	supramolecular fiber	0.0307002	A0A384K1L3	238	K	F-actin-capping protein subunit alpha	Bccap1	1	4.79324e-09	159	GFNSLSEGAFK(1)GLR	2	-1.7863	1
Cellular Component	GO:0099512	3	supramolecular fiber	0.0307002	A0A384K1L3	250	K	F-actin-capping protein subunit alpha	Bccap1	1	0.0119417	73.248	QK(1)IEWDK	2	-0.058885	2
Cellular Component	GO:0099512	3	supramolecular fiber	0.0307002	A0A384K1L3	255	K	F-actin-capping protein subunit alpha	Bccap1	1	0.000345613	96.171	IEWDK(1)IAGYR	2	-1.8099	2
Cellular Component	GO:0099512	3	supramolecular fiber	0.0307002	A0A384JQF7	182	K	Septin-type G domain-containing protein	BCIN_08g02770	1	1.47384e-05	109.83	ADSLTPAELAESK(1)K	2	0.11435	1
Cellular Component	GO:0099512	3	supramolecular fiber	0.0307002	A0A384JQF7	335	K	Septin-type G domain-containing protein	BCIN_08g02770	1	0.00135735	130.22	EIEIK(1)VQR	2	0.22873	2
Cellular Component	GO:0099512	3	supramolecular fiber	0.0307002	A0A384JQF7	355	K	Septin-type G domain-containing protein	BCIN_08g02770	1	0.000108549	131.42	ESQLK(1)EIEAR	2	0.10848	2
Cellular Component	GO:0099512	3	supramolecular fiber	0.0307002	A0A384JQF7	48	K	Septin-type G domain-containing protein	BCIN_08g02770	1	1.71035e-15	168.64	QVLSGK(1)DADDVTNAHVEEGVK	3	0.62625	2
Cellular Component	GO:0099512	3	supramolecular fiber	0.0307002	A0A384JVL7	192	K	Bcbim1	Bcbim1	1	0.0012565	148.04	DFYFSK(1)LR	2	-0.35921	4
Cellular Component	GO:0099512	3	supramolecular fiber	0.0307002	A0A384JEK2	367	K	Bcsac6	Bcsac6	1	0.00281628	74.853	K(1)FLTPSSLVAGNPK	2	-1.5355	1
Cellular Component	GO:0099512	3	supramolecular fiber	0.0307002	A0A384JEK2	306	K	Bcsac6	Bcsac6	1	0.00317658	67.519	WVNYHLK(1)AANWPR	3	1.7728	1
Cellular Component	GO:0099512	3	supramolecular fiber	0.0307002	A0A384JEK2	266	K	Bcsac6	Bcsac6	1	0.00999561	67.334	GLLNK(1)IDIK	2	0.013685	2
Cellular Component	GO:0099512	3	supramolecular fiber	0.0307002	A0A384JEK2	270	K	Bcsac6	Bcsac6	1	2.25003e-05	108.56	IDIK(1)LHPELYR	3	-0.0059726	3
Cellular Component	GO:0099512	3	supramolecular fiber	0.0307002	A0A384JEK2	5	K	Bcsac6	Bcsac6	1	0.00090087	117.4	MNIIK(1)LQR	2	-0.49524	2
Cellular Component	GO:0099512	3	supramolecular fiber	0.0307002	A0A384JSX3	482	K	Bcaip1	Bcaip1	1	1.98626e-06	98.292	NVVHIYSVDGNNLSPK(1)TELK	3	-0.6811	2
Cellular Component	GO:0099512	3	supramolecular fiber	0.0307002	A0A384JSX3	183	K	Bcaip1	Bcaip1	1	0.0315439	43.168	FNSK(1)LGELHK	3	0.53579	2
Cellular Component	GO:0099512	3	supramolecular fiber	0.0307002	A0A384JG48	203	K	Bccdc10	Bccdc10	1	3.96406e-06	129.34	IK(1)EEFAFHNLK	3	0.06949	2
Cellular Component	GO:0099512	3	supramolecular fiber	0.0307002	A0A384JG48	17	K	Bccdc10	Bccdc10	1	1.12645e-05	96.052	HAPQPSVFPK(1)SHVGFDSITSQIER	4	-1.0068	1
Cellular Component	GO:0099512	3	supramolecular fiber	0.0307002	A0A384JCW2	1033	K	Bcmyo2	Bcmyo2	1	0.000441902	127.76	LQEEEK(1)ELR	2	1.9982	2
Cellular Component	GO:0099512	3	supramolecular fiber	0.0307002	A0A384JL58	472	K	Kinesin-like protein	BCIN_06g05380	1	0.060077	40.883	EELTYLK(1)ER	2	-1.4988	1
Cellular Component	GO:0099512	3	supramolecular fiber	0.0307002	A0A384JL58	703	K	Kinesin-like protein	BCIN_06g05380	1	1.26679e-05	121.02	FK(1)AVNEDLQQR	2	-0.16952	1
Cellular Component	GO:0099512	3	supramolecular fiber	0.0307002	A0A384JL58	465	K	Kinesin-like protein	BCIN_06g05380	1	0.000130793	89.266	DTK(1)EELTYLK	2	0.37807	1
Cellular Component	GO:0099512	3	supramolecular fiber	0.0307002	A0A384K711	314	K	Bctwf1	Bctwf1	1	4.36103e-22	189.62	LEAGSPEDISQESIDSDLHPK(1)TEVK	3	-1.4628	1
Cellular Component	GO:0099512	3	supramolecular fiber	0.0307002	A0A384JLA7	115	K	Uncharacterized protein	BCIN_06g06780	1	0.0248071	46.069	QTDVK(1)AGHFER	3	-0.32305	2
Cellular Component	GO:0099512	3	supramolecular fiber	0.0307002	A0A384JN55	250	K	F-actin-capping protein subunit beta	Bccap2	1	3.76729e-06	122.33	NLLQEVYFGK(1)AK	2	3.0993	2
Cellular Component	GO:0030120	4	vesicle coat	0.00320097	A0A384JWL4	38	K	Coatomer subunit beta	Bcsec26	1	6.28717e-05	98.156	GTDESK(1)VETMK	2	-2.0386	1
Cellular Component	GO:0030120	4	vesicle coat	0.00320097	A0A384JWL4	372	K	Coatomer subunit beta	Bcsec26	1	2.1734e-11	218.11	TVDQEYEK(1)NAEYR	2	-0.25138	1
Cellular Component	GO:0030120	4	vesicle coat	0.00320097	A0A384K3C5	571	K	Bcsec31	Bcsec31	1	0.000106862	130.98	AMTVCLK(1)EDR	2	0.18527	1
Cellular Component	GO:0030120	4	vesicle coat	0.00320097	A0A384K3C5	444	K	Bcsec31	Bcsec31	1	1.97899e-10	143.28	SICETHIDQAK(1)TEEEK	3	0.0050169	1
Cellular Component	GO:0030120	4	vesicle coat	0.00320097	A0A384JVC8	130	K	Bcsar1	Bcsar1	1	3.38231e-10	141.78	VPFLILGNK(1)IDHPDAISEDQLR	3	-0.5878	3
Cellular Component	GO:0030120	4	vesicle coat	0.00320097	A0A384JA99	728	K	Uncharacterized protein	BCIN_02g08330	1	0.00051544	110.38	LIELLQTFK(1)K	2	0.26458	1
Cellular Component	GO:0030120	4	vesicle coat	0.00320097	A0A384JJI0	431	K	Coatomer subunit gamma	Bcsec21	1	0.00240263	101.65	DEGGYEFK(1)R	2	-0.44769	3
Cellular Component	GO:0030120	4	vesicle coat	0.00320097	A0A384JJI0	514	K	Coatomer subunit gamma	Bcsec21	1	0.000456136	78.505	AAAVTALAK(1)FGVAQK	2	-1.0823	1
Cellular Component	GO:0030120	4	vesicle coat	0.00320097	A0A384JJI0	752	K	Coatomer subunit gamma	Bcsec21	1	2.18466e-09	141.34	LVTDEPGTIYVSFK(1)K	2	0.65482	1
Cellular Component	GO:0030120	4	vesicle coat	0.00320097	A0A384JXN5	54	K	Coatomer subunit zeta	Bcret3	1	0.00756503	68.355	AFEK(1)GLLEK	2	2.3874	2
Cellular Component	GO:0030120	4	vesicle coat	0.00320097	A0A384J6S5	1163	K	Clathrin heavy chain	Bcchc1	1	0.000494006	130.75	DEDLIK(1)YLR	2	1.0146	2
Cellular Component	GO:0030120	4	vesicle coat	0.00320097	A0A384J6S5	1355	K	Clathrin heavy chain	Bcchc1	1	0.00337108	92.47	INIPK(1)VIR	2	-0.055641	2
Cellular Component	GO:0030120	4	vesicle coat	0.00320097	A0A384J6S5	641	K	Clathrin heavy chain	Bcchc1	1	2.18075e-06	117.79	ALEHYEDPEAIK(1)R	3	1.3786	1
Cellular Component	GO:0030120	4	vesicle coat	0.00320097	A0A384J6S5	459	K	Clathrin heavy chain	Bcchc1	1	7.46135e-10	140.22	ENK(1)LDCSEELGDIVR	2	-0.21023	1
Cellular Component	GO:0030120	4	vesicle coat	0.00320097	A0A384J6S5	711	K	Clathrin heavy chain	Bcchc1	1	0.00368457	79.148	LIDLFEK(1)YK	2	-1.3385	1
Cellular Component	GO:0030120	4	vesicle coat	0.00320097	A0A384J6S5	771	K	Clathrin heavy chain	Bcchc1	1	0.0612426	47.349	NFLK(1)EAK	2	2.2423	1
Cellular Component	GO:0030120	4	vesicle coat	0.00320097	A0A384K5F9	375	K	Bcglo3	Bcglo3	1	0.000702119	104.22	ATK(1)EDDDEK	2	-0.37438	1
Cellular Component	GO:0030120	4	vesicle coat	0.00320097	A0A384K5F9	116	K	Bcglo3	Bcglo3	1	0.00173136	83.081	YQSNAATK(1)YK	2	1.0778	1
Cellular Component	GO:0030120	4	vesicle coat	0.00320097	A0A384K5F9	283	K	Bcglo3	Bcglo3	1	0.0330017	45.157	IEK(1)LGYDPEAEEATTK	2	0.43221	1
Cellular Component	GO:0030120	4	vesicle coat	0.00320097	A0A384K5F9	12	K	Bcglo3	Bcglo3	1	0.000734193	87.149	AQSQK(1)LFEK	2	1.3624	1
Cellular Component	GO:0030120	4	vesicle coat	0.00320097	A0A384K5M4	416	K	Coatomer subunit beta'	Bcsec27	1	0.0201262	63.816	IFK(1)NFVEK	2	2.0215	1
Cellular Component	GO:0030120	4	vesicle coat	0.00320097	A0A384JV26	334	K	Protein transport protein SEC23	BCIN_10g04580	1	0.00288327	72.2	ALK(1)FYDNLAK	2	0.17594	2
Cellular Component	GO:0030120	4	vesicle coat	0.00320097	A0A384JV26	341	K	Protein transport protein SEC23	BCIN_10g04580	1	8.74513e-05	113.71	FYDNLAK(1)R	2	-0.49657	1
Cellular Component	GO:0030120	4	vesicle coat	0.00320097	A0A384K3D2	277	K	Coatomer subunit epsilon	BCIN_14g04520	1	0.000105683	96.745	DLEEK(1)SSLFDK	2	-1.3471	1
Cellular Component	GO:0030120	4	vesicle coat	0.00320097	A0A384JVJ7	356	K	Coatomer subunit delta	Bcret2	1	0.013179	52.99	AIQMSNVSK(1)GFPVNNSVGVLR	3	-0.14647	1
Cellular Component	GO:0030120	4	vesicle coat	0.00320097	A0A384JVJ7	151	K	Coatomer subunit delta	Bcret2	1	0.000134443	114.86	NK(1)ELEATEER	2	-1.0284	3
Cellular Component	GO:0030120	4	vesicle coat	0.00320097	A0A384JVJ7	214	K	Coatomer subunit delta	Bcret2	1	0.00270489	95.502	TFK(1)ASAPK	2	0.59	2
Cellular Component	GO:0030120	4	vesicle coat	0.00320097	A0A384J9B9	1020	K	Coatomer subunit alpha	BCIN_02g05260	1	0.0250747	56.569	QNK(1)LEDGATIFK	2	2.2383	1
Cellular Component	GO:0030120	4	vesicle coat	0.00320097	A0A384J9B9	18	K	Coatomer subunit alpha	BCIN_02g05260	1	0.00687888	75.213	FESK(1)SSR	2	-2.0104	1
Cellular Component	GO:0030120	4	vesicle coat	0.00320097	A0A384J9B9	1140	K	Coatomer subunit alpha	BCIN_02g05260	1	1.47088e-09	128.71	MLANGGSAK(1)VLENAR	2	-1.8444	1
Cellular Component	GO:0030120	4	vesicle coat	0.00320097	A0A384J9B9	357	K	Coatomer subunit alpha	BCIN_02g05260	0.997487	0.0008924	88.075	DK(0.003)HVK(0.997)SYDFQK	3	-0.3545	1
Cellular Component	GO:0030120	4	vesicle coat	0.00320097	A0A384J9B9	616	K	Coatomer subunit alpha	BCIN_02g05260	1	0.00947334	81.784	FK(1)LALVK	2	0.39022	2
Cellular Component	GO:0031307	5	integral component of mitochondrial outer membrane	0.0273627	A6SI59	276	K	NADH-cytochrome b5 reductase 2	mcr1	1	6.99619e-10	135.09	AFYVLDNPPK(1)SWSGGK	2	1.0179	2
Cellular Component	GO:0031307	5	integral component of mitochondrial outer membrane	0.0273627	A6SI59	64	K	NADH-cytochrome b5 reductase 2	mcr1	1	0.0402808	50.297	DAAK(1)DAEAK	2	0.44871	1
Cellular Component	GO:0031307	5	integral component of mitochondrial outer membrane	0.0273627	A6SI59	298	K	NADH-cytochrome b5 reductase 2	mcr1	1	0.00546301	67.997	TVLPEPK(1)TENVK	2	-0.12483	2
Cellular Component	GO:0031307	5	integral component of mitochondrial outer membrane	0.0273627	A6SI59	282	K	NADH-cytochrome b5 reductase 2	mcr1	1	3.21914e-05	112.13	SWSGGK(1)GFVNK	2	1.6429	2
Cellular Component	GO:0031307	5	integral component of mitochondrial outer membrane	0.0273627	A6SI59	139	K	NADH-cytochrome b5 reductase 2	mcr1	0.99928	0.0437887	47.774	FK(0.999)GPEMQK(0.001)PAIR	3	0.13141	1
Cellular Component	GO:0031307	5	integral component of mitochondrial outer membrane	0.0273627	A6SI59	287	K	NADH-cytochrome b5 reductase 2	mcr1	1	0.000903289	96.668	GFVNK(1)ELLK	2	-0.71598	3
Cellular Component	GO:0031307	5	integral component of mitochondrial outer membrane	0.0273627	A6SI59	314	K	NADH-cytochrome b5 reductase 2	mcr1	1	5.4441e-10	130.29	VFVCGPPGMYK(1)AISGPK	2	-0.90743	2
Cellular Component	GO:0031307	5	integral component of mitochondrial outer membrane	0.0273627	A6SI59	191	K	NADH-cytochrome b5 reductase 2	mcr1	1	0.00127776	94.309	LDFK(1)GPIPK	2	0.27211	2
Cellular Component	GO:0031307	5	integral component of mitochondrial outer membrane	0.0273627	A6SI59	340	K	NADH-cytochrome b5 reductase 2	mcr1	1	4.82319e-05	104.82	ELGYSK(1)EQVYK	2	-0.77523	3
Cellular Component	GO:0031307	5	integral component of mitochondrial outer membrane	0.0273627	A0A384JFP6	274	K	Uncharacterized protein	BCIN_04g04500	1	2.00398e-10	146.86	LDQATHK(1)IGTSFTFES	2	0.040019	3
Cellular Component	GO:0031307	5	integral component of mitochondrial outer membrane	0.0273627	A0A384JFP6	118	K	Uncharacterized protein	BCIN_04g04500	1	4.82899e-09	164.9	VNLHFK(1)QPNFHGR	3	1.4187	3
Cellular Component	GO:0031307	5	integral component of mitochondrial outer membrane	0.0273627	A0A384JFP6	234	K	Uncharacterized protein	BCIN_04g04500	1	0.00119651	88.134	LDPLSFAK(1)VK	2	-0.66022	4
Cellular Component	GO:0031307	5	integral component of mitochondrial outer membrane	0.0273627	A0A384JFP6	108	K	Uncharacterized protein	BCIN_04g04500	1	3.50966e-08	142.1	AEILGSFAPTTQK(1)K	2	-0.19348	1
Cellular Component	GO:0031307	5	integral component of mitochondrial outer membrane	0.0273627	A0A384JFP6	112	K	Uncharacterized protein	BCIN_04g04500	1	0.00132826	87.476	GAK(1)VNLHFK	3	-0.12425	4
Cellular Component	GO:0031307	5	integral component of mitochondrial outer membrane	0.0273627	A0A384JFP6	42	K	Uncharacterized protein	BCIN_04g04500	1	2.30127e-06	117.08	SNTPNNVAFK(1)VTGK	2	0.027793	5
Cellular Component	GO:0031307	5	integral component of mitochondrial outer membrane	0.0273627	A0A384JFP6	60	K	Uncharacterized protein	BCIN_04g04500	1	8.26602e-07	98.175	STHDNATSGLLEAK(1)FTDK	3	-0.10114	1
Cellular Component	GO:0031307	5	integral component of mitochondrial outer membrane	0.0273627	A0A384JFP6	212	K	Uncharacterized protein	BCIN_04g04500	1	0.00484736	62.648	ATWDSK(1)NTNSVGLEVASK	3	0.73561	2
Cellular Component	GO:0031307	5	integral component of mitochondrial outer membrane	0.0273627	A0A384JFP6	46	K	Uncharacterized protein	BCIN_04g04500	1	9.37583e-08	121.44	VTGK(1)STHDNATSGLLEAK	3	-0.011379	2
Cellular Component	GO:0031307	5	integral component of mitochondrial outer membrane	0.0273627	A0A384JSB1	259	K	Uncharacterized protein	BCIN_09g02420	1	0.00607537	80.165	VILEAK(1)DK	2	-0.1553	3
Cellular Component	GO:0031307	5	integral component of mitochondrial outer membrane	0.0273627	A0A384JSB1	146	K	Uncharacterized protein	BCIN_09g02420	1	3.24643e-09	173.25	AAGNTAYGAK(1)DYPR	2	0.2517	1
Cellular Component	GO:0031307	5	integral component of mitochondrial outer membrane	0.0273627	A0A384JSB1	429	K	Uncharacterized protein	BCIN_09g02420	1	0.000640224	85.813	DYQK(1)SIDLDR	2	-2.8096	1
Cellular Component	GO:0031307	5	integral component of mitochondrial outer membrane	0.0273627	A0A384JZN4	52	K	Bctom20	Bctom20	1	2.21176e-05	88.224	AAK(1)EEAEAHNER	3	0.15106	2
Cellular Component	GO:0031307	5	integral component of mitochondrial outer membrane	0.0273627	A0A384JZN4	74	K	Bctom20	Bctom20	1	6.41092e-15	185.55	AVVVEAK(1)EDGFPVDVEEK	2	0.84486	2
Cellular Component	GO:0031307	5	integral component of mitochondrial outer membrane	0.0273627	A0A384JD30	54	K	Bctom22	Bctom22	1	0.00122106	74.853	ISALK(1)DIVPASTR	2	0.34901	2
Cellular Component	GO:0031307	5	integral component of mitochondrial outer membrane	0.0273627	A0A384JQD2	306	K	Bcxdj1	Bcxdj1	1	0.0138813	59.067	VVLK(1)HLDGR	3	0.84877	1
Cellular Component	GO:0031307	5	integral component of mitochondrial outer membrane	0.0273627	A0A384JQD2	321	K	Bcxdj1	Bcxdj1	1	0.00972568	54.008	GISINHPPGK(1)VLEPGQILK	3	0.81686	2
Cellular Component	GO:0031307	5	integral component of mitochondrial outer membrane	0.0273627	A0A384JGA7	426	K	Bcgut2	Bcgut2	1	0.00121697	94.692	PLVK(1)DPNAK	2	0.62474	1
Cellular Component	GO:0031307	5	integral component of mitochondrial outer membrane	0.0273627	A0A384JGA7	291	K	Bcgut2	Bcgut2	1	0.0382393	51.445	DLIDEK(1)DGK	2	0.37557	1
Cellular Component	GO:0031371	3	ubiquitin conjugating enzyme complex	0.182856	A0A384JS32	130	K	UBIQUITIN_CONJUGAT_2 domain-containing protein	BCIN_09g01730	1	7.16288e-09	171.26	WK(1)EDEPAAIETAR	2	1.403	2
Cellular Component	GO:0031371	3	ubiquitin conjugating enzyme complex	0.182856	A0A384J754	91	K	Bcmms2	Bcmms2	1	5.33094e-07	118.31	INLPGVQDDGK(1)VDPSK	2	-0.525	1
Cellular Component	GO:0022625	5	cytosolic large ribosomal subunit	1.32769e-26	A0A384JSB5	6	K	Uncharacterized protein	BCIN_09g02490	1	0.00313121	126.28	VNVPK(1)TR	2	-0.010534	3
Cellular Component	GO:0022625	5	cytosolic large ribosomal subunit	1.32769e-26	A0A384JSB5	32	K	Uncharacterized protein	BCIN_09g02490	1	5.55253e-05	101.5	AGK(1)ASLFAQGK	2	0.22541	3
Cellular Component	GO:0022625	5	cytosolic large ribosomal subunit	1.32769e-26	A0A384JSB5	40	K	Uncharacterized protein	BCIN_09g02490	1	0.0014643	128.38	ASLFAQGK(1)R	2	0.45121	3
Cellular Component	GO:0022625	5	cytosolic large ribosomal subunit	1.32769e-26	A0A384JSB5	97	K	Uncharacterized protein	BCIN_09g02490	1	0.00212994	140.16	HFELGGDK(1)K	2	-0.18454	2
Cellular Component	GO:0022625	5	cytosolic large ribosomal subunit	1.32769e-26	A0A384JSB5	78	K	Uncharacterized protein	BCIN_09g02490	1	0.000425511	121.73	LECTSCK(1)TK	2	0.010731	1
Cellular Component	GO:0022625	5	cytosolic large ribosomal subunit	1.32769e-26	A0A384JSB5	89	K	Uncharacterized protein	BCIN_09g02490	1	0.000277879	94.767	CK(1)HFELGGDK	3	-0.23323	2
Cellular Component	GO:0022625	5	cytosolic large ribosomal subunit	1.32769e-26	A0A384JSB5	24	K	Uncharacterized protein	BCIN_09g02490	1	6.30012e-05	132.32	HTQHK(1)VTQYK	3	0.060778	3
Cellular Component	GO:0022625	5	cytosolic large ribosomal subunit	1.32769e-26	A0A384JSB5	86	K	Uncharacterized protein	BCIN_09g02490	1	0.0123623	115.78	AQLALK(1)R	2	0.9057	3
Cellular Component	GO:0022625	5	cytosolic large ribosomal subunit	1.32769e-26	A0A384JSB5	29	K	Uncharacterized protein	BCIN_09g02490	1	0.00218391	101.28	VTQYK(1)AGK	2	0.066407	6
Cellular Component	GO:0022625	5	cytosolic large ribosomal subunit	1.32769e-26	A0A384JSB5	100	K	Uncharacterized protein	BCIN_09g02490	1	0.0055786	82.426	TK(1)GAALVF	1	0.6455	2
Cellular Component	GO:0022625	5	cytosolic large ribosomal subunit	1.32769e-26	A0A384K2W2	365	K	Bcrpl3	Bcrpl3	1	1.69185e-15	153.36	WIDTSSK(1)FGHGAYQTAEEK	3	-0.17113	6
Cellular Component	GO:0022625	5	cytosolic large ribosomal subunit	1.32769e-26	A0A384K2W2	120	K	Bcrpl3	Bcrpl3	1	0.00313382	126.24	FYK(1)NWYK	2	-0.13997	8
Cellular Component	GO:0022625	5	cytosolic large ribosomal subunit	1.32769e-26	A0A384K2W2	385	K	Bcrpl3	Bcrpl3	1	0.00259846	97.813	HQFLGTLK(1)K	3	0.59485	3
Cellular Component	GO:0022625	5	cytosolic large ribosomal subunit	1.32769e-26	A0A384K2W2	303	K	Bcrpl3	Bcrpl3	1	2.75772e-10	140.96	GDDPNNAATEFDVSK(1)K	3	-0.4378	1
Cellular Component	GO:0022625	5	cytosolic large ribosomal subunit	1.32769e-26	A0A384K2W2	326	K	Bcrpl3	Bcrpl3	1	3.80937e-06	112.24	NDFIMLK(1)GSVPGVK	2	0.20934	3
Cellular Component	GO:0022625	5	cytosolic large ribosomal subunit	1.32769e-26	A0A384K2W2	282	K	Bcrpl3	Bcrpl3	1	0.000232272	122.52	TSCNHK(1)VYR	3	-0.22875	3
Cellular Component	GO:0022625	5	cytosolic large ribosomal subunit	1.32769e-26	A0A384K2W2	341	K	Bcrpl3	Bcrpl3	1	0.000457979	101.3	K(1)SMFVHTSR	3	-0.30048	2
Cellular Component	GO:0022625	5	cytosolic large ribosomal subunit	1.32769e-26	A0A384K2W2	115	K	Bcrpl3	Bcrpl3	1	1.55505e-13	153.23	SLTTVWAEHLSDEVK(1)R	3	-0.12177	7
Cellular Component	GO:0022625	5	cytosolic large ribosomal subunit	1.32769e-26	A0A384K2W2	358	K	Bcrpl3	Bcrpl3	1	9.13137e-06	134.99	VELK(1)WIDTSSK	2	0.037444	4
Cellular Component	GO:0022625	5	cytosolic large ribosomal subunit	1.32769e-26	A0A384K2W2	377	K	Bcrpl3	Bcrpl3	1	6.10599e-08	123.63	FGHGAYQTAEEK(1)HQFLGTLK	4	-0.31096	7
Cellular Component	GO:0022625	5	cytosolic large ribosomal subunit	1.32769e-26	A0A384K2W2	319	K	Bcrpl3	Bcrpl3	1	2.86545e-06	138.02	YGEVK(1)NDFIMLK	2	0.63045	6
Cellular Component	GO:0022625	5	cytosolic large ribosomal subunit	1.32769e-26	A0A384K2W2	354	K	Bcrpl3	Bcrpl3	1	0.00231618	98.634	ALEK(1)VELK	2	0.65245	4
Cellular Component	GO:0022625	5	cytosolic large ribosomal subunit	1.32769e-26	A0A384K2W2	34	K	Bcrpl3	Bcrpl3	1	0.0193357	67.032	SFPK(1)DDK	2	-0.045196	9
Cellular Component	GO:0022625	5	cytosolic large ribosomal subunit	1.32769e-26	A0A384K2W2	66	K	Bcrpl3	Bcrpl3	1	0.0292759	55.98	DLDRPGAK(1)THK	3	0.66367	1
Cellular Component	GO:0022625	5	cytosolic large ribosomal subunit	1.32769e-26	A0A384K2W2	132	K	Bcrpl3	Bcrpl3	1	0.0285224	62.717	AFTK(1)YAK	2	0.17204	3
Cellular Component	GO:0022625	5	cytosolic large ribosomal subunit	1.32769e-26	A0A384J798	52	K	Uncharacterized protein	BCIN_01g09620	1	3.87169e-16	226.74	VLEQLSGQTPVYSK(1)AR	2	0.18172	2
Cellular Component	GO:0022625	5	cytosolic large ribosomal subunit	1.32769e-26	A0A384J798	90	K	Uncharacterized protein	BCIN_01g09620	1	0.011235	75.692	VK(1)EYELR	2	-0.18136	3
Cellular Component	GO:0022625	5	cytosolic large ribosomal subunit	1.32769e-26	A0A384J798	156	K	Uncharacterized protein	BCIN_01g09620	1	6.47688e-05	133.13	TSIGANHK(1)IR	3	0.10117	2
Cellular Component	GO:0022625	5	cytosolic large ribosomal subunit	1.32769e-26	A0A384J798	7	K	Uncharacterized protein	BCIN_01g09620	1	1.96058e-07	197.07	AATGEK(1)TANPMK	2	-0.21743	6
Cellular Component	GO:0022625	5	cytosolic large ribosomal subunit	1.32769e-26	A0A384J798	164	K	Uncharacterized protein	BCIN_01g09620	1	0.00267543	93.374	RDETVK(1)WFK	3	-0.34558	5
Cellular Component	GO:0022625	5	cytosolic large ribosomal subunit	1.32769e-26	A0A384J798	13	K	Uncharacterized protein	BCIN_01g09620	1	0.00210797	89.08	TANPMK(1)ELK	2	-0.38228	7
Cellular Component	GO:0022625	5	cytosolic large ribosomal subunit	1.32769e-26	A0A384J798	148	K	Uncharacterized protein	BCIN_01g09620	1	0.0205267	51.162	CK(1)TSIGANHK	3	0.17701	1
Cellular Component	GO:0022625	5	cytosolic large ribosomal subunit	1.32769e-26	A0A384J798	78	K	Uncharacterized protein	BCIN_01g09620	1	0.000100204	121.02	GPK(1)AEEILER	2	1.472	3
Cellular Component	GO:0022625	5	cytosolic large ribosomal subunit	1.32769e-26	A0A384JT78	69	K	Bcrpl30	Bcrpl30	1	1.22233e-30	206.58	SELEYYSMLSK(1)TQVHHFSGNNIELGTACGK	4	-0.83744	4
Cellular Component	GO:0022625	5	cytosolic large ribosomal subunit	1.32769e-26	A0A384JT78	27	K	Bcrpl30	Bcrpl30	1	0.00436832	74.841	SGK(1)VTLGYK	2	-0.74877	3
Cellular Component	GO:0022625	5	cytosolic large ribosomal subunit	1.32769e-26	A0A384JT78	33	K	Bcrpl30	Bcrpl30	1	0.000169982	108.47	VTLGYK(1)STLK	2	-0.34911	3
Cellular Component	GO:0022625	5	cytosolic large ribosomal subunit	1.32769e-26	A0A384JT78	88	K	Bcrpl30	Bcrpl30	1	6.59602e-22	180.04	TQVHHFSGNNIELGTACGK(1)LFR	3	-0.71094	4
Cellular Component	GO:0022625	5	cytosolic large ribosomal subunit	1.32769e-26	A0A384JT78	24	K	Bcrpl30	Bcrpl30	1	0.00344006	80.688	LALVMK(1)SGK	2	-0.23106	5
Cellular Component	GO:0022625	5	cytosolic large ribosomal subunit	1.32769e-26	A0A384JT78	37	K	Bcrpl30	Bcrpl30	1	0.0035117	120.65	STLK(1)QLR	2	-0.21402	3
Cellular Component	GO:0022625	5	cytosolic large ribosomal subunit	1.32769e-26	A0A384JQ22	100	K	Uncharacterized protein	BCIN_08g03530	1	3.06452e-05	112.83	AFLIEEQK(1)IVK	2	-1.0257	3
Cellular Component	GO:0022625	5	cytosolic large ribosomal subunit	1.32769e-26	A0A384JQ22	44	K	Uncharacterized protein	BCIN_08g03530	1	0.000859321	81.565	AGTAPK(1)CGDCGIK	2	-0.4131	2
Cellular Component	GO:0022625	5	cytosolic large ribosomal subunit	1.32769e-26	A0A384JQ22	107	K	Uncharacterized protein	BCIN_08g03530	1	0.00169618	115.49	VLK(1)ESQQK	2	0.15681	5
Cellular Component	GO:0022625	5	cytosolic large ribosomal subunit	1.32769e-26	A0A384JF83	57	K	Uncharacterized protein	BCIN_04g04290	1	1.29828e-23	184.33	DVK(1)DLLLNVGSGGGAAPAAAGAAAGGDAAAPAEEK	3	-0.28701	1
Cellular Component	GO:0022625	5	cytosolic large ribosomal subunit	1.32769e-26	A0A384JF83	54	K	Uncharacterized protein	BCIN_04g04290	1	0.012409	67.897	ALEGK(1)DVK	2	-0.89004	3
Cellular Component	GO:0022625	5	cytosolic large ribosomal subunit	1.32769e-26	A0A384J4J9	35	K	Uncharacterized protein	BCIN_01g02210	1	5.85583e-06	124.12	QYK(1)VGDIVDIK	2	-0.20238	3
Cellular Component	GO:0022625	5	cytosolic large ribosomal subunit	1.32769e-26	A0A384J4J9	50	K	Uncharacterized protein	BCIN_01g02210	1	0.0366238	43.897	ANGAVQK(1)GMPHK	3	1.0201	1
Cellular Component	GO:0022625	5	cytosolic large ribosomal subunit	1.32769e-26	A0A384J4J9	120	K	Uncharacterized protein	BCIN_01g02210	1	0.00207458	69.03	QSK(1)TDGTHVHLK	3	0.20634	2
Cellular Component	GO:0022625	5	cytosolic large ribosomal subunit	1.32769e-26	A0A384J4J9	26	K	Uncharacterized protein	BCIN_01g02210	1	3.67272e-05	96.745	DHGMIK(1)LSTYLR	3	-0.25804	4
Cellular Component	GO:0022625	5	cytosolic large ribosomal subunit	1.32769e-26	A0A384J4J9	129	K	Uncharacterized protein	BCIN_01g02210	1	0.000912302	85.355	TDGTHVHLK(1)R	3	0.15081	5
Cellular Component	GO:0022625	5	cytosolic large ribosomal subunit	1.32769e-26	A0A384J4J9	78	K	Uncharacterized protein	BCIN_01g02210	1	0.0037463	88.495	SAVGVIIYK(1)K	2	-0.11982	6
Cellular Component	GO:0022625	5	cytosolic large ribosomal subunit	1.32769e-26	A0A384J4J9	20	K	Uncharacterized protein	BCIN_01g02210	1	0.00973508	63.216	NFK(1)DHGMIK	3	-0.14224	8
Cellular Component	GO:0022625	5	cytosolic large ribosomal subunit	1.32769e-26	A0A384J4J9	55	K	Uncharacterized protein	BCIN_01g02210	1	0.00930468	62.463	GMPHK(1)VYHGK	3	0.93415	3
Cellular Component	GO:0022625	5	cytosolic large ribosomal subunit	1.32769e-26	A0A384JE84	156	K	Ribosomal_L18e/L15P domain-containing protein	BCIN_04g01180	1	0.000117477	101.46	HFGFGPHK(1)HK	3	-0.42445	1
Cellular Component	GO:0022625	5	cytosolic large ribosomal subunit	1.32769e-26	A0A384JE84	72	K	Ribosomal_L18e/L15P domain-containing protein	BCIN_04g01180	1	2.68164e-05	180.67	IASQTNK(1)EEK	2	0.018723	2
Cellular Component	GO:0022625	5	cytosolic large ribosomal subunit	1.32769e-26	A0A384JE84	165	K	Ribosomal_L18e/L15P domain-containing protein	BCIN_04g01180	1	0.000745815	105.36	KPYVESK(1)GR	3	0.48723	3
Cellular Component	GO:0022625	5	cytosolic large ribosomal subunit	1.32769e-26	A0A384JE84	95	K	Ribosomal_L18e/L15P domain-containing protein	BCIN_04g01180	1	0.0314391	51.726	LLSVPK(1)VSVAALR	2	0.43789	2
Cellular Component	GO:0022625	5	cytosolic large ribosomal subunit	1.32769e-26	A0A384JE84	30	K	Ribosomal_L18e/L15P domain-containing protein	BCIN_04g01180	1	0.00393379	114.02	LLVK(1)LYR	2	-0.17741	5
Cellular Component	GO:0022625	5	cytosolic large ribosomal subunit	1.32769e-26	A0A384JE84	45	K	Ribosomal_L18e/L15P domain-containing protein	BCIN_04g01180	1	5.69718e-06	174.4	TEASFNK(1)VVLR	2	0.039211	7
Cellular Component	GO:0022625	5	cytosolic large ribosomal subunit	1.32769e-26	A0A384JE84	19	K	Ribosomal_L18e/L15P domain-containing protein	BCIN_04g01180	1	0.000130018	136.96	TPK(1)SDNVYLK	2	-0.28339	3
Cellular Component	GO:0022625	5	cytosolic large ribosomal subunit	1.32769e-26	A0A384JK75	147	K	Uncharacterized protein	BCIN_06g03350	1	9.17127e-09	205.8	EEVAALK(1)ETSSR	2	0.19982	3
Cellular Component	GO:0022625	5	cytosolic large ribosomal subunit	1.32769e-26	A0A384JK75	81	K	Uncharacterized protein	BCIN_06g03350	1	1.45766e-09	191.06	GFTLAELK(1)EAQIPR	3	0.28615	4
Cellular Component	GO:0022625	5	cytosolic large ribosomal subunit	1.32769e-26	A0A384JK75	42	K	Uncharacterized protein	BCIN_06g03350	1	0.000115562	133.23	LAK(1)TAAVAPR	2	0.53952	2
Cellular Component	GO:0022625	5	cytosolic large ribosomal subunit	1.32769e-26	A0A384JK75	64	K	Uncharacterized protein	BCIN_06g03350	1	0.00062144	167.24	CPTIK(1)YNR	2	-1.1711	3
Cellular Component	GO:0022625	5	cytosolic large ribosomal subunit	1.32769e-26	A0A384JK75	214	K	Uncharacterized protein	BCIN_06g03350	1	6.77542e-05	117.25	DAADEAAAAK(1)K	2	0.41666	2
Cellular Component	GO:0022625	5	cytosolic large ribosomal subunit	1.32769e-26	A0A384JK75	171	K	Uncharacterized protein	BCIN_06g03350	1	1.15073e-16	177.73	NALPISTVEGGFSEINK(1)SDMPK	3	-0.96516	8
Cellular Component	GO:0022625	5	cytosolic large ribosomal subunit	1.32769e-26	A0A384JK75	110	K	Uncharacterized protein	BCIN_06g03350	1	2.13973e-09	184.02	QNLSVESLK(1)ANVDR	2	-0.73381	1
Cellular Component	GO:0022625	5	cytosolic large ribosomal subunit	1.32769e-26	A0A384JSF0	7	K	KOW domain-containing protein	BCIN_09g03550	1	1.3057e-05	116.03	GDADIK(1)ASSWR	2	0.15484	2
Cellular Component	GO:0022625	5	cytosolic large ribosomal subunit	1.32769e-26	A0A384JSF0	91	K	KOW domain-containing protein	BCIN_09g03550	1	0.00220069	88.495	EWEK(1)AGIEK	2	-0.50232	6
Cellular Component	GO:0022625	5	cytosolic large ribosomal subunit	1.32769e-26	A0A384JSF0	41	K	KOW domain-containing protein	BCIN_09g03550	1	0.000290405	90.793	LAAIVEIIDHK(1)R	3	0.10362	3
Cellular Component	GO:0022625	5	cytosolic large ribosomal subunit	1.32769e-26	A0A384JSF0	52	K	KOW domain-containing protein	BCIN_09g03550	1	1.10647e-09	125.5	ALIDGPATDK(1)LAAVPR	2	1.1796	3
Cellular Component	GO:0022625	5	cytosolic large ribosomal subunit	1.32769e-26	A0A384JSF0	87	K	KOW domain-containing protein	BCIN_09g03550	1	0.000162071	145.23	TGVVQK(1)EWEK	2	-0.33239	4
Cellular Component	GO:0022625	5	cytosolic large ribosomal subunit	1.32769e-26	A0A384JSF0	136	K	KOW domain-containing protein	BCIN_09g03550	1	0.000615356	109.71	AGFQVK(1)VAR	2	0.098713	3
Cellular Component	GO:0022625	5	cytosolic large ribosomal subunit	1.32769e-26	A0A384JSF0	106	K	KOW domain-containing protein	BCIN_09g03550	1	5.39463e-08	207.34	LWQQSPWAQK(1)R	2	0.080623	6
Cellular Component	GO:0022625	5	cytosolic large ribosomal subunit	1.32769e-26	A0A384JSF0	30	K	KOW domain-containing protein	BCIN_09g03550	1	9.31911e-11	148.52	VVLVTGGPHDGK(1)LAAIVEIIDHK	4	0.060009	1
Cellular Component	GO:0022625	5	cytosolic large ribosomal subunit	1.32769e-26	A0A384JSF0	96	K	KOW domain-containing protein	BCIN_09g03550	1	0.000288406	76.156	AGIEK(1)LWQQSPWAQK	3	0.98202	2
Cellular Component	GO:0022625	5	cytosolic large ribosomal subunit	1.32769e-26	A0A384JBQ4	149	K	Ribosomal_L2_C domain-containing protein	BCIN_03g02530	1	0.00781936	72.23	VK(1)LPSGAK	2	-1.6837	2
Cellular Component	GO:0022625	5	cytosolic large ribosomal subunit	1.32769e-26	A0A384JBQ4	60	K	Ribosomal_L2_C domain-containing protein	BCIN_03g02530	1	0.000216973	100.02	GAPLAK(1)VVFR	2	0.39812	4
Cellular Component	GO:0022625	5	cytosolic large ribosomal subunit	1.32769e-26	A0A384JBQ4	221	K	Ribosomal_L2_C domain-containing protein	BCIN_03g02530	1	6.11767e-07	100.7	GVAMNPVDHPHGGGNHQHIGK(1)ASTISR	4	0.16258	4
Cellular Component	GO:0022625	5	cytosolic large ribosomal subunit	1.32769e-26	A0A384JBQ4	181	K	Ribosomal_L2_C domain-containing protein	BCIN_03g02530	0.999987	0.00122712	88.803	TDKPLLK(1)ASR	3	-0.16789	3
Cellular Component	GO:0022625	5	cytosolic large ribosomal subunit	1.32769e-26	A0A384JBQ4	46	K	Ribosomal_L2_C domain-containing protein	BCIN_03g02530	1	0.000273715	94.09	GVVK(1)DIIHDPGR	2	0.0084266	4
Cellular Component	GO:0022625	5	cytosolic large ribosomal subunit	1.32769e-26	A0A384JBQ4	24	K	Ribosomal_L2_C domain-containing protein	BCIN_03g02530	1	0.000664559	106.6	LNK(1)APAQFR	2	0.39556	3
Cellular Component	GO:0022625	5	cytosolic large ribosomal subunit	1.32769e-26	A0A384JBQ4	198	K	Ribosomal_L2_C domain-containing protein	BCIN_03g02530	1	0.00177021	144.38	NSWPK(1)TR	2	1.0795	6
Cellular Component	GO:0022625	5	cytosolic large ribosomal subunit	1.32769e-26	A0A384JPV6	119	K	Bcrpl32	Bcrpl32	1	0.00015884	110.47	ALGVK(1)VTNAK	2	0.90686	2
Cellular Component	GO:0022625	5	cytosolic large ribosomal subunit	1.32769e-26	A0A384JPV6	124	K	Bcrpl32	Bcrpl32	1	0.00361191	119.07	VTNAK(1)AR	2	-0.73226	1
Cellular Component	GO:0022625	5	cytosolic large ribosomal subunit	1.32769e-26	A0A384JPV6	27	K	Bcrpl32	Bcrpl32	1	0.000215263	87.519	HQSDTYK(1)CVDASWR	3	-0.18557	6
Cellular Component	GO:0022625	5	cytosolic large ribosomal subunit	1.32769e-26	A0A384JPV6	62	K	Bcrpl32	Bcrpl32	1	0.000658251	82.59	GQMVMPSIGFGSNK(1)K	2	0.29527	1
Cellular Component	GO:0022625	5	cytosolic large ribosomal subunit	1.32769e-26	A0A384JPV6	12	K	Bcrpl32	Bcrpl32	1	0.0625237	67.035	HVPIVK(1)K	2	0.28883	1
Cellular Component	GO:0022625	5	cytosolic large ribosomal subunit	1.32769e-26	A0A384JPV6	48	K	Bcrpl32	Bcrpl32	1	2.37934e-13	156.57	FK(1)GQMVMPSIGFGSNK	2	0.48236	9
Cellular Component	GO:0022625	5	cytosolic large ribosomal subunit	1.32769e-26	A0A384JD74	27	K	Bcrpl25	Bcrpl25	1	0.000114152	102.52	ATLK(1)GVHSHK	3	-0.089615	1
Cellular Component	GO:0022625	5	cytosolic large ribosomal subunit	1.32769e-26	A0A384JD74	103	K	Bcrpl25	Bcrpl25	1	0.00413271	110.9	ANK(1)AQIK	2	0.27619	2
Cellular Component	GO:0022625	5	cytosolic large ribosomal subunit	1.32769e-26	A0A384JD74	131	K	Bcrpl25	Bcrpl25	1	0.000524463	90.697	INTLIRPDGSK(1)K	3	-0.25211	2
Cellular Component	GO:0022625	5	cytosolic large ribosomal subunit	1.32769e-26	A0A384JD74	85	K	Bcrpl25	Bcrpl25	1	3.46248e-09	162.93	VIIHPLNTESAMK(1)K	3	0.12751	4
Cellular Component	GO:0022625	5	cytosolic large ribosomal subunit	1.32769e-26	A0A384JD74	120	K	Bcrpl25	Bcrpl25	1	8.77683e-17	178.06	LYDIDTVK(1)INTLIRPDGSK	3	0.41081	2
Cellular Component	GO:0022625	5	cytosolic large ribosomal subunit	1.32769e-26	A0A384JD74	72	K	Bcrpl25	Bcrpl25	1	8.44702e-11	136.49	LDEHK(1)VIIHPLNTESAMK	4	0.51448	5
Cellular Component	GO:0022625	5	cytosolic large ribosomal subunit	1.32769e-26	A0A384JD74	23	K	Bcrpl25	Bcrpl25	1	0.00295485	71.524	ANAAAK(1)ATLK	2	-0.58798	1
Cellular Component	GO:0022625	5	cytosolic large ribosomal subunit	1.32769e-26	A0A384JD74	107	K	Bcrpl25	Bcrpl25	1	0.0591403	43.185	AQIK(1)EALK	2	3.6105	1
Cellular Component	GO:0022625	5	cytosolic large ribosomal subunit	1.32769e-26	A0A384JD74	47	K	Bcrpl25	Bcrpl25	1	0.000884963	97.277	RPK(1)TLQLSR	3	0.097348	3
Cellular Component	GO:0022625	5	cytosolic large ribosomal subunit	1.32769e-26	A0A384JD98	27	K	Ribosomal_L7Ae domain-containing protein	BCIN_03g06530	1	0.000585463	111.61	AAK(1)NPLIEK	2	0.93641	2
Cellular Component	GO:0022625	5	cytosolic large ribosomal subunit	1.32769e-26	A0A384JD98	33	K	Ribosomal_L7Ae domain-containing protein	BCIN_03g06530	1	0.0155348	100.39	NPLIEK(1)R	2	-0.036018	4
Cellular Component	GO:0022625	5	cytosolic large ribosomal subunit	1.32769e-26	A0A384JD98	259	K	Ribosomal_L7Ae domain-containing protein	BCIN_03g06530	1	0.016064	85.212	ALESAIK(1)I	2	-0.082419	3
Cellular Component	GO:0022625	5	cytosolic large ribosomal subunit	1.32769e-26	A0A384JD98	115	K	Ribosomal_L7Ae domain-containing protein	BCIN_03g06530	1	0.00507357	70.399	LLK(1)EATAIK	2	1.3612	2
Cellular Component	GO:0022625	5	cytosolic large ribosomal subunit	1.32769e-26	A0A384JD98	106	K	Ribosomal_L7Ae domain-containing protein	BCIN_03g06530	1	0.000838542	99.973	YRPETK(1)PEK	3	0.84366	8
Cellular Component	GO:0022625	5	cytosolic large ribosomal subunit	1.32769e-26	A0A384JD98	196	K	Ribosomal_L7Ae domain-containing protein	BCIN_03g06530	1	0.00402112	150.4	LGTVVHK(1)K	2	-0.39495	2
Cellular Component	GO:0022625	5	cytosolic large ribosomal subunit	1.32769e-26	A0A384JD98	96	K	Ribosomal_L7Ae domain-containing protein	BCIN_03g06530	1	0.0207034	59.116	NTAAQALK(1)LLNK	2	-0.28566	1
Cellular Component	GO:0022625	5	cytosolic large ribosomal subunit	1.32769e-26	A0A384JD98	223	K	Ribosomal_L7Ae domain-containing protein	BCIN_03g06530	1	2.88255e-10	143.93	LVQAIK(1)EGHDESATR	3	0.017189	2
Cellular Component	GO:0022625	5	cytosolic large ribosomal subunit	1.32769e-26	A0A384JD98	242	K	Ribosomal_L7Ae domain-containing protein	BCIN_03g06530	1	6.80346e-07	121.68	HWGGGIMGAK(1)ANAR	3	-0.27147	9
Cellular Component	GO:0022625	5	cytosolic large ribosomal subunit	1.32769e-26	A0A384JD98	150	K	Ribosomal_L7Ae domain-containing protein	BCIN_03g06530	1	3.8613e-07	122.45	YGLNHVVGLIEAK(1)K	2	0.78936	4
Cellular Component	GO:0022625	5	cytosolic large ribosomal subunit	1.32769e-26	A0A384JD98	55	K	Ribosomal_L7Ae domain-containing protein	BCIN_03g06530	1	4.48287e-05	111.61	MVK(1)WPEYVR	2	-0.7042	8
Cellular Component	GO:0022625	5	cytosolic large ribosomal subunit	1.32769e-26	A0A384JU32	69	K	Uncharacterized protein	BCIN_09g06480	1	0.00601687	90.64	GISEEVAK(1)K	2	0.18391	2
Cellular Component	GO:0022625	5	cytosolic large ribosomal subunit	1.32769e-26	A0A384JU32	137	K	Uncharacterized protein	BCIN_09g06480	1	9.84342e-06	164.48	TNVSTQSK(1)VSK	2	-0.01002	3
Cellular Component	GO:0022625	5	cytosolic large ribosomal subunit	1.32769e-26	A0A384JU32	35	K	Uncharacterized protein	BCIN_09g06480	1	1.29732e-08	150.29	FQNGK(1)SESLFLQR	3	-0.16456	5
Cellular Component	GO:0022625	5	cytosolic large ribosomal subunit	1.32769e-26	A0A384JU32	27	K	Uncharacterized protein	BCIN_09g06480	1	0.0118353	73.616	GDSK(1)IFR	2	-0.11847	3
Cellular Component	GO:0022625	5	cytosolic large ribosomal subunit	1.32769e-26	A0A384JU32	91	K	Uncharacterized protein	BCIN_09g06480	1	4.24583e-06	116.51	AIVGASLDVIK(1)ER	2	0.060663	1
Cellular Component	GO:0022625	5	cytosolic large ribosomal subunit	1.32769e-26	A0A384JU32	17	K	Uncharacterized protein	BCIN_09g06480	1	0.0535423	50.966	IYPGK(1)GK	2	-0.8491	2
Cellular Component	GO:0022625	5	cytosolic large ribosomal subunit	1.32769e-26	A0A384JU32	12	K	Uncharacterized protein	BCIN_09g06480	1	9.15742e-12	189.09	TYEDSFSGAK(1)IYPGK	2	-0.10978	2
Cellular Component	GO:0022625	5	cytosolic large ribosomal subunit	1.32769e-26	A0A384JW18	123	K	Uncharacterized protein	BCIN_10g04590	1	0.0114035	75.109	SLAK(1)ELK	2	-0.27998	3
Cellular Component	GO:0022625	5	cytosolic large ribosomal subunit	1.32769e-26	A0A384JW18	149	K	Uncharacterized protein	BCIN_10g04590	1	2.00228e-15	161.86	SPK(1)DVSDDIESGEIEIPEE	2	-0.36718	2
Cellular Component	GO:0022625	5	cytosolic large ribosomal subunit	1.32769e-26	A0A384JW18	86	K	Uncharacterized protein	BCIN_10g04590	1	0.0101429	79.469	ALK(1)EPPR	2	-0.041019	4
Cellular Component	GO:0022625	5	cytosolic large ribosomal subunit	1.32769e-26	A0A384JW18	54	K	Uncharacterized protein	BCIN_10g04590	1	0.000412252	126.07	ATGDWK(1)GLR	2	0.16541	4
Cellular Component	GO:0022625	5	cytosolic large ribosomal subunit	1.32769e-26	A0A384JW18	126	K	Uncharacterized protein	BCIN_10g04590	1	0.0113736	75.213	ELK(1)GTVK	2	-0.046242	2
Cellular Component	GO:0022625	5	cytosolic large ribosomal subunit	1.32769e-26	A0A384JW18	48	K	Uncharacterized protein	BCIN_10g04590	1	3.92899e-08	125.97	VGEDIAK(1)ATGDWK	2	-0.44025	3
Cellular Component	GO:0022625	5	cytosolic large ribosomal subunit	1.32769e-26	A0A384JTU5	189	K	Bcrpl10	Bcrpl10	1	5.83751e-22	219.99	QSGK(1)VLVDGAYVQFLSNHGK	3	-0.18774	3
Cellular Component	GO:0022625	5	cytosolic large ribosomal subunit	1.32769e-26	A0A384JTU5	78	K	Bcrpl10	Bcrpl10	1	0.00557273	82.452	YMVK(1)SAGK	2	0.55833	3
Cellular Component	GO:0022625	5	cytosolic large ribosomal subunit	1.32769e-26	A0A384JTU5	184	K	Bcrpl10	Bcrpl10	1	0.0097472	127.84	REEYMEK(1)K	3	0.23553	14
Cellular Component	GO:0022625	5	cytosolic large ribosomal subunit	1.32769e-26	A0A384JTU5	158	K	Bcrpl10	Bcrpl10	1	0.00750406	73.665	SQYK(1)FPGR	2	-0.69678	5
Cellular Component	GO:0022625	5	cytosolic large ribosomal subunit	1.32769e-26	A0A384JTU5	205	K	Bcrpl10	Bcrpl10	1	5.96957e-22	181.85	VLVDGAYVQFLSNHGK(1)LADNIR	3	0.23605	4
Cellular Component	GO:0022625	5	cytosolic large ribosomal subunit	1.32769e-26	A0A384JTU5	164	K	Bcrpl10	Bcrpl10	1	0.033291	60.478	QK(1)IIVSK	2	2.1727	2
Cellular Component	GO:0022625	5	cytosolic large ribosomal subunit	1.32769e-26	A0A384JTU5	30	K	Bcrpl10	Bcrpl10	1	0.0192783	64.265	GVPDPK(1)IR	2	0.47135	4
Cellular Component	GO:0022625	5	cytosolic large ribosomal subunit	1.32769e-26	A0A384JTU5	169	K	Bcrpl10	Bcrpl10	1	5.21257e-09	180.09	IIVSK(1)NWGFTPLR	2	-0.049763	2
Cellular Component	GO:0022625	5	cytosolic large ribosomal subunit	1.32769e-26	A0A384JTU5	101	K	Bcrpl10	Bcrpl10	1	3.00861e-06	154.36	INK(1)MLSCAGADR	2	-0.99461	8
Cellular Component	GO:0022625	5	cytosolic large ribosomal subunit	1.32769e-26	A0A384JTU5	19	K	Bcrpl10	Bcrpl10	1	0.024729	83.168	NKPYPK(1)SR	2	-0.29919	2
Cellular Component	GO:0022625	5	cytosolic large ribosomal subunit	1.32769e-26	A0A384JTU5	82	K	Bcrpl10	Bcrpl10	1	0.000103365	132.32	SAGK(1)EAFHLR	2	-0.032905	6
Cellular Component	GO:0022625	5	cytosolic large ribosomal subunit	1.32769e-26	A0A384J910	90	K	Uncharacterized protein	BCIN_02g03530	1	1.75343e-31	210.16	LASVPSGGAGAAPAAGGAAAAGGAAAEEK(1)VEEK	3	1.0746	3
Cellular Component	GO:0022625	5	cytosolic large ribosomal subunit	1.32769e-26	A0A384J910	49	K	Uncharacterized protein	BCIN_02g03530	1	5.26938e-20	252.38	ELDGK(1)DINELIAEGSSK	3	0.94052	3
Cellular Component	GO:0022625	5	cytosolic large ribosomal subunit	1.32769e-26	A0A384J910	94	K	Uncharacterized protein	BCIN_02g03530	1	0.00560914	82.287	VEEK(1)AEEK	2	0.3557	1
Cellular Component	GO:0022625	5	cytosolic large ribosomal subunit	1.32769e-26	A0A384J910	44	K	Uncharacterized protein	BCIN_02g03530	1	2.20456e-06	190.53	LDTLIK(1)ELDGK	2	0.61285	12
Cellular Component	GO:0022625	5	cytosolic large ribosomal subunit	1.32769e-26	A0A384K3A6	27	K	Bcrpl5	Bcrpl5	1	0.000708619	143.03	SGK(1)TDYYAR	2	-0.017463	5
Cellular Component	GO:0022625	5	cytosolic large ribosomal subunit	1.32769e-26	A0A384K3A6	272	K	Bcrpl5	Bcrpl5	1	0.000782537	89.301	QESLK(1)FK	2	0.46758	4
Cellular Component	GO:0022625	5	cytosolic large ribosomal subunit	1.32769e-26	A0A384K3A6	189	K	Bcrpl5	Bcrpl5	1	2.56967e-41	319.15	FPGYDMESK(1)ELDAETLR	2	-0.58841	16
Cellular Component	GO:0022625	5	cytosolic large ribosomal subunit	1.32769e-26	A0A384K3A6	165	K	Bcrpl5	Bcrpl5	1	1.79288e-15	171.13	IFGAMK(1)GASDGGILVPHSENR	3	0.22404	8
Cellular Component	GO:0022625	5	cytosolic large ribosomal subunit	1.32769e-26	A0A384K3A6	280	K	Bcrpl5	Bcrpl5	0.999997	0.0266883	125.98	KLTK(1)DEK	2	0.44113	1
Cellular Component	GO:0022625	5	cytosolic large ribosomal subunit	1.32769e-26	A0A384K3A6	198	K	Bcrpl5	Bcrpl5	1	7.57112e-29	218.44	K(1)YIFGGHVAEYMETLADDDEER	3	-0.7082	12
Cellular Component	GO:0022625	5	cytosolic large ribosomal subunit	1.32769e-26	A0A384K3A6	267	K	Bcrpl5	Bcrpl5	1	1.07443e-05	136.96	SKDEYK(1)QESLK	3	0.048972	4
Cellular Component	GO:0022625	5	cytosolic large ribosomal subunit	1.32769e-26	A0A384K3A6	41	K	Bcrpl5	Bcrpl5	1	0.00350668	91.853	LITQAK(1)NK	2	-0.35679	2
Cellular Component	GO:0022625	5	cytosolic large ribosomal subunit	1.32769e-26	A0A384K3A6	8	K	Bcrpl5	Bcrpl5	1	8.63499e-05	123.51	LVK(1)NSAYYSR	2	-0.032743	4
Cellular Component	GO:0022625	5	cytosolic large ribosomal subunit	1.32769e-26	A0A384K3A6	144	K	Bcrpl5	Bcrpl5	1	0.00013323	94.688	RPFK(1)AFLDVGLHR	4	-0.22651	3
Cellular Component	GO:0022625	5	cytosolic large ribosomal subunit	1.32769e-26	A0A384K3A6	5	K	Bcrpl5	Bcrpl5	1	0.0015338	147.52	PFTK(1)LVK	2	0.32266	5
Cellular Component	GO:0022625	5	cytosolic large ribosomal subunit	1.32769e-26	A0A384JA29	439	K	Bcrrp14	Bcrrp14	1	0.0212393	63.227	QEIEEK(1)ER	2	-1.7764	1
Cellular Component	GO:0022625	5	cytosolic large ribosomal subunit	1.32769e-26	A0A384JI25	36	K	Bcrpl38	Bcrpl38	1	0.00876201	84.244	TSAIK(1)IK	2	0.050741	2
Cellular Component	GO:0022625	5	cytosolic large ribosomal subunit	1.32769e-26	A0A384JI25	43	K	Bcrpl38	Bcrpl38	1	3.1287e-06	184.03	CQK(1)YLYTLVLK	2	0.58899	3
Cellular Component	GO:0022625	5	cytosolic large ribosomal subunit	1.32769e-26	A0A384JI25	31	K	Bcrpl38	Bcrpl38	1	0.00392043	77.662	NVGK(1)TSAIK	2	1.0315	2
Cellular Component	GO:0022625	5	cytosolic large ribosomal subunit	1.32769e-26	A0A384JI25	55	K	Bcrpl38	Bcrpl38	1	0.0190432	67.169	DLEK(1)AEK	2	2.6316	2
Cellular Component	GO:0022625	5	cytosolic large ribosomal subunit	1.32769e-26	A0A384JWV9	27	K	Uncharacterized protein	BCIN_11g03280	1	4.38695e-09	184.21	QLGELK(1)TELGQLR	2	0.23095	3
Cellular Component	GO:0022625	5	cytosolic large ribosomal subunit	1.32769e-26	A0A384JWV9	21	K	Uncharacterized protein	BCIN_11g03280	1	1.33195e-05	146.36	ADLAK(1)QLGELK	2	0.48476	3
Cellular Component	GO:0022625	5	cytosolic large ribosomal subunit	1.32769e-26	A0A384JWV9	102	K	Uncharacterized protein	BCIN_11g03280	1	4.72074e-05	195.51	HEK(1)ELQLEK	3	0.3892	6
Cellular Component	GO:0022625	5	cytosolic large ribosomal subunit	1.32769e-26	A0A384JWV9	7	K	Uncharacterized protein	BCIN_11g03280	1	0.0269697	57.785	VK(1)TGQLWSK	2	-0.73423	1
Cellular Component	GO:0022625	5	cytosolic large ribosomal subunit	1.32769e-26	A0A384JWV9	58	K	Uncharacterized protein	BCIN_11g03280	1	1.74881e-09	174.51	SIAK(1)VLTVINANQR	2	-0.59385	3
Cellular Component	GO:0022625	5	cytosolic large ribosomal subunit	1.32769e-26	A0A384JWV9	48	K	Uncharacterized protein	BCIN_11g03280	1	0.00152074	95.502	LTK(1)IHDVR	3	0.29514	3
Cellular Component	GO:0022625	5	cytosolic large ribosomal subunit	1.32769e-26	A0A384JWV9	14	K	Uncharacterized protein	BCIN_11g03280	1	0.000573606	112.36	TGQLWSK(1)NK	2	0.39617	2
Cellular Component	GO:0022625	5	cytosolic large ribosomal subunit	1.32769e-26	A0A384JWV9	45	K	Uncharacterized protein	BCIN_11g03280	1	4.4184e-05	106.67	IAGGSAAK(1)LTK	2	-0.36709	3
Cellular Component	GO:0022625	5	cytosolic large ribosomal subunit	1.32769e-26	A0A384JWV9	16	K	Uncharacterized protein	BCIN_11g03280	1	0.0184163	67.464	NK(1)ADLAK	2	-0.029733	1
Cellular Component	GO:0022625	5	cytosolic large ribosomal subunit	1.32769e-26	A0A384JC59	5	K	Uncharacterized protein	BCIN_03g01900	1	0.00234014	136.8	PSQK(1)SFR	2	-0.22018	3
Cellular Component	GO:0022625	5	cytosolic large ribosomal subunit	1.32769e-26	A0A384JLP4	72	K	60S ribosomal protein L27	BCIN_07g00520	0.991475	9.58466e-07	109.04	VK(0.009)PFIK(0.991)VINYNHLMPTR	4	0.16921	4
Cellular Component	GO:0022625	5	cytosolic large ribosomal subunit	1.32769e-26	A0A384JLP4	101	K	60S ribosomal protein L27	BCIN_07g00520	1	1.70354e-10	204.35	GVVSADTFK(1)EVSQR	3	-0.28297	3
Cellular Component	GO:0022625	5	cytosolic large ribosomal subunit	1.32769e-26	A0A384JLP4	125	K	60S ribosomal protein L27	BCIN_07g00520	1	0.00727978	89.369	YTSGK(1)NR	2	-0.10938	1
Cellular Component	GO:0022625	5	cytosolic large ribosomal subunit	1.32769e-26	A0A384JGS5	149	K	60S ribosomal protein L20	BCIN_05g01600	1	0.000311262	113.62	DLK(1)FPLPHR	3	-0.33188	7
Cellular Component	GO:0022625	5	cytosolic large ribosomal subunit	1.32769e-26	A0A384JGS5	146	K	60S ribosomal protein L20	BCIN_05g01600	1	0.00244854	96.668	QLLEK(1)DLK	2	0.23216	4
Cellular Component	GO:0022625	5	cytosolic large ribosomal subunit	1.32769e-26	A0A384JGS5	168	K	60S ribosomal protein L20	BCIN_05g01600	1	2.03878e-05	140.91	SMTANLFASK(1)R	2	-1.1561	6
Cellular Component	GO:0022625	5	cytosolic large ribosomal subunit	1.32769e-26	A0A384JGS5	38	K	60S ribosomal protein L20	BCIN_05g01600	1	2.35514e-05	104.24	IFAPNTVVAK(1)SR	2	0.84098	3
Cellular Component	GO:0022625	5	cytosolic large ribosomal subunit	1.32769e-26	A0A384JGS5	158	K	60S ribosomal protein L20	BCIN_05g01600	1	0.000909623	80.632	ISK(1)SMTANLFASK	2	-0.072314	2
Cellular Component	GO:0022625	5	cytosolic large ribosomal subunit	1.32769e-26	A0A384JGS5	92	K	60S ribosomal protein L20	BCIN_05g01600	1	5.84501e-06	138.42	SGTHNMYK(1)EYR	2	-0.24944	10
Cellular Component	GO:0022625	5	cytosolic large ribosomal subunit	1.32769e-26	A0A384JGS5	141	K	60S ribosomal protein L20	BCIN_05g01600	1	0.000173679	117.52	RPYIK(1)QLLEK	2	-0.20194	3
Cellular Component	GO:0022625	5	cytosolic large ribosomal subunit	1.32769e-26	A0A384JGS5	73	K	60S ribosomal protein L20	BCIN_05g01600	1	0.000809388	97.431	VK(1)NFGIWIR	2	-0.23103	2
Cellular Component	GO:0022625	5	cytosolic large ribosomal subunit	1.32769e-26	A0A384JXL0	118	K	60S ribosomal protein L6	BCIN_11g05900	1	2.60628e-21	257.15	VDLEGIDSAK(1)IEELSNPK	2	0.067635	4
Cellular Component	GO:0022625	5	cytosolic large ribosomal subunit	1.32769e-26	A0A384JXL0	26	K	60S ribosomal protein L6	BCIN_11g05900	1	1.40407e-06	119.96	AQK(1)YYPAEDVSAPR	3	0.31366	3
Cellular Component	GO:0022625	5	cytosolic large ribosomal subunit	1.32769e-26	A0A384JXL0	9	K	60S ribosomal protein L6	BCIN_11g05900	1	0.00127344	117.01	SATEATQK(1)K	2	0.23538	2
Cellular Component	GO:0022625	5	cytosolic large ribosomal subunit	1.32769e-26	A0A384JXL0	108	K	60S ribosomal protein L6	BCIN_11g05900	1	8.09786e-15	180.1	YVIATSTK(1)VDLEGIDSAK	2	0.12994	2
Cellular Component	GO:0022625	5	cytosolic large ribosomal subunit	1.32769e-26	A0A384JXL0	14	K	60S ribosomal protein L6	BCIN_11g05900	1	0.00801326	86.833	TFGK(1)STR	2	-0.15385	2
Cellular Component	GO:0022625	5	cytosolic large ribosomal subunit	1.32769e-26	A0A384JXL0	163	K	60S ribosomal protein L6	BCIN_11g05900	1	0.000429154	121.5	AADQK(1)TIDK	2	0.54767	4
Cellular Component	GO:0022625	5	cytosolic large ribosomal subunit	1.32769e-26	A0A384JXL0	174	K	60S ribosomal protein L6	BCIN_11g05900	1	0.00845932	95.909	AILSSLK(1)K	2	0.063679	2
Cellular Component	GO:0022625	5	cytosolic large ribosomal subunit	1.32769e-26	A0A384JXL0	56	K	60S ribosomal protein L6	BCIN_11g05900	1	1.94134e-06	99.392	VRPSLEPGK(1)VLILLAGR	3	-0.58584	2
Cellular Component	GO:0022625	5	cytosolic large ribosomal subunit	1.32769e-26	A0A384JXL0	144	K	60S ribosomal protein L6	BCIN_11g05900	1	1.13521e-13	229.68	ASEEAFFK(1)QGEKPEK	2	-0.20131	5
Cellular Component	GO:0022625	5	cytosolic large ribosomal subunit	1.32769e-26	A0A384JXL0	23	K	60S ribosomal protein L6	BCIN_11g05900	1	0.000658058	140.14	VVSNEK(1)AQK	2	-0.0048452	2
Cellular Component	GO:0022625	5	cytosolic large ribosomal subunit	1.32769e-26	A0A384JXL0	126	K	60S ribosomal protein L6	BCIN_11g05900	1	3.9289e-07	196.11	IEELSNPK(1)YFAR	2	-0.10495	5
Cellular Component	GO:0022625	5	cytosolic large ribosomal subunit	1.32769e-26	A0A384K3N7	28	K	Uncharacterized protein	BCIN_14g04100	1	1.54434e-07	122.96	QPANDK(1)IFDTAAFEK	2	-0.95266	4
Cellular Component	GO:0022625	5	cytosolic large ribosomal subunit	1.32769e-26	A0A384K3N7	78	K	Uncharacterized protein	BCIN_14g04100	1	4.77639e-10	131.56	IETSVNSGHYLK(1)YLTK	3	0.48802	4
Cellular Component	GO:0022625	5	cytosolic large ribosomal subunit	1.32769e-26	A0A384K3N7	14	K	Uncharacterized protein	BCIN_14g04100	1	0.0176911	140.12	KGPVVK(1)R	2	0.28543	1
Cellular Component	GO:0022625	5	cytosolic large ribosomal subunit	1.32769e-26	A0A384K3N7	22	K	Uncharacterized protein	BCIN_14g04100	1	2.47899e-06	166.7	FVIDCK(1)QPANDK	2	-0.16487	3
Cellular Component	GO:0022625	5	cytosolic large ribosomal subunit	1.32769e-26	A0A384K3N7	60	K	Uncharacterized protein	BCIN_14g04100	1	4.4184e-05	106.67	VSIVK(1)DGESIK	2	0.12231	3
Cellular Component	GO:0022625	5	cytosolic large ribosomal subunit	1.32769e-26	A0A384K3N7	49	K	Uncharacterized protein	BCIN_14g04100	1	1.26679e-05	121.02	VDGLK(1)SNLGDK	2	-0.78333	3
Cellular Component	GO:0022625	5	cytosolic large ribosomal subunit	1.32769e-26	A0A384K3N7	101	K	Uncharacterized protein	BCIN_14g04100	1	2.55903e-06	134.99	VVSTSK(1)GVYELR	2	-0.098659	6
Cellular Component	GO:0022625	5	cytosolic large ribosomal subunit	1.32769e-26	A0A384K3N7	16	K	Uncharacterized protein	BCIN_14g04100	1	0.0191083	94.114	K(1)FVIDCK	2	-0.036758	1
Cellular Component	GO:0022625	5	cytosolic large ribosomal subunit	1.32769e-26	A0A384K3N7	44	K	Uncharacterized protein	BCIN_14g04100	1	3.17964e-06	141.13	FLQDNLK(1)VDGLK	2	0.11117	5
Cellular Component	GO:0022625	5	cytosolic large ribosomal subunit	1.32769e-26	A0A384K3N7	55	K	Uncharacterized protein	BCIN_14g04100	1	0.00142594	80.69	SNLGDK(1)VSIVK	2	0.051752	3
Cellular Component	GO:0022625	5	cytosolic large ribosomal subunit	1.32769e-26	A0A384JD42	240	K	Uncharacterized protein	BCIN_03g07630	1	0.00888951	64.711	EDK(1)INALVR	2	-1.1572	2
Cellular Component	GO:0022625	5	cytosolic large ribosomal subunit	1.32769e-26	A0A384JD42	32	K	Uncharacterized protein	BCIN_03g07630	1	0.000519521	115.78	EAK(1)AAETEK	2	-0.044098	2
Cellular Component	GO:0022625	5	cytosolic large ribosomal subunit	1.32769e-26	A0A384JD42	161	K	Uncharacterized protein	BCIN_03g07630	1	0.0267173	63.565	GYGK(1)VDK	2	0.59041	3
Cellular Component	GO:0022625	5	cytosolic large ribosomal subunit	1.32769e-26	A0A384JD42	127	K	Uncharacterized protein	BCIN_03g07630	1	9.53595e-05	128.01	MTK(1)ATLEMLK	2	-1.648	3
Cellular Component	GO:0022625	5	cytosolic large ribosomal subunit	1.32769e-26	A0A384JD42	107	K	Uncharacterized protein	BCIN_03g07630	1	0.0047129	148.54	K(1)ILQLLR	2	0.33112	2
Cellular Component	GO:0022625	5	cytosolic large ribosomal subunit	1.32769e-26	A0A384JD42	20	K	Uncharacterized protein	BCIN_03g07630	1	6.54523e-06	104.84	SATTTPTAQQVLIPETLLK(1)K	3	0.087773	1
Cellular Component	GO:0022625	5	cytosolic large ribosomal subunit	1.32769e-26	A0A384JD42	59	K	Uncharacterized protein	BCIN_03g07630	1	0.00131324	88.056	YVK(1)EYRDEER	3	-0.081181	2
Cellular Component	GO:0022625	5	cytosolic large ribosomal subunit	1.32769e-26	A0A384JD42	38	K	Uncharacterized protein	BCIN_03g07630	1	0.00643784	78.516	AAETEK(1)VK	2	0.6169	2
Cellular Component	GO:0022625	5	cytosolic large ribosomal subunit	1.32769e-26	A0A384JD42	224	K	Uncharacterized protein	BCIN_03g07630	1	1.13379e-06	118.52	K(1)FNHYVLGGDLGNR	3	0.37245	3
Cellular Component	GO:0022625	5	cytosolic large ribosomal subunit	1.32769e-26	A0A384JD42	76	K	Uncharacterized protein	BCIN_03g07630	1	1.90074e-06	106.38	VAK(1)QSGSFYIPAEPK	3	1.6811	2
Cellular Component	GO:0022625	5	cytosolic large ribosomal subunit	1.32769e-26	A0A384JD42	100	K	Uncharacterized protein	BCIN_03g07630	1	0.0158585	66.073	GINK(1)IAPK	2	-0.1973	2
Cellular Component	GO:0022625	5	cytosolic large ribosomal subunit	1.32769e-26	A0A384K801	84	K	Ribosomal_L28e domain-containing protein	BCIN_16g04810	1	2.03042e-06	129.76	PASSLNK(1)TTYSK	2	-0.25431	1
Cellular Component	GO:0022625	5	cytosolic large ribosomal subunit	1.32769e-26	A0A384K801	70	K	Ribosomal_L28e domain-containing protein	BCIN_16g04810	1	0.00590331	111.74	GVTLITK(1)K	1	-0.20319	5
Cellular Component	GO:0022625	5	cytosolic large ribosomal subunit	1.32769e-26	A0A384K801	129	K	Ribosomal_L28e domain-containing protein	BCIN_16g04810	1	7.59011e-06	167.84	SSAILESQTPK(1)K	2	0.47375	2
Cellular Component	GO:0022625	5	cytosolic large ribosomal subunit	1.32769e-26	A0A384K801	42	K	Ribosomal_L28e domain-containing protein	BCIN_16g04810	1	0.000270005	92.19	DPLNLTNK(1)HSR	3	0.18637	2
Cellular Component	GO:0022625	5	cytosolic large ribosomal subunit	1.32769e-26	A0A384K801	136	K	Ribosomal_L28e domain-containing protein	BCIN_16g04810	1	0.00248732	126.07	KDAPAPK(1)LR	2	0.94346	9
Cellular Component	GO:0022625	5	cytosolic large ribosomal subunit	1.32769e-26	A0A384K801	144	K	Ribosomal_L28e domain-containing protein	BCIN_16g04810	1	0.00416423	117.52	AAK(1)AAEKEE	2	0.030758	1
Cellular Component	GO:0022625	5	cytosolic large ribosomal subunit	1.32769e-26	A0A384K801	89	K	Ribosomal_L28e domain-containing protein	BCIN_16g04810	1	0.00258945	96.027	TTYSK(1)SGR	2	-0.1633	4
Cellular Component	GO:0022625	5	cytosolic large ribosomal subunit	1.32769e-26	A0A384K801	23	K	Ribosomal_L28e domain-containing protein	BCIN_16g04810	1	4.27752e-07	136.99	SQNAFLVK(1)R	2	0.19492	5
Cellular Component	GO:0022625	5	cytosolic large ribosomal subunit	1.32769e-26	A0A384K801	100	K	Ribosomal_L28e domain-containing protein	BCIN_16g04810	1	2.11981e-11	168	TFAGVAK(1)TVAQGGYR	3	-0.68087	4
Cellular Component	GO:0022625	5	cytosolic large ribosomal subunit	1.32769e-26	A0A384K801	54	K	Ribosomal_L28e domain-containing protein	BCIN_16g04810	1	1.02375e-19	244.97	YAGFVNDK(1)AVGVVPSEK	2	-0.087972	3
Cellular Component	GO:0022625	5	cytosolic large ribosomal subunit	1.32769e-26	A0A384JBE3	147	K	Ribosomal protein	BCIN_03g01820	1	6.03325e-20	183.65	FPTPVSHNEDLSGK(1)INEVK	3	2.2776	2
Cellular Component	GO:0022625	5	cytosolic large ribosomal subunit	1.32769e-26	A0A384JBE3	152	K	Ribosomal protein	BCIN_03g01820	1	0.00302409	83.309	INEVK(1)STIK	2	-1.1523	1
Cellular Component	GO:0022625	5	cytosolic large ribosomal subunit	1.32769e-26	A0A384JBE3	130	K	Ribosomal protein	BCIN_03g01820	1	0.0230357	58.172	LLGPGLSK(1)AGK	2	1.3887	2
Cellular Component	GO:0022625	5	cytosolic large ribosomal subunit	1.32769e-26	A0A384JBE3	156	K	Ribosomal protein	BCIN_03g01820	1	0.00173781	114.28	STIK(1)FQLK	2	-0.1144	3
Cellular Component	GO:0022625	5	cytosolic large ribosomal subunit	1.32769e-26	A0A384JBE3	118	K	Ribosomal protein	BCIN_03g01820	1	7.99189e-16	209.79	YDAFVASDTLIK(1)QIPR	3	-0.1472	9
Cellular Component	GO:0022625	5	cytosolic large ribosomal subunit	1.32769e-26	A0A384JBE3	3	K	Ribosomal protein	BCIN_03g01820	1	0.000431176	99.257	SK(1)ITVAGVR	2	-0.45846	3
Cellular Component	GO:0022625	5	cytosolic large ribosomal subunit	1.32769e-26	A0A384JBE3	91	K	Ribosomal protein	BCIN_03g01820	1	0.000781104	85.493	HGGVDAMSADDLK(1)K	2	-1.503	2
Cellular Component	GO:0022625	5	cytosolic large ribosomal subunit	1.32769e-26	A0A384JBE3	106	K	Ribosomal protein	BCIN_03g01820	1	2.056e-06	123.29	K(1)YDAFVASDTLIK	2	0.64828	2
Cellular Component	GO:0022625	5	cytosolic large ribosomal subunit	1.32769e-26	A0A384JBE3	214	K	Ribosomal protein	BCIN_03g01820	1	0.00334889	111.95	ASMSPPK(1)R	2	-1.2	1
Cellular Component	GO:0022625	5	cytosolic large ribosomal subunit	1.32769e-26	A0A384JBE3	24	K	Ribosomal protein	BCIN_03g01820	1	1.5625e-11	160.8	TNVQSLLEYSLETK(1)K	2	-1.8038	3
Cellular Component	GO:0022625	5	cytosolic large ribosomal subunit	1.32769e-26	A0A384JBE3	133	K	Ribosomal protein	BCIN_03g01820	1	9.49597e-14	167.99	AGK(1)FPTPVSHNEDLSGK	2	0.068432	4
Cellular Component	GO:0022625	5	cytosolic large ribosomal subunit	1.32769e-26	A0A384JI26	99	K	Uncharacterized protein	BCIN_05g06130	1	0.000643195	107.95	NDEEGAK(1)EK	2	-0.018526	1
Cellular Component	GO:0022625	5	cytosolic large ribosomal subunit	1.32769e-26	A0A384JI26	39	K	Uncharacterized protein	BCIN_05g06130	1	0.000310634	108.74	LHGVSFK(1)K	2	2.4638	3
Cellular Component	GO:0022625	5	cytosolic large ribosomal subunit	1.32769e-26	A0A384JI26	70	K	Uncharacterized protein	BCIN_05g06130	1	0.00663641	105.14	LDPQLNK(1)K	2	0.054564	3
Cellular Component	GO:0022625	5	cytosolic large ribosomal subunit	1.32769e-26	A0A384JI26	101	K	Uncharacterized protein	BCIN_05g06130	1	1.94453e-19	245.19	EK(1)LYSYVQAVNVQNPK	2	2.9146	1
Cellular Component	GO:0022625	5	cytosolic large ribosomal subunit	1.32769e-26	A0A384JI26	31	K	Uncharacterized protein	BCIN_05g06130	1	0.0015913	117.53	EYTIHLHK(1)R	3	-0.45085	5
Cellular Component	GO:0022625	5	cytosolic large ribosomal subunit	1.32769e-26	A0A384JI26	78	K	Uncharacterized protein	BCIN_05g06130	1	3.70584e-06	156.14	VWEAGIK(1)GVPFR	2	-0.004188	5
Cellular Component	GO:0022625	5	cytosolic large ribosomal subunit	1.32769e-26	A0A384JU36	84	K	Uncharacterized protein	BCIN_10g01260	1	0.0036845	117.93	IFYK(1)TVR	2	0.4999	8
Cellular Component	GO:0022625	5	cytosolic large ribosomal subunit	1.32769e-26	A0A384JU36	33	K	Uncharacterized protein	BCIN_10g01260	1	5.08081e-07	193.21	QLLNGQK(1)IVVVR	2	-0.061371	3
Cellular Component	GO:0022625	5	cytosolic large ribosomal subunit	1.32769e-26	A0A384JU36	185	K	Uncharacterized protein	BCIN_10g01260	1	0.000621962	93.561	QLSEAQK(1)SAK	2	0.70432	2
Cellular Component	GO:0022625	5	cytosolic large ribosomal subunit	1.32769e-26	A0A384JU36	194	K	Uncharacterized protein	BCIN_10g01260	1	0.0471898	46.033	TK(1)TELAALGY	2	-0.17305	1
Cellular Component	GO:0022625	5	cytosolic large ribosomal subunit	1.32769e-26	A0A384JU36	26	K	Uncharacterized protein	BCIN_10g01260	1	2.12317e-12	230.06	LASTVAK(1)QLLNGQK	2	-0.65193	4
Cellular Component	GO:0022625	5	cytosolic large ribosomal subunit	1.32769e-26	A0A384JU36	188	K	Uncharacterized protein	BCIN_10g01260	1	0.0126552	62.107	SAK(1)IDDK	2	-0.36516	2
Cellular Component	GO:0022625	5	cytosolic large ribosomal subunit	1.32769e-26	A0A384JU36	93	K	Uncharacterized protein	BCIN_10g01260	1	0.0291699	43.77	GMIPHK(1)TAR	3	-0.014146	2
Cellular Component	GO:0022625	5	cytosolic large ribosomal subunit	1.32769e-26	A0A384JU36	116	K	Uncharacterized protein	BCIN_10g01260	1	0.00112001	76.728	VFEGVPPPYDK(1)VK	2	1.997	4
Cellular Component	GO:0022625	5	cytosolic large ribosomal subunit	1.32769e-26	A0A384JU36	105	K	Uncharacterized protein	BCIN_10g01260	1	1.23429e-05	101.3	LK(1)VFEGVPPPYDK	2	-0.81137	8
Cellular Component	GO:0022625	5	cytosolic large ribosomal subunit	1.32769e-26	A0A384JU36	150	K	Uncharacterized protein	BCIN_10g01260	1	7.19744e-14	214.82	LSHEVGWK(1)YQDVVAR	2	0.69362	6
Cellular Component	GO:0022625	5	cytosolic large ribosomal subunit	1.32769e-26	A0A384JU36	54	K	Uncharacterized protein	BCIN_10g01260	1	0.00285008	84.743	LK(1)YHAYLR	3	0.57204	4
Cellular Component	GO:0022625	5	cytosolic large ribosomal subunit	1.32769e-26	A0A384J417	52	K	Ribosomal protein L37	BCIN_01g00770	1	0.000670886	106.2	QYNWGEK(1)AK	2	0.025071	3
Cellular Component	GO:0022625	5	cytosolic large ribosomal subunit	1.32769e-26	A0A384J417	75	K	Ribosomal protein L37	BCIN_01g00770	1	1.54738e-05	119.74	FK(1)NGFQTGVPK	2	-0.63158	3
Cellular Component	GO:0022625	5	cytosolic large ribosomal subunit	1.32769e-26	A0A384J417	3	K	Ribosomal protein L37	BCIN_01g00770	1	0.0117957	66.321	TK(1)GTSSFGK	2	-1.0823	1
Cellular Component	GO:0022625	5	cytosolic large ribosomal subunit	1.32769e-26	A0A384J417	43	K	Ribosomal protein L37	BCIN_01g00770	1	2.19855e-09	183.41	HTCSGCGYPAAK(1)TR	2	-0.59937	2
Cellular Component	GO:0022625	5	cytosolic large ribosomal subunit	1.32769e-26	A0A384J417	10	K	Ribosomal protein L37	BCIN_01g00770	1	0.0087286	95.531	GTSSFGK(1)R	2	0.057878	3
Cellular Component	GO:0022625	5	cytosolic large ribosomal subunit	1.32769e-26	A0A384J417	68	K	Ribosomal protein L37	BCIN_01g00770	1	0.00694415	83.313	HMK(1)EVPR	2	-0.35881	2
Cellular Component	GO:0022625	5	cytosolic large ribosomal subunit	1.32769e-26	A0A384J417	31	K	Ribosomal protein L37	BCIN_01g00770	1	0.000107124	84.895	SLHIQK(1)HTCSGCGYPAAK	4	-1.3573	1
Cellular Component	GO:0022625	5	cytosolic large ribosomal subunit	1.32769e-26	A0A384J417	14	K	Ribosomal protein L37	BCIN_01g00770	1	0.0008267	93.096	HNK(1)THTLCR	3	-0.10309	2
Cellular Component	GO:0022625	5	cytosolic large ribosomal subunit	1.32769e-26	A0A384J9H1	371	K	Ribos_L4_asso_C domain-containing protein	BCIN_02g04220	1	9.02915e-05	126.71	TQYAQVLK(1)ED	2	-0.80575	3
Cellular Component	GO:0022625	5	cytosolic large ribosomal subunit	1.32769e-26	A0A384J9H1	330	K	Ribos_L4_asso_C domain-containing protein	BCIN_02g04220	1	1.72297e-08	206.49	NPLLNK(1)QVLLR	2	-0.13357	6
Cellular Component	GO:0022625	5	cytosolic large ribosomal subunit	1.32769e-26	A0A384J9H1	220	K	Ribos_L4_asso_C domain-containing protein	BCIN_02g04220	1	9.68254e-15	202.33	GPLVVYDGNADGK(1)ELVR	3	-0.35509	6
Cellular Component	GO:0022625	5	cytosolic large ribosomal subunit	1.32769e-26	A0A384J9H1	279	K	Ribos_L4_asso_C domain-containing protein	BCIN_02g04220	1	4.06885e-13	155.79	ALDNIYGTTTAPSALK(1)K	2	0.11161	2
Cellular Component	GO:0022625	5	cytosolic large ribosomal subunit	1.32769e-26	A0A384J9H1	184	K	Ribos_L4_asso_C domain-containing protein	BCIN_02g04220	1	0.000245654	94.122	TVGALADVEK(1)VK	3	-1.0654	7
Cellular Component	GO:0022625	5	cytosolic large ribosomal subunit	1.32769e-26	A0A384J9H1	15	K	Ribos_L4_asso_C domain-containing protein	BCIN_02g04220	1	1.14476e-15	171.98	PTVSVLSADGK(1)ATGTTIPLPK	3	0.0056636	4
Cellular Component	GO:0022625	5	cytosolic large ribosomal subunit	1.32769e-26	A0A384J9H1	345	K	Ribos_L4_asso_C domain-containing protein	BCIN_02g04220	1	0.00203524	74.537	LNPYAAGYSK(1)EK	2	0.92271	1
Cellular Component	GO:0022625	5	cytosolic large ribosomal subunit	1.32769e-26	A0A384J9H1	119	K	Ribos_L4_asso_C domain-containing protein	BCIN_02g04220	1	0.014543	105.2	INLGQK(1)R	2	0.033991	2
Cellular Component	GO:0022625	5	cytosolic large ribosomal subunit	1.32769e-26	A0A384J9H1	363	K	Ribos_L4_asso_C domain-containing protein	BCIN_02g04220	1	2.41352e-07	204.34	INK(1)TQYAQVLK	2	-1.261	2
Cellular Component	GO:0022625	5	cytosolic large ribosomal subunit	1.32769e-26	A0A384J9H1	317	K	Ribos_L4_asso_C domain-containing protein	BCIN_02g04220	1	0.0141066	107.32	GSALTK(1)R	2	0.31183	2
Cellular Component	GO:0022625	5	cytosolic large ribosomal subunit	1.32769e-26	A0A384J9H1	56	K	Ribos_L4_asso_C domain-containing protein	BCIN_02g04220	1	3.49925e-10	141.45	QPYAVSEK(1)AGHQTSAESWGTGR	3	-0.079513	3
Cellular Component	GO:0022625	5	cytosolic large ribosomal subunit	1.32769e-26	A0A384J9H1	357	K	Ribos_L4_asso_C domain-containing protein	BCIN_02g04220	1	0.000645786	107.79	GLDAGK(1)PER	2	0.17844	3
Cellular Component	GO:0022625	5	cytosolic large ribosomal subunit	1.32769e-26	A0A384J9H1	105	K	Ribos_L4_asso_C domain-containing protein	BCIN_02g04220	1	0.000494006	130.75	MFAPTK(1)VWR	2	0.42815	15
Cellular Component	GO:0022625	5	cytosolic large ribosomal subunit	1.32769e-26	A0A384J9H1	113	K	Ribos_L4_asso_C domain-containing protein	BCIN_02g04220	1	5.12439e-18	204.34	WHQK(1)INLGQK	2	0.20198	11
Cellular Component	GO:0022625	5	cytosolic large ribosomal subunit	1.32769e-26	A0A384K0T1	13	K	Uncharacterized protein	BCIN_13g00830	1	0.000166165	109.16	VGVTGK(1)YGTR	2	-2.4981	2
Cellular Component	GO:0022625	5	cytosolic large ribosomal subunit	1.32769e-26	A0A384K0T1	58	K	Uncharacterized protein	BCIN_13g00830	1	1.61358e-05	99.539	HSVGIWDCK(1)SCK	3	-0.54543	3
Cellular Component	GO:0022625	5	cytosolic large ribosomal subunit	1.32769e-26	A0A384K0T1	44	K	Uncharacterized protein	BCIN_13g00830	1	0.00111479	81.48	YVCTFCGK(1)TSVK	2	-2.1682	2
Cellular Component	GO:0022625	5	cytosolic large ribosomal subunit	1.32769e-26	A0A384K3C6	182	K	Ribosomal protein L15	BCIN_14g04790	1	1.87439e-05	111.61	GHGFNK(1)TTAGR	3	0.13849	4
Cellular Component	GO:0022625	5	cytosolic large ribosomal subunit	1.32769e-26	A0A384K3C6	83	K	Ribosomal protein L15	BCIN_14g04790	1	9.48294e-11	149.35	GATYGK(1)PTNQGVNQLK	2	0.050588	1
Cellular Component	GO:0022625	5	cytosolic large ribosomal subunit	1.32769e-26	A0A384K3C6	198	K	Ribosomal protein L15	BCIN_14g04790	1	0.00067811	142.56	HNTLK(1)LQR	2	-0.011431	7
Cellular Component	GO:0022625	5	cytosolic large ribosomal subunit	1.32769e-26	A0A384K3C6	12	K	Ribosomal protein L15	BCIN_14g04790	1	0.0102228	93.429	YLEEIQK(1)K	2	0.89844	2
Cellular Component	GO:0022625	5	cytosolic large ribosomal subunit	1.32769e-26	A0A384K3C6	176	K	Ribosomal protein L15	BCIN_14g04790	1	0.00155956	73.233	GLGK(1)GHGFNK	2	-0.16102	2
Cellular Component	GO:0022625	5	cytosolic large ribosomal subunit	1.32769e-26	A0A384K3C6	99	K	Ribosomal protein L15	BCIN_14g04790	1	0.000799631	98.048	SLK(1)STAEER	2	1.0573	4
Cellular Component	GO:0022625	5	cytosolic large ribosomal subunit	1.32769e-26	A0A384K3C6	93	K	Ribosomal protein L15	BCIN_14g04790	1	1.15804e-37	328.81	PTNQGVNQLK(1)YQR	3	0.3567	7
Cellular Component	GO:0022625	5	cytosolic large ribosomal subunit	1.32769e-26	A0A384K3C6	77	K	Ribosomal protein L15	BCIN_14g04790	1	0.000434082	103.43	RPVPK(1)GATYGK	2	0.82841	1
Cellular Component	GO:0022625	5	cytosolic large ribosomal subunit	1.32769e-26	A0A384K3C6	56	K	Ribosomal protein L15	BCIN_14g04790	1	0.00045044	120.15	AK(1)QGYVIYR	2	-0.90684	2
Cellular Component	GO:0022625	5	cytosolic large ribosomal subunit	1.32769e-26	A0A384K3C6	157	K	Ribosomal protein L15	BCIN_14g04790	1	2.77401e-07	199.03	INWIVNPVHK(1)HR	3	0.28771	2
Cellular Component	GO:0022625	5	cytosolic large ribosomal subunit	1.32769e-26	A0A384K3C6	5	K	Ribosomal protein L15	BCIN_14g04790	1	1.1377e-05	141.08	GALK(1)YLEEIQK	2	1.0771	3
Cellular Component	GO:0022625	5	cytosolic large ribosomal subunit	1.32769e-26	A0A384JEF1	8	K	Ribosomal protein L19	BCIN_04g00540	1	0.00031748	190.26	VNLTTQK(1)R	2	-0.48687	4
Cellular Component	GO:0022625	5	cytosolic large ribosomal subunit	1.32769e-26	A0A384JEF1	128	K	Ribosomal protein L19	BCIN_04g00540	1	7.09662e-16	212.95	HLYHELYHLSK(1)GNTFK	3	0.074441	12
Cellular Component	GO:0022625	5	cytosolic large ribosomal subunit	1.32769e-26	A0A384JEF1	162	K	Ribosomal protein L19	BCIN_04g00540	1	0.000183923	117.93	LLKEEMDAK(1)R	3	0.24878	5
Cellular Component	GO:0022625	5	cytosolic large ribosomal subunit	1.32769e-26	A0A384JEF1	156	K	Ribosomal protein L19	BCIN_04g00540	1	0.000986657	96.143	LLK(1)EEMDAK	2	-0.26197	5
Cellular Component	GO:0022625	5	cytosolic large ribosomal subunit	1.32769e-26	A0A384JEF1	19	K	Ribosomal protein L19	BCIN_04g00540	1	2.90307e-05	134.57	LAASVVGCGK(1)R	2	-0.67286	2
Cellular Component	GO:0022625	5	cytosolic large ribosomal subunit	1.32769e-26	A0A384JEF1	117	K	Ribosomal protein L19	BCIN_04g00540	1	1.55923e-06	115.8	IDK(1)HLYHELYHLSK	3	1.1952	8
Cellular Component	GO:0022625	5	cytosolic large ribosomal subunit	1.32769e-26	A0A384JEF1	133	K	Ribosomal protein L19	BCIN_04g00540	1	0.00811753	86.472	GNTFK(1)HK	2	0.75711	3
Cellular Component	GO:0022625	5	cytosolic large ribosomal subunit	1.32769e-26	A0A384JYI9	49	K	Uncharacterized protein	BCIN_11g05920	1	1.80329e-08	151.8	DLSHLAVNFSQPK(1)K	2	2.8648	3
Cellular Component	GO:0022625	5	cytosolic large ribosomal subunit	1.32769e-26	A0A384JYI9	36	K	Uncharacterized protein	BCIN_11g05920	1	1.21205e-13	161.19	LHK(1)DLSHLAVNFSQPK	4	0.0060733	4
Cellular Component	GO:0022625	5	cytosolic large ribosomal subunit	1.32769e-26	A0A384JYI9	175	K	Uncharacterized protein	BCIN_11g05920	1	3.34047e-05	138.24	K(1)FLDGLYVSEK	2	0.22333	3
Cellular Component	GO:0022625	5	cytosolic large ribosomal subunit	1.32769e-26	A0A384JYI9	122	K	Uncharacterized protein	BCIN_11g05920	1	0.000736148	102.07	NFIGEK(1)IVR	2	-0.0078905	7
Cellular Component	GO:0022625	5	cytosolic large ribosomal subunit	1.32769e-26	A0A384JYI9	2	K	Uncharacterized protein	BCIN_11g05920	1	5.87695e-14	164.2	MK(1)YIHSEETLTIPEGVK	3	0.3234	5
Cellular Component	GO:0022625	5	cytosolic large ribosomal subunit	1.32769e-26	A0A384JYI9	54	K	Uncharacterized protein	BCIN_11g05920	1	0.000335072	90.412	DVIK(1)IELHHGAR	3	2.5122	9
Cellular Component	GO:0022625	5	cytosolic large ribosomal subunit	1.32769e-26	A0A384JGZ7	42	K	Uncharacterized protein	BCIN_05g02580	1	2.715e-06	119.39	NLYIISVK(1)GIGAR	2	-0.036269	3
Cellular Component	GO:0022625	5	cytosolic large ribosomal subunit	1.32769e-26	A0A384JGZ7	88	K	Uncharacterized protein	BCIN_05g02580	1	0.038748	103.91	QSKPWK(1)R	2	-0.88912	1
Cellular Component	GO:0022625	5	cytosolic large ribosomal subunit	1.32769e-26	A0A384JUY8	74	K	Uncharacterized protein	BCIN_10g04290	1	4.15317e-05	92.19	AAQGK(1)QFGVTR	2	-4.4584	4
Cellular Component	GO:0022625	5	cytosolic large ribosomal subunit	1.32769e-26	A0A384JUY8	124	K	Uncharacterized protein	BCIN_10g04290	1	3.23503e-05	100.58	HIQVNQAPK(1)QR	3	0.65215	2
Cellular Component	GO:0022625	5	cytosolic large ribosomal subunit	1.32769e-26	A0A384JUY8	27	K	Uncharacterized protein	BCIN_10g04290	1	0.00474576	101.28	VSFK(1)NTR	2	1.4385	4
Cellular Component	GO:0022625	5	cytosolic large ribosomal subunit	1.32769e-26	A0A384JUY8	40	K	Uncharacterized protein	BCIN_10g04290	1	5.19054e-09	180.2	ETAQAINGWK(1)LQR	3	0.52755	2
Cellular Component	GO:0022625	5	cytosolic large ribosomal subunit	1.32769e-26	A0A384JUY8	115	K	Uncharacterized protein	BCIN_10g04290	1	1.06095e-10	142.39	GLDTGNLIVK(1)HIQVNQAPK	3	1.2684	2
Cellular Component	GO:0022625	5	cytosolic large ribosomal subunit	1.32769e-26	A0A384JUY8	46	K	Uncharacterized protein	BCIN_10g04290	1	8.99856e-10	224.24	AVK(1)FLENVQEHK	3	0.056091	5
Cellular Component	GO:0022625	5	cytosolic large ribosomal subunit	1.32769e-26	A0A384JUY8	13	K	Uncharacterized protein	BCIN_10g04290	1	7.72327e-09	168.76	YAATEIESAK(1)SAR	3	0.61612	4
Cellular Component	GO:0022625	5	cytosolic large ribosomal subunit	1.32769e-26	A0A384JUY8	105	K	Uncharacterized protein	BCIN_10g04290	1	5.38658e-47	341.21	NAEANADTK(1)GLDTGNLIVK	3	0.1577	3
Cellular Component	GO:0022625	5	cytosolic large ribosomal subunit	1.32769e-26	A0A384JUY8	55	K	Uncharacterized protein	BCIN_10g04290	1	2.68594e-18	255.21	FLENVQEHK(1)EAVAMR	2	-1.0018	10
[truncated: 85,850 more rows]
