# Supplementary material for: Global Proteomic Analysis of Lysine Crotonylation in the Plant Pathogen Botrytis cinerea
Source: Front Microbiol. 2020 Oct 23;11:564350. doi: 10.3389/fmicb.2020.564350 (PMC7644960; doi:10.3389/fmicb.2020.564350)
Supplement: Supplementary Table 5 — Enrichment analysis of KEGG protein pathway. [file Table_5.XLSX]

## Sheet: ident Pathway2Protein
KEGG pathway	Fisher's exact test p value	Mapping	Fold enrichment	Protein accession	Position	Amino acid	Protein description	Gene name	Localization probability	PEP	Score	Modified sequence	Charge	Mass error [ppm]	MS/MS Count
map00500 Starch and sucrose metabolism	0.959304	12	0.68	A0A384JSX9	446	K	Phosphotransferase	Bcglk	1	3.97747e-08	125.53	SAAAIIQDVK(1)DLK	2	0.51508	2
map00500 Starch and sucrose metabolism	0.959304	12	0.68	A0A384JSX9	449	K	Phosphotransferase	Bcglk	1	0.000810673	76.412	DLK(1)IADAASATANK	2	0.07924	1
map00500 Starch and sucrose metabolism	0.959304	12	0.68	A0A384JXQ7	427	K	Phosphotransferase	Bchxk	1	0.00944821	69.383	YPHFK(1)AR	2	-0.97171	2
map00500 Starch and sucrose metabolism	0.959304	12	0.68	A0A384J7Y1	72	K	Bcgdb1	Bcgdb1	1	0.000818846	91.701	EFK(1)LEPDFNR	2	2.0799	1
map00500 Starch and sucrose metabolism	0.959304	12	0.68	A0A384J7Y1	1009	K	Bcgdb1	Bcgdb1	0.997532	0.0274222	56.956	LQK(0.002)PTAWLK(0.998)ER	3	0.26071	1
map00500 Starch and sucrose metabolism	0.959304	12	0.68	A0A384J7Y1	1471	K	Bcgdb1	Bcgdb1	1	0.0117919	68.224	ALLK(1)FDLK	2	0.4824	1
map00500 Starch and sucrose metabolism	0.959304	12	0.68	A0A384J7Y1	1370	K	Bcgdb1	Bcgdb1	1	0.0642736	41.448	GIYK(1)DLYK	2	0.021717	1
map00500 Starch and sucrose metabolism	0.959304	12	0.68	A0A384J7Y1	270	K	Bcgdb1	Bcgdb1	1	0.00289436	72.096	LLEFSK(1)DLAK	2	-1.0011	1
map00500 Starch and sucrose metabolism	0.959304	12	0.68	A0A384JFR0	346	K	Glucoamylase	BCIN_04g04190	1	6.93447e-06	101.32	ALANHK(1)VVTDSFR	3	0.11895	2
map00500 Starch and sucrose metabolism	0.959304	12	0.68	A0A384K1W5	766	K	Beta-glucosidase	BCIN_14g00480	1	0.00486435	85.676	GFEK(1)VFLK	2	1.0161	1
map00500 Starch and sucrose metabolism	0.959304	12	0.68	A0A384K5G0	238	K	Glucose-6-phosphate isomerase	Bcpgi1	1	0.00256824	86.18	TDNK(1)GDIAK	2	-1.2902	2
map00500 Starch and sucrose metabolism	0.959304	12	0.68	A0A384K5G0	75	K	Glucose-6-phosphate isomerase	Bcpgi1	1	6.43941e-07	123.28	ALVAVAK(1)EAGLEK	2	-0.41668	3
map00500 Starch and sucrose metabolism	0.959304	12	0.68	A0A384K5G0	228	K	Glucose-6-phosphate isomerase	Bcpgi1	1	4.42266e-20	180.62	TFTTAETVTNANSAK(1)EWFLK	3	-0.065514	2
map00500 Starch and sucrose metabolism	0.959304	12	0.68	A0A384K5G0	458	K	Glucose-6-phosphate isomerase	Bcpgi1	1	8.50931e-06	111.94	AENTPAELYK(1)HK	3	-1.4416	2
map00500 Starch and sucrose metabolism	0.959304	12	0.68	A0A384K5G0	129	K	Glucose-6-phosphate isomerase	Bcpgi1	1	1.9519e-08	130.2	ELK(1)HMEEFSEQIR	3	-1.3344	3
map00500 Starch and sucrose metabolism	0.959304	12	0.68	A0A384K5G0	91	K	Glucose-6-phosphate isomerase	Bcpgi1	1	0.000225306	91.622	LRDEMFAGEK(1)INFTEDR	3	-1.2941	2
map00500 Starch and sucrose metabolism	0.959304	12	0.68	A0A384K5G0	448	K	Glucose-6-phosphate isomerase	Bcpgi1	1	4.65522e-14	196.45	GEDELK(1)AENTPAELYK	2	1.0994	2
map00500 Starch and sucrose metabolism	0.959304	12	0.68	A0A384K5G0	8	K	Glucose-6-phosphate isomerase	Bcpgi1	1	8.27903e-08	123.6	PQATELK(1)AWSALQSHHDNVGR	4	-0.56934	2
map00500 Starch and sucrose metabolism	0.959304	12	0.68	A0A384K5G0	243	K	Glucose-6-phosphate isomerase	Bcpgi1	1	4.21414e-08	123.6	GDIAK(1)HFVALSTNEAEVTK	3	0.79805	2
map00500 Starch and sucrose metabolism	0.959304	12	0.68	A0A384K5G0	144	K	Glucose-6-phosphate isomerase	Bcpgi1	1	0.00262809	74.611	SGEWK(1)GYTGK	2	-1.1616	1
map00500 Starch and sucrose metabolism	0.959304	12	0.68	A0A384K5G0	45	K	Glucose-6-phosphate isomerase	Bcpgi1	1	3.89083e-14	190.46	TFK(1)NTADNSEILFDFSK	2	-1.0581	1
map00500 Starch and sucrose metabolism	0.959304	12	0.68	A0A384K5G0	422	K	Glucose-6-phosphate isomerase	Bcpgi1	1	1.94272e-06	104.95	LIPTDFIMAAESHNPIDNNK(1)HQK	4	-0.43046	3
map00500 Starch and sucrose metabolism	0.959304	12	0.68	A0A384K5G0	126	K	Glucose-6-phosphate isomerase	Bcpgi1	1	0.00120945	78.903	DVMPGVNK(1)ELK	2	-0.27301	4
map00500 Starch and sucrose metabolism	0.959304	12	0.68	A0A384K542	317	K	Bcglc3	Bcglc3	1	0.0217825	51.162	GK(1)HELWDSR	3	0.43756	1
map00500 Starch and sucrose metabolism	0.959304	12	0.68	A0A384K542	577	K	Bcglc3	Bcglc3	1	0.0244767	40.614	YK(1)ALNEFDSHMQHLEEK	4	-0.2281	1
map00500 Starch and sucrose metabolism	0.959304	12	0.68	A0A384K542	216	K	Bcglc3	Bcglc3	1	0.00385132	78.098	VSTYK(1)EFTK	2	0.061881	3
map00500 Starch and sucrose metabolism	0.959304	12	0.68	A0A384K542	654	K	Bcglc3	Bcglc3	1	1.56733e-09	127.18	AVLNTDTK(1)DVGGFER	2	-0.88031	1
map00500 Starch and sucrose metabolism	0.959304	12	0.68	A0A384K542	54	K	Bcglc3	Bcglc3	1	0.00158998	68.123	AQQWIK(1)TIDDTEGGIEK	3	-1.2879	1
map00500 Starch and sucrose metabolism	0.959304	12	0.68	A0A384JLV4	246	K	Bctps2	Bctps2	1	0.00257099	96.111	MNQK(1)FANR	2	2.2867	3
map00500 Starch and sucrose metabolism	0.959304	12	0.68	A0A384J564	131	K	UTP--glucose-1-phosphate uridylyltransferase	Bcugp1	1	4.54487e-10	135.09	LAVLK(1)LNGGLGTSMGCVGPK	2	-0.20434	5
map00500 Starch and sucrose metabolism	0.959304	12	0.68	A0A384J564	217	K	UTP--glucose-1-phosphate uridylyltransferase	Bcugp1	1	2.09853e-08	130.56	ILK(1)DSLLPAPK	2	-0.39937	2
map00500 Starch and sucrose metabolism	0.959304	12	0.68	A0A384J564	90	K	UTP--glucose-1-phosphate uridylyltransferase	Bcugp1	1	0.00961423	81.297	YLNDK(1)AK	2	0.46561	1
map00500 Starch and sucrose metabolism	0.959304	12	0.68	A0A384J564	303	K	UTP--glucose-1-phosphate uridylyltransferase	Bcugp1	1	4.06898e-07	119.76	ADVK(1)GGTIIDYEGSVR	2	1.9933	2
map00500 Starch and sucrose metabolism	0.959304	12	0.68	A0A384J564	331	K	UTP--glucose-1-phosphate uridylyltransferase	Bcugp1	1	6.10025e-05	119.53	EHTNEFK(1)SIK	3	-0.14001	5
map00500 Starch and sucrose metabolism	0.959304	12	0.68	A0A384J564	454	K	UTP--glucose-1-phosphate uridylyltransferase	Bcugp1	1	0.0421137	69.998	LGNDFK(1)K	2	0.064021	1
map00500 Starch and sucrose metabolism	0.959304	12	0.68	A0A384J564	430	K	UTP--glucose-1-phosphate uridylyltransferase	Bcugp1	1	4.51332e-11	148.44	SDLYSLK(1)HGQLQIDPSR	3	0.028451	3
map00500 Starch and sucrose metabolism	0.959304	12	0.68	A0A384J564	92	K	UTP--glucose-1-phosphate uridylyltransferase	Bcugp1	1	0.00015116	111.86	AK(1)GNQLDWDR	2	-0.17903	2
map00500 Starch and sucrose metabolism	0.959304	12	0.68	A0A384J564	448	K	UTP--glucose-1-phosphate uridylyltransferase	Bcugp1	1	0.00038288	87.519	FGPAPLIK(1)LGNDFK	2	0.51618	1
map00500 Starch and sucrose metabolism	0.959304	12	0.68	A0A384J564	324	K	UTP--glucose-1-phosphate uridylyltransferase	Bcugp1	1	9.33004e-07	105.39	LLEIAQVPK(1)EHTNEFK	3	-0.12836	3
map00500 Starch and sucrose metabolism	0.959304	12	0.68	A0A384J564	461	K	UTP--glucose-1-phosphate uridylyltransferase	Bcugp1	1	0.00257747	162.51	VSDFQK(1)R	2	0.52977	4
map00500 Starch and sucrose metabolism	0.959304	12	0.68	A0A384J564	414	K	UTP--glucose-1-phosphate uridylyltransferase	Bcugp1	1	5.26514e-07	122.78	FLPVK(1)TCSDLMLVK	2	-0.88235	5
map00500 Starch and sucrose metabolism	0.959304	12	0.68	A0A384K4Y8	71	K	"Alpha-1,4 glucan phosphorylase"	Bcgph1	1	0.000108503	119.53	GFANK(1)EDFER	2	1.1075	2
map00500 Starch and sucrose metabolism	0.959304	12	0.68	A0A384K4Y8	517	K	"Alpha-1,4 glucan phosphorylase"	Bcgph1	1	0.0235292	58.511	DFVK(1)IFGPDK	2	0.7027	1
map00500 Starch and sucrose metabolism	0.959304	12	0.68	A0A384K4Y8	513	K	"Alpha-1,4 glucan phosphorylase"	Bcgph1	1	0.00211308	89.047	TTIFK(1)DFVK	2	-0.57723	2
map00500 Starch and sucrose metabolism	0.959304	12	0.68	A0A384K4C1	371	K	Glycogen [starch] synthase	BCIN_15g02270	1	0.0246901	59.067	GQAVIK(1)SLR	2	-0.021977	2
map00500 Starch and sucrose metabolism	0.959304	12	0.68	A0A384K4C1	587	K	Glycogen [starch] synthase	BCIN_15g02270	1	0.000273469	187.22	LSDLLDWK(1)R	2	0.024615	3
map00500 Starch and sucrose metabolism	0.959304	12	0.68	A0A384JXF3	512	K	Uncharacterized protein	BCIN_11g02490	1	0.000114152	102.52	LYIEK(1)HTDDK	3	0.015447	6
map00500 Starch and sucrose metabolism	0.959304	12	0.68	A0A384JXF3	542	K	Uncharacterized protein	BCIN_11g02490	1	0.00492174	98.523	FK(1)EYIGR	2	-0.082677	4
map00500 Starch and sucrose metabolism	0.959304	12	0.68	A0A384JXF3	440	K	Uncharacterized protein	BCIN_11g02490	1	0.00173781	114.28	VVK(1)DLNAK	2	-0.037476	3
map00500 Starch and sucrose metabolism	0.959304	12	0.68	A0A384JXF3	437	K	Uncharacterized protein	BCIN_11g02490	1	7.39905e-10	134.14	YDYEDVSSEGAAK(1)VVK	2	-0.78578	2
map00500 Starch and sucrose metabolism	0.959304	12	0.68	A0A384JXF3	455	K	Uncharacterized protein	BCIN_11g02490	1	0.000460448	81.448	IEDSSFIGSK(1)IGDR	3	0.5545	2
map00500 Starch and sucrose metabolism	0.959304	12	0.68	A0A384JXF3	517	K	Uncharacterized protein	BCIN_11g02490	1	1.59889e-10	140.46	HTDDK(1)STYGQDAQVFLK	3	-0.98059	3
map00500 Starch and sucrose metabolism	0.959304	12	0.68	A0A384JXF3	9	K	Uncharacterized protein	BCIN_11g02490	0.99979	0.00605262	65.423	TVSLK(1)PFTDQKPGTSGLR	3	1.8472	1
map00500 Starch and sucrose metabolism	0.959304	12	0.68	A0A384JXF3	121	K	Uncharacterized protein	BCIN_11g02490	1	7.86001e-10	125.11	ATGGILLTASHNAGGPK(1)NDFGIK	3	-2.8416	2
map00500 Starch and sucrose metabolism	0.959304	12	0.68	A0A384JXF3	143	K	Uncharacterized protein	BCIN_11g02490	1	8.09646e-08	121.46	YNLANGGPAPESVTNK(1)IFEASK	3	-0.96194	2
map00500 Starch and sucrose metabolism	0.959304	12	0.68	A0A384JXF3	81	K	Uncharacterized protein	BCIN_11g02490	1	0.0272157	68.224	IGAAYGVK(1)K	2	-0.14872	1
map00500 Starch and sucrose metabolism	0.959304	12	0.68	A0A384JXF3	445	K	Uncharacterized protein	BCIN_11g02490	1	7.46135e-10	140.22	DLNAK(1)IEDSSFIGSK	3	0.55806	3
map00500 Starch and sucrose metabolism	0.959304	12	0.68	A0A384JXF3	201	K	Uncharacterized protein	BCIN_11g02490	1	0.000302478	95.094	K(1)FFETHTDFK	2	0.30333	6
map00254 Aflatoxin biosynthesis	0.99518	1	0.21	A0A384JNT7	1677	K	Uncharacterized protein	BCIN_07g06960	1	0.00486435	85.676	VAWK(1)NPER	2	-0.10551	2
map00254 Aflatoxin biosynthesis	0.99518	1	0.21	A0A384JNT7	2104	K	Uncharacterized protein	BCIN_07g06960	1	0.00961423	81.297	LAEIK(1)VK	2	-0.035437	1
map00254 Aflatoxin biosynthesis	0.99518	1	0.21	A0A384JNT7	1551	K	Uncharacterized protein	BCIN_07g06960	1	4.03078e-06	153.34	QAIQNSWVK(1)AVR	2	1.1474	1
map00254 Aflatoxin biosynthesis	0.99518	1	0.21	A0A384JNT7	180	K	Uncharacterized protein	BCIN_07g06960	1	1.39552e-06	97.235	SLGDK(1)ISSTIVAQHAK	3	0.17722	1
map00254 Aflatoxin biosynthesis	0.99518	1	0.21	A0A384JNT7	1522	K	Uncharacterized protein	BCIN_07g06960	1	0.0109166	122.79	EWLQPK(1)R	2	-0.33306	3
map00254 Aflatoxin biosynthesis	0.99518	1	0.21	A0A384JNT7	320	K	Uncharacterized protein	BCIN_07g06960	1	3.93395e-09	166.92	HQK(1)IIEEAPVTVAK	2	-0.087216	1
map00254 Aflatoxin biosynthesis	0.99518	1	0.21	A0A384JNT7	1696	K	Uncharacterized protein	BCIN_07g06960	1	0.000594678	105.98	YLYLDTEAK(1)K	2	0.53699	1
map00254 Aflatoxin biosynthesis	0.99518	1	0.21	A0A384JNT7	683	K	Uncharacterized protein	BCIN_07g06960	1	0.000188277	78.358	LSVDSK(1)TCLLEQENDPTQLR	3	-1.3209	1
map00254 Aflatoxin biosynthesis	0.99518	1	0.21	A0A384JNT7	2066	K	Uncharacterized protein	BCIN_07g06960	1	1.72907e-07	122.78	GGVLEPEGIVNIK(1)YR	2	1.7696	1
map00254 Aflatoxin biosynthesis	0.99518	1	0.21	A0A384JNT7	1331	K	Uncharacterized protein	BCIN_07g06960	1	9.12669e-06	134.98	FK(1)ITPVFTENR	2	-0.62776	2
map00254 Aflatoxin biosynthesis	0.99518	1	0.21	A0A384JNT7	599	K	Uncharacterized protein	BCIN_07g06960	1	0.00135508	81.552	TSLEK(1)GQVPSK	2	0.45872	2
map00254 Aflatoxin biosynthesis	0.99518	1	0.21	A0A384JNT7	74	K	Uncharacterized protein	BCIN_07g06960	1	0.000179386	101.53	K(1)WAYETFGDEK	2	-0.6806	1
map00254 Aflatoxin biosynthesis	0.99518	1	0.21	A0A384JNT7	953	K	Uncharacterized protein	BCIN_07g06960	1	9.17502e-06	133.05	LRDENK(1)DDISK	3	0.13831	2
map00254 Aflatoxin biosynthesis	0.99518	1	0.21	A0A384JNT7	39	K	Uncharacterized protein	BCIN_07g06960	1	0.000183851	105.98	LENAPAGK(1)VK	2	0.46588	1
map00254 Aflatoxin biosynthesis	0.99518	1	0.21	A0A384JNT7	253	K	Uncharacterized protein	BCIN_07g06960	1	0.00182648	75.819	ASEGGGGK(1)GIR	2	-1.1674	1
map00254 Aflatoxin biosynthesis	0.99518	1	0.21	A0A384JNT7	2087	K	Uncharacterized protein	BCIN_07g06960	1	0.055228	62.166	LDPEYAELK(1)K	2	-0.051728	1
map00254 Aflatoxin biosynthesis	0.99518	1	0.21	A0A384JNT7	706	K	Uncharacterized protein	BCIN_07g06960	1	1.62731e-09	117.27	LVK(1)FTVENGEHIK	3	0.78911	1
map00254 Aflatoxin biosynthesis	0.99518	1	0.21	A0A384JNT7	2169	K	Uncharacterized protein	BCIN_07g06960	1	0.00252744	147.2	VNEEYILK(1)R	2	1.7607	2
map00254 Aflatoxin biosynthesis	0.99518	1	0.21	A0A384JNT7	2273	K	Uncharacterized protein	BCIN_07g06960	1	0.0181802	79.986	EEALK(1)FLGRP	2	0.30766	1
map00254 Aflatoxin biosynthesis	0.99518	1	0.21	A0A384JNT7	2099	K	Uncharacterized protein	BCIN_07g06960	1	3.6286e-14	198.61	QLLDNAAGQEK(1)LAEIK	2	-0.41919	2
map00254 Aflatoxin biosynthesis	0.99518	1	0.21	A0A384JNT7	624	K	Uncharacterized protein	BCIN_07g06960	1	0.00934129	82.241	YK(1)FTATR	2	-0.25824	2
map00254 Aflatoxin biosynthesis	0.99518	1	0.21	A0A384JNT7	31	K	Uncharacterized protein	BCIN_07g06960	1	5.60265e-11	148.75	HNLADHFIGGNK(1)LENAPAGK	3	1.6579	1
map00254 Aflatoxin biosynthesis	0.99518	1	0.21	A0A384JNT7	1639	K	Uncharacterized protein	BCIN_07g06960	1	0.000353685	85.837	EDQFFHK(1)CTELAR	3	-0.2307	2
map00254 Aflatoxin biosynthesis	0.99518	1	0.21	A0A384JNT7	2220	K	Uncharacterized protein	BCIN_07g06960	1	0.000179642	97.734	VVHEK(1)VEQMK	3	1.0124	3
map00062 Fatty acid elongation	0.165509	4	1.79	A0A384K4W3	303	K	Uncharacterized protein	BCIN_15g03910	1	0.0108269	65.179	AIYK(1)EDWLGLK	2	-0.21978	1
map00062 Fatty acid elongation	0.165509	4	1.79	A0A384K4W3	340	K	Uncharacterized protein	BCIN_15g03910	1	0.0108269	65.179	AFK(1)EYFGPAGK	2	-2.1008	1
map00062 Fatty acid elongation	0.165509	4	1.79	A0A384J9W4	36	K	Elongation of fatty acids protein	BCIN_02g04240	1	8.30163e-07	98.062	VFTAVK(1)GYHPQDFDFQPR	3	-0.29016	2
map00062 Fatty acid elongation	0.165509	4	1.79	A0A384JCN3	198	K	Uncharacterized protein	BCIN_03g05840	1	1.65677e-09	125.75	NFSGK(1)EAGEWGVAAR	2	1.6146	2
map00062 Fatty acid elongation	0.165509	4	1.79	A0A384JQG2	385	K	Bcetr1	Bcetr1	1	2.97874e-05	113.22	WDWETK(1)EDVLK	2	-2.0693	2
map03020 RNA polymerase	0.891272	5	0.68	A0A384JDG2	200	K	Bcrpa49	Bcrpa49	1	0.0208631	63.426	PAK(1)LDAAK	2	-0.69571	1
map03020 RNA polymerase	0.891272	5	0.68	A0A384JLS4	223	K	Bcrpb5	Bcrpb5	1	0.00759297	73.26	GQVVK(1)IIR	2	0.59772	1
map03020 RNA polymerase	0.891272	5	0.68	A0A384JLS4	55	K	Bcrpb5	Bcrpb5	1	2.29265e-06	168.31	SK(1)FTSNDGSVDR	2	-0.040207	3
map03020 RNA polymerase	0.891272	5	0.68	A0A384JGK9	99	K	DNA-directed RNA polymerase subunit	Bcrpo21	1	0.000374938	93.649	PVYHPGFLK(1)K	3	-0.75203	1
map03020 RNA polymerase	0.891272	5	0.68	A0A384JGK9	804	K	DNA-directed RNA polymerase subunit	Bcrpo21	1	2.94052e-05	95.197	TLPHFTK(1)DDYSPESR	3	-0.64787	1
map03020 RNA polymerase	0.891272	5	0.68	A0A384JYN6	107	K	"DNA-directed RNA polymerases I, II, and III subunit RPABC3"	Bcrpb8	1	1.06086e-08	142.54	IYK(1)FEDQENSDLIK	2	-2.5246	2
map03020 RNA polymerase	0.891272	5	0.68	A0A384K1E8	1182	K	DNA-directed RNA polymerase subunit	Bcrpa190	1	0.00158707	74.611	ALEPVLVAK(1)YLK	2	-1.1812	1
map03020 RNA polymerase	0.891272	5	0.68	A0A384K1E8	619	K	DNA-directed RNA polymerase subunit	Bcrpa190	1	0.00764351	68.657	VLPGEK(1)TIR	2	-0.66969	2
map03010 Ribosome	2.0563e-32	85	3.25	A0A384JSB5	6	K	Uncharacterized protein	BCIN_09g02490	1	0.00313121	126.28	VNVPK(1)TR	2	-0.010534	3
map03010 Ribosome	2.0563e-32	85	3.25	A0A384JSB5	32	K	Uncharacterized protein	BCIN_09g02490	1	5.55253e-05	101.5	AGK(1)ASLFAQGK	2	0.22541	3
map03010 Ribosome	2.0563e-32	85	3.25	A0A384JSB5	40	K	Uncharacterized protein	BCIN_09g02490	1	0.0014643	128.38	ASLFAQGK(1)R	2	0.45121	3
map03010 Ribosome	2.0563e-32	85	3.25	A0A384JSB5	97	K	Uncharacterized protein	BCIN_09g02490	1	0.00212994	140.16	HFELGGDK(1)K	2	-0.18454	2
map03010 Ribosome	2.0563e-32	85	3.25	A0A384JSB5	78	K	Uncharacterized protein	BCIN_09g02490	1	0.000425511	121.73	LECTSCK(1)TK	2	0.010731	1
map03010 Ribosome	2.0563e-32	85	3.25	A0A384JSB5	89	K	Uncharacterized protein	BCIN_09g02490	1	0.000277879	94.767	CK(1)HFELGGDK	3	-0.23323	2
map03010 Ribosome	2.0563e-32	85	3.25	A0A384JSB5	24	K	Uncharacterized protein	BCIN_09g02490	1	6.30012e-05	132.32	HTQHK(1)VTQYK	3	0.060778	3
map03010 Ribosome	2.0563e-32	85	3.25	A0A384JSB5	86	K	Uncharacterized protein	BCIN_09g02490	1	0.0123623	115.78	AQLALK(1)R	2	0.9057	3
map03010 Ribosome	2.0563e-32	85	3.25	A0A384JSB5	29	K	Uncharacterized protein	BCIN_09g02490	1	0.00218391	101.28	VTQYK(1)AGK	2	0.066407	6
map03010 Ribosome	2.0563e-32	85	3.25	A0A384JSB5	100	K	Uncharacterized protein	BCIN_09g02490	1	0.0055786	82.426	TK(1)GAALVF	1	0.6455	2
map03010 Ribosome	2.0563e-32	85	3.25	A0A384K2W2	365	K	Bcrpl3	Bcrpl3	1	1.69185e-15	153.36	WIDTSSK(1)FGHGAYQTAEEK	3	-0.17113	6
map03010 Ribosome	2.0563e-32	85	3.25	A0A384K2W2	120	K	Bcrpl3	Bcrpl3	1	0.00313382	126.24	FYK(1)NWYK	2	-0.13997	8
map03010 Ribosome	2.0563e-32	85	3.25	A0A384K2W2	385	K	Bcrpl3	Bcrpl3	1	0.00259846	97.813	HQFLGTLK(1)K	3	0.59485	3
map03010 Ribosome	2.0563e-32	85	3.25	A0A384K2W2	303	K	Bcrpl3	Bcrpl3	1	2.75772e-10	140.96	GDDPNNAATEFDVSK(1)K	3	-0.4378	1
map03010 Ribosome	2.0563e-32	85	3.25	A0A384K2W2	326	K	Bcrpl3	Bcrpl3	1	3.80937e-06	112.24	NDFIMLK(1)GSVPGVK	2	0.20934	3
map03010 Ribosome	2.0563e-32	85	3.25	A0A384K2W2	282	K	Bcrpl3	Bcrpl3	1	0.000232272	122.52	TSCNHK(1)VYR	3	-0.22875	3
map03010 Ribosome	2.0563e-32	85	3.25	A0A384K2W2	341	K	Bcrpl3	Bcrpl3	1	0.000457979	101.3	K(1)SMFVHTSR	3	-0.30048	2
map03010 Ribosome	2.0563e-32	85	3.25	A0A384K2W2	115	K	Bcrpl3	Bcrpl3	1	1.55505e-13	153.23	SLTTVWAEHLSDEVK(1)R	3	-0.12177	7
map03010 Ribosome	2.0563e-32	85	3.25	A0A384K2W2	358	K	Bcrpl3	Bcrpl3	1	9.13137e-06	134.99	VELK(1)WIDTSSK	2	0.037444	4
map03010 Ribosome	2.0563e-32	85	3.25	A0A384K2W2	377	K	Bcrpl3	Bcrpl3	1	6.10599e-08	123.63	FGHGAYQTAEEK(1)HQFLGTLK	4	-0.31096	7
map03010 Ribosome	2.0563e-32	85	3.25	A0A384K2W2	319	K	Bcrpl3	Bcrpl3	1	2.86545e-06	138.02	YGEVK(1)NDFIMLK	2	0.63045	6
map03010 Ribosome	2.0563e-32	85	3.25	A0A384K2W2	354	K	Bcrpl3	Bcrpl3	1	0.00231618	98.634	ALEK(1)VELK	2	0.65245	4
map03010 Ribosome	2.0563e-32	85	3.25	A0A384K2W2	34	K	Bcrpl3	Bcrpl3	1	0.0193357	67.032	SFPK(1)DDK	2	-0.045196	9
map03010 Ribosome	2.0563e-32	85	3.25	A0A384K2W2	66	K	Bcrpl3	Bcrpl3	1	0.0292759	55.98	DLDRPGAK(1)THK	3	0.66367	1
map03010 Ribosome	2.0563e-32	85	3.25	A0A384K2W2	132	K	Bcrpl3	Bcrpl3	1	0.0285224	62.717	AFTK(1)YAK	2	0.17204	3
map03010 Ribosome	2.0563e-32	85	3.25	A0A384JFX3	139	K	40S ribosomal protein S8	BCIN_04g05190	1	3.03259e-05	117.2	AGQAVEEPDTK(1)K	2	-0.34943	2
map03010 Ribosome	2.0563e-32	85	3.25	A0A384JFX3	164	K	40S ribosomal protein S8	BCIN_04g05190	1	6.45839e-09	174.39	VDAALEK(1)QFEAGR	2	-3.2097	6
map03010 Ribosome	2.0563e-32	85	3.25	A0A384JFX3	157	K	40S ribosomal protein S8	BCIN_04g05190	1	2.48721e-08	139.3	FAAQGK(1)VDAALEK	2	0.16917	5
map03010 Ribosome	2.0563e-32	85	3.25	A0A384JM89	88	K	Ubiquitin-like domain-containing protein	BCIN_07g01150	1	0.00014837	112.36	ALASK(1)FNCEK	2	0.21629	3
map03010 Ribosome	2.0563e-32	85	3.25	A0A384JM89	93	K	Ubiquitin-like domain-containing protein	BCIN_07g01150	1	0.000406058	125.71	FNCEK(1)MICR	2	-1.0313	2
map03010 Ribosome	2.0563e-32	85	3.25	A0A384JT78	69	K	Bcrpl30	Bcrpl30	1	1.22233e-30	206.58	SELEYYSMLSK(1)TQVHHFSGNNIELGTACGK	4	-0.83744	4
map03010 Ribosome	2.0563e-32	85	3.25	A0A384JT78	27	K	Bcrpl30	Bcrpl30	1	0.00436832	74.841	SGK(1)VTLGYK	2	-0.74877	3
map03010 Ribosome	2.0563e-32	85	3.25	A0A384JT78	33	K	Bcrpl30	Bcrpl30	1	0.000169982	108.47	VTLGYK(1)STLK	2	-0.34911	3
map03010 Ribosome	2.0563e-32	85	3.25	A0A384JT78	88	K	Bcrpl30	Bcrpl30	1	6.59602e-22	180.04	TQVHHFSGNNIELGTACGK(1)LFR	3	-0.71094	4
map03010 Ribosome	2.0563e-32	85	3.25	A0A384JT78	24	K	Bcrpl30	Bcrpl30	1	0.00344006	80.688	LALVMK(1)SGK	2	-0.23106	5
map03010 Ribosome	2.0563e-32	85	3.25	A0A384JT78	37	K	Bcrpl30	Bcrpl30	1	0.0035117	120.65	STLK(1)QLR	2	-0.21402	3
map03010 Ribosome	2.0563e-32	85	3.25	A0A384JF83	57	K	Uncharacterized protein	BCIN_04g04290	1	1.29828e-23	184.33	DVK(1)DLLLNVGSGGGAAPAAAGAAAGGDAAAPAEEK	3	-0.28701	1
map03010 Ribosome	2.0563e-32	85	3.25	A0A384JF83	54	K	Uncharacterized protein	BCIN_04g04290	1	0.012409	67.897	ALEGK(1)DVK	2	-0.89004	3
map03010 Ribosome	2.0563e-32	85	3.25	A0A384JCT5	161	K	Bcmrpl23	Bcmrpl23	1	0.000266779	77.746	AFEGAAHPYK(1)ENLVR	2	-1.5273	3
map03010 Ribosome	2.0563e-32	85	3.25	A0A384JXG3	247	K	Uncharacterized protein	BCIN_11g02590	1	0.0290611	62.464	LK(1)FGGTR	2	-0.76754	2
map03010 Ribosome	2.0563e-32	85	3.25	A0A384J4J9	35	K	Uncharacterized protein	BCIN_01g02210	1	5.85583e-06	124.12	QYK(1)VGDIVDIK	2	-0.20238	3
map03010 Ribosome	2.0563e-32	85	3.25	A0A384J4J9	50	K	Uncharacterized protein	BCIN_01g02210	1	0.0366238	43.897	ANGAVQK(1)GMPHK	3	1.0201	1
map03010 Ribosome	2.0563e-32	85	3.25	A0A384J4J9	120	K	Uncharacterized protein	BCIN_01g02210	1	0.00207458	69.03	QSK(1)TDGTHVHLK	3	0.20634	2
map03010 Ribosome	2.0563e-32	85	3.25	A0A384J4J9	26	K	Uncharacterized protein	BCIN_01g02210	1	3.67272e-05	96.745	DHGMIK(1)LSTYLR	3	-0.25804	4
map03010 Ribosome	2.0563e-32	85	3.25	A0A384J4J9	129	K	Uncharacterized protein	BCIN_01g02210	1	0.000912302	85.355	TDGTHVHLK(1)R	3	0.15081	5
map03010 Ribosome	2.0563e-32	85	3.25	A0A384J4J9	78	K	Uncharacterized protein	BCIN_01g02210	1	0.0037463	88.495	SAVGVIIYK(1)K	2	-0.11982	6
map03010 Ribosome	2.0563e-32	85	3.25	A0A384J4J9	20	K	Uncharacterized protein	BCIN_01g02210	1	0.00973508	63.216	NFK(1)DHGMIK	3	-0.14224	8
map03010 Ribosome	2.0563e-32	85	3.25	A0A384J4J9	55	K	Uncharacterized protein	BCIN_01g02210	1	0.00930468	62.463	GMPHK(1)VYHGK	3	0.93415	3
map03010 Ribosome	2.0563e-32	85	3.25	A0A384J9L6	104	K	Bcrps31	Bcrps31	1	0.00675836	77.058	LAVLK(1)YYK	2	-0.19225	4
map03010 Ribosome	2.0563e-32	85	3.25	A0A384J9L6	6	K	Bcrps31	Bcrps31	1	9.03147e-06	150.46	MQIFVK(1)TLTGK	2	-0.017619	10
map03010 Ribosome	2.0563e-32	85	3.25	A0A384J9L6	33	K	Bcrps31	Bcrps31	1	4.09765e-08	124.42	IQDK(1)EGIPPDQQR	2	3.2656	6
map03010 Ribosome	2.0563e-32	85	3.25	A0A384J9L6	107	K	Bcrps31	Bcrps31	1	0.000585461	111.61	YYK(1)VDGDGK	2	-1.1626	7
map03010 Ribosome	2.0563e-32	85	3.25	A0A384J9L6	48	K	Bcrps31	Bcrps31	1	5.87193e-09	192.68	LIFAGK(1)QLEDGR	2	0.12091	12
map03010 Ribosome	2.0563e-32	85	3.25	A0A384J9L6	99	K	Bcrps31	Bcrps31	1	0.0103448	78.77	TK(1)LAVLK	2	0.176	1
map03010 Ribosome	2.0563e-32	85	3.25	A0A384J9L6	89	K	Bcrps31	Bcrps31	1	0.0189705	94.262	VYTTPK(1)K	2	0.21673	2
map03010 Ribosome	2.0563e-32	85	3.25	A0A384J9L6	113	K	Bcrps31	Bcrps31	1	0.000674421	105.98	VDGDGK(1)IER	2	0.17651	5
map03010 Ribosome	2.0563e-32	85	3.25	A0A384JD22	128	K	Uncharacterized protein	BCIN_03g06990	1	0.0131608	89.296	K(1)FGGPGAR	2	0.46409	2
map03010 Ribosome	2.0563e-32	85	3.25	A0A384JD22	87	K	Uncharacterized protein	BCIN_03g06990	1	0.000201787	93.766	QAISK(1)AIVAYYQK	2	0.3368	3
map03010 Ribosome	2.0563e-32	85	3.25	A0A384JD22	95	K	Uncharacterized protein	BCIN_03g06990	1	3.94689e-14	223.06	AIVAYYQK(1)FVDEHSK	2	-0.31917	5
map03010 Ribosome	2.0563e-32	85	3.25	A0A384JD22	106	K	Uncharacterized protein	BCIN_03g06990	1	2.75546e-06	136.93	NQLK(1)QALVTYDR	2	0.30182	2
map03010 Ribosome	2.0563e-32	85	3.25	A0A384JD22	102	K	Uncharacterized protein	BCIN_03g06990	1	8.21485e-06	132.5	FVDEHSK(1)NQLK	3	1.2645	2
map03010 Ribosome	2.0563e-32	85	3.25	A0A384JD22	26	K	Uncharacterized protein	BCIN_03g06990	1	0.0517936	51.787	AGK(1)GLVK	2	0.037408	2
map03010 Ribosome	2.0563e-32	85	3.25	A0A384JD22	12	K	Uncharacterized protein	BCIN_03g06990	1	2.44197e-07	203.61	ASNQSVQCFGK(1)K	2	0.36886	2
map03010 Ribosome	2.0563e-32	85	3.25	A0A384J9M4	60	K	Bcrps15	Bcrps15	1	0.0247404	73.616	K(1)PMGLIK	2	-2.8021	3
map03010 Ribosome	2.0563e-32	85	3.25	A0A384J9M4	85	K	Bcrps15	Bcrps15	0.99981	0.000401324	71.601	QEAQPNEKPDLVK(1)THLR	4	0.36098	3
map03010 Ribosome	2.0563e-32	85	3.25	A0A384J9M4	10	K	Bcrps15	Bcrps15	1	2.56923e-10	201.3	ADEEYDAQK(1)AAEIK	2	-1.5218	1
map03010 Ribosome	2.0563e-32	85	3.25	A0A384J9M4	80	K	Bcrps15	Bcrps15	1	9.07837e-09	162.72	QEAQPNEK(1)PDLVK	2	0.53388	2
map03010 Ribosome	2.0563e-32	85	3.25	A0A384J9M4	15	K	Bcrps15	Bcrps15	1	0.0400969	57.281	AAEIK(1)AK	2	0.2095	1
map03010 Ribosome	2.0563e-32	85	3.25	A0A384JY93	59	K	Uncharacterized protein	BCIN_12g01300	1	1.77123e-08	154.15	IAGYTTHLMK(1)R	2	-0.10399	8
map03010 Ribosome	2.0563e-32	85	3.25	A0A384JY93	32	K	Uncharacterized protein	BCIN_12g01300	1	0.000274284	123.79	LTLDFETNK(1)R	2	0.10052	3
map03010 Ribosome	2.0563e-32	85	3.25	A0A384JY93	72	K	Uncharacterized protein	BCIN_12g01300	1	1.4475e-05	149.49	GISFK(1)LQEEER	2	0.79784	6
map03010 Ribosome	2.0563e-32	85	3.25	A0A384JY93	49	K	Uncharacterized protein	BCIN_12g01300	1	0.000422199	86.772	NK(1)IAGYTTHLMK	3	0.26235	5
map03010 Ribosome	2.0563e-32	85	3.25	A0A384JY93	23	K	Uncharacterized protein	BCIN_12g01300	1	1.81387e-08	131.66	YYPK(1)LTLDFETNKR	3	-0.47094	6
map03010 Ribosome	2.0563e-32	85	3.25	A0A384JY93	44	K	Uncharacterized protein	BCIN_12g01300	1	0.000966628	93.348	ICDEIAIIASK(1)R	2	0.18615	2
map03010 Ribosome	2.0563e-32	85	3.25	A0A384JY93	14	K	Uncharacterized protein	BCIN_12g01300	1	0.00229476	98.055	SAK(1)VIIER	2	0.45481	5
map03010 Ribosome	2.0563e-32	85	3.25	A0A384JSF0	7	K	KOW domain-containing protein	BCIN_09g03550	1	1.3057e-05	116.03	GDADIK(1)ASSWR	2	0.15484	2
map03010 Ribosome	2.0563e-32	85	3.25	A0A384JSF0	91	K	KOW domain-containing protein	BCIN_09g03550	1	0.00220069	88.495	EWEK(1)AGIEK	2	-0.50232	6
map03010 Ribosome	2.0563e-32	85	3.25	A0A384JSF0	41	K	KOW domain-containing protein	BCIN_09g03550	1	0.000290405	90.793	LAAIVEIIDHK(1)R	3	0.10362	3
map03010 Ribosome	2.0563e-32	85	3.25	A0A384JSF0	52	K	KOW domain-containing protein	BCIN_09g03550	1	1.10647e-09	125.5	ALIDGPATDK(1)LAAVPR	2	1.1796	3
map03010 Ribosome	2.0563e-32	85	3.25	A0A384JSF0	87	K	KOW domain-containing protein	BCIN_09g03550	1	0.000162071	145.23	TGVVQK(1)EWEK	2	-0.33239	4
map03010 Ribosome	2.0563e-32	85	3.25	A0A384JSF0	136	K	KOW domain-containing protein	BCIN_09g03550	1	0.000615356	109.71	AGFQVK(1)VAR	2	0.098713	3
map03010 Ribosome	2.0563e-32	85	3.25	A0A384JSF0	106	K	KOW domain-containing protein	BCIN_09g03550	1	5.39463e-08	207.34	LWQQSPWAQK(1)R	2	0.080623	6
map03010 Ribosome	2.0563e-32	85	3.25	A0A384JSF0	30	K	KOW domain-containing protein	BCIN_09g03550	1	9.31911e-11	148.52	VVLVTGGPHDGK(1)LAAIVEIIDHK	4	0.060009	1
map03010 Ribosome	2.0563e-32	85	3.25	A0A384JSF0	96	K	KOW domain-containing protein	BCIN_09g03550	1	0.000288406	76.156	AGIEK(1)LWQQSPWAQK	3	0.98202	2
map03010 Ribosome	2.0563e-32	85	3.25	A0A384JBQ4	149	K	Ribosomal_L2_C domain-containing protein	BCIN_03g02530	1	0.00781936	72.23	VK(1)LPSGAK	2	-1.6837	2
map03010 Ribosome	2.0563e-32	85	3.25	A0A384JBQ4	60	K	Ribosomal_L2_C domain-containing protein	BCIN_03g02530	1	0.000216973	100.02	GAPLAK(1)VVFR	2	0.39812	4
map03010 Ribosome	2.0563e-32	85	3.25	A0A384JBQ4	221	K	Ribosomal_L2_C domain-containing protein	BCIN_03g02530	1	6.11767e-07	100.7	GVAMNPVDHPHGGGNHQHIGK(1)ASTISR	4	0.16258	4
map03010 Ribosome	2.0563e-32	85	3.25	A0A384JBQ4	181	K	Ribosomal_L2_C domain-containing protein	BCIN_03g02530	0.999987	0.00122712	88.803	TDKPLLK(1)ASR	3	-0.16789	3
map03010 Ribosome	2.0563e-32	85	3.25	A0A384JBQ4	46	K	Ribosomal_L2_C domain-containing protein	BCIN_03g02530	1	0.000273715	94.09	GVVK(1)DIIHDPGR	2	0.0084266	4
map03010 Ribosome	2.0563e-32	85	3.25	A0A384JBQ4	24	K	Ribosomal_L2_C domain-containing protein	BCIN_03g02530	1	0.000664559	106.6	LNK(1)APAQFR	2	0.39556	3
map03010 Ribosome	2.0563e-32	85	3.25	A0A384JBQ4	198	K	Ribosomal_L2_C domain-containing protein	BCIN_03g02530	1	0.00177021	144.38	NSWPK(1)TR	2	1.0795	6
map03010 Ribosome	2.0563e-32	85	3.25	A0A384JNZ0	27	K	Uncharacterized protein	BCIN_08g00760	1	0.00446823	67.334	VCTHK(1)AGLIR	3	1.1399	3
map03010 Ribosome	2.0563e-32	85	3.25	A0A384JNZ0	46	K	Uncharacterized protein	BCIN_08g00760	1	0.0136534	64.103	EK(1)AADIGFVK	2	0.34748	1
map03010 Ribosome	2.0563e-32	85	3.25	A0A384JNZ0	16	K	Uncharacterized protein	BCIN_08g00760	1	0.0108401	77.058	TYGK(1)GSR	2	0.54531	2
map03010 Ribosome	2.0563e-32	85	3.25	A0A384JNZ0	54	K	Uncharacterized protein	BCIN_08g00760	1	0.000746244	86.898	AADIGFVK(1)HR	3	0.29664	3
map03010 Ribosome	2.0563e-32	85	3.25	A0A384JD74	27	K	Bcrpl25	Bcrpl25	1	0.000114152	102.52	ATLK(1)GVHSHK	3	-0.089615	1
map03010 Ribosome	2.0563e-32	85	3.25	A0A384JD74	103	K	Bcrpl25	Bcrpl25	1	0.00413271	110.9	ANK(1)AQIK	2	0.27619	2
map03010 Ribosome	2.0563e-32	85	3.25	A0A384JD74	131	K	Bcrpl25	Bcrpl25	1	0.000524463	90.697	INTLIRPDGSK(1)K	3	-0.25211	2
map03010 Ribosome	2.0563e-32	85	3.25	A0A384JD74	85	K	Bcrpl25	Bcrpl25	1	3.46248e-09	162.93	VIIHPLNTESAMK(1)K	3	0.12751	4
map03010 Ribosome	2.0563e-32	85	3.25	A0A384JD74	120	K	Bcrpl25	Bcrpl25	1	8.77683e-17	178.06	LYDIDTVK(1)INTLIRPDGSK	3	0.41081	2
map03010 Ribosome	2.0563e-32	85	3.25	A0A384JD74	72	K	Bcrpl25	Bcrpl25	1	8.44702e-11	136.49	LDEHK(1)VIIHPLNTESAMK	4	0.51448	5
map03010 Ribosome	2.0563e-32	85	3.25	A0A384JD74	23	K	Bcrpl25	Bcrpl25	1	0.00295485	71.524	ANAAAK(1)ATLK	2	-0.58798	1
map03010 Ribosome	2.0563e-32	85	3.25	A0A384JD74	107	K	Bcrpl25	Bcrpl25	1	0.0591403	43.185	AQIK(1)EALK	2	3.6105	1
map03010 Ribosome	2.0563e-32	85	3.25	A0A384JD74	47	K	Bcrpl25	Bcrpl25	1	0.000884963	97.277	RPK(1)TLQLSR	3	0.097348	3
map03010 Ribosome	2.0563e-32	85	3.25	A0A384JKW4	27	K	Bcrps13	Bcrps13	1	1.72982e-21	208.07	APPSWLK(1)TTPEQVVDQICK	3	-0.45764	1
map03010 Ribosome	2.0563e-32	85	3.25	A0A384JKW4	112	K	Bcrps13	Bcrps13	1	0.0228035	132.08	DKDSK(1)FR	2	4.4555	3
map03010 Ribosome	2.0563e-32	85	3.25	A0A384JKW4	130	K	Bcrps13	Bcrps13	1	3.34693e-08	131.35	YYK(1)TVGVLPPTWR	2	-3.5952	10
map03010 Ribosome	2.0563e-32	85	3.25	A0A384JKW4	64	K	Bcrps13	Bcrps13	1	4.76194e-06	113.88	DSHGIAQVK(1)VVTGNK	2	3.0649	2
map03010 Ribosome	2.0563e-32	85	3.25	A0A384JKW4	70	K	Bcrps13	Bcrps13	1	0.000439165	120.87	VVTGNK(1)ILR	2	0.39583	6
map03010 Ribosome	2.0563e-32	85	3.25	A0A384JVY6	25	K	Uncharacterized protein	BCIN_10g04300	1	1.91066e-07	204.69	LLNTNVEGK(1)QK	2	0.48785	3
map03010 Ribosome	2.0563e-32	85	3.25	A0A384JVY6	34	K	Uncharacterized protein	BCIN_10g04300	1	0.000455035	119.86	VMFALTK(1)IK	2	-0.12543	4
map03010 Ribosome	2.0563e-32	85	3.25	A0A384JVY6	56	K	Uncharacterized protein	BCIN_10g04300	1	0.000855076	111.74	KADVDLNK(1)R	3	-0.22109	5
map03010 Ribosome	2.0563e-32	85	3.25	A0A384JVY6	108	K	Uncharacterized protein	BCIN_10g04300	1	7.44324e-09	137.8	DSQVLANGVDSK(1)LR	2	-0.59998	3
map03010 Ribosome	2.0563e-32	85	3.25	A0A384JVY6	96	K	Uncharacterized protein	BCIN_10g04300	1	2.16795e-20	234.51	DIVDGK(1)DSQVLANGVDSK	3	-0.92672	4
map03010 Ribosome	2.0563e-32	85	3.25	A0A384JVY6	48	K	Uncharacterized protein	BCIN_10g04300	1	0.00443904	127.56	YSNLVCK(1)K	2	-1.4682	3
map03010 Ribosome	2.0563e-32	85	3.25	A0A384JTU5	189	K	Bcrpl10	Bcrpl10	1	5.83751e-22	219.99	QSGK(1)VLVDGAYVQFLSNHGK	3	-0.18774	3
map03010 Ribosome	2.0563e-32	85	3.25	A0A384JTU5	78	K	Bcrpl10	Bcrpl10	1	0.00557273	82.452	YMVK(1)SAGK	2	0.55833	3
map03010 Ribosome	2.0563e-32	85	3.25	A0A384JTU5	184	K	Bcrpl10	Bcrpl10	1	0.0097472	127.84	REEYMEK(1)K	3	0.23553	14
map03010 Ribosome	2.0563e-32	85	3.25	A0A384JTU5	158	K	Bcrpl10	Bcrpl10	1	0.00750406	73.665	SQYK(1)FPGR	2	-0.69678	5
map03010 Ribosome	2.0563e-32	85	3.25	A0A384JTU5	205	K	Bcrpl10	Bcrpl10	1	5.96957e-22	181.85	VLVDGAYVQFLSNHGK(1)LADNIR	3	0.23605	4
map03010 Ribosome	2.0563e-32	85	3.25	A0A384JTU5	164	K	Bcrpl10	Bcrpl10	1	0.033291	60.478	QK(1)IIVSK	2	2.1727	2
map03010 Ribosome	2.0563e-32	85	3.25	A0A384JTU5	30	K	Bcrpl10	Bcrpl10	1	0.0192783	64.265	GVPDPK(1)IR	2	0.47135	4
map03010 Ribosome	2.0563e-32	85	3.25	A0A384JTU5	169	K	Bcrpl10	Bcrpl10	1	5.21257e-09	180.09	IIVSK(1)NWGFTPLR	2	-0.049763	2
map03010 Ribosome	2.0563e-32	85	3.25	A0A384JTU5	101	K	Bcrpl10	Bcrpl10	1	3.00861e-06	154.36	INK(1)MLSCAGADR	2	-0.99461	8
map03010 Ribosome	2.0563e-32	85	3.25	A0A384JTU5	19	K	Bcrpl10	Bcrpl10	1	0.024729	83.168	NKPYPK(1)SR	2	-0.29919	2
map03010 Ribosome	2.0563e-32	85	3.25	A0A384JTU5	82	K	Bcrpl10	Bcrpl10	1	0.000103365	132.32	SAGK(1)EAFHLR	2	-0.032905	6
map03010 Ribosome	2.0563e-32	85	3.25	A0A384J910	90	K	Uncharacterized protein	BCIN_02g03530	1	1.75343e-31	210.16	LASVPSGGAGAAPAAGGAAAAGGAAAEEK(1)VEEK	3	1.0746	3
map03010 Ribosome	2.0563e-32	85	3.25	A0A384J910	49	K	Uncharacterized protein	BCIN_02g03530	1	5.26938e-20	252.38	ELDGK(1)DINELIAEGSSK	3	0.94052	3
map03010 Ribosome	2.0563e-32	85	3.25	A0A384J910	94	K	Uncharacterized protein	BCIN_02g03530	1	0.00560914	82.287	VEEK(1)AEEK	2	0.3557	1
map03010 Ribosome	2.0563e-32	85	3.25	A0A384J910	44	K	Uncharacterized protein	BCIN_02g03530	1	2.20456e-06	190.53	LDTLIK(1)ELDGK	2	0.61285	12
map03010 Ribosome	2.0563e-32	85	3.25	A6RMY2	42	K	40S ribosomal protein S0	rps0	1	2.35278e-29	221.04	NLQVHMEPYLWK(1)TRPDGINVINIGK	4	0.22022	1
map03010 Ribosome	2.0563e-32	85	3.25	A6RMY2	59	K	40S ribosomal protein S0	rps0	1	0.000124038	162.36	TWEK(1)IVLAAR	2	0.16208	11
map03010 Ribosome	2.0563e-32	85	3.25	A6RMY2	216	K	40S ribosomal protein S0	rps0	1	4.33446e-31	304.23	DPEAEENK(1)EAIEEAK	3	0.0014588	5
map03010 Ribosome	2.0563e-32	85	3.25	A6RMY2	91	K	40S ribosomal protein S0	rps0	1	5.78975e-10	128.94	AVLK(1)FAAHTGAVAIAGR	2	-1.7415	1
map03010 Ribosome	2.0563e-32	85	3.25	A6RMY2	55	K	40S ribosomal protein S0	rps0	1	6.89817e-10	126.84	TRPDGINVINIGK(1)TWEK	3	-0.71811	3
map03010 Ribosome	2.0563e-32	85	3.25	A6RZS5	27	K	40S ribosomal protein S1	rps1	1	0.0198011	93.374	K(1)DWYQIK	2	-0.034055	2
map03010 Ribosome	2.0563e-32	85	3.25	A6RZS5	33	K	40S ribosomal protein S1	rps1	1	4.25183e-09	163.99	DWYQIK(1)APSSFQIR	3	-0.83187	6
map03010 Ribosome	2.0563e-32	85	3.25	A6RZS5	251	K	40S ribosomal protein S1	rps1	1	0.00734542	89.142	EK(1)VLEEV	2	0.0088139	3
map03010 Ribosome	2.0563e-32	85	3.25	A6RZS5	75	K	40S ribosomal protein S1	rps1	1	4.27145e-15	181.72	IVEVSLADLQK(1)DEDHAFR	3	0.5203	4
map03010 Ribosome	2.0563e-32	85	3.25	A6RZS5	94	K	40S ribosomal protein S1	rps1	1	2.67529e-22	195.13	VDEVQGK(1)NCLTNFHGLDFTSDK	3	-1.4006	4
map03010 Ribosome	2.0563e-32	85	3.25	A6RZS5	199	K	40S ribosomal protein S1	rps1	1	6.59606e-05	89.468	EIEK(1)ATQGIYPLQNVHIR	3	1.4713	1
map03010 Ribosome	2.0563e-32	85	3.25	A6RZS5	109	K	40S ribosomal protein S1	rps1	1	4.62197e-14	173.03	NCLTNFHGLDFTSDK(1)LR	3	-0.83423	4
map03010 Ribosome	2.0563e-32	85	3.25	A6RZS5	243	K	40S ribosomal protein S1	rps1	1	6.20959e-32	236.02	FDLGALLNLHGESNTDEQGQK(1)VER	3	-3.7694	2
map03010 Ribosome	2.0563e-32	85	3.25	A6RZS5	45	K	40S ribosomal protein S1	rps1	1	0.000474394	129.63	DVGK(1)TLVNR	2	0.34289	3
map03010 Ribosome	2.0563e-32	85	3.25	A6RZS5	144	K	40S ribosomal protein S1	rps1	1	0.0537568	51.276	LFAIAFTK(1)R	2	-0.60654	1
map03010 Ribosome	2.0563e-32	85	3.25	A6RZS5	19	K	40S ribosomal protein S1	rps1	1	0.00649347	106.42	K(1)TLDPFTR	2	0.68554	1
map03010 Ribosome	2.0563e-32	85	3.25	A6RZS5	62	K	40S ribosomal protein S1	rps1	1	0.000541433	114.39	NANDSLK(1)GR	2	0.058491	3
map03010 Ribosome	2.0563e-32	85	3.25	A6RZS5	222	K	40S ribosomal protein S1	rps1	1	4.97678e-37	273.88	APK(1)FDLGALLNLHGESNTDEQGQK	3	-0.29343	6
map03010 Ribosome	2.0563e-32	85	3.25	A6RZS5	55	K	40S ribosomal protein S1	rps1	1	1.58169e-05	111.31	TTGLK(1)NANDSLK	2	0.40821	2
map03010 Ribosome	2.0563e-32	85	3.25	A0A384K3A6	27	K	Bcrpl5	Bcrpl5	1	0.000708619	143.03	SGK(1)TDYYAR	2	-0.017463	5
map03010 Ribosome	2.0563e-32	85	3.25	A0A384K3A6	272	K	Bcrpl5	Bcrpl5	1	0.000782537	89.301	QESLK(1)FK	2	0.46758	4
map03010 Ribosome	2.0563e-32	85	3.25	A0A384K3A6	189	K	Bcrpl5	Bcrpl5	1	2.56967e-41	319.15	FPGYDMESK(1)ELDAETLR	2	-0.58841	16
map03010 Ribosome	2.0563e-32	85	3.25	A0A384K3A6	165	K	Bcrpl5	Bcrpl5	1	1.79288e-15	171.13	IFGAMK(1)GASDGGILVPHSENR	3	0.22404	8
map03010 Ribosome	2.0563e-32	85	3.25	A0A384K3A6	280	K	Bcrpl5	Bcrpl5	0.999997	0.0266883	125.98	KLTK(1)DEK	2	0.44113	1
map03010 Ribosome	2.0563e-32	85	3.25	A0A384K3A6	198	K	Bcrpl5	Bcrpl5	1	7.57112e-29	218.44	K(1)YIFGGHVAEYMETLADDDEER	3	-0.7082	12
map03010 Ribosome	2.0563e-32	85	3.25	A0A384K3A6	267	K	Bcrpl5	Bcrpl5	1	1.07443e-05	136.96	SKDEYK(1)QESLK	3	0.048972	4
map03010 Ribosome	2.0563e-32	85	3.25	A0A384K3A6	41	K	Bcrpl5	Bcrpl5	1	0.00350668	91.853	LITQAK(1)NK	2	-0.35679	2
map03010 Ribosome	2.0563e-32	85	3.25	A0A384K3A6	8	K	Bcrpl5	Bcrpl5	1	8.63499e-05	123.51	LVK(1)NSAYYSR	2	-0.032743	4
map03010 Ribosome	2.0563e-32	85	3.25	A0A384K3A6	144	K	Bcrpl5	Bcrpl5	1	0.00013323	94.688	RPFK(1)AFLDVGLHR	4	-0.22651	3
map03010 Ribosome	2.0563e-32	85	3.25	A0A384K3A6	5	K	Bcrpl5	Bcrpl5	1	0.0015338	147.52	PFTK(1)LVK	2	0.32266	5
map03010 Ribosome	2.0563e-32	85	3.25	A0A384JWV9	27	K	Uncharacterized protein	BCIN_11g03280	1	4.38695e-09	184.21	QLGELK(1)TELGQLR	2	0.23095	3
map03010 Ribosome	2.0563e-32	85	3.25	A0A384JWV9	21	K	Uncharacterized protein	BCIN_11g03280	1	1.33195e-05	146.36	ADLAK(1)QLGELK	2	0.48476	3
map03010 Ribosome	2.0563e-32	85	3.25	A0A384JWV9	102	K	Uncharacterized protein	BCIN_11g03280	1	4.72074e-05	195.51	HEK(1)ELQLEK	3	0.3892	6
map03010 Ribosome	2.0563e-32	85	3.25	A0A384JWV9	7	K	Uncharacterized protein	BCIN_11g03280	1	0.0269697	57.785	VK(1)TGQLWSK	2	-0.73423	1
map03010 Ribosome	2.0563e-32	85	3.25	A0A384JWV9	58	K	Uncharacterized protein	BCIN_11g03280	1	1.74881e-09	174.51	SIAK(1)VLTVINANQR	2	-0.59385	3
map03010 Ribosome	2.0563e-32	85	3.25	A0A384JWV9	48	K	Uncharacterized protein	BCIN_11g03280	1	0.00152074	95.502	LTK(1)IHDVR	3	0.29514	3
map03010 Ribosome	2.0563e-32	85	3.25	A0A384JWV9	14	K	Uncharacterized protein	BCIN_11g03280	1	0.000573606	112.36	TGQLWSK(1)NK	2	0.39617	2
map03010 Ribosome	2.0563e-32	85	3.25	A0A384JWV9	45	K	Uncharacterized protein	BCIN_11g03280	1	4.4184e-05	106.67	IAGGSAAK(1)LTK	2	-0.36709	3
map03010 Ribosome	2.0563e-32	85	3.25	A0A384JWV9	16	K	Uncharacterized protein	BCIN_11g03280	1	0.0184163	67.464	NK(1)ADLAK	2	-0.029733	1
map03010 Ribosome	2.0563e-32	85	3.25	A0A384J4J0	27	K	S4 RNA-binding domain-containing protein	BCIN_01g02200	1	7.07199e-06	101.75	LDSELK(1)IVGEYGLR	2	1.8166	1
map03010 Ribosome	2.0563e-32	85	3.25	A0A384J4J0	152	K	S4 RNA-binding domain-containing protein	BCIN_01g02200	1	1.40833e-10	139.38	LDSQK(1)HIDFALSSPFGGGR	3	0.28851	5
map03010 Ribosome	2.0563e-32	85	3.25	A0A384J4J0	181	K	S4 RNA-binding domain-containing protein	BCIN_01g02200	1	2.90572e-05	122.7	K(1)DDDAEEEDEE	2	0.2016	1
map03010 Ribosome	2.0563e-32	85	3.25	A0A384J4J0	90	K	S4 RNA-binding domain-containing protein	BCIN_01g02200	1	0.000859903	91.313	MK(1)LDYVLALK	2	-0.29625	4
map03010 Ribosome	2.0563e-32	85	3.25	A0A384J4J0	63	K	S4 RNA-binding domain-containing protein	BCIN_01g02200	1	0.00152447	79.492	QLLTLDEK(1)DPK	2	-1.5255	3
map03010 Ribosome	2.0563e-32	85	3.25	A0A384J4J0	118	K	S4 RNA-binding domain-containing protein	BCIN_01g02200	1	3.58694e-05	103.91	LGLAK(1)SIHHAR	2	-0.9776	5
map03010 Ribosome	2.0563e-32	85	3.25	A0A384J4J0	8	K	S4 RNA-binding domain-containing protein	BCIN_01g02200	1	0.00465464	102.71	SYSK(1)TYK	2	-1.3561	2
map03010 Ribosome	2.0563e-32	85	3.25	A0A384J4J0	136	K	S4 RNA-binding domain-containing protein	BCIN_01g02200	1	1.11658e-08	141.54	VGK(1)QIVNVPSFVVR	2	0.51868	2
map03010 Ribosome	2.0563e-32	85	3.25	A0A384J4J0	49	K	S4 RNA-binding domain-containing protein	BCIN_01g02200	1	0.000516061	132.01	VQLTLSK(1)IR	2	-0.184	1
map03010 Ribosome	2.0563e-32	85	3.25	A0A384J4J0	66	K	S4 RNA-binding domain-containing protein	BCIN_01g02200	0.99184	0.00178478	73.881	QLLTLDEK(0.008)DPK(0.992)R	3	-1.1042	1
map03010 Ribosome	2.0563e-32	85	3.25	A0A384J4J0	113	K	S4 RNA-binding domain-containing protein	BCIN_01g02200	1	1.9881e-06	129.34	LQTCVYK(1)LGLAK	2	-0.83171	3
map03010 Ribosome	2.0563e-32	85	3.25	A0A384JLP4	72	K	60S ribosomal protein L27	BCIN_07g00520	0.991475	9.58466e-07	109.04	VK(0.009)PFIK(0.991)VINYNHLMPTR	4	0.16921	4
map03010 Ribosome	2.0563e-32	85	3.25	A0A384JLP4	101	K	60S ribosomal protein L27	BCIN_07g00520	1	1.70354e-10	204.35	GVVSADTFK(1)EVSQR	3	-0.28297	3
map03010 Ribosome	2.0563e-32	85	3.25	A0A384JLP4	125	K	60S ribosomal protein L27	BCIN_07g00520	1	0.00727978	89.369	YTSGK(1)NR	2	-0.10938	1
map03010 Ribosome	2.0563e-32	85	3.25	A0A384JD77	92	K	Uncharacterized protein	BCIN_03g07110	1	0.000491966	117.53	WVVK(1)LLPSR	2	-0.22198	6
map03010 Ribosome	2.0563e-32	85	3.25	A0A384JD77	124	K	Uncharacterized protein	BCIN_03g07110	1	0.0214758	59.067	HVAGK(1)VLGFFY	2	-1.9294	3
map03010 Ribosome	2.0563e-32	85	3.25	A0A384JD77	60	K	Uncharacterized protein	BCIN_03g07110	1	4.05717e-05	108.31	SGK(1)VVVQLNGR	2	0.69507	2
map03010 Ribosome	2.0563e-32	85	3.25	A0A384JD77	32	K	Uncharacterized protein	BCIN_03g07110	1	0.0053102	83.647	PSSK(1)VIVK	2	0.045164	1
map03010 Ribosome	2.0563e-32	85	3.25	A0A384JD77	88	K	Uncharacterized protein	BCIN_03g07110	1	0.000109576	119.34	IEDFEK(1)WVVK	2	-0.27753	8
map03010 Ribosome	2.0563e-32	85	3.25	A0A384JD77	71	K	Uncharacterized protein	BCIN_03g07110	1	0.000167825	146.71	LNK(1)TGVISPR	2	-0.59474	3
map03010 Ribosome	2.0563e-32	85	3.25	A0A384JD77	36	K	Uncharacterized protein	BCIN_03g07110	1	6.56872e-06	128.03	VIVK(1)FLGVMQK	2	-0.24493	7
map03010 Ribosome	2.0563e-32	85	3.25	A0A384JD77	43	K	Uncharacterized protein	BCIN_03g07110	1	6.81748e-16	174.82	FLGVMQK(1)HGYIGEFEEVDDHR	4	0.33276	9
map03010 Ribosome	2.0563e-32	85	3.25	A0A384JD77	82	K	Uncharacterized protein	BCIN_03g07110	1	0.000180741	150.04	YNVK(1)IEDFEK	2	-0.27794	5
map03010 Ribosome	2.0563e-32	85	3.25	A0A384JJN2	22	K	40S ribosomal protein S27	BCIN_06g02890	1	0.00257532	86.136	LK(1)QLVPAPR	2	0.23381	1
map03010 Ribosome	2.0563e-32	85	3.25	A0A384JAW9	69	K	40S ribosomal protein S25	BCIN_03g00790	1	0.000954602	158.76	CLK(1)ELEEK	2	-0.57899	4
map03010 Ribosome	2.0563e-32	85	3.25	A0A384JAW9	74	K	40S ribosomal protein S25	BCIN_03g00790	1	0.000598895	110.76	ELEEK(1)GQIK	2	-0.16089	3
map03010 Ribosome	2.0563e-32	85	3.25	A0A384JAW9	32	K	40S ribosomal protein S25	BCIN_03g00790	1	4.6805e-09	160.04	AQHAVILDK(1)STSDR	3	-0.31328	2
map03010 Ribosome	2.0563e-32	85	3.25	A0A384JAW9	40	K	40S ribosomal protein S25	BCIN_03g00790	1	7.97992e-07	123.75	LAK(1)DVQSYR	2	0.44613	3
map03010 Ribosome	2.0563e-32	85	3.25	A0A384JAW9	23	K	40S ribosomal protein S25	BCIN_03g00790	1	0.012474	54.898	DK(1)AQHAVILDK	3	0.13544	2
map03010 Ribosome	2.0563e-32	85	3.25	A0A384JAW9	82	K	40S ribosomal protein S25	BCIN_03g00790	1	9.15729e-09	162.37	IVVK(1)HHAGDIYTR	4	-0.10229	3
map03010 Ribosome	2.0563e-32	85	3.25	A0A384JBE3	147	K	Ribosomal protein	BCIN_03g01820	1	6.03325e-20	183.65	FPTPVSHNEDLSGK(1)INEVK	3	2.2776	2
map03010 Ribosome	2.0563e-32	85	3.25	A0A384JBE3	152	K	Ribosomal protein	BCIN_03g01820	1	0.00302409	83.309	INEVK(1)STIK	2	-1.1523	1
map03010 Ribosome	2.0563e-32	85	3.25	A0A384JBE3	130	K	Ribosomal protein	BCIN_03g01820	1	0.0230357	58.172	LLGPGLSK(1)AGK	2	1.3887	2
map03010 Ribosome	2.0563e-32	85	3.25	A0A384JBE3	156	K	Ribosomal protein	BCIN_03g01820	1	0.00173781	114.28	STIK(1)FQLK	2	-0.1144	3
map03010 Ribosome	2.0563e-32	85	3.25	A0A384JBE3	118	K	Ribosomal protein	BCIN_03g01820	1	7.99189e-16	209.79	YDAFVASDTLIK(1)QIPR	3	-0.1472	9
map03010 Ribosome	2.0563e-32	85	3.25	A0A384JBE3	3	K	Ribosomal protein	BCIN_03g01820	1	0.000431176	99.257	SK(1)ITVAGVR	2	-0.45846	3
map03010 Ribosome	2.0563e-32	85	3.25	A0A384JBE3	91	K	Ribosomal protein	BCIN_03g01820	1	0.000781104	85.493	HGGVDAMSADDLK(1)K	2	-1.503	2
map03010 Ribosome	2.0563e-32	85	3.25	A0A384JBE3	106	K	Ribosomal protein	BCIN_03g01820	1	2.056e-06	123.29	K(1)YDAFVASDTLIK	2	0.64828	2
map03010 Ribosome	2.0563e-32	85	3.25	A0A384JBE3	214	K	Ribosomal protein	BCIN_03g01820	1	0.00334889	111.95	ASMSPPK(1)R	2	-1.2	1
map03010 Ribosome	2.0563e-32	85	3.25	A0A384JBE3	24	K	Ribosomal protein	BCIN_03g01820	1	1.5625e-11	160.8	TNVQSLLEYSLETK(1)K	2	-1.8038	3
map03010 Ribosome	2.0563e-32	85	3.25	A0A384JBE3	133	K	Ribosomal protein	BCIN_03g01820	1	9.49597e-14	167.99	AGK(1)FPTPVSHNEDLSGK	2	0.068432	4
map03010 Ribosome	2.0563e-32	85	3.25	A0A384JI26	99	K	Uncharacterized protein	BCIN_05g06130	1	0.000643195	107.95	NDEEGAK(1)EK	2	-0.018526	1
map03010 Ribosome	2.0563e-32	85	3.25	A0A384JI26	39	K	Uncharacterized protein	BCIN_05g06130	1	0.000310634	108.74	LHGVSFK(1)K	2	2.4638	3
map03010 Ribosome	2.0563e-32	85	3.25	A0A384JI26	70	K	Uncharacterized protein	BCIN_05g06130	1	0.00663641	105.14	LDPQLNK(1)K	2	0.054564	3
map03010 Ribosome	2.0563e-32	85	3.25	A0A384JI26	101	K	Uncharacterized protein	BCIN_05g06130	1	1.94453e-19	245.19	EK(1)LYSYVQAVNVQNPK	2	2.9146	1
map03010 Ribosome	2.0563e-32	85	3.25	A0A384JI26	31	K	Uncharacterized protein	BCIN_05g06130	1	0.0015913	117.53	EYTIHLHK(1)R	3	-0.45085	5
map03010 Ribosome	2.0563e-32	85	3.25	A0A384JI26	78	K	Uncharacterized protein	BCIN_05g06130	1	3.70584e-06	156.14	VWEAGIK(1)GVPFR	2	-0.004188	5
map03010 Ribosome	2.0563e-32	85	3.25	A0A384K0T1	13	K	Uncharacterized protein	BCIN_13g00830	1	0.000166165	109.16	VGVTGK(1)YGTR	2	-2.4981	2
map03010 Ribosome	2.0563e-32	85	3.25	A0A384K0T1	58	K	Uncharacterized protein	BCIN_13g00830	1	1.61358e-05	99.539	HSVGIWDCK(1)SCK	3	-0.54543	3
map03010 Ribosome	2.0563e-32	85	3.25	A0A384K0T1	44	K	Uncharacterized protein	BCIN_13g00830	1	0.00111479	81.48	YVCTFCGK(1)TSVK	2	-2.1682	2
map03010 Ribosome	2.0563e-32	85	3.25	A0A384K1K1	45	K	Bcmrps5	Bcmrps5	1	0.00023806	87.519	FASIK(1)QSELDAAPAK	2	-1.6879	1
map03010 Ribosome	2.0563e-32	85	3.25	A0A384K3C6	182	K	Ribosomal protein L15	BCIN_14g04790	1	1.87439e-05	111.61	GHGFNK(1)TTAGR	3	0.13849	4
map03010 Ribosome	2.0563e-32	85	3.25	A0A384K3C6	83	K	Ribosomal protein L15	BCIN_14g04790	1	9.48294e-11	149.35	GATYGK(1)PTNQGVNQLK	2	0.050588	1
map03010 Ribosome	2.0563e-32	85	3.25	A0A384K3C6	198	K	Ribosomal protein L15	BCIN_14g04790	1	0.00067811	142.56	HNTLK(1)LQR	2	-0.011431	7
map03010 Ribosome	2.0563e-32	85	3.25	A0A384K3C6	12	K	Ribosomal protein L15	BCIN_14g04790	1	0.0102228	93.429	YLEEIQK(1)K	2	0.89844	2
map03010 Ribosome	2.0563e-32	85	3.25	A0A384K3C6	176	K	Ribosomal protein L15	BCIN_14g04790	1	0.00155956	73.233	GLGK(1)GHGFNK	2	-0.16102	2
map03010 Ribosome	2.0563e-32	85	3.25	A0A384K3C6	99	K	Ribosomal protein L15	BCIN_14g04790	1	0.000799631	98.048	SLK(1)STAEER	2	1.0573	4
map03010 Ribosome	2.0563e-32	85	3.25	A0A384K3C6	93	K	Ribosomal protein L15	BCIN_14g04790	1	1.15804e-37	328.81	PTNQGVNQLK(1)YQR	3	0.3567	7
map03010 Ribosome	2.0563e-32	85	3.25	A0A384K3C6	77	K	Ribosomal protein L15	BCIN_14g04790	1	0.000434082	103.43	RPVPK(1)GATYGK	2	0.82841	1
map03010 Ribosome	2.0563e-32	85	3.25	A0A384K3C6	56	K	Ribosomal protein L15	BCIN_14g04790	1	0.00045044	120.15	AK(1)QGYVIYR	2	-0.90684	2
map03010 Ribosome	2.0563e-32	85	3.25	A0A384K3C6	157	K	Ribosomal protein L15	BCIN_14g04790	1	2.77401e-07	199.03	INWIVNPVHK(1)HR	3	0.28771	2
map03010 Ribosome	2.0563e-32	85	3.25	A0A384K3C6	5	K	Ribosomal protein L15	BCIN_14g04790	1	1.1377e-05	141.08	GALK(1)YLEEIQK	2	1.0771	3
map03010 Ribosome	2.0563e-32	85	3.25	A0A384JDU7	90	K	40S ribosomal protein S12	Bcrps12	1	1.06588e-06	106.42	LVVALCSEHK(1)IPLIK	3	-0.055218	2
map03010 Ribosome	2.0563e-32	85	3.25	A0A384JDU7	40	K	40S ribosomal protein S12	Bcrps12	1	1.29837e-06	130.72	GVLK(1)LALMHDGLAR	2	0.046804	14
map03010 Ribosome	2.0563e-32	85	3.25	A0A384JDU7	95	K	40S ribosomal protein S12	Bcrps12	1	0.000120751	134.57	IPLIK(1)VPDGK	2	0.63641	6
map03010 Ribosome	2.0563e-32	85	3.25	A0A384JDU7	129	K	40S ribosomal protein S12	Bcrps12	1	4.47997e-20	189.56	VVNCSCVVVK(1)DWGEESQER	3	-0.80526	4
map03010 Ribosome	2.0563e-32	85	3.25	A0A384JDU7	79	K	40S ribosomal protein S12	Bcrps12	1	4.33864e-15	183.36	QAHMCVLNEACEEEAYK(1)K	3	-1.3054	5
map03010 Ribosome	2.0563e-32	85	3.25	A0A384JUY8	74	K	Uncharacterized protein	BCIN_10g04290	1	4.15317e-05	92.19	AAQGK(1)QFGVTR	2	-4.4584	4
map03010 Ribosome	2.0563e-32	85	3.25	A0A384JUY8	124	K	Uncharacterized protein	BCIN_10g04290	1	3.23503e-05	100.58	HIQVNQAPK(1)QR	3	0.65215	2
map03010 Ribosome	2.0563e-32	85	3.25	A0A384JUY8	27	K	Uncharacterized protein	BCIN_10g04290	1	0.00474576	101.28	VSFK(1)NTR	2	1.4385	4
map03010 Ribosome	2.0563e-32	85	3.25	A0A384JUY8	40	K	Uncharacterized protein	BCIN_10g04290	1	5.19054e-09	180.2	ETAQAINGWK(1)LQR	3	0.52755	2
map03010 Ribosome	2.0563e-32	85	3.25	A0A384JUY8	115	K	Uncharacterized protein	BCIN_10g04290	1	1.06095e-10	142.39	GLDTGNLIVK(1)HIQVNQAPK	3	1.2684	2
map03010 Ribosome	2.0563e-32	85	3.25	A0A384JUY8	46	K	Uncharacterized protein	BCIN_10g04290	1	8.99856e-10	224.24	AVK(1)FLENVQEHK	3	0.056091	5
map03010 Ribosome	2.0563e-32	85	3.25	A0A384JUY8	13	K	Uncharacterized protein	BCIN_10g04290	1	7.72327e-09	168.76	YAATEIESAK(1)SAR	3	0.61612	4
map03010 Ribosome	2.0563e-32	85	3.25	A0A384JUY8	105	K	Uncharacterized protein	BCIN_10g04290	1	5.38658e-47	341.21	NAEANADTK(1)GLDTGNLIVK	3	0.1577	3
map03010 Ribosome	2.0563e-32	85	3.25	A0A384JUY8	55	K	Uncharacterized protein	BCIN_10g04290	1	2.68594e-18	255.21	FLENVQEHK(1)EAVAMR	2	-1.0018	10
map03010 Ribosome	2.0563e-32	85	3.25	A0A384J759	90	K	60S ribosomal protein L36	BCIN_01g09350	1	1.04042e-08	142.91	AK(1)VDELQGVIAESR	3	-0.57957	2
map03010 Ribosome	2.0563e-32	85	3.25	A0A384J759	49	K	60S ribosomal protein L36	BCIN_01g09350	1	3.82145e-06	102.64	DIVK(1)EVSGLAPYER	2	0.8244	3
map03010 Ribosome	2.0563e-32	85	3.25	A0A384J759	29	K	60S ribosomal protein L36	BCIN_01g09350	0.999941	0.0219018	96.034	VSKPK(1)VSR	2	-0.36014	1
map03010 Ribosome	2.0563e-32	85	3.25	A0A384JV25	159	K	40S ribosomal protein S7	BCIN_10g04610	1	0.000955074	96.342	ILK(1)VILDEK	2	0.32738	7
map03010 Ribosome	2.0563e-32	85	3.25	A0A384JV25	59	K	40S ribosomal protein S7	BCIN_10g04610	1	0.0257627	63.534	EIEVGHGK(1)K	2	-2.7192	2
map03010 Ribosome	2.0563e-32	85	3.25	A0A384JV25	119	K	40S ribosomal protein S7	BCIN_10g04610	1	0.000770748	176.66	TSLTQK(1)R	2	-0.088119	1
map03010 Ribosome	2.0563e-32	85	3.25	A0A384JV25	182	K	40S ribosomal protein S7	BCIN_10g04610	1	0.000111455	177.78	LDTYSDVYK(1)R	2	0.3898	9
map03010 Ribosome	2.0563e-32	85	3.25	A0A384JV25	156	K	40S ribosomal protein S7	BCIN_10g04610	1	0.000186035	108.35	EDGSK(1)ILK	2	0.097155	6
map03010 Ribosome	2.0563e-32	85	3.25	A0A384JV25	165	K	40S ribosomal protein S7	BCIN_10g04610	1	0.00217506	101.54	VILDEK(1)EK	2	0.67686	4
map03010 Ribosome	2.0563e-32	85	3.25	A0A384JV25	167	K	40S ribosomal protein S7	BCIN_10g04610	1	0.00133456	134.25	EK(1)GGVDHR	2	-0.36421	1
map03010 Ribosome	2.0563e-32	85	3.25	A0A384J9U0	63	K	Bcrpl28	Bcrpl28	1	1.42687e-05	115.23	YFHK(1)QGNHFWK	3	-0.58657	7
map03010 Ribosome	2.0563e-32	85	3.25	A0A384J9U0	95	K	Bcrpl28	Bcrpl28	1	0.0014895	113.62	RDEYLSGEK(1)K	2	0.043784	11
map03010 Ribosome	2.0563e-32	85	3.25	A0A384J9U0	70	K	Bcrpl28	Bcrpl28	1	0.00871431	60.55	QGNHFWK(1)PVVNLDK	3	0.17327	2
map03010 Ribosome	2.0563e-32	85	3.25	A0A384J9U0	7	K	Bcrpl28	Bcrpl28	1	0.00268157	95.608	PTHLSK(1)TR	2	-0.29196	2
map03010 Ribosome	2.0563e-32	85	3.25	A0A384J9U0	47	K	Bcrpl28	Bcrpl28	1	1.04346e-09	200.9	TNMDK(1)YHPGYFGK	2	-0.48475	5
map03010 Ribosome	2.0563e-32	85	3.25	A0A384J9U0	132	K	Bcrpl28	Bcrpl28	1	0.00133325	134.48	WFSK(1)EAER	2	0.33354	8
map03010 Ribosome	2.0563e-32	85	3.25	A0A384J9U0	86	K	Bcrpl28	Bcrpl28	1	0.00038107	133.81	LWSLVPLEK(1)R	2	-0.08885	5
map03010 Ribosome	2.0563e-32	85	3.25	A0A384J9U0	55	K	Bcrpl28	Bcrpl28	1	7.58108e-06	113.44	YHPGYFGK(1)VGMR	3	-0.64262	13
map03010 Ribosome	2.0563e-32	85	3.25	A0A384J616	46	K	Uncharacterized protein	BCIN_01g06650	1	0.00478032	100.74	NVK(1)GPVR	2	0.1148	2
map03010 Ribosome	2.0563e-32	85	3.25	A0A384J616	9	K	Uncharacterized protein	BCIN_01g06650	1	0.00800363	86.866	VPVK(1)LVK	2	0.29189	3
map03010 Ribosome	2.0563e-32	85	3.25	A0A384J616	5	K	Uncharacterized protein	BCIN_01g06650	1	0.0111915	61.56	MEASK(1)VPVK	2	-1.6984	4
map03010 Ribosome	2.0563e-32	85	3.25	A0A384JL52	104	K	60S acidic ribosomal protein P0	Bcrpp0	1	1.02019e-05	137.89	ILDNK(1)VAAPAR	2	0.24754	4
map03010 Ribosome	2.0563e-32	85	3.25	A0A384JL52	64	K	60S acidic ribosomal protein P0	Bcrpp0	1	1.2408e-08	139.3	AVK(1)GFVNDNPEYER	2	-0.041804	2
map03010 Ribosome	2.0563e-32	85	3.25	A0A384JL52	94	K	60S acidic ribosomal protein P0	Bcrpp0	1	5.9291e-14	193.77	GNVGFVFTNQDLK(1)TIR	2	-0.43206	3
map03010 Ribosome	2.0563e-32	85	3.25	A0A384JL52	14	K	60S acidic ribosomal protein P0	Bcrpp0	1	0.0256212	60.91	AGYFDK(1)LK	2	-0.060239	3
map03010 Ribosome	2.0563e-32	85	3.25	A0A384JL52	8	K	60S acidic ribosomal protein P0	Bcrpp0	1	0.000231235	97.452	SENK(1)AGYFDK	2	-0.26652	5
map03010 Ribosome	2.0563e-32	85	3.25	A0A384JL52	99	K	60S acidic ribosomal protein P0	Bcrpp0	1	0.00413874	110.81	DK(1)ILDNK	2	0.046665	4
map03010 Ribosome	2.0563e-32	85	3.25	A0A384JL52	16	K	60S acidic ribosomal protein P0	Bcrpp0	1	0.000489245	117.7	LK(1)GLLEEYK	2	-0.18297	4
map03010 Ribosome	2.0563e-32	85	3.25	A0A384JL52	55	K	60S acidic ribosomal protein P0	Bcrpp0	1	1.01795e-08	127.03	GEGVVLMGK(1)NTMVR	2	-1.4444	5
map03010 Ribosome	2.0563e-32	85	3.25	A0A384JJ19	84	K	Ribosomal_S17_N domain-containing protein	BCIN_06g00380	1	2.04997e-21	200.21	ILTGTVVSTK(1)MHR	2	-0.66433	9
map03010 Ribosome	2.0563e-32	85	3.25	A0A384JJ19	156	K	Ribosomal_S17_N domain-containing protein	BCIN_06g00380	1	0.0293356	52.786	AVK(1)SFSK	2	2.4398	1
map03010 Ribosome	2.0563e-32	85	3.25	A0A384JJ19	101	K	Ribosomal_S17_N domain-containing protein	BCIN_06g00380	1	2.82843e-05	103.88	EYLHFIPK(1)YAR	3	0.020285	5
map03010 Ribosome	2.0563e-32	85	3.25	A0A384JJ19	138	K	Ribosomal_S17_N domain-containing protein	BCIN_06g00380	1	0.00231138	137.18	PLSK(1)TVR	2	0.20634	3
map03010 Ribosome	2.0563e-32	85	3.25	A0A384JJ19	51	K	Ribosomal_S17_N domain-containing protein	BCIN_06g00380	1	1.05024e-11	225.85	TPK(1)TAIEGSYIDKK	3	0.76286	6
map03010 Ribosome	2.0563e-32	85	3.25	A0A384JJ19	41	K	Ribosomal_S17_N domain-containing protein	BCIN_06g00380	1	0.000198971	103.26	WYK(1)DVGLGFR	2	1.274	8
map03010 Ribosome	2.0563e-32	85	3.25	A0A384JJ19	110	K	Ribosomal_S17_N domain-containing protein	BCIN_06g00380	1	7.85275e-06	98.253	HK(1)NLAAHVSPAFR	3	0.17735	3
map03010 Ribosome	2.0563e-32	85	3.25	A0A384J798	52	K	Uncharacterized protein	BCIN_01g09620	1	3.87169e-16	226.74	VLEQLSGQTPVYSK(1)AR	2	0.18172	2
map03010 Ribosome	2.0563e-32	85	3.25	A0A384J798	90	K	Uncharacterized protein	BCIN_01g09620	1	0.011235	75.692	VK(1)EYELR	2	-0.18136	3
map03010 Ribosome	2.0563e-32	85	3.25	A0A384J798	156	K	Uncharacterized protein	BCIN_01g09620	1	6.47688e-05	133.13	TSIGANHK(1)IR	3	0.10117	2
map03010 Ribosome	2.0563e-32	85	3.25	A0A384J798	7	K	Uncharacterized protein	BCIN_01g09620	1	1.96058e-07	197.07	AATGEK(1)TANPMK	2	-0.21743	6
map03010 Ribosome	2.0563e-32	85	3.25	A0A384J798	164	K	Uncharacterized protein	BCIN_01g09620	1	0.00267543	93.374	RDETVK(1)WFK	3	-0.34558	5
map03010 Ribosome	2.0563e-32	85	3.25	A0A384J798	13	K	Uncharacterized protein	BCIN_01g09620	1	0.00210797	89.08	TANPMK(1)ELK	2	-0.38228	7
map03010 Ribosome	2.0563e-32	85	3.25	A0A384J798	148	K	Uncharacterized protein	BCIN_01g09620	1	0.0205267	51.162	CK(1)TSIGANHK	3	0.17701	1
map03010 Ribosome	2.0563e-32	85	3.25	A0A384J798	78	K	Uncharacterized protein	BCIN_01g09620	1	0.000100204	121.02	GPK(1)AEEILER	2	1.472	3
map03010 Ribosome	2.0563e-32	85	3.25	A0A384JFG3	149	K	40S ribosomal protein S6	BCIN_04g05070	1	1.34048e-05	155.97	FFGLTK(1)EDDVRK	3	0.11473	16
map03010 Ribosome	2.0563e-32	85	3.25	A0A384JFG3	131	K	40S ribosomal protein S6	BCIN_04g05070	1	0.00327568	66.022	QGESDIPGVTDVVHPK(1)R	3	1.0749	2
map03010 Ribosome	2.0563e-32	85	3.25	A0A384JFG3	217	K	40S ribosomal protein S6	BCIN_04g05070	1	2.87949e-08	163.51	DAASEYAAILAK(1)R	2	-0.63864	3
map03010 Ribosome	2.0563e-32	85	3.25	A0A384JFG3	165	K	40S ribosomal protein S6	BCIN_04g05070	1	0.0399678	50.473	EVQPK(1)GEGK	2	-0.48891	2
map03010 Ribosome	2.0563e-32	85	3.25	A0A384JFG3	51	K	40S ribosomal protein S6	BCIN_04g05070	1	2.71481e-06	136.53	GYIFK(1)ITGGNDK	2	-0.39764	3
map03010 Ribosome	2.0563e-32	85	3.25	A0A384JFG3	58	K	40S ribosomal protein S6	BCIN_04g05070	1	2.62105e-08	134.68	ITGGNDK(1)QGFPMK	2	0.96994	7
map03010 Ribosome	2.0563e-32	85	3.25	A0A384JFG3	2	K	40S ribosomal protein S6	BCIN_04g05070	1	4.46242e-06	110.14	MK(1)LNISFPANGSQK	2	-0.10303	1
map03010 Ribosome	2.0563e-32	85	3.25	A0A384JFG3	143	K	40S ribosomal protein S6	BCIN_04g05070	1	0.011638	119.29	K(1)FFGLTK	2	0.20421	4
map03010 Ribosome	2.0563e-32	85	3.25	A0A384JFG3	205	K	40S ribosomal protein S6	BCIN_04g05070	1	7.08656e-06	101.71	TK(1)DAASEYAAILAK	2	0.1346	3
map03010 Ribosome	2.0563e-32	85	3.25	A0A384JFG3	174	K	40S ribosomal protein S6	BCIN_04g05070	1	0.00932263	82.305	VYTK(1)APK	2	0.76832	2
map03010 Ribosome	2.0563e-32	85	3.25	A0A384JFG3	223	K	40S ribosomal protein S6	BCIN_04g05070	1	0.00227868	98.523	VSEAK(1)NAK	2	0.58146	1
map03010 Ribosome	2.0563e-32	85	3.25	A0A384JQ22	100	K	Uncharacterized protein	BCIN_08g03530	1	3.06452e-05	112.83	AFLIEEQK(1)IVK	2	-1.0257	3
map03010 Ribosome	2.0563e-32	85	3.25	A0A384JQ22	44	K	Uncharacterized protein	BCIN_08g03530	1	0.000859321	81.565	AGTAPK(1)CGDCGIK	2	-0.4131	2
map03010 Ribosome	2.0563e-32	85	3.25	A0A384JQ22	107	K	Uncharacterized protein	BCIN_08g03530	1	0.00169618	115.49	VLK(1)ESQQK	2	0.15681	5
map03010 Ribosome	2.0563e-32	85	3.25	A0A384JSY7	26	K	40S ribosomal protein S30	BCIN_09g04950	1	0.0168848	96.492	VEPQEK(1)K	2	0.030296	1
map03010 Ribosome	2.0563e-32	85	3.25	A0A384JSY7	20	K	40S ribosomal protein S30	BCIN_09g04950	1	0.00113987	84.169	SQTPK(1)VEPQEK	2	0.99819	1
map03010 Ribosome	2.0563e-32	85	3.25	A0A384JE84	156	K	Ribosomal_L18e/L15P domain-containing protein	BCIN_04g01180	1	0.000117477	101.46	HFGFGPHK(1)HK	3	-0.42445	1
map03010 Ribosome	2.0563e-32	85	3.25	A0A384JE84	72	K	Ribosomal_L18e/L15P domain-containing protein	BCIN_04g01180	1	2.68164e-05	180.67	IASQTNK(1)EEK	2	0.018723	2
map03010 Ribosome	2.0563e-32	85	3.25	A0A384JE84	165	K	Ribosomal_L18e/L15P domain-containing protein	BCIN_04g01180	1	0.000745815	105.36	KPYVESK(1)GR	3	0.48723	3
map03010 Ribosome	2.0563e-32	85	3.25	A0A384JE84	95	K	Ribosomal_L18e/L15P domain-containing protein	BCIN_04g01180	1	0.0314391	51.726	LLSVPK(1)VSVAALR	2	0.43789	2
map03010 Ribosome	2.0563e-32	85	3.25	A0A384JE84	30	K	Ribosomal_L18e/L15P domain-containing protein	BCIN_04g01180	1	0.00393379	114.02	LLVK(1)LYR	2	-0.17741	5
map03010 Ribosome	2.0563e-32	85	3.25	A0A384JE84	45	K	Ribosomal_L18e/L15P domain-containing protein	BCIN_04g01180	1	5.69718e-06	174.4	TEASFNK(1)VVLR	2	0.039211	7
map03010 Ribosome	2.0563e-32	85	3.25	A0A384JE84	19	K	Ribosomal_L18e/L15P domain-containing protein	BCIN_04g01180	1	0.000130018	136.96	TPK(1)SDNVYLK	2	-0.28339	3
map03010 Ribosome	2.0563e-32	85	3.25	A0A384JBD4	33	K	Bcrps5	Bcrps5	1	6.04124e-09	176.25	LFNK(1)WSYEDVEIR	2	0.56975	5
map03010 Ribosome	2.0563e-32	85	3.25	A0A384JBD4	200	K	Bcrps5	Bcrps5	1	0.00074144	97.813	GSSNSYAIK(1)K	2	0.46368	4
map03010 Ribosome	2.0563e-32	85	3.25	A0A384J453	170	K	S5 DRBM domain-containing protein	BCIN_01g00980	1	5.98368e-05	99.539	ESGK(1)CGSVSVR	2	-0.057337	3
map03010 Ribosome	2.0563e-32	85	3.25	A0A384J453	128	K	S5 DRBM domain-containing protein	BCIN_01g00980	1	0.00144222	85.813	TSK(1)EVATAIR	2	-1.202	2
map03010 Ribosome	2.0563e-32	85	3.25	A0A384J453	194	K	S5 DRBM domain-containing protein	BCIN_01g00980	1	1.35973e-05	151.26	GTGLVASPAVK(1)R	2	0.078213	3
map03010 Ribosome	2.0563e-32	85	3.25	A0A384J453	97	K	S5 DRBM domain-containing protein	BCIN_01g00980	1	0.000439912	125.57	IKPVQK(1)QTR	3	-0.16894	5
map03010 Ribosome	2.0563e-32	85	3.25	A0A384J453	91	K	S5 DRBM domain-containing protein	BCIN_01g00980	0.999796	0.0438009	50.353	LKDEVMK(1)IK	3	-0.39321	1
map03010 Ribosome	2.0563e-32	85	3.25	A0A384J453	58	K	S5 DRBM domain-containing protein	BCIN_01g00980	1	2.42099e-07	116.73	DGK(1)INSMEEIYLHSLPIK	3	1.357	4
map03010 Ribosome	2.0563e-32	85	3.25	A0A384J453	42	K	S5 DRBM domain-containing protein	BCIN_01g00980	1	2.80434e-05	114.02	DEAK(1)EWQPVTK	2	0.1387	3
map03010 Ribosome	2.0563e-32	85	3.25	A0A384J453	49	K	S5 DRBM domain-containing protein	BCIN_01g00980	1	0.000158508	110.53	EWQPVTK(1)LGR	2	0.50808	4
map03010 Ribosome	2.0563e-32	85	3.25	A0A384J453	214	K	S5 DRBM domain-containing protein	BCIN_01g00980	1	2.78213e-22	195.75	LLQLAGVEDAYTSSSGSTK(1)TLENTLK	3	0.38698	3
map03010 Ribosome	2.0563e-32	85	3.25	A0A384J453	86	K	S5 DRBM domain-containing protein	BCIN_01g00980	1	0.00717416	84.743	LK(1)DEVMK	2	-0.14523	3
map03010 Ribosome	2.0563e-32	85	3.25	A0A384JVB5	170	K	Bcrps3	Bcrps3	1	8.73127e-10	126.97	FTDGFMIHSGQPAK(1)DFIDHATR	4	-0.54727	6
map03010 Ribosome	2.0563e-32	85	3.25	A0A384JVB5	190	K	Bcrps3	Bcrps3	1	0.0118356	66.299	QGVLGIK(1)VK	2	0.063995	1
map03010 Ribosome	2.0563e-32	85	3.25	A0A384JVB5	83	K	Bcrps3	Bcrps3	1	1.41e-08	136.24	FK(1)FPENSVSLYAAK	3	-0.38797	4
map03010 Ribosome	2.0563e-32	85	3.25	A0A384JVB5	95	K	Bcrps3	Bcrps3	1	1.57936e-15	207.21	FPENSVSLYAAK(1)VQNR	3	0.053474	8
map03010 Ribosome	2.0563e-32	85	3.25	A0A384JVB5	207	K	Bcrps3	Bcrps3	1	1.74789e-10	144.75	SGPSK(1)GLPDSVTIIEPK	2	-0.065969	2
map03010 Ribosome	2.0563e-32	85	3.25	A0A384JVB5	156	K	Bcrps3	Bcrps3	1	3.58741e-10	126.63	SMK(1)FTDGFMIHSGQPAK	3	-0.52158	11
map03010 Ribosome	2.0563e-32	85	3.25	A0A384JVB5	183	K	Bcrps3	Bcrps3	1	2.29341e-06	168.3	HVLLK(1)QGVLGIK	2	-0.36203	6
map03010 Ribosome	2.0563e-32	85	3.25	A0A384JVB5	80	K	Bcrps3	Bcrps3	1	0.00267528	149.82	ELTSLIQK(1)R	2	-0.25218	3
map03010 Ribosome	2.0563e-32	85	3.25	A0A384JVB5	146	K	Bcrps3	Bcrps3	1	0.00202257	73.435	GCEVVVSGK(1)LR	2	-1.1319	3
map03010 Ribosome	2.0563e-32	85	3.25	A0A384JVB5	12	K	Bcrps3	Bcrps3	1	5.20513e-05	107.09	ASSVPGAAISK(1)R	2	0.033237	3
map03010 Ribosome	2.0563e-32	85	3.25	A0A384JVB5	202	K	Bcrps3	Bcrps3	1	0.000581926	89.231	GSDPEGK(1)SGPSK	2	0.70099	2
map03010 Ribosome	2.0563e-32	85	3.25	A0A384JVB5	137	K	Bcrps3	Bcrps3	1	6.03966e-10	127.97	FIMESGAK(1)GCEVVVSGK	2	-0.84772	1
map03010 Ribosome	2.0563e-32	85	3.25	A0A384JVB5	219	K	Bcrps3	Bcrps3	1	7.48646e-16	174.06	GLPDSVTIIEPK(1)EEQSVVQPMSQDYGAK	3	-0.14094	4
map03010 Ribosome	2.0563e-32	85	3.25	A0A384JVB5	235	K	Bcrps3	Bcrps3	1	7.68045e-16	172.05	EEQSVVQPMSQDYGAK(1)AAAAQAAAEAAR	3	-0.49864	7
map03010 Ribosome	2.0563e-32	85	3.25	A0A384JVB5	113	K	Bcrps3	Bcrps3	1	9.62482e-05	121.73	YK(1)LLNGLAVR	2	-0.43457	3
map03010 Ribosome	2.0563e-32	85	3.25	A0A384JFZ5	50	K	Uncharacterized protein	BCIN_04g05440	1	1.06439e-13	163.45	SSPFGGSSHAK(1)GIVLEK	2	0.097823	3
map03010 Ribosome	2.0563e-32	85	3.25	A0A384JFZ5	39	K	Uncharacterized protein	BCIN_04g05440	1	1.01759e-14	173.98	ALGTAFK(1)SSPFGGSSHAK	2	-0.49534	4
map03010 Ribosome	2.0563e-32	85	3.25	A0A384JFZ5	56	K	Uncharacterized protein	BCIN_04g05440	1	1.99178e-06	123.95	GIVLEK(1)VGVEAK	2	-0.10088	3
map03010 Ribosome	2.0563e-32	85	3.25	A0A384JFZ5	30	K	Uncharacterized protein	BCIN_04g05440	1	0.0180443	82.426	WSDLSYK(1)K	2	0.78385	4
map03010 Ribosome	2.0563e-32	85	3.25	A0A384JFZ5	114	K	Uncharacterized protein	BCIN_04g05440	1	0.0424795	49.06	AK(1)GDIPGVR	2	2.163	2
map03010 Ribosome	2.0563e-32	85	3.25	A0A384JFZ5	126	K	Uncharacterized protein	BCIN_04g05440	1	0.00091425	73.722	VVK(1)VSGVGLSALWK	2	-2.0027	2
map03010 Ribosome	2.0563e-32	85	3.25	A0A384JK75	147	K	Uncharacterized protein	BCIN_06g03350	1	9.17127e-09	205.8	EEVAALK(1)ETSSR	2	0.19982	3
map03010 Ribosome	2.0563e-32	85	3.25	A0A384JK75	81	K	Uncharacterized protein	BCIN_06g03350	1	1.45766e-09	191.06	GFTLAELK(1)EAQIPR	3	0.28615	4
map03010 Ribosome	2.0563e-32	85	3.25	A0A384JK75	42	K	Uncharacterized protein	BCIN_06g03350	1	0.000115562	133.23	LAK(1)TAAVAPR	2	0.53952	2
map03010 Ribosome	2.0563e-32	85	3.25	A0A384JK75	64	K	Uncharacterized protein	BCIN_06g03350	1	0.00062144	167.24	CPTIK(1)YNR	2	-1.1711	3
map03010 Ribosome	2.0563e-32	85	3.25	A0A384JK75	214	K	Uncharacterized protein	BCIN_06g03350	1	6.77542e-05	117.25	DAADEAAAAK(1)K	2	0.41666	2
map03010 Ribosome	2.0563e-32	85	3.25	A0A384JK75	171	K	Uncharacterized protein	BCIN_06g03350	1	1.15073e-16	177.73	NALPISTVEGGFSEINK(1)SDMPK	3	-0.96516	8
map03010 Ribosome	2.0563e-32	85	3.25	A0A384JK75	110	K	Uncharacterized protein	BCIN_06g03350	1	2.13973e-09	184.02	QNLSVESLK(1)ANVDR	2	-0.73381	1
map03010 Ribosome	2.0563e-32	85	3.25	A0A384K383	52	K	40S ribosomal protein S24	BCIN_14g02680	1	7.0341e-15	167.28	LAELYK(1)ASQDQVNVFGLR	3	-0.21658	4
map03010 Ribosome	2.0563e-32	85	3.25	A0A384K383	87	K	40S ribosomal protein S24	BCIN_14g02680	1	0.0113976	120.46	K(1)FEPHYR	2	-0.84089	4
map03010 Ribosome	2.0563e-32	85	3.25	A0A384K383	40	K	40S ribosomal protein S24	BCIN_14g02680	1	0.000575772	135.43	ANISK(1)DELR	2	-0.40321	4
map03010 Ribosome	2.0563e-32	85	3.25	A0A384K383	46	K	40S ribosomal protein S24	BCIN_14g02680	1	0.00643784	78.516	GK(1)LAELYK	2	0.23772	4
map03010 Ribosome	2.0563e-32	85	3.25	A0A384K383	71	K	40S ribosomal protein S24	BCIN_14g02680	1	4.75011e-07	120.41	TQFGGGK(1)TTGFALVYDSPEAMK	3	-0.023332	3
map03010 Ribosome	2.0563e-32	85	3.25	A0A384K383	102	K	40S ribosomal protein S24	BCIN_14g02680	1	0.000412252	126.07	VGFATK(1)IEK	2	0.34968	3
map03010 Ribosome	2.0563e-32	85	3.25	A0A384K383	86	K	40S ribosomal protein S24	BCIN_14g02680	1	3.24193e-13	169.37	TTGFALVYDSPEAMK(1)K	2	-1.683	3
map03010 Ribosome	2.0563e-32	85	3.25	A0A384JPV6	119	K	Bcrpl32	Bcrpl32	1	0.00015884	110.47	ALGVK(1)VTNAK	2	0.90686	2
map03010 Ribosome	2.0563e-32	85	3.25	A0A384JPV6	124	K	Bcrpl32	Bcrpl32	1	0.00361191	119.07	VTNAK(1)AR	2	-0.73226	1
map03010 Ribosome	2.0563e-32	85	3.25	A0A384JPV6	27	K	Bcrpl32	Bcrpl32	1	0.000215263	87.519	HQSDTYK(1)CVDASWR	3	-0.18557	6
map03010 Ribosome	2.0563e-32	85	3.25	A0A384JPV6	62	K	Bcrpl32	Bcrpl32	1	0.000658251	82.59	GQMVMPSIGFGSNK(1)K	2	0.29527	1
map03010 Ribosome	2.0563e-32	85	3.25	A0A384JPV6	12	K	Bcrpl32	Bcrpl32	1	0.0625237	67.035	HVPIVK(1)K	2	0.28883	1
map03010 Ribosome	2.0563e-32	85	3.25	A0A384JPV6	48	K	Bcrpl32	Bcrpl32	1	2.37934e-13	156.57	FK(1)GQMVMPSIGFGSNK	2	0.48236	9
map03010 Ribosome	2.0563e-32	85	3.25	A0A384JAS2	74	K	Bcrps20	Bcrps20	1	5.03375e-32	295.43	TPCGEGSK(1)TWDCFEMR	2	-0.99416	2
map03010 Ribosome	2.0563e-32	85	3.25	A0A384JAS2	33	K	Bcrps20	Bcrps20	1	0.000203922	133.13	VESLEK(1)VCR	2	2.8046	5
map03010 Ribosome	2.0563e-32	85	3.25	A0A384JAS2	7	K	Bcrps20	Bcrps20	1	0.000199927	103.08	DK(1)DFAGEGPK	2	-0.15247	3
map03010 Ribosome	2.0563e-32	85	3.25	A0A384JAS2	61	K	Bcrps20	Bcrps20	1	2.1058e-05	117.2	LPTQTLK(1)VTTR	2	0.13467	2
map03010 Ribosome	2.0563e-32	85	3.25	A0A384JAS2	26	K	Bcrps20	Bcrps20	1	0.0150558	102.71	ITLTSK(1)K	2	-0.096861	3
map03010 Ribosome	2.0563e-32	85	3.25	A0A384JAS2	5	K	Bcrps20	Bcrps20	0.974476	4.61732e-06	97.45	SYNK(0.974)DK(0.026)DFAGEGPK	3	-0.85026	1
map03010 Ribosome	2.0563e-32	85	3.25	A0A384JD98	27	K	Ribosomal_L7Ae domain-containing protein	BCIN_03g06530	1	0.000585463	111.61	AAK(1)NPLIEK	2	0.93641	2
map03010 Ribosome	2.0563e-32	85	3.25	A0A384JD98	33	K	Ribosomal_L7Ae domain-containing protein	BCIN_03g06530	1	0.0155348	100.39	NPLIEK(1)R	2	-0.036018	4
map03010 Ribosome	2.0563e-32	85	3.25	A0A384JD98	259	K	Ribosomal_L7Ae domain-containing protein	BCIN_03g06530	1	0.016064	85.212	ALESAIK(1)I	2	-0.082419	3
map03010 Ribosome	2.0563e-32	85	3.25	A0A384JD98	115	K	Ribosomal_L7Ae domain-containing protein	BCIN_03g06530	1	0.00507357	70.399	LLK(1)EATAIK	2	1.3612	2
map03010 Ribosome	2.0563e-32	85	3.25	A0A384JD98	106	K	Ribosomal_L7Ae domain-containing protein	BCIN_03g06530	1	0.000838542	99.973	YRPETK(1)PEK	3	0.84366	8
map03010 Ribosome	2.0563e-32	85	3.25	A0A384JD98	196	K	Ribosomal_L7Ae domain-containing protein	BCIN_03g06530	1	0.00402112	150.4	LGTVVHK(1)K	2	-0.39495	2
map03010 Ribosome	2.0563e-32	85	3.25	A0A384JD98	96	K	Ribosomal_L7Ae domain-containing protein	BCIN_03g06530	1	0.0207034	59.116	NTAAQALK(1)LLNK	2	-0.28566	1
map03010 Ribosome	2.0563e-32	85	3.25	A0A384JD98	223	K	Ribosomal_L7Ae domain-containing protein	BCIN_03g06530	1	2.88255e-10	143.93	LVQAIK(1)EGHDESATR	3	0.017189	2
map03010 Ribosome	2.0563e-32	85	3.25	A0A384JD98	242	K	Ribosomal_L7Ae domain-containing protein	BCIN_03g06530	1	6.80346e-07	121.68	HWGGGIMGAK(1)ANAR	3	-0.27147	9
map03010 Ribosome	2.0563e-32	85	3.25	A0A384JD98	150	K	Ribosomal_L7Ae domain-containing protein	BCIN_03g06530	1	3.8613e-07	122.45	YGLNHVVGLIEAK(1)K	2	0.78936	4
map03010 Ribosome	2.0563e-32	85	3.25	A0A384JD98	55	K	Ribosomal_L7Ae domain-containing protein	BCIN_03g06530	1	4.48287e-05	111.61	MVK(1)WPEYVR	2	-0.7042	8
map03010 Ribosome	2.0563e-32	85	3.25	A0A384JJ81	38	K	40S ribosomal protein S21	BCIN_05g08070	1	3.06952e-05	94.281	DHGSVQISIAK(1)VDENGR	3	0.77598	1
map03010 Ribosome	2.0563e-32	85	3.25	A0A384JJ81	79	K	40S ribosomal protein S21	BCIN_05g08070	1	4.17975e-09	164.66	DGLLK(1)NVWSGQSQR	2	0.26723	1
map03010 Ribosome	2.0563e-32	85	3.25	A0A384K3T7	8	K	Uncharacterized protein	BCIN_15g00600	1	0.000279722	76.795	VAK(1)AAAAAAATHAPR	3	-0.17871	2
map03010 Ribosome	2.0563e-32	85	3.25	A0A384JU32	69	K	Uncharacterized protein	BCIN_09g06480	1	0.00601687	90.64	GISEEVAK(1)K	2	0.18391	2
map03010 Ribosome	2.0563e-32	85	3.25	A0A384JU32	137	K	Uncharacterized protein	BCIN_09g06480	1	9.84342e-06	164.48	TNVSTQSK(1)VSK	2	-0.01002	3
map03010 Ribosome	2.0563e-32	85	3.25	A0A384JU32	35	K	Uncharacterized protein	BCIN_09g06480	1	1.29732e-08	150.29	FQNGK(1)SESLFLQR	3	-0.16456	5
map03010 Ribosome	2.0563e-32	85	3.25	A0A384JU32	27	K	Uncharacterized protein	BCIN_09g06480	1	0.0118353	73.616	GDSK(1)IFR	2	-0.11847	3
map03010 Ribosome	2.0563e-32	85	3.25	A0A384JU32	91	K	Uncharacterized protein	BCIN_09g06480	1	4.24583e-06	116.51	AIVGASLDVIK(1)ER	2	0.060663	1
map03010 Ribosome	2.0563e-32	85	3.25	A0A384JU32	17	K	Uncharacterized protein	BCIN_09g06480	1	0.0535423	50.966	IYPGK(1)GK	2	-0.8491	2
map03010 Ribosome	2.0563e-32	85	3.25	A0A384JU32	12	K	Uncharacterized protein	BCIN_09g06480	1	9.15742e-12	189.09	TYEDSFSGAK(1)IYPGK	2	-0.10978	2
map03010 Ribosome	2.0563e-32	85	3.25	A0A384JF27	280	K	KOW domain-containing protein	BCIN_04g02740	1	0.060392	47.749	NK(1)YSIFR	2	-0.060262	1
map03010 Ribosome	2.0563e-32	85	3.25	A0A384JW18	123	K	Uncharacterized protein	BCIN_10g04590	1	0.0114035	75.109	SLAK(1)ELK	2	-0.27998	3
map03010 Ribosome	2.0563e-32	85	3.25	A0A384JW18	149	K	Uncharacterized protein	BCIN_10g04590	1	2.00228e-15	161.86	SPK(1)DVSDDIESGEIEIPEE	2	-0.36718	2
map03010 Ribosome	2.0563e-32	85	3.25	A0A384JW18	86	K	Uncharacterized protein	BCIN_10g04590	1	0.0101429	79.469	ALK(1)EPPR	2	-0.041019	4
map03010 Ribosome	2.0563e-32	85	3.25	A0A384JW18	54	K	Uncharacterized protein	BCIN_10g04590	1	0.000412252	126.07	ATGDWK(1)GLR	2	0.16541	4
map03010 Ribosome	2.0563e-32	85	3.25	A0A384JW18	126	K	Uncharacterized protein	BCIN_10g04590	1	0.0113736	75.213	ELK(1)GTVK	2	-0.046242	2
map03010 Ribosome	2.0563e-32	85	3.25	A0A384JW18	48	K	Uncharacterized protein	BCIN_10g04590	1	3.92899e-08	125.97	VGEDIAK(1)ATGDWK	2	-0.44025	3
map03010 Ribosome	2.0563e-32	85	3.25	A0A384JAI7	118	K	40S ribosomal protein S26	BCIN_02g06060	1	0.00258929	94.309	VNPNQAAAK(1)A	2	0.013236	4
map03010 Ribosome	2.0563e-32	85	3.25	A0A384JAI7	19	K	40S ribosomal protein S26	BCIN_02g06060	1	0.00415122	110.61	GHVK(1)PIR	2	0.10242	2
map03010 Ribosome	2.0563e-32	85	3.25	A0A384JSV4	200	K	Bcrsm18	Bcrsm18	1	0.0162486	63.816	HPEVLYK(1)AR	2	-0.40257	1
map03010 Ribosome	2.0563e-32	85	3.25	A0A384JI25	36	K	Bcrpl38	Bcrpl38	1	0.00876201	84.244	TSAIK(1)IK	2	0.050741	2
map03010 Ribosome	2.0563e-32	85	3.25	A0A384JI25	43	K	Bcrpl38	Bcrpl38	1	3.1287e-06	184.03	CQK(1)YLYTLVLK	2	0.58899	3
map03010 Ribosome	2.0563e-32	85	3.25	A0A384JI25	31	K	Bcrpl38	Bcrpl38	1	0.00392043	77.662	NVGK(1)TSAIK	2	1.0315	2
map03010 Ribosome	2.0563e-32	85	3.25	A0A384JI25	55	K	Bcrpl38	Bcrpl38	1	0.0190432	67.169	DLEK(1)AEK	2	2.6316	2
map03010 Ribosome	2.0563e-32	85	3.25	A0A384JGS5	149	K	60S ribosomal protein L20	BCIN_05g01600	1	0.000311262	113.62	DLK(1)FPLPHR	3	-0.33188	7
map03010 Ribosome	2.0563e-32	85	3.25	A0A384JGS5	146	K	60S ribosomal protein L20	BCIN_05g01600	1	0.00244854	96.668	QLLEK(1)DLK	2	0.23216	4
map03010 Ribosome	2.0563e-32	85	3.25	A0A384JGS5	168	K	60S ribosomal protein L20	BCIN_05g01600	1	2.03878e-05	140.91	SMTANLFASK(1)R	2	-1.1561	6
map03010 Ribosome	2.0563e-32	85	3.25	A0A384JGS5	38	K	60S ribosomal protein L20	BCIN_05g01600	1	2.35514e-05	104.24	IFAPNTVVAK(1)SR	2	0.84098	3
map03010 Ribosome	2.0563e-32	85	3.25	A0A384JGS5	158	K	60S ribosomal protein L20	BCIN_05g01600	1	0.000909623	80.632	ISK(1)SMTANLFASK	2	-0.072314	2
map03010 Ribosome	2.0563e-32	85	3.25	A0A384JGS5	92	K	60S ribosomal protein L20	BCIN_05g01600	1	5.84501e-06	138.42	SGTHNMYK(1)EYR	2	-0.24944	10
map03010 Ribosome	2.0563e-32	85	3.25	A0A384JGS5	141	K	60S ribosomal protein L20	BCIN_05g01600	1	0.000173679	117.52	RPYIK(1)QLLEK	2	-0.20194	3
map03010 Ribosome	2.0563e-32	85	3.25	A0A384JGS5	73	K	60S ribosomal protein L20	BCIN_05g01600	1	0.000809388	97.431	VK(1)NFGIWIR	2	-0.23103	2
map03010 Ribosome	2.0563e-32	85	3.25	A0A384JC59	5	K	Uncharacterized protein	BCIN_03g01900	1	0.00234014	136.8	PSQK(1)SFR	2	-0.22018	3
map03010 Ribosome	2.0563e-32	85	3.25	A0A384JXL0	118	K	60S ribosomal protein L6	BCIN_11g05900	1	2.60628e-21	257.15	VDLEGIDSAK(1)IEELSNPK	2	0.067635	4
map03010 Ribosome	2.0563e-32	85	3.25	A0A384JXL0	26	K	60S ribosomal protein L6	BCIN_11g05900	1	1.40407e-06	119.96	AQK(1)YYPAEDVSAPR	3	0.31366	3
map03010 Ribosome	2.0563e-32	85	3.25	A0A384JXL0	9	K	60S ribosomal protein L6	BCIN_11g05900	1	0.00127344	117.01	SATEATQK(1)K	2	0.23538	2
map03010 Ribosome	2.0563e-32	85	3.25	A0A384JXL0	108	K	60S ribosomal protein L6	BCIN_11g05900	1	8.09786e-15	180.1	YVIATSTK(1)VDLEGIDSAK	2	0.12994	2
map03010 Ribosome	2.0563e-32	85	3.25	A0A384JXL0	14	K	60S ribosomal protein L6	BCIN_11g05900	1	0.00801326	86.833	TFGK(1)STR	2	-0.15385	2
map03010 Ribosome	2.0563e-32	85	3.25	A0A384JXL0	163	K	60S ribosomal protein L6	BCIN_11g05900	1	0.000429154	121.5	AADQK(1)TIDK	2	0.54767	4
map03010 Ribosome	2.0563e-32	85	3.25	A0A384JXL0	174	K	60S ribosomal protein L6	BCIN_11g05900	1	0.00845932	95.909	AILSSLK(1)K	2	0.063679	2
map03010 Ribosome	2.0563e-32	85	3.25	A0A384JXL0	56	K	60S ribosomal protein L6	BCIN_11g05900	1	1.94134e-06	99.392	VRPSLEPGK(1)VLILLAGR	3	-0.58584	2
map03010 Ribosome	2.0563e-32	85	3.25	A0A384JXL0	144	K	60S ribosomal protein L6	BCIN_11g05900	1	1.13521e-13	229.68	ASEEAFFK(1)QGEKPEK	2	-0.20131	5
map03010 Ribosome	2.0563e-32	85	3.25	A0A384JXL0	23	K	60S ribosomal protein L6	BCIN_11g05900	1	0.000658058	140.14	VVSNEK(1)AQK	2	-0.0048452	2
map03010 Ribosome	2.0563e-32	85	3.25	A0A384JXL0	126	K	60S ribosomal protein L6	BCIN_11g05900	1	3.9289e-07	196.11	IEELSNPK(1)YFAR	2	-0.10495	5
map03010 Ribosome	2.0563e-32	85	3.25	A0A384K3N7	28	K	Uncharacterized protein	BCIN_14g04100	1	1.54434e-07	122.96	QPANDK(1)IFDTAAFEK	2	-0.95266	4
map03010 Ribosome	2.0563e-32	85	3.25	A0A384K3N7	78	K	Uncharacterized protein	BCIN_14g04100	1	4.77639e-10	131.56	IETSVNSGHYLK(1)YLTK	3	0.48802	4
map03010 Ribosome	2.0563e-32	85	3.25	A0A384K3N7	14	K	Uncharacterized protein	BCIN_14g04100	1	0.0176911	140.12	KGPVVK(1)R	2	0.28543	1
map03010 Ribosome	2.0563e-32	85	3.25	A0A384K3N7	22	K	Uncharacterized protein	BCIN_14g04100	1	2.47899e-06	166.7	FVIDCK(1)QPANDK	2	-0.16487	3
map03010 Ribosome	2.0563e-32	85	3.25	A0A384K3N7	60	K	Uncharacterized protein	BCIN_14g04100	1	4.4184e-05	106.67	VSIVK(1)DGESIK	2	0.12231	3
map03010 Ribosome	2.0563e-32	85	3.25	A0A384K3N7	49	K	Uncharacterized protein	BCIN_14g04100	1	1.26679e-05	121.02	VDGLK(1)SNLGDK	2	-0.78333	3
map03010 Ribosome	2.0563e-32	85	3.25	A0A384K3N7	101	K	Uncharacterized protein	BCIN_14g04100	1	2.55903e-06	134.99	VVSTSK(1)GVYELR	2	-0.098659	6
map03010 Ribosome	2.0563e-32	85	3.25	A0A384K3N7	16	K	Uncharacterized protein	BCIN_14g04100	1	0.0191083	94.114	K(1)FVIDCK	2	-0.036758	1
map03010 Ribosome	2.0563e-32	85	3.25	A0A384K3N7	44	K	Uncharacterized protein	BCIN_14g04100	1	3.17964e-06	141.13	FLQDNLK(1)VDGLK	2	0.11117	5
map03010 Ribosome	2.0563e-32	85	3.25	A0A384K3N7	55	K	Uncharacterized protein	BCIN_14g04100	1	0.00142594	80.69	SNLGDK(1)VSIVK	2	0.051752	3
map03010 Ribosome	2.0563e-32	85	3.25	A0A384K438	24	K	S10_plectin domain-containing protein	BCIN_14g04590	1	0.0149115	86.833	EGVLVAK(1)K	2	-0.23925	2
map03010 Ribosome	2.0563e-32	85	3.25	A0A384K438	30	K	S10_plectin domain-containing protein	BCIN_14g04590	1	1.4394e-09	225.13	EYENK(1)HPDIDTR	3	0.25753	6
map03010 Ribosome	2.0563e-32	85	3.25	A0A384K438	9	K	S10_plectin domain-containing protein	BCIN_14g04590	1	0.000317942	115.78	K(1)LIHEYLFR	3	-0.39453	4
map03010 Ribosome	2.0563e-32	85	3.25	A0A384K438	43	K	S10_plectin domain-containing protein	BCIN_14g04590	1	7.89399e-07	119.96	NLYVVK(1)ACQSLTSR	2	2.6795	2
map03010 Ribosome	2.0563e-32	85	3.25	A0A384K438	140	K	S10_plectin domain-containing protein	BCIN_14g04590	1	2.23476e-07	120.11	EGGETK(1)EGAAPGEFAPQFR	3	1.8262	3
map03010 Ribosome	2.0563e-32	85	3.25	A0A384K438	5	K	S10_plectin domain-containing protein	BCIN_14g04590	1	0.00417358	88.819	MLIPK(1)ADR	2	0.27119	13
map03010 Ribosome	2.0563e-32	85	3.25	A0A384JD57	124	K	Uncharacterized protein	BCIN_03g06970	1	0.0090165	83.364	TGMK(1)IGR	2	-0.50573	2
map03010 Ribosome	2.0563e-32	85	3.25	A0A384JD57	60	K	Uncharacterized protein	BCIN_03g06970	1	0.00383272	90.37	VTGGMK(1)VK	2	-0.056622	6
map03010 Ribosome	2.0563e-32	85	3.25	A0A384JD57	85	K	Uncharacterized protein	BCIN_03g06970	1	0.000422199	86.772	CK(1)ELGITALHVK	2	-2.1237	3
map03010 Ribosome	2.0563e-32	85	3.25	A0A384JD42	240	K	Uncharacterized protein	BCIN_03g07630	1	0.00888951	64.711	EDK(1)INALVR	2	-1.1572	2
map03010 Ribosome	2.0563e-32	85	3.25	A0A384JD42	32	K	Uncharacterized protein	BCIN_03g07630	1	0.000519521	115.78	EAK(1)AAETEK	2	-0.044098	2
map03010 Ribosome	2.0563e-32	85	3.25	A0A384JD42	161	K	Uncharacterized protein	BCIN_03g07630	1	0.0267173	63.565	GYGK(1)VDK	2	0.59041	3
map03010 Ribosome	2.0563e-32	85	3.25	A0A384JD42	127	K	Uncharacterized protein	BCIN_03g07630	1	9.53595e-05	128.01	MTK(1)ATLEMLK	2	-1.648	3
map03010 Ribosome	2.0563e-32	85	3.25	A0A384JD42	107	K	Uncharacterized protein	BCIN_03g07630	1	0.0047129	148.54	K(1)ILQLLR	2	0.33112	2
map03010 Ribosome	2.0563e-32	85	3.25	A0A384JD42	20	K	Uncharacterized protein	BCIN_03g07630	1	6.54523e-06	104.84	SATTTPTAQQVLIPETLLK(1)K	3	0.087773	1
map03010 Ribosome	2.0563e-32	85	3.25	A0A384JD42	59	K	Uncharacterized protein	BCIN_03g07630	1	0.00131324	88.056	YVK(1)EYRDEER	3	-0.081181	2
map03010 Ribosome	2.0563e-32	85	3.25	A0A384JD42	38	K	Uncharacterized protein	BCIN_03g07630	1	0.00643784	78.516	AAETEK(1)VK	2	0.6169	2
map03010 Ribosome	2.0563e-32	85	3.25	A0A384JD42	224	K	Uncharacterized protein	BCIN_03g07630	1	1.13379e-06	118.52	K(1)FNHYVLGGDLGNR	3	0.37245	3
map03010 Ribosome	2.0563e-32	85	3.25	A0A384JD42	76	K	Uncharacterized protein	BCIN_03g07630	1	1.90074e-06	106.38	VAK(1)QSGSFYIPAEPK	3	1.6811	2
map03010 Ribosome	2.0563e-32	85	3.25	A0A384JD42	100	K	Uncharacterized protein	BCIN_03g07630	1	0.0158585	66.073	GINK(1)IAPK	2	-0.1973	2
map03010 Ribosome	2.0563e-32	85	3.25	A0A384K801	84	K	Ribosomal_L28e domain-containing protein	BCIN_16g04810	1	2.03042e-06	129.76	PASSLNK(1)TTYSK	2	-0.25431	1
map03010 Ribosome	2.0563e-32	85	3.25	A0A384K801	70	K	Ribosomal_L28e domain-containing protein	BCIN_16g04810	1	0.00590331	111.74	GVTLITK(1)K	1	-0.20319	5
map03010 Ribosome	2.0563e-32	85	3.25	A0A384K801	129	K	Ribosomal_L28e domain-containing protein	BCIN_16g04810	1	7.59011e-06	167.84	SSAILESQTPK(1)K	2	0.47375	2
map03010 Ribosome	2.0563e-32	85	3.25	A0A384K801	42	K	Ribosomal_L28e domain-containing protein	BCIN_16g04810	1	0.000270005	92.19	DPLNLTNK(1)HSR	3	0.18637	2
map03010 Ribosome	2.0563e-32	85	3.25	A0A384K801	136	K	Ribosomal_L28e domain-containing protein	BCIN_16g04810	1	0.00248732	126.07	KDAPAPK(1)LR	2	0.94346	9
map03010 Ribosome	2.0563e-32	85	3.25	A0A384K801	144	K	Ribosomal_L28e domain-containing protein	BCIN_16g04810	1	0.00416423	117.52	AAK(1)AAEKEE	2	0.030758	1
map03010 Ribosome	2.0563e-32	85	3.25	A0A384K801	89	K	Ribosomal_L28e domain-containing protein	BCIN_16g04810	1	0.00258945	96.027	TTYSK(1)SGR	2	-0.1633	4
map03010 Ribosome	2.0563e-32	85	3.25	A0A384K801	23	K	Ribosomal_L28e domain-containing protein	BCIN_16g04810	1	4.27752e-07	136.99	SQNAFLVK(1)R	2	0.19492	5
map03010 Ribosome	2.0563e-32	85	3.25	A0A384K801	100	K	Ribosomal_L28e domain-containing protein	BCIN_16g04810	1	2.11981e-11	168	TFAGVAK(1)TVAQGGYR	3	-0.68087	4
map03010 Ribosome	2.0563e-32	85	3.25	A0A384K801	54	K	Ribosomal_L28e domain-containing protein	BCIN_16g04810	1	1.02375e-19	244.97	YAGFVNDK(1)AVGVVPSEK	2	-0.087972	3
map03010 Ribosome	2.0563e-32	85	3.25	A0A384J4F1	155	K	40S ribosomal protein S4	BCIN_01g01800	1	1.12149e-11	225.36	YPDPSIK(1)VNDTVK	2	0.44493	5
map03010 Ribosome	2.0563e-32	85	3.25	A0A384J4F1	53	K	40S ribosomal protein S4	BCIN_01g01800	1	0.00137173	127.68	LK(1)YALNSR	2	-2.6177	2
map03010 Ribosome	2.0563e-32	85	3.25	A0A384J4F1	71	K	40S ribosomal protein S4	BCIN_01g01800	1	0.0108401	77.058	LIK(1)VDGK	2	0.6338	2
map03010 Ribosome	2.0563e-32	85	3.25	A0A384J4F1	239	K	40S ribosomal protein S4	BCIN_01g01800	1	4.20579e-10	140.63	PWISLPK(1)GK	2	-0.11042	5
map03010 Ribosome	2.0563e-32	85	3.25	A0A384J4F1	122	K	40S ribosomal protein S4	BCIN_01g01800	1	2.55903e-06	134.99	IQAEEAEYK(1)LGK	2	0.32295	6
map03010 Ribosome	2.0563e-32	85	3.25	A0A384J4F1	168	K	40S ribosomal protein S4	BCIN_01g01800	1	9.41884e-09	161.21	IDLATGK(1)ITDFIK	2	0.33038	2
map03010 Ribosome	2.0563e-32	85	3.25	A0A384J4F1	22	K	40S ribosomal protein S4	BCIN_01g01800	1	2.49957e-20	197.1	LSAPNHWLLDK(1)LSGAYAPR	3	0.45698	3
map03010 Ribosome	2.0563e-32	85	3.25	A0A384J4F1	244	K	40S ribosomal protein S4	BCIN_01g01800	1	0.0279289	56.02	GVK(1)LTIAEER	2	-0.50247	2
map03010 Ribosome	2.0563e-32	85	3.25	A0A384J4F1	106	K	40S ribosomal protein S4	BCIN_01g01800	1	0.00205172	105.14	LVYDTK(1)GR	2	-0.82288	3
map03010 Ribosome	2.0563e-32	85	3.25	A0A384J4F1	62	K	40S ribosomal protein S4	BCIN_01g01800	1	0.000448124	128.12	ETK(1)AIVMQR	2	-0.35133	5
map03010 Ribosome	2.0563e-32	85	3.25	A0A384J4F1	133	K	40S ribosomal protein S4	BCIN_01g01800	1	0.00655967	60.764	VQLGK(1)GGIPFLVTHDAR	2	0.24088	2
map03010 Ribosome	2.0563e-32	85	3.25	A0A384JU36	84	K	Uncharacterized protein	BCIN_10g01260	1	0.0036845	117.93	IFYK(1)TVR	2	0.4999	8
map03010 Ribosome	2.0563e-32	85	3.25	A0A384JU36	33	K	Uncharacterized protein	BCIN_10g01260	1	5.08081e-07	193.21	QLLNGQK(1)IVVVR	2	-0.061371	3
map03010 Ribosome	2.0563e-32	85	3.25	A0A384JU36	185	K	Uncharacterized protein	BCIN_10g01260	1	0.000621962	93.561	QLSEAQK(1)SAK	2	0.70432	2
map03010 Ribosome	2.0563e-32	85	3.25	A0A384JU36	194	K	Uncharacterized protein	BCIN_10g01260	1	0.0471898	46.033	TK(1)TELAALGY	2	-0.17305	1
map03010 Ribosome	2.0563e-32	85	3.25	A0A384JU36	26	K	Uncharacterized protein	BCIN_10g01260	1	2.12317e-12	230.06	LASTVAK(1)QLLNGQK	2	-0.65193	4
map03010 Ribosome	2.0563e-32	85	3.25	A0A384JU36	188	K	Uncharacterized protein	BCIN_10g01260	1	0.0126552	62.107	SAK(1)IDDK	2	-0.36516	2
map03010 Ribosome	2.0563e-32	85	3.25	A0A384JU36	93	K	Uncharacterized protein	BCIN_10g01260	1	0.0291699	43.77	GMIPHK(1)TAR	3	-0.014146	2
map03010 Ribosome	2.0563e-32	85	3.25	A0A384JU36	116	K	Uncharacterized protein	BCIN_10g01260	1	0.00112001	76.728	VFEGVPPPYDK(1)VK	2	1.997	4
map03010 Ribosome	2.0563e-32	85	3.25	A0A384JU36	105	K	Uncharacterized protein	BCIN_10g01260	1	1.23429e-05	101.3	LK(1)VFEGVPPPYDK	2	-0.81137	8
map03010 Ribosome	2.0563e-32	85	3.25	A0A384JU36	150	K	Uncharacterized protein	BCIN_10g01260	1	7.19744e-14	214.82	LSHEVGWK(1)YQDVVAR	2	0.69362	6
map03010 Ribosome	2.0563e-32	85	3.25	A0A384JU36	54	K	Uncharacterized protein	BCIN_10g01260	1	0.00285008	84.743	LK(1)YHAYLR	3	0.57204	4
map03010 Ribosome	2.0563e-32	85	3.25	A0A384J417	52	K	Ribosomal protein L37	BCIN_01g00770	1	0.000670886	106.2	QYNWGEK(1)AK	2	0.025071	3
map03010 Ribosome	2.0563e-32	85	3.25	A0A384J417	75	K	Ribosomal protein L37	BCIN_01g00770	1	1.54738e-05	119.74	FK(1)NGFQTGVPK	2	-0.63158	3
map03010 Ribosome	2.0563e-32	85	3.25	A0A384J417	3	K	Ribosomal protein L37	BCIN_01g00770	1	0.0117957	66.321	TK(1)GTSSFGK	2	-1.0823	1
map03010 Ribosome	2.0563e-32	85	3.25	A0A384J417	43	K	Ribosomal protein L37	BCIN_01g00770	1	2.19855e-09	183.41	HTCSGCGYPAAK(1)TR	2	-0.59937	2
map03010 Ribosome	2.0563e-32	85	3.25	A0A384J417	10	K	Ribosomal protein L37	BCIN_01g00770	1	0.0087286	95.531	GTSSFGK(1)R	2	0.057878	3
map03010 Ribosome	2.0563e-32	85	3.25	A0A384J417	68	K	Ribosomal protein L37	BCIN_01g00770	1	0.00694415	83.313	HMK(1)EVPR	2	-0.35881	2
map03010 Ribosome	2.0563e-32	85	3.25	A0A384J417	31	K	Ribosomal protein L37	BCIN_01g00770	1	0.000107124	84.895	SLHIQK(1)HTCSGCGYPAAK	4	-1.3573	1
map03010 Ribosome	2.0563e-32	85	3.25	A0A384J417	14	K	Ribosomal protein L37	BCIN_01g00770	1	0.0008267	93.096	HNK(1)THTLCR	3	-0.10309	2
map03010 Ribosome	2.0563e-32	85	3.25	A0A384J9H1	371	K	Ribos_L4_asso_C domain-containing protein	BCIN_02g04220	1	9.02915e-05	126.71	TQYAQVLK(1)ED	2	-0.80575	3
map03010 Ribosome	2.0563e-32	85	3.25	A0A384J9H1	330	K	Ribos_L4_asso_C domain-containing protein	BCIN_02g04220	1	1.72297e-08	206.49	NPLLNK(1)QVLLR	2	-0.13357	6
map03010 Ribosome	2.0563e-32	85	3.25	A0A384J9H1	220	K	Ribos_L4_asso_C domain-containing protein	BCIN_02g04220	1	9.68254e-15	202.33	GPLVVYDGNADGK(1)ELVR	3	-0.35509	6
map03010 Ribosome	2.0563e-32	85	3.25	A0A384J9H1	279	K	Ribos_L4_asso_C domain-containing protein	BCIN_02g04220	1	4.06885e-13	155.79	ALDNIYGTTTAPSALK(1)K	2	0.11161	2
map03010 Ribosome	2.0563e-32	85	3.25	A0A384J9H1	184	K	Ribos_L4_asso_C domain-containing protein	BCIN_02g04220	1	0.000245654	94.122	TVGALADVEK(1)VK	3	-1.0654	7
map03010 Ribosome	2.0563e-32	85	3.25	A0A384J9H1	15	K	Ribos_L4_asso_C domain-containing protein	BCIN_02g04220	1	1.14476e-15	171.98	PTVSVLSADGK(1)ATGTTIPLPK	3	0.0056636	4
map03010 Ribosome	2.0563e-32	85	3.25	A0A384J9H1	345	K	Ribos_L4_asso_C domain-containing protein	BCIN_02g04220	1	0.00203524	74.537	LNPYAAGYSK(1)EK	2	0.92271	1
map03010 Ribosome	2.0563e-32	85	3.25	A0A384J9H1	119	K	Ribos_L4_asso_C domain-containing protein	BCIN_02g04220	1	0.014543	105.2	INLGQK(1)R	2	0.033991	2
map03010 Ribosome	2.0563e-32	85	3.25	A0A384J9H1	363	K	Ribos_L4_asso_C domain-containing protein	BCIN_02g04220	1	2.41352e-07	204.34	INK(1)TQYAQVLK	2	-1.261	2
map03010 Ribosome	2.0563e-32	85	3.25	A0A384J9H1	317	K	Ribos_L4_asso_C domain-containing protein	BCIN_02g04220	1	0.0141066	107.32	GSALTK(1)R	2	0.31183	2
map03010 Ribosome	2.0563e-32	85	3.25	A0A384J9H1	56	K	Ribos_L4_asso_C domain-containing protein	BCIN_02g04220	1	3.49925e-10	141.45	QPYAVSEK(1)AGHQTSAESWGTGR	3	-0.079513	3
map03010 Ribosome	2.0563e-32	85	3.25	A0A384J9H1	357	K	Ribos_L4_asso_C domain-containing protein	BCIN_02g04220	1	0.000645786	107.79	GLDAGK(1)PER	2	0.17844	3
map03010 Ribosome	2.0563e-32	85	3.25	A0A384J9H1	105	K	Ribos_L4_asso_C domain-containing protein	BCIN_02g04220	1	0.000494006	130.75	MFAPTK(1)VWR	2	0.42815	15
map03010 Ribosome	2.0563e-32	85	3.25	A0A384J9H1	113	K	Ribos_L4_asso_C domain-containing protein	BCIN_02g04220	1	5.12439e-18	204.34	WHQK(1)INLGQK	2	0.20198	11
map03010 Ribosome	2.0563e-32	85	3.25	A0A384JD15	145	K	Bcmrps9	Bcmrps9	1	0.0127702	62.466	YHK(1)IVETLHR	3	-0.61282	1
map03010 Ribosome	2.0563e-32	85	3.25	A0A384JBX9	119	K	Uncharacterized protein	BCIN_03g03620	1	8.74241e-09	164.22	IGVLEQDEEK(1)GGR	2	0.1079	2
map03010 Ribosome	2.0563e-32	85	3.25	A0A384JBX9	27	K	Uncharacterized protein	BCIN_03g03620	1	0.000657576	80.387	QGK(1)LPIPGWVDTVK	2	0.36061	1
map03010 Ribosome	2.0563e-32	85	3.25	A0A384JBX9	23	K	Uncharacterized protein	BCIN_03g03620	1	4.77904e-05	120.06	FIDAYAAFLK(1)R	2	1.1657	3
map03010 Ribosome	2.0563e-32	85	3.25	A0A384JEF1	8	K	Ribosomal protein L19	BCIN_04g00540	1	0.00031748	190.26	VNLTTQK(1)R	2	-0.48687	4
map03010 Ribosome	2.0563e-32	85	3.25	A0A384JEF1	128	K	Ribosomal protein L19	BCIN_04g00540	1	7.09662e-16	212.95	HLYHELYHLSK(1)GNTFK	3	0.074441	12
map03010 Ribosome	2.0563e-32	85	3.25	A0A384JEF1	162	K	Ribosomal protein L19	BCIN_04g00540	1	0.000183923	117.93	LLKEEMDAK(1)R	3	0.24878	5
map03010 Ribosome	2.0563e-32	85	3.25	A0A384JEF1	156	K	Ribosomal protein L19	BCIN_04g00540	1	0.000986657	96.143	LLK(1)EEMDAK	2	-0.26197	5
map03010 Ribosome	2.0563e-32	85	3.25	A0A384JEF1	19	K	Ribosomal protein L19	BCIN_04g00540	1	2.90307e-05	134.57	LAASVVGCGK(1)R	2	-0.67286	2
map03010 Ribosome	2.0563e-32	85	3.25	A0A384JEF1	117	K	Ribosomal protein L19	BCIN_04g00540	1	1.55923e-06	115.8	IDK(1)HLYHELYHLSK	3	1.1952	8
map03010 Ribosome	2.0563e-32	85	3.25	A0A384JEF1	133	K	Ribosomal protein L19	BCIN_04g00540	1	0.00811753	86.472	GNTFK(1)HK	2	0.75711	3
map03010 Ribosome	2.0563e-32	85	3.25	A0A384JPZ4	94	K	Bcyml6	Bcyml6	1	0.0151692	54.898	FESYPSK(1)HLYLPLR	3	-0.67297	1
map03010 Ribosome	2.0563e-32	85	3.25	A0A384JYI9	49	K	Uncharacterized protein	BCIN_11g05920	1	1.80329e-08	151.8	DLSHLAVNFSQPK(1)K	2	2.8648	3
map03010 Ribosome	2.0563e-32	85	3.25	A0A384JYI9	36	K	Uncharacterized protein	BCIN_11g05920	1	1.21205e-13	161.19	LHK(1)DLSHLAVNFSQPK	4	0.0060733	4
map03010 Ribosome	2.0563e-32	85	3.25	A0A384JYI9	175	K	Uncharacterized protein	BCIN_11g05920	1	3.34047e-05	138.24	K(1)FLDGLYVSEK	2	0.22333	3
map03010 Ribosome	2.0563e-32	85	3.25	A0A384JYI9	122	K	Uncharacterized protein	BCIN_11g05920	1	0.000736148	102.07	NFIGEK(1)IVR	2	-0.0078905	7
map03010 Ribosome	2.0563e-32	85	3.25	A0A384JYI9	2	K	Uncharacterized protein	BCIN_11g05920	1	5.87695e-14	164.2	MK(1)YIHSEETLTIPEGVK	3	0.3234	5
map03010 Ribosome	2.0563e-32	85	3.25	A0A384JYI9	54	K	Uncharacterized protein	BCIN_11g05920	1	0.000335072	90.412	DVIK(1)IELHHGAR	3	2.5122	9
map03010 Ribosome	2.0563e-32	85	3.25	A0A384JGZ7	42	K	Uncharacterized protein	BCIN_05g02580	1	2.715e-06	119.39	NLYIISVK(1)GIGAR	2	-0.036269	3
map03010 Ribosome	2.0563e-32	85	3.25	A0A384JGZ7	88	K	Uncharacterized protein	BCIN_05g02580	1	0.038748	103.91	QSKPWK(1)R	2	-0.88912	1
map03010 Ribosome	2.0563e-32	85	3.25	A0A384J6U3	49	K	Uncharacterized protein	BCIN_01g09660	1	3.26377e-30	206.08	NTTPGTSLIQIEGVNNTEAANFYCGK(1)K	3	-0.50103	2
map03010 Ribosome	2.0563e-32	85	3.25	A0A384J6U3	72	K	Uncharacterized protein	BCIN_01g09660	1	0.00716384	75.213	VIWGK(1)IAR	2	0.36491	4
map03010 Ribosome	2.0563e-32	85	3.25	A0A384K179	69	K	KOW domain-containing protein	BCIN_13g03600	1	6.91449e-06	128.97	GSEGK(1)ITSVYR	2	0.41078	3
map03010 Ribosome	2.0563e-32	85	3.25	A0A384K179	103	K	KOW domain-containing protein	BCIN_13g03600	1	2.0823e-07	120.4	SSGQSVPLGIHPSK(1)VIITK	3	0.54507	5
map03010 Ribosome	2.0563e-32	85	3.25	A0A384K179	77	K	KOW domain-containing protein	BCIN_13g03600	1	0.0025757	90.05	LK(1)YVVHVER	2	-0.19867	4
map03010 Ribosome	2.0563e-32	85	3.25	A0A384K179	37	K	KOW domain-containing protein	BCIN_13g03600	1	1.38998e-06	127.56	TIMSAPLSK(1)ELR	2	-0.13103	10
map03010 Ribosome	2.0563e-32	85	3.25	A0A384K179	108	K	KOW domain-containing protein	BCIN_13g03600	1	0.0122627	72.138	VIITK(1)LK	2	0.22136	4
map00790 Folate biosynthesis	0.998494	2	0.26	A0A384J9Q5	150	K	Bcfol2	Bcfol2	1	0.0235914	58.476	YAK(1)ALLYLTK	2	0.29607	1
map00790 Folate biosynthesis	0.998494	2	0.26	A0A384JQR7	276	K	Alkaline phosphatase	Bcpho8	1	0.0586621	48.561	EDFDK(1)LK	2	-0.28299	1
map00790 Folate biosynthesis	0.998494	2	0.26	A0A384JQR7	449	K	Alkaline phosphatase	Bcpho8	1	0.00759887	73.233	FVK(1)EDLVK	2	-0.37013	2
map00051 Fructose and mannose metabolism	0.0758564	13	1.49	A0A384K7U0	147	K	Uncharacterized protein	BCIN_16g03380	1	0.00410752	68.847	AVGHHFK(1)ER	3	0.15348	3
map00051 Fructose and mannose metabolism	0.0758564	13	1.49	A0A384K7U0	18	K	Uncharacterized protein	BCIN_16g03380	1	0.0225276	62.546	DLFSLK(1)GK	2	0.5451	1
map00051 Fructose and mannose metabolism	0.0758564	13	1.49	A0A384K7U0	64	K	Uncharacterized protein	BCIN_16g03380	1	2.39034e-06	133.32	NAK(1)ELAETYGVK	2	0.41649	3
map00051 Fructose and mannose metabolism	0.0758564	13	1.49	A0A384K7U0	7	K	Uncharacterized protein	BCIN_16g03380	1	0.0173787	61.419	PISIPK(1)AESLK	2	0.61937	1
map00051 Fructose and mannose metabolism	0.0758564	13	1.49	A0A384K7U0	78	K	Uncharacterized protein	BCIN_16g03380	1	0.000498868	84.508	AYK(1)LDIGDYASVEK	2	0.58259	1
map00051 Fructose and mannose metabolism	0.0758564	13	1.49	A0A384K7U0	96	K	Uncharacterized protein	BCIN_16g03380	1	0.0126704	64.121	LVADVVK(1)EFGK	2	-1.9006	2
map00051 Fructose and mannose metabolism	0.0758564	13	1.49	A0A384JSX9	446	K	Phosphotransferase	Bcglk	1	3.97747e-08	125.53	SAAAIIQDVK(1)DLK	2	0.51508	2
map00051 Fructose and mannose metabolism	0.0758564	13	1.49	A0A384JSX9	449	K	Phosphotransferase	Bcglk	1	0.000810673	76.412	DLK(1)IADAASATANK	2	0.07924	1
map00051 Fructose and mannose metabolism	0.0758564	13	1.49	A0A384JXQ7	427	K	Phosphotransferase	Bchxk	1	0.00944821	69.383	YPHFK(1)AR	2	-0.97171	2
map00051 Fructose and mannose metabolism	0.0758564	13	1.49	A0A384K2K7	93	K	Amidohydro-rel domain-containing protein	BCIN_14g02450	1	0.0533616	60.799	EVSWLK(1)R	2	-1.503	1
map00051 Fructose and mannose metabolism	0.0758564	13	1.49	A0A384J618	172	K	Phosphomannomutase	Bcsec53	1	0.00523301	83.998	EK(1)FIEALK	2	0.87237	2
map00051 Fructose and mannose metabolism	0.0758564	13	1.49	A0A384J618	165	K	Phosphomannomutase	Bcsec53	1	5.17886e-06	107.65	NEYEVYDK(1)EHHIR	4	-0.83792	4
map00051 Fructose and mannose metabolism	0.0758564	13	1.49	A0A384J618	178	K	Phosphomannomutase	Bcsec53	1	0.0154857	66.27	FIEALK(1)EK	2	1.0335	2
map00051 Fructose and mannose metabolism	0.0758564	13	1.49	A0A384J618	255	K	Phosphomannomutase	Bcsec53	1	4.22865e-06	107.11	TIGHSVK(1)NPDDTMR	3	1.1725	2
map00051 Fructose and mannose metabolism	0.0758564	13	1.49	A0A384J618	236	K	Phosphomannomutase	Bcsec53	1	2.37249e-11	163.8	TYK(1)GGNDYEIYEDPR	2	-0.41353	3
map00051 Fructose and mannose metabolism	0.0758564	13	1.49	A0A384J618	113	K	Phosphomannomutase	Bcsec53	1	3.27758e-06	142.1	WIGESQYK(1)ELVR	2	-0.82838	3
map00051 Fructose and mannose metabolism	0.0758564	13	1.49	A0A384K1L5	273	K	NTP_transferase domain-containing protein	BCIN_13g05370	1	6.79625e-06	114.72	QFFVHETK(1)DFWR	3	-0.26586	2
map00051 Fructose and mannose metabolism	0.0758564	13	1.49	A0A384K1L5	429	K	NTP_transferase domain-containing protein	BCIN_13g05370	1	7.23507e-06	110.9	VQNCVCLPFK(1)ELK	2	1.1478	2
map00051 Fructose and mannose metabolism	0.0758564	13	1.49	A0A384K1L5	410	K	NTP_transferase domain-containing protein	BCIN_13g05370	1	9.43412e-15	176.11	VQSITILGK(1)ECGVGDEVR	2	0.93378	1
map00051 Fructose and mannose metabolism	0.0758564	13	1.49	A0A384J852	32	K	Uncharacterized protein	BCIN_02g00470	1	0.000293348	96.665	VLPMFSLK(1)GR	2	-1.422	3
map00051 Fructose and mannose metabolism	0.0758564	13	1.49	A0A384J852	253	K	Uncharacterized protein	BCIN_02g00470	1	0.0570246	45.081	DK(1)IPMGR	2	-0.68268	2
map00051 Fructose and mannose metabolism	0.0758564	13	1.49	A0A384J852	10	K	Uncharacterized protein	BCIN_02g00470	1	2.19462e-05	108.7	AGEAMNDGK(1)FK	2	-0.21004	4
map00051 Fructose and mannose metabolism	0.0758564	13	1.49	A0A384J852	76	K	Uncharacterized protein	BCIN_02g00470	1	0.000345613	96.171	AIQEAEK(1)IEK	2	-1.357	2
map00051 Fructose and mannose metabolism	0.0758564	13	1.49	A0A384J852	12	K	Uncharacterized protein	BCIN_02g00470	1	3.08582e-21	270.97	FK(1)HNLTEAPTYTSK	3	0.26804	3
map00051 Fructose and mannose metabolism	0.0758564	13	1.49	A0A384JR08	238	K	ATP-dependent 6-phosphofructokinase	BCIN_08g06300	1	0.0020982	69.721	ADNWK(1)EEMHK	3	-0.44028	2
map00051 Fructose and mannose metabolism	0.0758564	13	1.49	A0A384JR08	365	K	ATP-dependent 6-phosphofructokinase	BCIN_08g06300	1	0.00220069	88.495	AIEAK(1)DFER	2	0.54608	2
map00051 Fructose and mannose metabolism	0.0758564	13	1.49	A0A384JR08	697	K	ATP-dependent 6-phosphofructokinase	BCIN_08g06300	1	6.80768e-10	132.84	LAIK(1)CIEHLEQYEDR	3	-0.3366	2
map00051 Fructose and mannose metabolism	0.0758564	13	1.49	A0A384JR08	360	K	ATP-dependent 6-phosphofructokinase	BCIN_08g06300	1	1.02776e-09	124.82	KPLVQSVIDTQEVAK(1)AIEAK	3	-0.8748	1
map00051 Fructose and mannose metabolism	0.0758564	13	1.49	A0A384JRB3	152	K	Triosephosphate isomerase	BCIN_08g05220	1	0.0018963	109.66	DK(1)VQDWSK	2	-0.52432	4
map00051 Fructose and mannose metabolism	0.0758564	13	1.49	A0A384JRB3	137	K	Triosephosphate isomerase	BCIN_08g05220	1	8.0387e-07	119.88	ESNK(1)TIEVVTAQLK	3	0.35438	3
map00051 Fructose and mannose metabolism	0.0758564	13	1.49	A0A384JRB3	217	K	Triosephosphate isomerase	BCIN_08g05220	1	0.00432436	107.9	NCK(1)DLSK	2	0.11516	2
map00051 Fructose and mannose metabolism	0.0758564	13	1.49	A0A384JRB3	198	K	Triosephosphate isomerase	BCIN_08g05220	1	4.26988e-05	107.34	EVSEK(1)AAEETR	2	0.90929	3
map00051 Fructose and mannose metabolism	0.0758564	13	1.49	A0A384JRB3	214	K	Triosephosphate isomerase	BCIN_08g05220	1	2.95018e-08	135.02	IIYGGSVSEK(1)NCK	2	-1.3383	2
map00051 Fructose and mannose metabolism	0.0758564	13	1.49	A0A384JWQ9	163	K	Fructose-bisphosphate aldolase	Bcfba1	1	0.00323718	157.58	TTAAYLK(1)R	2	0.029675	4
map00051 Fructose and mannose metabolism	0.0758564	13	1.49	A0A384JWQ9	244	K	Fructose-bisphosphate aldolase	Bcfba1	1	0.000277645	89.231	LRPELLGK(1)HQAHVK	4	0.066074	5
map00051 Fructose and mannose metabolism	0.0758564	13	1.49	A0A384JWQ9	309	K	Fructose-bisphosphate aldolase	Bcfba1	1	5.44137e-20	198.49	NK(1)DYLMTPVGNPDGADKPNK	3	-0.11456	6
map00051 Fructose and mannose metabolism	0.0758564	13	1.49	A0A384JWQ9	352	K	Fructose-bisphosphate aldolase	Bcfba1	1	5.44474e-09	153	LTEGLK(1)DFNTAGQL	2	0.0050337	2
map00051 Fructose and mannose metabolism	0.0758564	13	1.49	A0A384JWQ9	256	K	Fructose-bisphosphate aldolase	Bcfba1	0.982168	0.000245029	80.786	QAIGAK(0.982)DDK(0.018)PVFLVFHGGSGSSK	4	-0.29891	3
map00051 Fructose and mannose metabolism	0.0758564	13	1.49	A0A384JWQ9	114	K	Fructose-bisphosphate aldolase	Bcfba1	1	7.76011e-07	113.54	ALAPAYGIPVVLHTDHCAK(1)K	4	-0.016741	3
map00051 Fructose and mannose metabolism	0.0758564	13	1.49	A0A384JWQ9	307	K	Fructose-bisphosphate aldolase	Bcfba1	1	0.0116042	74.415	DYVLK(1)NK	2	0.46758	2
map00051 Fructose and mannose metabolism	0.0758564	13	1.49	A0A384K5M6	106	K	CND9	CND9	1	0.00830146	65.895	FIAPVIAK(1)GIDGR	2	0.47171	2
map00051 Fructose and mannose metabolism	0.0758564	13	1.49	A0A384K5M6	177	K	CND9	CND9	1	1.03508e-06	109.87	IVPAQDPDAGLDVK(1)LEK	2	-1.3141	1
map00051 Fructose and mannose metabolism	0.0758564	13	1.49	A0A384K5M6	279	K	CND9	CND9	1	0.00074699	101.38	DYVDK(1)IITR	2	-0.21597	2
map00051 Fructose and mannose metabolism	0.0758564	13	1.49	A0A384JQH6	240	K	Bcfbp1	Bcfbp1	0.999987	5.38839e-05	94.632	NYFNSLK(1)YPEGEGGKPYSAR	3	-0.65607	2
map00051 Fructose and mannose metabolism	0.0758564	13	1.49	A0A384JQH6	248	K	Bcfbp1	Bcfbp1	1	1.69805e-08	146.59	YPEGEGGK(1)PYSAR	2	-1.2511	2
map00051 Fructose and mannose metabolism	0.0758564	13	1.49	A0A384JCV3	320	K	Bcpsa1	Bcpsa1	1	1.39934e-11	180.11	STIVGWNSTIGK(1)WAR	2	0.99419	3
map00051 Fructose and mannose metabolism	0.0758564	13	1.49	A0A384JCV3	31	K	Bcpsa1	Bcpsa1	1	0.00447208	93.649	PLVEFGNK(1)R	2	0.30676	2
map04138 Autophagy - yeast	0.97655	13	0.65	A0A384JAC8	166	K	Bcap2	Bcap2	1	0.00182648	75.819	DVMTIGDLK(1)IK	2	-0.53981	2
map04138 Autophagy - yeast	0.97655	13	0.65	A0A384JAC8	157	K	Bcap2	Bcap2	1	0.000269131	74.214	YGSGSLSGFTSK(1)DVMTIGDLK	3	-0.64815	2
map04138 Autophagy - yeast	0.97655	13	0.65	A0A384JAC8	388	K	Bcap2	Bcap2	1	2.4983e-10	145.69	YYSIYDLGK(1)NTVGLAK	3	0.61358	3
map04138 Autophagy - yeast	0.97655	13	0.65	A0A384JAG3	504	K	Aminotran_1_2 domain-containing protein	BCIN_02g06920	1	0.00338797	81.017	HAITK(1)VLTR	2	-0.17996	1
map04138 Autophagy - yeast	0.97655	13	0.65	A0A384JXT2	530	K	Non-specific serine/threonine protein kinase	BPK2	1	0.0391532	53.754	NIAFGK(1)VR	2	0.94322	1
map04138 Autophagy - yeast	0.97655	13	0.65	A0A384JS06	72	K	Mitogen-activated protein kinase	Bmp3	1	0.0184385	61.679	EIK(1)LLQHFR	3	-0.32922	1
map04138 Autophagy - yeast	0.97655	13	0.65	A6RPU4	35	K	Autophagy-related protein 8	atg8	1	7.39956e-05	100.69	IPVICEK(1)VEK	2	1.1994	1
map04138 Autophagy - yeast	0.97655	13	0.65	A0A384J414	87	K	Bcsui2	Bcsui2	1	0.02382	74.301	GYIDLSK(1)R	2	1.9219	1
map04138 Autophagy - yeast	0.97655	13	0.65	A0A384J414	136	K	Bcsui2	Bcsui2	1	0.0231885	75.189	IVWPLNK(1)K	2	0.79563	1
map04138 Autophagy - yeast	0.97655	13	0.65	A0A384J414	120	K	Bcsui2	Bcsui2	1	0.00853033	62.685	TK(1)HPIEELYEK	3	-0.59055	1
map04138 Autophagy - yeast	0.97655	13	0.65	A0A384J414	219	K	Bcsui2	Bcsui2	1	0.00308225	70.321	NTADNQVK(1)VK	2	1.4415	2
map04138 Autophagy - yeast	0.97655	13	0.65	A0A384J414	183	K	Bcsui2	Bcsui2	1	0.00256824	86.18	LTPQPTK(1)VR	2	0.95256	2
map04138 Autophagy - yeast	0.97655	13	0.65	A0A384J414	61	K	Bcsui2	Bcsui2	1	0.00787164	87.323	SIQK(1)LIR	2	-0.35969	2
map04138 Autophagy - yeast	0.97655	13	0.65	A0A384J414	80	K	Bcsui2	Bcsui2	1	0.053761	42.802	EK(1)GYIDLSK	2	1.2888	1
map04138 Autophagy - yeast	0.97655	13	0.65	A0A384JS77	15	K	Uncharacterized protein	BCIN_09g02500	1	8.4691e-06	108.58	NK(1)FEDLSGIDTAK	2	0.18849	2
map04138 Autophagy - yeast	0.97655	13	0.65	A0A384K648	205	K	Bcpka1	Bcpka1	1	0.0579619	43.808	YYAVK(1)VLK	2	-0.57326	1
map04138 Autophagy - yeast	0.97655	13	0.65	A0A384K1R2	74	K	Bcarp3	Bcarp3	1	2.79933e-06	100.92	PAVANKPSYLTGGAGPGGHLSMK(1)R	4	-0.16608	1
map04138 Autophagy - yeast	0.97655	13	0.65	A0A384K1R2	360	K	Bcarp3	Bcarp3	1	0.0239448	48.998	DIK(1)HLVDDR	3	-0.50698	1
map04138 Autophagy - yeast	0.97655	13	0.65	A0A384K1R2	416	K	Bcarp3	Bcarp3	1	4.43476e-15	180.78	SYCHTK(1)AEYDEIGPSIVR	3	0.067243	3
map04138 Autophagy - yeast	0.97655	13	0.65	A0A384JPY4	269	K	Bcser2	Bcser2	1	0.00309809	67.136	GVEWAANAHTEK(1)VK	3	0.49283	2
map04138 Autophagy - yeast	0.97655	13	0.65	A0A384JPY4	203	K	Bcser2	Bcser2	1	3.66908e-05	78.913	AHWGK(1)TIPSGDADEDGNGHGTHCSGTVAGK	4	0.73404	1
map04138 Autophagy - yeast	0.97655	13	0.65	A0A384JPY4	278	K	Bcser2	Bcser2	1	9.51986e-05	93.424	GFK(1)GSVANMSLGGGK	2	-0.060159	1
map04138 Autophagy - yeast	0.97655	13	0.65	A0A384JPY4	257	K	Bcser2	Bcser2	1	1.45826e-06	105.35	SNGSGTMADVVK(1)GVEWAANAHTEK	3	-1.4597	2
map04138 Autophagy - yeast	0.97655	13	0.65	A0A384JPY4	242	K	Bcser2	Bcser2	1	0.000130363	137.05	ANVYAVK(1)VLR	2	0.1166	5
map04138 Autophagy - yeast	0.97655	13	0.65	A0A384JPY4	290	K	Bcser2	Bcser2	1	1.46728e-14	161.08	GSVANMSLGGGK(1)SPALDR	2	0.27127	1
map04138 Autophagy - yeast	0.97655	13	0.65	A0A384J3Z1	181	K	Bcykt6	Bcykt6	1	1.27163e-07	123.08	SDGLSAQSK(1)MFYTQAK	2	1.9266	1
map04138 Autophagy - yeast	0.97655	13	0.65	A0A384J3Z1	143	K	Bcykt6	Bcykt6	1	0.000478348	129.85	IQK(1)ELDETK	2	2.1721	2
map04138 Autophagy - yeast	0.97655	13	0.65	A0A384JZS6	153	K	Bcras1	Bcras1	1	0.00245427	86.898	FIETSAK(1)SR	2	-3.6913	1
map04138 Autophagy - yeast	0.97655	13	0.65	A0A384JT00	273	K	Bcsec17	Bcsec17	1	0.0252815	61.09	WK(1)TTILLK	2	-0.24269	2
map04138 Autophagy - yeast	0.97655	13	0.65	A0A384JT00	287	K	Bcsec17	Bcsec17	1	0.0448344	45.661	GAIEEK(1)GDDFS	2	-1.51	1
map00450 Selenocompound metabolism	0.0506507	5	2.24	A0A384JH08	331	K	Thioredoxin reductase	Bctrr1	1	4.92359e-14	220.59	TDAEK(1)GSNVVVPEYR	2	0.24391	2
map00450 Selenocompound metabolism	0.0506507	5	2.24	A0A384J8Z2	78	K	Bccys3	Bccys3	1	0.0148334	53.374	DNFEK(1)AVAALEHAK	3	-0.37647	1
map00450 Selenocompound metabolism	0.0506507	5	2.24	A0A384JGC8	685	K	Bcmet6	Bcmet6	1	2.20143e-05	105.65	LLK(1)VFVDEAYPR	2	-0.10228	4
map00450 Selenocompound metabolism	0.0506507	5	2.24	A0A384JGC8	468	K	Bcmet6	Bcmet6	1	3.89e-09	167.32	GEITAEEYEK(1)FIEK	2	0.16917	3
map00450 Selenocompound metabolism	0.0506507	5	2.24	A0A384JGC8	385	K	Bcmet6	Bcmet6	1	2.64659e-22	195.53	AVTEGPASVSAELEANAK(1)SIQAR	3	-0.16218	2
map00450 Selenocompound metabolism	0.0506507	5	2.24	A0A384JGC8	554	K	Bcmet6	Bcmet6	1	0.00421368	139.88	YAVSISK(1)K	2	0.13456	3
map00450 Selenocompound metabolism	0.0506507	5	2.24	A0A384JGC8	342	K	Bcmet6	Bcmet6	1	0.0109201	48.968	VIVATSSSLLHTPHTLASEK(1)K	4	-0.81422	1
map00450 Selenocompound metabolism	0.0506507	5	2.24	A0A384JGC8	48	K	Bcmet6	Bcmet6	1	3.93388e-06	151.29	LAHWK(1)IQK	2	0.12586	8
map00450 Selenocompound metabolism	0.0506507	5	2.24	A0A384JGC8	407	K	Bcmet6	Bcmet6	1	0.0174937	67.897	QSK(1)IVEK	2	4.4546	1
map00450 Selenocompound metabolism	0.0506507	5	2.24	A0A384JGC8	682	K	Bcmet6	Bcmet6	1	0.00730105	89.296	SDAK(1)LLK	2	-0.32439	2
map00450 Selenocompound metabolism	0.0506507	5	2.24	A0A384JGC8	715	K	Bcmet6	Bcmet6	1	6.84672e-05	171.92	VPSEQEIK(1)DR	2	0.22046	3
map00450 Selenocompound metabolism	0.0506507	5	2.24	A0A384JGC8	141	K	Bcmet6	Bcmet6	1	0.000552294	113.71	LTSDPK(1)AVR	2	0.4416	3
map00450 Selenocompound metabolism	0.0506507	5	2.24	A0A384JGC8	125	K	Bcmet6	Bcmet6	1	4.15156e-20	182.22	WFDSNYHYVK(1)PTLQDNQSFK	3	0.9512	5
map00450 Selenocompound metabolism	0.0506507	5	2.24	A0A384JGC8	29	K	Bcmet6	Bcmet6	1	8.81281e-16	171.35	ATEAYWGQK(1)ISQADLLAEAK	3	-0.66528	5
map00450 Selenocompound metabolism	0.0506507	5	2.24	A0A384JGC8	301	K	Bcmet6	Bcmet6	1	0.00127284	145.16	NIWK(1)TNLK	2	0.6988	5
map00450 Selenocompound metabolism	0.0506507	5	2.24	A0A384JGC8	85	K	Bcmet6	Bcmet6	1	6.45635e-11	147.09	YTK(1)HGLDPIDQYFAMGR	3	-0.98837	8
map00450 Selenocompound metabolism	0.0506507	5	2.24	A0A384JGC8	40	K	Bcmet6	Bcmet6	1	8.10375e-06	166.48	ISQADLLAEAK(1)R	2	0.31323	3
map00450 Selenocompound metabolism	0.0506507	5	2.24	A0A384JGC8	547	K	Bcmet6	Bcmet6	1	0.00129701	87.184	ESK(1)YAVSISK	2	-0.63069	4
map00450 Selenocompound metabolism	0.0506507	5	2.24	A0A384JGC8	458	K	Bcmet6	Bcmet6	1	3.94996e-10	204.13	FTK(1)GEITAEEYEK	2	-0.0043273	2
map00450 Selenocompound metabolism	0.0506507	5	2.24	A0A384JGC8	758	K	Bcmet6	Bcmet6	1	1.43909e-11	212.59	AALTNMVNAAK(1)FYR	2	-0.55039	5
map00450 Selenocompound metabolism	0.0506507	5	2.24	A0A384JGC8	400	K	Bcmet6	Bcmet6	1	0.00646497	92.187	TNDPK(1)VK	2	0.079372	2
map00450 Selenocompound metabolism	0.0506507	5	2.24	A0A384JGC8	226	K	Bcmet6	Bcmet6	1	0.00220069	88.495	AAFK(1)PTYEK	2	-0.27602	5
map00450 Selenocompound metabolism	0.0506507	5	2.24	A0A384JGC8	135	K	Bcmet6	Bcmet6	1	5.39633e-24	202.84	WFDSNYHYVKPTLQDNQSFK(1)LTSDPK	4	-0.54309	9
map00450 Selenocompound metabolism	0.0506507	5	2.24	A0A384JGC8	231	K	Bcmet6	Bcmet6	1	1.70586e-11	174.87	PTYEK(1)LASLGDEIPK	2	-1.4672	12
map00450 Selenocompound metabolism	0.0506507	5	2.24	A0A384JGC8	633	K	Bcmet6	Bcmet6	1	1.27469e-09	226.04	EAYLDWAVK(1)SFR	2	0.17487	4
map00450 Selenocompound metabolism	0.0506507	5	2.24	A0A384JGC8	544	K	Bcmet6	Bcmet6	1	0.00118469	84.882	PAPMTVK(1)ESK	2	-0.96451	2
map00450 Selenocompound metabolism	0.0506507	5	2.24	A0A384JGC8	411	K	Bcmet6	Bcmet6	1	0.00158466	118.74	IVEK(1)DYNR	2	0.13713	4
map00450 Selenocompound metabolism	0.0506507	5	2.24	A0A384JGC8	171	K	Bcmet6	Bcmet6	1	1.59889e-10	140.46	PVLVGPVSFLHLGK(1)PDR	3	-0.81633	4
map00450 Selenocompound metabolism	0.0506507	5	2.24	A0A384JGC8	150	K	Bcmet6	Bcmet6	1	0.00172069	83.182	EAK(1)EAGITTR	2	0.22823	3
map00450 Selenocompound metabolism	0.0506507	5	2.24	A0A384J5D0	11	K	Sulfate adenylyltransferase	Bcmet3	1	1.62033e-11	154.49	ANSPHGGVLK(1)DLLAR	3	0.24042	3
map00450 Selenocompound metabolism	0.0506507	5	2.24	A0A384J5D0	132	K	Sulfate adenylyltransferase	Bcmet3	1	0.000226119	78.078	EAK(1)EVFGGDADHPAVK	3	2.2482	1
map00450 Selenocompound metabolism	0.0506507	5	2.24	A0A384J5D0	187	K	Sulfate adenylyltransferase	Bcmet3	1	0.00304583	98.407	LHFDK(1)LGWSK	2	1.728	4
map00450 Selenocompound metabolism	0.0506507	5	2.24	A0A384JF80	427	K	tRNA-synt_1g domain-containing protein	BCIN_04g04260	1	0.000402189	78.078	MDGVIPEFSPEYK(1)DEK	2	-1.1188	1
map00450 Selenocompound metabolism	0.0506507	5	2.24	A0A384JF80	324	K	tRNA-synt_1g domain-containing protein	BCIN_04g04260	1	0.000100709	86.805	DNVPFHTVIFPGSQLGTGDK(1)WTK	3	-0.14662	1
map00450 Selenocompound metabolism	0.0506507	5	2.24	A0A384JF80	88	K	tRNA-synt_1g domain-containing protein	BCIN_04g04260	1	0.028539	54.982	ELCDEFHK(1)K	3	-0.39719	1
map00450 Selenocompound metabolism	0.0506507	5	2.24	A0A384JF80	141	K	tRNA-synt_1g domain-containing protein	BCIN_04g04260	1	3.47663e-07	115.73	TTTQPYCEK(1)HQSFLADR	3	0.51953	2
map00450 Selenocompound metabolism	0.0506507	5	2.24	A0A384JF80	583	K	tRNA-synt_1g domain-containing protein	BCIN_04g04260	1	0.000396026	117.02	LAEEEAQAK(1)K	2	0.17114	1
map00450 Selenocompound metabolism	0.0506507	5	2.24	A0A384JF80	414	K	tRNA-synt_1g domain-containing protein	BCIN_04g04260	1	0.00601932	60.764	FVNAK(1)MDGVIPEFSPEYK	3	-2.6065	1
map00450 Selenocompound metabolism	0.0506507	5	2.24	A0A384JF80	409	K	tRNA-synt_1g domain-containing protein	BCIN_04g04260	1	0.0387493	53.968	VVK(1)FVNAK	2	1.4712	2
map00450 Selenocompound metabolism	0.0506507	5	2.24	A0A384JF80	157	K	tRNA-synt_1g domain-containing protein	BCIN_04g04260	1	1.18556e-17	238.02	FVEGTCPK(1)CQYDDAR	2	-0.19285	1
map00450 Selenocompound metabolism	0.0506507	5	2.24	A0A384JF80	343	K	tRNA-synt_1g domain-containing protein	BCIN_04g04260	1	7.17992e-16	167.97	LNHLSTTEYLNYENGK(1)FSK	3	-1.8395	1
map04111 Cell cycle - yeast	0.999807	10	0.43	A0A384K7I5	308	K	Bctup1	Bctup1	1	0.00385687	66.246	FSHDGK(1)FVATGCNR	3	-0.37469	1
map04111 Cell cycle - yeast	0.999807	10	0.43	A0A384K7I5	364	K	Bctup1	Bctup1	1	2.13484e-05	106.26	YLATGAEDK(1)LIR	2	-2.8648	1
map04111 Cell cycle - yeast	0.999807	10	0.43	A0A384JNE9	501	K	Structural maintenance of chromosomes protein	Bcsmc2	1	0.0495947	66.351	EQTDVLK(1)R	2	0.43723	1
map04111 Cell cycle - yeast	0.999807	10	0.43	A0A384JNE9	206	K	Structural maintenance of chromosomes protein	Bcsmc2	1	0.00368457	79.148	EEIEPK(1)LEK	2	-1.1846	1
map04111 Cell cycle - yeast	0.999807	10	0.43	A0A384JAJ6	1019	K	Structural maintenance of chromosomes protein	Bcsmc4	1	0.00689387	67.93	IMQVGGEK(1)LR	2	-0.9911	1
map04111 Cell cycle - yeast	0.999807	10	0.43	A0A384JBI0	69	K	Bcskp1	Bcskp1	1	1.27906e-06	111.6	VIEWADHHK(1)HDPAPTADDDSDSR	4	-0.7915	4
map04111 Cell cycle - yeast	0.999807	10	0.43	A0A384JZQ1	37	K	Bcbub3	Bcbub3	1	0.00240263	101.65	LLVSSWDK(1)K	2	3.0253	2
map04111 Cell cycle - yeast	0.999807	10	0.43	A0A384JZY9	722	K	DNA helicase	Bcmcm6	0.997052	0.0127188	60.764	TFK(0.003)PEFTDEAK(0.997)ELLVQK	3	3.0819	1
map04111 Cell cycle - yeast	0.999807	10	0.43	A0A384JVB1	592	K	Bctpd3	Bctpd3	1	0.000339462	96.229	LQK(1)DDDVDVR	2	-0.64466	2
map04111 Cell cycle - yeast	0.999807	10	0.43	A0A384JVB1	138	K	Bctpd3	Bctpd3	1	0.000108549	131.42	LSK(1)ADWFTSK	2	1.5588	3
map04111 Cell cycle - yeast	0.999807	10	0.43	A0A384JVB1	192	K	Bctpd3	Bctpd3	1	0.00211669	72.29	QSANNLSK(1)FVK	2	0.71058	2
map04111 Cell cycle - yeast	0.999807	10	0.43	A0A384JVB1	275	K	Bctpd3	Bctpd3	1	0.0021628	69.92	IAK(1)AVDDEVVTR	2	0.51378	2
map04111 Cell cycle - yeast	0.999807	10	0.43	A0A384JVB1	295	K	Bctpd3	Bctpd3	1	0.00785712	67.385	LLK(1)DSEAEVR	2	-0.25376	2
map04111 Cell cycle - yeast	0.999807	10	0.43	A0A384JVB1	258	K	Bctpd3	Bctpd3	1	0.0269697	57.785	SLIEDK(1)SWR	2	-2.9777	1
map04111 Cell cycle - yeast	0.999807	10	0.43	A0A384JWB6	328	K	Structural maintenance of chromosomes protein	Bcsmc1	1	0.00718471	89.698	EK(1)ELEEK	2	-0.022033	1
map04111 Cell cycle - yeast	0.999807	10	0.43	A0A384K400	123	K	Protein phosphatase PP2A regulatory subunit B	Bccdc55	1	0.0286474	62.659	VFEK(1)SLK	2	-1.0986	2
map04111 Cell cycle - yeast	0.999807	10	0.43	A0A384JAF6	298	K	Mitogen-activated protein kinase	Bmp1	1	0.0635855	47.603	LLAFNPVK(1)R	2	-1.8687	1
map00290 Valine, leucine and isoleucine biosynthesis	0.00558413	9	2.37	A0A384K6Q9	437	K	Bcilv3	Bcilv3	1	0.0249042	52.862	GSLAPGGSVGK(1)ITGK	2	0.049409	1
map00290 Valine, leucine and isoleucine biosynthesis	0.00558413	9	2.37	A0A384K6Q9	287	K	Bcilv3	Bcilv3	1	0.0537871	43.897	TLLK(1)EDIRPR	3	0.39317	1
map00290 Valine, leucine and isoleucine biosynthesis	0.00558413	9	2.37	A0A384JEN5	152	K	Uncharacterized protein	BCIN_04g01520	1	0.00146254	70.373	ISLPGFDPK(1)ELEK	2	-0.45761	2
map00290 Valine, leucine and isoleucine biosynthesis	0.00558413	9	2.37	A0A384JEN5	370	K	Uncharacterized protein	BCIN_04g01520	1	0.000385547	75.682	DIDIPMAK(1)GNSGEYAAK	2	-0.026726	1
map00290 Valine, leucine and isoleucine biosynthesis	0.00558413	9	2.37	A0A384JEN5	296	K	Uncharacterized protein	BCIN_04g01520	1	0.00141028	86.114	DK(1)IILDGVTR	2	0.52052	2
map00290 Valine, leucine and isoleucine biosynthesis	0.00558413	9	2.37	A0A384JEN5	379	K	Uncharacterized protein	BCIN_04g01520	1	0.000424631	92.866	GNSGEYAAK(1)VK	2	-0.0017966	2
map00290 Valine, leucine and isoleucine biosynthesis	0.00558413	9	2.37	A0A384JXB8	308	K	Acetolactate synthase	BCIN_11g03040	1	0.0266176	86.086	LINIAK(1)K	2	0.29344	1
map00290 Valine, leucine and isoleucine biosynthesis	0.00558413	9	2.37	A0A384JXB8	467	K	Acetolactate synthase	BCIN_11g03040	1	0.0104161	61.344	EK(1)FPLSHYEK	3	-0.056044	1
map00290 Valine, leucine and isoleucine biosynthesis	0.00558413	9	2.37	A0A384JXB8	395	K	Acetolactate synthase	BCIN_11g03040	1	0.0013268	72.891	VTGSIPK(1)FAPAAK	2	2.2786	2
map00290 Valine, leucine and isoleucine biosynthesis	0.00558413	9	2.37	A0A384JXB8	329	K	Acetolactate synthase	BCIN_11g03040	1	0.0499428	48.048	LLK(1)ELAEK	2	-0.59727	1
map00290 Valine, leucine and isoleucine biosynthesis	0.00558413	9	2.37	A0A384JXB8	475	K	Acetolactate synthase	BCIN_11g03040	1	0.0167026	54.343	FPLSHYEK(1)AER	3	0.27946	1
map00290 Valine, leucine and isoleucine biosynthesis	0.00558413	9	2.37	A0A384JXB8	79	K	Acetolactate synthase	BCIN_11g03040	1	8.46774e-09	165.44	NDSGK(1)ELAGQGQK	2	-1.2661	1
map00290 Valine, leucine and isoleucine biosynthesis	0.00558413	9	2.37	A0A384JEI6	214	K	Bcilv6	Bcilv6	1	0.000251683	85.837	LAELK(1)DSDDFHPVK	3	-0.46274	2
map00290 Valine, leucine and isoleucine biosynthesis	0.00558413	9	2.37	A0A384JVX5	390	K	Branched-chain-amino-acid aminotransferase	BCIN_11g00970	1	0.00594581	80.755	MK(1)EWIEAR	2	-2.7156	1
map00290 Valine, leucine and isoleucine biosynthesis	0.00558413	9	2.37	A0A384JVX5	323	K	Branched-chain-amino-acid aminotransferase	BCIN_11g00970	1	8.97378e-06	134.56	LTK(1)EGWIISER	2	-0.15705	2
map00290 Valine, leucine and isoleucine biosynthesis	0.00558413	9	2.37	A0A384JWA1	27	K	3-isopropylmalate dehydrogenase	Bcleu2	1	0.000795812	78.505	VLK(1)VVESDRPSVGK	3	-0.011426	1
map00290 Valine, leucine and isoleucine biosynthesis	0.00558413	9	2.37	A0A384JTF4	483	K	Pyruvate carboxyltransferase domain-containing protein	BCIN_09g06410	1	0.00206461	108.26	TQDTTNLK(1)R	2	0.55572	2
map00290 Valine, leucine and isoleucine biosynthesis	0.00558413	9	2.37	A0A384JTF4	452	K	Pyruvate carboxyltransferase domain-containing protein	BCIN_09g06410	1	0.000104723	88.427	HNPK(1)FSLVDYSISTDR	3	-1.6047	1
map00290 Valine, leucine and isoleucine biosynthesis	0.00558413	9	2.37	A0A384JET9	365	K	"Ketol-acid reductoisomerase, mitochondrial"	Bcilv5	1	2.34076e-06	189.57	SLEFNSQK(1)DYR	2	-0.9419	3
map00290 Valine, leucine and isoleucine biosynthesis	0.00558413	9	2.37	A0A384JET9	333	K	"Ketol-acid reductoisomerase, mitochondrial"	Bcilv5	1	0.000107658	119.68	GAIDWSGK(1)FK	2	-0.60672	4
map00290 Valine, leucine and isoleucine biosynthesis	0.00558413	9	2.37	A0A384JET9	370	K	"Ketol-acid reductoisomerase, mitochondrial"	Bcilv5	1	0.00759887	73.233	EK(1)YEAEMK	2	-1.1264	1
map00290 Valine, leucine and isoleucine biosynthesis	0.00558413	9	2.37	A0A384JET9	181	K	"Ketol-acid reductoisomerase, mitochondrial"	Bcilv5	1	5.43942e-14	167.28	TLYFSHGFSPVFK(1)DQTK	3	-0.6107	6
map00290 Valine, leucine and isoleucine biosynthesis	0.00558413	9	2.37	A0A384JET9	168	K	"Ketol-acid reductoisomerase, mitochondrial"	Bcilv5	1	1.06588e-06	106.42	GK(1)TLYFSHGFSPVFK	3	-0.041216	3
map00290 Valine, leucine and isoleucine biosynthesis	0.00558413	9	2.37	A0A384JET9	60	K	"Ketol-acid reductoisomerase, mitochondrial"	Bcilv5	1	0.0185268	61.344	TIDFAGTK(1)EK	2	1.1552	2
map00290 Valine, leucine and isoleucine biosynthesis	0.00558413	9	2.37	A0A384JET9	376	K	"Ketol-acid reductoisomerase, mitochondrial"	Bcilv5	1	0.000457931	119.68	YEAEMK(1)EIR	2	0.25673	12
map00290 Valine, leucine and isoleucine biosynthesis	0.00558413	9	2.37	A0A384JET9	335	K	"Ketol-acid reductoisomerase, mitochondrial"	Bcilv5	0.999932	0.000142226	90.017	FK(1)DALKPVFNDLYDSVK	3	-2.0761	3
map00290 Valine, leucine and isoleucine biosynthesis	0.00558413	9	2.37	A0A384JET9	229	K	"Ketol-acid reductoisomerase, mitochondrial"	Bcilv5	1	2.64005e-10	128.72	GINSSIAVFQDVTGK(1)AQEK	3	-0.052068	1
map00290 Valine, leucine and isoleucine biosynthesis	0.00558413	9	2.37	A0A384JNJ2	479	K	3-isopropylmalate dehydratase	Bcleu1	1	0.000136797	107.53	K(1)FSQGADSAPK	2	0.83678	1
map00290 Valine, leucine and isoleucine biosynthesis	0.00558413	9	2.37	A0A384JNJ2	263	K	3-isopropylmalate dehydratase	Bcleu1	1	0.00278796	61.495	DRPLAPK(1)YGSEEWER	3	-2.0919	1
map00290 Valine, leucine and isoleucine biosynthesis	0.00558413	9	2.37	A0A384JNJ2	540	K	3-isopropylmalate dehydratase	Bcleu1	1	1.84349e-16	151.67	EIIGDQPEDNSPHTNTTAAHSSAGLPK(1)FEIYK	4	0.35328	2
map00290 Valine, leucine and isoleucine biosynthesis	0.00558413	9	2.37	A0A384JNJ2	386	K	3-isopropylmalate dehydratase	Bcleu1	1	0.0301547	82.305	IADNIK(1)R	2	1.3032	1
map00290 Valine, leucine and isoleucine biosynthesis	0.00558413	9	2.37	A0A384JNJ2	730	K	3-isopropylmalate dehydratase	Bcleu1	1	0.0504579	68.787	ISTFEK(1)K	2	-0.18165	1
map00290 Valine, leucine and isoleucine biosynthesis	0.00558413	9	2.37	A0A384JNJ2	277	K	3-isopropylmalate dehydratase	Bcleu1	1	1.889e-06	128.36	YWK(1)GLQSDENAK	2	-1.5331	2
map00261 Monobactam biosynthesis	0.532021	1	1.49	A0A384J5D0	11	K	Sulfate adenylyltransferase	Bcmet3	1	1.62033e-11	154.49	ANSPHGGVLK(1)DLLAR	3	0.24042	3
map00261 Monobactam biosynthesis	0.532021	1	1.49	A0A384J5D0	132	K	Sulfate adenylyltransferase	Bcmet3	1	0.000226119	78.078	EAK(1)EVFGGDADHPAVK	3	2.2482	1
map00261 Monobactam biosynthesis	0.532021	1	1.49	A0A384J5D0	187	K	Sulfate adenylyltransferase	Bcmet3	1	0.00304583	98.407	LHFDK(1)LGWSK	2	1.728	4
map00660 C5-Branched dibasic acid metabolism	0.0774157	3	2.68	A0A384JWA1	27	K	3-isopropylmalate dehydrogenase	Bcleu2	1	0.000795812	78.505	VLK(1)VVESDRPSVGK	3	-0.011426	1
map00660 C5-Branched dibasic acid metabolism	0.0774157	3	2.68	A0A384JXB8	308	K	Acetolactate synthase	BCIN_11g03040	1	0.0266176	86.086	LINIAK(1)K	2	0.29344	1
map00660 C5-Branched dibasic acid metabolism	0.0774157	3	2.68	A0A384JXB8	467	K	Acetolactate synthase	BCIN_11g03040	1	0.0104161	61.344	EK(1)FPLSHYEK	3	-0.056044	1
map00660 C5-Branched dibasic acid metabolism	0.0774157	3	2.68	A0A384JXB8	395	K	Acetolactate synthase	BCIN_11g03040	1	0.0013268	72.891	VTGSIPK(1)FAPAAK	2	2.2786	2
map00660 C5-Branched dibasic acid metabolism	0.0774157	3	2.68	A0A384JXB8	329	K	Acetolactate synthase	BCIN_11g03040	1	0.0499428	48.048	LLK(1)ELAEK	2	-0.59727	1
map00660 C5-Branched dibasic acid metabolism	0.0774157	3	2.68	A0A384JXB8	475	K	Acetolactate synthase	BCIN_11g03040	1	0.0167026	54.343	FPLSHYEK(1)AER	3	0.27946	1
map00660 C5-Branched dibasic acid metabolism	0.0774157	3	2.68	A0A384JXB8	79	K	Acetolactate synthase	BCIN_11g03040	1	8.46774e-09	165.44	NDSGK(1)ELAGQGQK	2	-1.2661	1
map00660 C5-Branched dibasic acid metabolism	0.0774157	3	2.68	A0A384JEI6	214	K	Bcilv6	Bcilv6	1	0.000251683	85.837	LAELK(1)DSDDFHPVK	3	-0.46274	2
map04011 MAPK signaling pathway - yeast	0.998386	9	0.48	A0A384K7I5	308	K	Bctup1	Bctup1	1	0.00385687	66.246	FSHDGK(1)FVATGCNR	3	-0.37469	1
map04011 MAPK signaling pathway - yeast	0.998386	9	0.48	A0A384K7I5	364	K	Bctup1	Bctup1	1	2.13484e-05	106.26	YLATGAEDK(1)LIR	2	-2.8648	1
map04011 MAPK signaling pathway - yeast	0.998386	9	0.48	A0A384K357	182	K	Bcypd1	Bcypd1	1	0.0107188	65.241	EEYEEVEK(1)VLK	2	-2.7574	1
map04011 MAPK signaling pathway - yeast	0.998386	9	0.48	A0A384K357	174	K	Bcypd1	Bcypd1	1	7.96446e-07	116.86	ETLVSVK(1)EEYEEVEK	2	-1.7191	1
map04011 MAPK signaling pathway - yeast	0.998386	9	0.48	A0A384J7C4	124	K	14_3_3 domain-containing protein	BCIN_01g09310	1	0.00798871	83.614	VFYHK(1)MK	2	3.2729	8
map04011 MAPK signaling pathway - yeast	0.998386	9	0.48	A0A384J7C4	261	K	14_3_3 domain-containing protein	BCIN_01g09310	1	1.99148e-06	104.3	AVEPETK(1)ADEPATEAAPAPES	3	1.2157	2
map04011 MAPK signaling pathway - yeast	0.998386	9	0.48	A0A384J7C4	70	K	14_3_3 domain-containing protein	BCIN_01g09310	1	2.06681e-07	200.82	IISSIEQK(1)EESK	2	0.24616	3
map04011 MAPK signaling pathway - yeast	0.998386	9	0.48	A0A384J7C4	250	K	14_3_3 domain-containing protein	BCIN_01g09310	1	4.33398e-07	102.66	DNLTLWTSSDNGDPEAAAAGDAPK(1)EAEK	3	0.031022	1
map04011 MAPK signaling pathway - yeast	0.998386	9	0.48	A0A384J7C4	51	K	14_3_3 domain-containing protein	BCIN_01g09310	1	3.36779e-06	113.65	NLLSVAYK(1)NVVGTR	2	0.023862	3
map04011 MAPK signaling pathway - yeast	0.998386	9	0.48	A0A384J7C4	119	K	14_3_3 domain-containing protein	BCIN_01g09310	1	0.000168127	93.345	AESGESK(1)VFYHK	3	0.2194	4
map04011 MAPK signaling pathway - yeast	0.998386	9	0.48	A0A384J7C4	8	K	14_3_3 domain-containing protein	BCIN_01g09310	1	0.00245832	96.624	ESK(1)TFLAR	2	0.77464	3
map04011 MAPK signaling pathway - yeast	0.998386	9	0.48	A0A384J7C4	254	K	14_3_3 domain-containing protein	BCIN_01g09310	1	7.87476e-06	123.2	EAEK(1)AVEPETK	2	0.10071	2
map04011 MAPK signaling pathway - yeast	0.998386	9	0.48	A0A384J7C4	154	K	14_3_3 domain-containing protein	BCIN_01g09310	1	1.46951e-15	166.29	VAATAAHEAYK(1)NATDVAQTELTPTHPIR	4	0.26974	3
map04011 MAPK signaling pathway - yeast	0.998386	9	0.48	A0A384J7C4	141	K	14_3_3 domain-containing protein	BCIN_01g09310	1	2.10479e-05	127.87	YLAEFASGDK(1)R	2	0.466	4
map04011 MAPK signaling pathway - yeast	0.998386	9	0.48	A0A384J7C4	29	K	14_3_3 domain-containing protein	BCIN_01g09310	1	8.78059e-06	107.99	YDEMVTYMK(1)EVAK	2	-1.557	2
map04011 MAPK signaling pathway - yeast	0.998386	9	0.48	A0A384JFB8	233	K	Protein kinase domain-containing protein	BCIN_04g03430	1	0.0267173	63.565	YEK(1)IGEK	2	2.48	1
map04011 MAPK signaling pathway - yeast	0.998386	9	0.48	A0A384JFB8	126	K	Protein kinase domain-containing protein	BCIN_04g03430	1	0.0202213	50.222	VQTIHEK(1)NLIYR	3	-0.51001	1
map04011 MAPK signaling pathway - yeast	0.998386	9	0.48	A0A384JEP9	155	K	Bcrho1	Bcrho1	1	0.000156578	95.417	IGAYK(1)SLECSAK	2	0.37341	3
map04011 MAPK signaling pathway - yeast	0.998386	9	0.48	A0A384JEP9	182	K	Bcrho1	Bcrho1	1	0.0421137	69.998	AALLTK(1)K	2	0.065035	3
map04011 MAPK signaling pathway - yeast	0.998386	9	0.48	A0A384JEP9	162	K	Bcrho1	Bcrho1	1	0.000121013	95.264	SLECSAK(1)TNEGVR	2	-1.3842	2
map04011 MAPK signaling pathway - yeast	0.998386	9	0.48	A0A384JEP9	133	K	Bcrho1	Bcrho1	1	1.32572e-15	167.63	TIEELHK(1)TNQTPVSEDQAQR	3	-0.039905	3
map04011 MAPK signaling pathway - yeast	0.998386	9	0.48	A0A384JEP9	126	K	Bcrho1	Bcrho1	1	1.10251e-05	117.86	HDPK(1)TIEELHK	3	0.51348	5
map04011 MAPK signaling pathway - yeast	0.998386	9	0.48	A0A384JEP9	150	K	Bcrho1	Bcrho1	1	0.00312946	82.645	VADK(1)IGAYK	2	0.81296	2
map04011 MAPK signaling pathway - yeast	0.998386	9	0.48	A0A384JS06	72	K	Mitogen-activated protein kinase	Bmp3	1	0.0184385	61.679	EIK(1)LLQHFR	3	-0.32922	1
map04011 MAPK signaling pathway - yeast	0.998386	9	0.48	A0A384JEB7	56	K	E3 ubiquitin-protein ligase	Bcrsp5	1	0.0189705	94.262	TTTVIK(1)R	2	-0.51522	2
map04011 MAPK signaling pathway - yeast	0.998386	9	0.48	A0A384J4N4	152	K	14_3_3 domain-containing protein	BCIN_01g02580	1	1.36818e-36	261.26	SLEAYK(1)NATEVAQTDLAPTHPIR	3	0.87833	4
map04011 MAPK signaling pathway - yeast	0.998386	9	0.48	A0A384J4N4	124	K	14_3_3 domain-containing protein	BCIN_01g02580	1	0.00321123	110.22	MK(1)GDYHR	2	-0.45648	3
map04011 MAPK signaling pathway - yeast	0.998386	9	0.48	A0A384J4N4	27	K	14_3_3 domain-containing protein	BCIN_01g02580	1	5.4158e-22	190.64	YEEMVENMK(1)SVASEDQELSVEER	3	-0.2189	3
map04011 MAPK signaling pathway - yeast	0.998386	9	0.48	A0A384J4N4	11	K	14_3_3 domain-containing protein	BCIN_01g02580	1	1.43658e-19	238.81	GYEDSVYLAK(1)LAEQAER	3	-0.96354	6
map04011 MAPK signaling pathway - yeast	0.998386	9	0.48	A0A384J4N4	250	K	14_3_3 domain-containing protein	BCIN_01g02580	1	6.98921e-13	138.94	DNLTLWTSSEAEPAAQESAAAPGEAK(1)EAEAAAPAEEK	4	-0.37404	2
map04011 MAPK signaling pathway - yeast	0.998386	9	0.48	A0A384J4N4	146	K	14_3_3 domain-containing protein	BCIN_01g02580	1	4.77752e-05	105.03	ESADK(1)SLEAYK	2	0.067522	3
map04011 MAPK signaling pathway - yeast	0.998386	9	0.48	A0A384J4N4	68	K	14_3_3 domain-containing protein	BCIN_01g02580	1	2.04646e-06	113.24	IVTSIEQK(1)EESK	2	-0.0079287	2
map04011 MAPK signaling pathway - yeast	0.998386	9	0.48	A0A384J4N4	122	K	14_3_3 domain-containing protein	BCIN_01g02580	1	0.00798871	83.614	VFYHK(1)MK	2	3.2729	8
map04011 MAPK signaling pathway - yeast	0.998386	9	0.48	A0A384J4N4	112	K	14_3_3 domain-containing protein	BCIN_01g02580	1	2.82596e-05	99.941	HLIPSAK(1)SGESK	2	0.31107	2
map04011 MAPK signaling pathway - yeast	0.998386	9	0.48	A0A384J4N4	87	K	14_3_3 domain-containing protein	BCIN_01g02580	1	0.00413959	76.282	QK(1)IEAELAK	2	-0.75009	1
map04011 MAPK signaling pathway - yeast	0.998386	9	0.48	A0A384J4N4	49	K	14_3_3 domain-containing protein	BCIN_01g02580	1	1.8547e-08	128.22	NLLSVAYK(1)NVIGAR	3	-0.46754	2
map04011 MAPK signaling pathway - yeast	0.998386	9	0.48	A0A384J4N4	117	K	14_3_3 domain-containing protein	BCIN_01g02580	1	0.0248141	46.844	SGESK(1)VFYHK	3	0.4545	2
map04011 MAPK signaling pathway - yeast	0.998386	9	0.48	A0A384J4N4	82	K	14_3_3 domain-containing protein	BCIN_01g02580	1	9.58538e-09	160.46	GNSSQVTLIK(1)EYR	2	-0.30285	2
map04011 MAPK signaling pathway - yeast	0.998386	9	0.48	A0A384JAF6	298	K	Mitogen-activated protein kinase	Bmp1	1	0.0635855	47.603	LLAFNPVK(1)R	2	-1.8687	1
map00250 Alanine, aspartate and glutamate metabolism	5.41212e-08	22	2.98	A0A384JS78	166	K	Adenylosuccinate synthetase	Bcade12	1	0.000622055	109.29	ESYFEEK(1)VR	2	0.40333	3
map00250 Alanine, aspartate and glutamate metabolism	5.41212e-08	22	2.98	A0A384JS78	89	K	Adenylosuccinate synthetase	Bcade12	1	1.08193e-09	134.88	ELAAIDGK(1)IPVPAGK	2	-0.050426	1
map00250 Alanine, aspartate and glutamate metabolism	5.41212e-08	22	2.98	A0A384JSG5	163	K	Amidophosphoribosyltransferase	Bcade4	1	4.60673e-06	121.56	VNEEDIFK(1)SLER	2	0.42869	1
map00250 Alanine, aspartate and glutamate metabolism	5.41212e-08	22	2.98	A0A384JRG2	263	K	Gln-synt_C domain-containing protein	BCIN_09g00590	1	0.0201998	61.593	YVVK(1)SVATK	2	0.59561	2
map00250 Alanine, aspartate and glutamate metabolism	5.41212e-08	22	2.98	A0A384JRG2	12	K	Gln-synt_C domain-containing protein	BCIN_09g00590	1	2.2656e-07	119.8	PDTPEWIASHK(1)QWDEK	3	-0.21282	2
map00250 Alanine, aspartate and glutamate metabolism	5.41212e-08	22	2.98	A0A384K0H1	98	K	Aminotran_1_2 domain-containing protein	BCIN_13g01610	1	0.00486472	75.819	EDVLLNGLGYK(1)K	2	0.94231	1
map00250 Alanine, aspartate and glutamate metabolism	5.41212e-08	22	2.98	A0A384K0H1	280	K	Aminotran_1_2 domain-containing protein	BCIN_13g01610	1	0.000363913	107.69	FHSFK(1)QILR	3	-0.16727	1
map00250 Alanine, aspartate and glutamate metabolism	5.41212e-08	22	2.98	A0A384K0H1	275	K	Aminotran_1_2 domain-containing protein	BCIN_13g01610	1	0.00295601	128.61	GK(1)FHSFK	2	0.59996	2
map00250 Alanine, aspartate and glutamate metabolism	5.41212e-08	22	2.98	A0A384K2Y2	243	K	Glutamine synthetase	Bcgln1	1	9.92072e-06	94.019	ISFHPK(1)PIPGDWNGAGLHSNFSSAEMR	4	-0.72718	1
map00250 Alanine, aspartate and glutamate metabolism	5.41212e-08	22	2.98	A0A384K2Y2	330	K	Glutamine synthetase	Bcgln1	1	1.0273e-05	105.19	ECGAK(1)GYGYFEDR	2	-0.53114	2
map00250 Alanine, aspartate and glutamate metabolism	5.41212e-08	22	2.98	A0A384K2Y2	270	K	Glutamine synthetase	Bcgln1	1	0.000178457	91.62	VEGGMK(1)HIEAAIK	3	0.038806	3
map00250 Alanine, aspartate and glutamate metabolism	5.41212e-08	22	2.98	A0A384K2Y2	121	K	Glutamine synthetase	Bcgln1	1	0.0108918	63.401	HEAAK(1)LMEAHK	3	0.31945	3
map00250 Alanine, aspartate and glutamate metabolism	5.41212e-08	22	2.98	A0A384JEU3	468	K	Bcarg4	Bcarg4	1	0.033545	60.358	VLK(1)SILG	2	-0.14372	2
map00250 Alanine, aspartate and glutamate metabolism	5.41212e-08	22	2.98	A0A384JEU3	118	K	Bcarg4	Bcarg4	1	0.00673021	65.056	EIGGK(1)LHTGR	3	-0.28631	1
map00250 Alanine, aspartate and glutamate metabolism	5.41212e-08	22	2.98	A0A384JEU3	433	K	Bcarg4	Bcarg4	1	2.71322e-08	137.21	FK(1)EDVSECFDYEK	2	0.11835	1
map00250 Alanine, aspartate and glutamate metabolism	5.41212e-08	22	2.98	A0A384JEU3	113	K	Bcarg4	Bcarg4	1	0.0258125	56.139	LGEIIGK(1)EIGGK	2	4.2149	1
map00250 Alanine, aspartate and glutamate metabolism	5.41212e-08	22	2.98	A0A384J5V4	532	K	Bccpa2	Bccpa2	1	0.00136774	128.38	IDK(1)WFLYK	2	-0.16406	2
map00250 Alanine, aspartate and glutamate metabolism	5.41212e-08	22	2.98	A0A384J5V4	444	K	Bccpa2	Bccpa2	1	0.00083811	85.355	WDLSK(1)FQHVK	3	-0.3054	1
map00250 Alanine, aspartate and glutamate metabolism	5.41212e-08	22	2.98	A0A384J5V4	475	K	Bccpa2	Bccpa2	1	0.00893767	78.342	TFEESIQK(1)AIR	2	1.6269	1
map00250 Alanine, aspartate and glutamate metabolism	5.41212e-08	22	2.98	A0A384K240	287	K	Bcagx1	Bcagx1	1	0.0147717	69.176	ATSQK(1)IK	2	-0.30746	1
map00250 Alanine, aspartate and glutamate metabolism	5.41212e-08	22	2.98	A0A384K240	347	K	Bcagx1	Bcagx1	1	0.00383272	90.37	EIAAK(1)YIR	2	0.46822	2
map00250 Alanine, aspartate and glutamate metabolism	5.41212e-08	22	2.98	A0A384JB03	437	K	Glutamate decarboxylase	BCIN_03g01040	1	0.00184469	111.17	TDNLK(1)MLR	2	1.0894	1
map00250 Alanine, aspartate and glutamate metabolism	5.41212e-08	22	2.98	A0A384JB03	61	K	Glutamate decarboxylase	BCIN_03g01040	1	4.71919e-29	216.38	FAAEDLPEHEMPDGEMPK(1)EVAYR	3	-1.4209	3
map00250 Alanine, aspartate and glutamate metabolism	5.41212e-08	22	2.98	A0A384JB03	432	K	Glutamate decarboxylase	BCIN_03g01040	1	2.41082e-07	121.03	SWVVPAYTMAPK(1)TDNLK	2	0.57391	2
map00250 Alanine, aspartate and glutamate metabolism	5.41212e-08	22	2.98	A0A384JB03	449	K	Glutamate decarboxylase	BCIN_03g01040	1	0.0190432	67.169	EDFSK(1)SR	2	-0.3833	1
map00250 Alanine, aspartate and glutamate metabolism	5.41212e-08	22	2.98	A0A384JJP0	103	K	Succinate-semialdehyde dehydrogenase	BCIN_06g01640	1	1.8738e-10	132.25	AIDAAAAAFPSFK(1)TTTGR	2	-0.085386	2
map00250 Alanine, aspartate and glutamate metabolism	5.41212e-08	22	2.98	A0A384J6I8	353	K	Bcass1	Bcass1	1	5.89041e-06	126.19	VYK(1)GTFSVLGR	2	-0.21208	3
map00250 Alanine, aspartate and glutamate metabolism	5.41212e-08	22	2.98	A0A384J6I8	165	K	Bcass1	Bcass1	1	6.06531e-08	122.49	NDLLEYAAK(1)AGIPVSSTK	3	-0.75587	3
map00250 Alanine, aspartate and glutamate metabolism	5.41212e-08	22	2.98	A0A384J5I1	149	K	Uncharacterized protein	BCIN_01g06470	1	5.16609e-11	147.1	LAK(1)YLYDQHPTIGFTDLAK	3	0.18907	3
map00250 Alanine, aspartate and glutamate metabolism	5.41212e-08	22	2.98	A0A384J5I1	131	K	Uncharacterized protein	BCIN_01g06470	1	0.00166551	91.867	TLLTSK(1)GFK	2	-0.03884	2
map00250 Alanine, aspartate and glutamate metabolism	5.41212e-08	22	2.98	A0A384J5I1	339	K	Uncharacterized protein	BCIN_01g06470	1	0.000536963	96.342	GK(1)FDHFMQK	3	-0.37841	14
map00250 Alanine, aspartate and glutamate metabolism	5.41212e-08	22	2.98	A0A384J5I1	291	K	Uncharacterized protein	BCIN_01g06470	1	2.52643e-06	101.75	K(1)VMYLEDDDIAHIHEGSLNIHR	4	-0.9534	1
map00250 Alanine, aspartate and glutamate metabolism	5.41212e-08	22	2.98	A0A384J5I1	134	K	Uncharacterized protein	BCIN_01g06470	1	1.10011e-11	185.67	GFK(1)FETETDTECIAK	2	-0.2415	2
map00250 Alanine, aspartate and glutamate metabolism	5.41212e-08	22	2.98	A0A384J5I1	70	K	Uncharacterized protein	BCIN_01g06470	1	2.33667e-06	132.79	ALIEQEK(1)PDLTK	2	-1.5448	3
map00250 Alanine, aspartate and glutamate metabolism	5.41212e-08	22	2.98	A0A384J5I1	234	K	Uncharacterized protein	BCIN_01g06470	1	0.0560078	63.216	ASQNAALK(1)K	2	-1.9818	1
map00250 Alanine, aspartate and glutamate metabolism	5.41212e-08	22	2.98	A0A384J5I1	146	K	Uncharacterized protein	BCIN_01g06470	1	1.58415e-11	176.89	FETETDTECIAK(1)LAK	2	0.6081	1
map00250 Alanine, aspartate and glutamate metabolism	5.41212e-08	22	2.98	A0A384J5I1	558	K	Uncharacterized protein	BCIN_01g06470	1	0.000100681	129.39	DQK(1)SLLLLGR	2	-1.1285	3
map00250 Alanine, aspartate and glutamate metabolism	5.41212e-08	22	2.98	A0A384J5I1	122	K	Uncharacterized protein	BCIN_01g06470	1	3.75308e-15	161.2	SDPSWQFSVVHNGIITNYK(1)ELK	3	1.8319	5
map00250 Alanine, aspartate and glutamate metabolism	5.41212e-08	22	2.98	A0A384J5I1	58	K	Uncharacterized protein	BCIN_01g06470	1	0.0499854	52.636	EVGK(1)VAK	2	0.23234	2
map00250 Alanine, aspartate and glutamate metabolism	5.41212e-08	22	2.98	A0A384J5I1	125	K	Uncharacterized protein	BCIN_01g06470	1	0.0026993	85.355	ELK(1)TLLTSK	2	0.083502	3
map00250 Alanine, aspartate and glutamate metabolism	5.41212e-08	22	2.98	A0A384J5I1	54	K	Uncharacterized protein	BCIN_01g06470	1	1.54738e-05	119.74	NEVFAFK(1)EVGK	2	-2.9086	3
map00250 Alanine, aspartate and glutamate metabolism	5.41212e-08	22	2.98	A0A384K7A2	57	K	Glutamate dehydrogenase	BCIN_16g04050	1	7.88354e-16	251.84	VVWEDDK(1)NQVQVNR	2	-0.64004	1
map00250 Alanine, aspartate and glutamate metabolism	5.41212e-08	22	2.98	A0A384K7A2	291	K	Glutamate dehydrogenase	BCIN_16g04050	1	0.00153622	120.15	YK(1)YIEGSR	2	0.076539	3
map00250 Alanine, aspartate and glutamate metabolism	5.41212e-08	22	2.98	A0A384K7A2	289	K	Glutamate dehydrogenase	BCIN_16g04050	1	0.000433489	83.204	QSLTAFEHGGK(1)YK	3	0.018825	3
map00250 Alanine, aspartate and glutamate metabolism	5.41212e-08	22	2.98	A0A384K7A2	303	K	Glutamate dehydrogenase	BCIN_16g04050	1	0.00563509	60.133	PWTHVK(1)VDVALPCATQNEVSK	3	-0.87244	1
map00250 Alanine, aspartate and glutamate metabolism	5.41212e-08	22	2.98	A0A384K7A2	114	K	Glutamate dehydrogenase	BCIN_16g04050	1	3.19552e-15	163.68	NALTGLNIGGGK(1)GGADFDPK	2	0.1679	2
map00250 Alanine, aspartate and glutamate metabolism	5.41212e-08	22	2.98	A0A384K7A2	122	K	Glutamate dehydrogenase	BCIN_16g04050	1	0.00164875	83.862	GGADFDPK(1)GK	2	0.72418	3
map00250 Alanine, aspartate and glutamate metabolism	5.41212e-08	22	2.98	A0A384K7A2	420	K	Glutamate dehydrogenase	BCIN_16g04050	1	1.23752e-10	147.41	YVEAK(1)DGEYPSLVAGSNIAGFVK	3	0.20071	3
map00250 Alanine, aspartate and glutamate metabolism	5.41212e-08	22	2.98	A0A384K7A2	358	K	Glutamate dehydrogenase	BCIN_16g04050	1	0.0241284	58.172	DK(1)AIWYAPGK	2	-0.068011	1
map00250 Alanine, aspartate and glutamate metabolism	5.41212e-08	22	2.98	A0A384K7A2	38	K	Glutamate dehydrogenase	BCIN_16g04050	1	0.00322096	65.234	TALK(1)IVSIPER	2	-1.3596	1
map00250 Alanine, aspartate and glutamate metabolism	5.41212e-08	22	2.98	A0A384K7A2	397	K	Glutamate dehydrogenase	BCIN_16g04050	1	3.037e-11	212.17	ISWTQEEVDEK(1)LK	2	0.20242	2
map00250 Alanine, aspartate and glutamate metabolism	5.41212e-08	22	2.98	A0A384K7A2	414	K	Glutamate dehydrogenase	BCIN_16g04050	1	0.000302868	105.65	NAFENGLETAK(1)K	2	-0.37821	1
map00250 Alanine, aspartate and glutamate metabolism	5.41212e-08	22	2.98	A0A384K7A2	318	K	Glutamate dehydrogenase	BCIN_16g04050	1	1.79746e-15	166.29	VDVALPCATQNEVSK(1)EEAESLVASGAR	3	-0.87022	3
map00250 Alanine, aspartate and glutamate metabolism	5.41212e-08	22	2.98	A0A384K7A2	175	K	Glutamate dehydrogenase	BCIN_16g04050	1	8.45339e-09	165.51	AIQNK(1)WEGVLTGK	2	0.48709	2
map00250 Alanine, aspartate and glutamate metabolism	5.41212e-08	22	2.98	A0A384K577	646	K	Bcglt1	Bcglt1	1	0.0185947	60.345	WTSK(1)VIDLTFPR	2	1.9289	1
map00250 Alanine, aspartate and glutamate metabolism	5.41212e-08	22	2.98	A0A384K577	1552	K	Bcglt1	Bcglt1	1	0.0256747	71.692	VLPVDYK(1)R	2	0.5548	1
map00250 Alanine, aspartate and glutamate metabolism	5.41212e-08	22	2.98	A0A384K577	1611	K	Bcglt1	Bcglt1	1	0.000118059	91.276	KPSDLQDIEETIGDSAVEK(1)K	3	3.16	2
map00250 Alanine, aspartate and glutamate metabolism	5.41212e-08	22	2.98	A0A384K577	777	K	Bcglt1	Bcglt1	1	0.0474158	46.985	NYK(1)YSADGGILK	2	0.74731	1
map00250 Alanine, aspartate and glutamate metabolism	5.41212e-08	22	2.98	A0A384K577	638	K	Bcglt1	Bcglt1	1	0.0153327	66.351	NINK(1)FYPK	2	1.8396	3
map00250 Alanine, aspartate and glutamate metabolism	5.41212e-08	22	2.98	A0A384K577	491	K	Bcglt1	Bcglt1	1	0.00103617	70.889	SWLHK(1)ELVSLPK	3	-0.97899	1
map00250 Alanine, aspartate and glutamate metabolism	5.41212e-08	22	2.98	A0A384K577	112	K	Bcglt1	Bcglt1	1	0.00270489	95.502	FFIK(1)NFER	2	-2.0473	3
map00250 Alanine, aspartate and glutamate metabolism	5.41212e-08	22	2.98	A0A384K577	498	K	Bcglt1	Bcglt1	1	0.0158027	55.261	ELVSLPK(1)VHEK	3	0.049414	2
map00250 Alanine, aspartate and glutamate metabolism	5.41212e-08	22	2.98	A0A384K577	642	K	Bcglt1	Bcglt1	1	0.052943	46.462	FYPK(1)WTSK	2	1.3637	2
map00250 Alanine, aspartate and glutamate metabolism	5.41212e-08	22	2.98	A0A384K577	844	K	Bcglt1	Bcglt1	1	0.00427712	68.626	FHEK(1)GFPSR	3	0.052842	2
map00250 Alanine, aspartate and glutamate metabolism	5.41212e-08	22	2.98	A0A384K577	1545	K	Bcglt1	Bcglt1	1	0.0450043	46.352	FVK(1)VLPVDYK	2	-1.2628	1
map00250 Alanine, aspartate and glutamate metabolism	5.41212e-08	22	2.98	A0A384JYN0	170	K	Multifunctional fusion protein	BCIN_11g06270	1	0.00303066	70.808	AADLISGK(1)YR	2	-3.945	2
map00250 Alanine, aspartate and glutamate metabolism	5.41212e-08	22	2.98	A0A384JYN0	419	K	Multifunctional fusion protein	BCIN_11g06270	1	3.03924e-06	97.095	DPK(1)NFIGPVIHEPSFK	3	-0.46017	2
map00250 Alanine, aspartate and glutamate metabolism	5.41212e-08	22	2.98	A0A384JYN0	73	K	Multifunctional fusion protein	BCIN_11g06270	1	4.93305e-07	114.63	VVNEPNHHYAK(1)GSAQR	4	-0.038826	1
map00250 Alanine, aspartate and glutamate metabolism	5.41212e-08	22	2.98	A0A384JYN0	432	K	Multifunctional fusion protein	BCIN_11g06270	1	0.00185736	76.759	NFIGPVIHEPSFK(1)K	3	-0.044727	1
map00250 Alanine, aspartate and glutamate metabolism	5.41212e-08	22	2.98	A0A384JYN0	91	K	Multifunctional fusion protein	BCIN_11g06270	1	0.0150088	58.98	LESK(1)APLEVPLVVGGK	2	-1.5204	1
map00250 Alanine, aspartate and glutamate metabolism	5.41212e-08	22	2.98	A0A384JYN0	400	K	Multifunctional fusion protein	BCIN_11g06270	1	0.00377851	78.556	SIWPQFK(1)EK	2	-0.95744	4
map00250 Alanine, aspartate and glutamate metabolism	5.41212e-08	22	2.98	A0A384K198	272	K	Adenylosuccinate lyase	Bcade13	1	1.15977e-08	124.47	HLANLK(1)ELEEPFEK	3	-1.3202	2
map00250 Alanine, aspartate and glutamate metabolism	5.41212e-08	22	2.98	A0A384K198	18	K	Adenylosuccinate lyase	Bcade13	1	0.0133143	67.981	YASK(1)EMK	2	-0.327	3
map00250 Alanine, aspartate and glutamate metabolism	5.41212e-08	22	2.98	A0A384K198	21	K	Adenylosuccinate lyase	Bcade13	1	0.0406173	50.108	EMK(1)EIFSAR	2	-0.054557	1
map00250 Alanine, aspartate and glutamate metabolism	5.41212e-08	22	2.98	A0A384K198	411	K	Adenylosuccinate lyase	Bcade13	1	2.53776e-06	150.69	VLSHQASDVVK(1)K	2	-0.45847	3
map00250 Alanine, aspartate and glutamate metabolism	5.41212e-08	22	2.98	A0A384K198	68	K	Adenylosuccinate lyase	Bcade13	1	1.22374e-09	132.63	IMTDK(1)DFEVAAEEEK	2	0.66987	1
map00250 Alanine, aspartate and glutamate metabolism	5.41212e-08	22	2.98	A0A384JDE8	473	K	NAD-specific glutamate dehydrogenase	Bcgdh2	1	0.0184332	64.711	ELK(1)ELISR	2	2.2099	1
map00250 Alanine, aspartate and glutamate metabolism	5.41212e-08	22	2.98	A0A384JFN2	578	K	Glutamine amidotransferase type-2 domain-containing protein	BCIN_04g04490	1	8.55288e-06	133.42	AIAIHNEK(1)YDE	2	0.065834	3
map00250 Alanine, aspartate and glutamate metabolism	5.41212e-08	22	2.98	A0A384JFN2	533	K	Glutamine amidotransferase type-2 domain-containing protein	BCIN_04g04490	1	5.55124e-10	129.88	PEWGSDIPDTK(1)EAYWYR	2	-3.783	6
map00250 Alanine, aspartate and glutamate metabolism	5.41212e-08	22	2.98	A0A384JFN2	563	K	Glutamine amidotransferase type-2 domain-containing protein	BCIN_04g04490	1	6.44434e-09	150.05	WTPTWSK(1)QTDPSGR	2	-1.1854	2
map00250 Alanine, aspartate and glutamate metabolism	5.41212e-08	22	2.98	A0A384JFN2	17	K	Glutamine amidotransferase type-2 domain-containing protein	BCIN_04g04490	1	0.012409	67.897	AFK(1)PTALR	2	0.13173	2
map00250 Alanine, aspartate and glutamate metabolism	5.41212e-08	22	2.98	A0A384JFN2	423	K	Glutamine amidotransferase type-2 domain-containing protein	BCIN_04g04490	1	8.26064e-06	108.97	ANK(1)STSAWGLEAR	2	0.57583	2
map00250 Alanine, aspartate and glutamate metabolism	5.41212e-08	22	2.98	A0A384JFN2	211	K	Glutamine amidotransferase type-2 domain-containing protein	BCIN_04g04490	1	1.39225e-05	98.337	NVPSTPVDYK(1)LLR	2	0.45632	2
map00250 Alanine, aspartate and glutamate metabolism	5.41212e-08	22	2.98	A0A384JV88	371	K	Bcuga1	Bcuga1	1	8.49562e-10	129.46	AQTAGYYFGNPELRPNK(1)PYR	3	0.83964	2
map00250 Alanine, aspartate and glutamate metabolism	5.41212e-08	22	2.98	A0A384JV88	61	K	Bcuga1	Bcuga1	1	0.00127922	79.089	AIAELDK(1)VFDTR	2	-1.1711	2
map00250 Alanine, aspartate and glutamate metabolism	5.41212e-08	22	2.98	A0A384JV88	263	K	Bcuga1	Bcuga1	1	4.17422e-10	137.52	YPLEDHVVENQK(1)IEEEALADVER	3	1.0454	3
map00250 Alanine, aspartate and glutamate metabolism	5.41212e-08	22	2.98	A0A384JZJ1	36	K	Aminotran_1_2 domain-containing protein	BCIN_12g05550	1	0.0368855	75.109	ADTFDK(1)K	2	-0.036992	1
map00250 Alanine, aspartate and glutamate metabolism	5.41212e-08	22	2.98	A0A384JEX2	334	K	Aspartate aminotransferase	Bcpio13	1	1.04714e-05	138.63	ALNK(1)QWLAEVK	2	1.2447	2
map00250 Alanine, aspartate and glutamate metabolism	5.41212e-08	22	2.98	A0A384JEX2	330	K	Aspartate aminotransferase	Bcpio13	1	8.2321e-06	109.02	IASTILNDK(1)ALNK	2	2.9281	1
map00250 Alanine, aspartate and glutamate metabolism	5.41212e-08	22	2.98	A0A384JEX2	400	K	Aspartate aminotransferase	Bcpio13	1	3.31049e-21	269.78	LATEHSVYATK(1)DGR	2	-0.1811	1
map00250 Alanine, aspartate and glutamate metabolism	5.41212e-08	22	2.98	A0A384JEX2	341	K	Aspartate aminotransferase	Bcpio13	1	3.73865e-06	155.86	QWLAEVK(1)GMADR	2	-1.3592	5
map00250 Alanine, aspartate and glutamate metabolism	5.41212e-08	22	2.98	A0A384JEX2	92	K	Aspartate aminotransferase	Bcpio13	1	2.85204e-11	150.91	LNK(1)EYAGITGVPDFTK	3	0.25495	2
map00250 Alanine, aspartate and glutamate metabolism	5.41212e-08	22	2.98	A0A384JEX2	166	K	Aspartate aminotransferase	Bcpio13	1	4.96301e-10	131.77	IYIPTPSWANHAAVFK(1)DSGLEVEK	3	1.0327	5
map00250 Alanine, aspartate and glutamate metabolism	5.41212e-08	22	2.98	A0A384JEX2	174	K	Aspartate aminotransferase	Bcpio13	1	0.000212185	100.88	DSGLEVEK(1)YR	2	-0.56604	2
map00250 Alanine, aspartate and glutamate metabolism	5.41212e-08	22	2.98	A0A384JEX2	89	K	Aspartate aminotransferase	Bcpio13	1	0.00230356	97.798	VVQAK(1)LNK	2	-0.21854	1
map00250 Alanine, aspartate and glutamate metabolism	5.41212e-08	22	2.98	A0A384JEX2	415	K	Aspartate aminotransferase	Bcpio13	1	0.000385975	87.083	ISVAGITSANVK(1)R	2	-0.41304	1
map00250 Alanine, aspartate and glutamate metabolism	5.41212e-08	22	2.98	A0A384JEX2	55	K	Aspartate aminotransferase	Bcpio13	1	0.00730105	89.296	ADSFK(1)EK	2	-0.18136	3
map00250 Alanine, aspartate and glutamate metabolism	5.41212e-08	22	2.98	A0A384JZB5	1362	K	Uncharacterized protein	BCIN_12g04860	1	6.31266e-05	98.04	ALISTGFK(1)LPK	2	1.3844	2
map00250 Alanine, aspartate and glutamate metabolism	5.41212e-08	22	2.98	A0A384JZB5	182	K	Uncharacterized protein	BCIN_12g04860	1	0.00695	58.712	NIPASGNDNISALSTK(1)DWR	3	-0.03186	2
map00250 Alanine, aspartate and glutamate metabolism	5.41212e-08	22	2.98	A0A384JZB5	1185	K	Uncharacterized protein	BCIN_12g04860	1	1.12932e-09	129.05	YIENAK(1)EIEMDAVAK	2	0.49153	3
map00250 Alanine, aspartate and glutamate metabolism	5.41212e-08	22	2.98	A0A384JZB5	829	K	Uncharacterized protein	BCIN_12g04860	1	1.02019e-05	137.89	TFEEAIQK(1)AIR	2	-0.32204	2
map00250 Alanine, aspartate and glutamate metabolism	5.41212e-08	22	2.98	A0A384JZB5	166	K	Uncharacterized protein	BCIN_12g04860	1	1.28851e-06	111.4	MLLQK(1)NIPASGNDNISALSTK	3	1.1642	1
map00250 Alanine, aspartate and glutamate metabolism	5.41212e-08	22	2.98	A0A384JZB5	1118	K	Uncharacterized protein	BCIN_12g04860	1	3.85604e-22	190.37	MLDGIHVDQPTWK(1)ELTSFEDAK	3	-0.49357	2
map00250 Alanine, aspartate and glutamate metabolism	5.41212e-08	22	2.98	A0A384JZB5	891	K	Uncharacterized protein	BCIN_12g04860	1	0.00486688	99.384	WFLNK(1)LK	2	-0.34558	4
map00250 Alanine, aspartate and glutamate metabolism	5.41212e-08	22	2.98	A0A384JZB5	433	K	Uncharacterized protein	BCIN_12g04860	1	2.9905e-07	119.08	LLSAPVVFPGGEK(1)AENEK	2	1.5043	2
map00250 Alanine, aspartate and glutamate metabolism	5.41212e-08	22	2.98	A0A384JZB5	886	K	Uncharacterized protein	BCIN_12g04860	1	0.0020757	104.44	IDK(1)WFLNK	2	1.6651	2
map00250 Alanine, aspartate and glutamate metabolism	5.41212e-08	22	2.98	A0A384JZB5	2192	K	Uncharacterized protein	BCIN_12g04860	1	0.014465	63.091	DSFIIDNK(1)TLR	2	0.9278	2
map00250 Alanine, aspartate and glutamate metabolism	5.41212e-08	22	2.98	A0A384JZB5	648	K	Uncharacterized protein	BCIN_12g04860	1	6.29846e-05	98.105	GWK(1)EIEYEVVR	2	-0.049912	2
map00250 Alanine, aspartate and glutamate metabolism	5.41212e-08	22	2.98	A0A384JZB5	1390	K	Uncharacterized protein	BCIN_12g04860	1	0.0536871	50.898	LQK(1)LGYK	2	0.15881	1
map00680 Methane metabolism	0.00259351	15	2.03	A0A384J5V2	85	K	Bcenol1	Bcenol1	1	7.06282e-05	171.55	ENVDVK(1)DQSK	2	0.20101	2
map00680 Methane metabolism	0.00259351	15	2.03	A0A384J5V2	259	K	Bcenol1	Bcenol1	1	0.0212895	91.783	K(1)YDLDFK	2	-0.30541	3
map00680 Methane metabolism	0.00259351	15	2.03	A0A384J5V2	424	K	Bcenol1	Bcenol1	1	5.88645e-16	214.5	IEEELGDK(1)AVYAGDSFR	3	0.14927	8
map00680 Methane metabolism	0.00259351	15	2.03	A0A384J5V2	192	K	Bcenol1	Bcenol1	1	0.000129335	115.78	QGAEVYQK(1)LK	2	-0.22782	2
map00680 Methane metabolism	0.00259351	15	2.03	A0A384J5V2	60	K	Bcenol1	Bcenol1	1	0.0273064	60.019	WAGK(1)GVTK	2	0.28091	3
map00680 Methane metabolism	0.00259351	15	2.03	A0A384J5V2	254	K	Bcenol1	Bcenol1	1	6.46369e-21	250.26	MNIAMDVASSEFYK(1)EDAK	2	-0.51216	19
map00680 Methane metabolism	0.00259351	15	2.03	A0A384J5V2	103	K	Bcenol1	Bcenol1	1	6.18449e-11	150.12	IDEFLISLDGTPNK(1)GK	2	0.49656	1
map00680 Methane metabolism	0.00259351	15	2.03	A0A384J5V2	265	K	Bcenol1	Bcenol1	1	4.60042e-09	160.78	YDLDFK(1)NPESDPTK	2	-0.23342	11
map00680 Methane metabolism	0.00259351	15	2.03	A0A384J5V2	5	K	Bcenol1	Bcenol1	1	0.00135436	130.75	AITK(1)IHAR	2	0.5931	2
map00680 Methane metabolism	0.00259351	15	2.03	A0A384J5V2	126	K	Bcenol1	Bcenol1	1	2.13031e-06	102.9	AGAAEK(1)GIPLYAHVSDLAGTK	3	-0.31445	4
map00680 Methane metabolism	0.00259351	15	2.03	A0A384J5V2	410	K	Bcenol1	Bcenol1	1	0.000727048	144.09	LAK(1)LNQILR	2	-0.37259	6
map00680 Methane metabolism	0.00259351	15	2.03	A0A384J9Q1	439	K	Uncharacterized protein	BCIN_02g06270	1	0.000168372	103.08	AIGEIYETCK(1)K	2	0.35339	2
map00680 Methane metabolism	0.00259351	15	2.03	A0A384J9Q1	376	K	Uncharacterized protein	BCIN_02g06270	1	1.25976e-14	156.17	SVATYDK(1)APEMSAAGVAK	3	-1.1519	3
map00680 Methane metabolism	0.00259351	15	2.03	A0A384J9Q1	111	K	Uncharacterized protein	BCIN_02g06270	1	0.0148086	62.894	AFNAAK(1)DGNGR	2	4.0864	1
map00680 Methane metabolism	0.00259351	15	2.03	A0A384J9Q1	140	K	Uncharacterized protein	BCIN_02g06270	1	1.08956e-06	128.85	QDHLYALLK(1)VAK	3	-0.24517	1
map00680 Methane metabolism	0.00259351	15	2.03	A0A384J9Q1	247	K	Uncharacterized protein	BCIN_02g06270	0.999995	1.01159e-09	132.72	YENGENDEFLKPIILGGK(1)EAR	3	0.7965	2
map00680 Methane metabolism	0.00259351	15	2.03	A0A384K2N5	8	K	S-(hydroxymethyl)glutathione dehydrogenase	Bcsfa1	1	9.4809e-07	182.1	PADTVGK(1)TITCK	2	-0.50748	2
map00680 Methane metabolism	0.00259351	15	2.03	A0A384K2N5	251	K	S-(hydroxymethyl)glutathione dehydrogenase	Bcsfa1	1	0.000143894	82.859	FGATDFVNPTELK(1)GQSIQEK	3	0.6857	1
map00680 Methane metabolism	0.00259351	15	2.03	A0A384K2N5	320	K	S-(hydroxymethyl)glutathione dehydrogenase	Bcsfa1	1	0.00190076	74.841	VWK(1)GCAFGGIK	2	0.43188	2
map00680 Methane metabolism	0.00259351	15	2.03	A0A384K7X4	33	K	Formate dehydrogenase	Bcfdh1	1	1.09724e-13	168.69	K(1)WLEDQGHELITTSDKEGENSEFDK	4	-0.33933	6
map00680 Methane metabolism	0.00259351	15	2.03	A0A384K7X4	373	K	Formate dehydrogenase	Bcfdh1	1	0.00503305	84.738	NSGSAGANK(1)A	2	-0.11131	1
map00680 Methane metabolism	0.00259351	15	2.03	A0A384K7X4	339	K	Formate dehydrogenase	Bcfdh1	1	0.0188496	48.634	AILESYLSGK(1)HDYRPEDLIVIGGDYATK	4	0.20785	2
map00680 Methane metabolism	0.00259351	15	2.03	A0A384K7X4	185	K	Formate dehydrogenase	Bcfdh1	1	0.0173157	67.981	LK(1)PFDCK	2	0.011624	4
map00680 Methane metabolism	0.00259351	15	2.03	A0A384K7X4	250	K	Formate dehydrogenase	Bcfdh1	1	0.000331062	129.82	K(1)GSWLVNTAR	2	-0.1208	2
map00680 Methane metabolism	0.00259351	15	2.03	A0A384K7X4	12	K	Formate dehydrogenase	Bcfdh1	1	0.00162443	94.692	VLLVLYDGK(1)K	2	-0.59821	2
map00680 Methane metabolism	0.00259351	15	2.03	A0A384K7X4	48	K	Formate dehydrogenase	Bcfdh1	1	7.95093e-34	259.93	WLEDQGHELITTSDK(1)EGENSEFDK	3	-0.051943	7
map00680 Methane metabolism	0.00259351	15	2.03	A0A384K7X4	265	K	Formate dehydrogenase	Bcfdh1	1	1.54454e-07	121.44	GAIVVK(1)EDVADALASGHLR	3	-0.030379	10
map00680 Methane metabolism	0.00259351	15	2.03	A0A384K7X4	292	K	Formate dehydrogenase	Bcfdh1	1	9.47512e-16	164.53	GYGGDVWFPQPAPK(1)DHPLR	3	-0.29814	10
map00680 Methane metabolism	0.00259351	15	2.03	A0A384K7X4	357	K	Formate dehydrogenase	Bcfdh1	1	1.22458e-09	125.11	HDYRPEDLIVIGGDYATK(1)AYGER	4	-0.61442	11
map00680 Methane metabolism	0.00259351	15	2.03	A0A384K7X4	235	K	Formate dehydrogenase	Bcfdh1	1	2.47723e-32	244.01	VTDLEEMLAQCDVVTINCPLHEK(1)TR	3	0.051247	3
map00680 Methane metabolism	0.00259351	15	2.03	A0A384K7X4	242	K	Formate dehydrogenase	Bcfdh1	1	0.000169982	108.47	GLFNK(1)ELISK	2	-0.44892	4
map00680 Methane metabolism	0.00259351	15	2.03	A0A384K7X4	247	K	Formate dehydrogenase	Bcfdh1	1	0.00755218	73.616	ELISK(1)MK	2	2.3659	12
map00680 Methane metabolism	0.00259351	15	2.03	A0A384JDJ8	427	K	D-3-phosphoglycerate dehydrogenase	BCIN_03g06180	1	1.4358e-10	125.23	VNEILGDHNVDK(1)QITDNK	3	1.6558	1
map00680 Methane metabolism	0.00259351	15	2.03	A0A384JDJ8	191	K	D-3-phosphoglycerate dehydrogenase	BCIN_03g06180	1	9.33288e-05	90.498	SNELHNGVWNK(1)VSNK	3	-0.30904	2
map00680 Methane metabolism	0.00259351	15	2.03	A0A384JDJ8	118	K	D-3-phosphoglycerate dehydrogenase	BCIN_03g06180	1	0.00846668	85.265	LSEK(1)VLR	2	0.68326	2
map00680 Methane metabolism	0.00259351	15	2.03	A0A384JDJ8	273	K	D-3-phosphoglycerate dehydrogenase	BCIN_03g06180	1	0.00159589	69.971	NLIGK(1)AQFDQMK	2	-0.13693	1
map00680 Methane metabolism	0.00259351	15	2.03	A0A384JDJ8	100	K	D-3-phosphoglycerate dehydrogenase	BCIN_03g06180	1	0.0141928	62.287	SSLPEAELIEK(1)IR	2	1.7883	1
map00680 Methane metabolism	0.00259351	15	2.03	A0A384JR08	238	K	ATP-dependent 6-phosphofructokinase	BCIN_08g06300	1	0.0020982	69.721	ADNWK(1)EEMHK	3	-0.44028	2
map00680 Methane metabolism	0.00259351	15	2.03	A0A384JR08	365	K	ATP-dependent 6-phosphofructokinase	BCIN_08g06300	1	0.00220069	88.495	AIEAK(1)DFER	2	0.54608	2
map00680 Methane metabolism	0.00259351	15	2.03	A0A384JR08	697	K	ATP-dependent 6-phosphofructokinase	BCIN_08g06300	1	6.80768e-10	132.84	LAIK(1)CIEHLEQYEDR	3	-0.3366	2
map00680 Methane metabolism	0.00259351	15	2.03	A0A384JR08	360	K	ATP-dependent 6-phosphofructokinase	BCIN_08g06300	1	1.02776e-09	124.82	KPLVQSVIDTQEVAK(1)AIEAK	3	-0.8748	1
map00680 Methane metabolism	0.00259351	15	2.03	A0A384JSR0	209	K	Acetyl-coenzyme A synthetase	BCIN_09g02790	1	0.000479912	112.36	VVITSDEGK(1)R	2	0.19765	2
map00680 Methane metabolism	0.00259351	15	2.03	A0A384JSR0	622	K	Acetyl-coenzyme A synthetase	BCIN_09g02790	1	0.013882	63.091	AVFVVPDLPK(1)TR	2	-0.04376	2
map00680 Methane metabolism	0.00259351	15	2.03	A0A384JAG9	412	K	Serine hydroxymethyltransferase	Bcshm2	1	0.00235168	144.09	GFGTEDFK(1)R	2	0.23439	4
map00680 Methane metabolism	0.00259351	15	2.03	A0A384JAG9	9	K	Serine hydroxymethyltransferase	Bcshm2	1	5.06545e-14	186.94	SSTYALPK(1)SHQEMLEK	3	-0.8196	3
map00680 Methane metabolism	0.00259351	15	2.03	A0A384JAG9	17	K	Serine hydroxymethyltransferase	Bcshm2	1	3.64876e-08	124.19	SHQEMLEK(1)SLVETDPEIAEIMK	3	2.0626	2
map00680 Methane metabolism	0.00259351	15	2.03	A0A384JAG9	336	K	Serine hydroxymethyltransferase	Bcshm2	1	8.23206e-07	185.25	ALENEFK(1)QLGYK	2	-0.54323	4
map00680 Methane metabolism	0.00259351	15	2.03	A0A384JAG9	434	K	Serine hydroxymethyltransferase	Bcshm2	1	3.35175e-06	142.83	EVQAALPK(1)SDNK	2	-3.0444	3
map00680 Methane metabolism	0.00259351	15	2.03	A0A384JAG9	453	K	Serine hydroxymethyltransferase	Bcshm2	1	2.4263e-08	139.86	VAGGEVEK(1)INELR	2	-0.19841	3
map00680 Methane metabolism	0.00259351	15	2.03	A0A384JAG9	318	K	Serine hydroxymethyltransferase	Bcshm2	1	0.00164134	131.52	QATTDDFK(1)K	2	0.51515	3
map00680 Methane metabolism	0.00259351	15	2.03	A0A384JAG9	65	K	Serine hydroxymethyltransferase	Bcshm2	1	7.92376e-07	119.62	AVFDALGSPMSNK(1)YSEGYPGAR	3	-0.13853	5
map00680 Methane metabolism	0.00259351	15	2.03	A0A384K240	287	K	Bcagx1	Bcagx1	1	0.0147717	69.176	ATSQK(1)IK	2	-0.30746	1
map00680 Methane metabolism	0.00259351	15	2.03	A0A384K240	347	K	Bcagx1	Bcagx1	1	0.00383272	90.37	EIAAK(1)YIR	2	0.46822	2
map00680 Methane metabolism	0.00259351	15	2.03	A0A384JWQ9	163	K	Fructose-bisphosphate aldolase	Bcfba1	1	0.00323718	157.58	TTAAYLK(1)R	2	0.029675	4
map00680 Methane metabolism	0.00259351	15	2.03	A0A384JWQ9	244	K	Fructose-bisphosphate aldolase	Bcfba1	1	0.000277645	89.231	LRPELLGK(1)HQAHVK	4	0.066074	5
map00680 Methane metabolism	0.00259351	15	2.03	A0A384JWQ9	309	K	Fructose-bisphosphate aldolase	Bcfba1	1	5.44137e-20	198.49	NK(1)DYLMTPVGNPDGADKPNK	3	-0.11456	6
map00680 Methane metabolism	0.00259351	15	2.03	A0A384JWQ9	352	K	Fructose-bisphosphate aldolase	Bcfba1	1	5.44474e-09	153	LTEGLK(1)DFNTAGQL	2	0.0050337	2
map00680 Methane metabolism	0.00259351	15	2.03	A0A384JWQ9	256	K	Fructose-bisphosphate aldolase	Bcfba1	0.982168	0.000245029	80.786	QAIGAK(0.982)DDK(0.018)PVFLVFHGGSGSSK	4	-0.29891	3
map00680 Methane metabolism	0.00259351	15	2.03	A0A384JWQ9	114	K	Fructose-bisphosphate aldolase	Bcfba1	1	7.76011e-07	113.54	ALAPAYGIPVVLHTDHCAK(1)K	4	-0.016741	3
map00680 Methane metabolism	0.00259351	15	2.03	A0A384JWQ9	307	K	Fructose-bisphosphate aldolase	Bcfba1	1	0.0116042	74.415	DYVLK(1)NK	2	0.46758	2
map00680 Methane metabolism	0.00259351	15	2.03	A0A384JEC8	280	K	Serine hydroxymethyltransferase	BCIN_04g00550	1	0.00018318	80.412	VIPSPFEYADVVTTTTHK(1)SLR	3	0.031897	1
map00680 Methane metabolism	0.00259351	15	2.03	A0A384JQH6	240	K	Bcfbp1	Bcfbp1	0.999987	5.38839e-05	94.632	NYFNSLK(1)YPEGEGGKPYSAR	3	-0.65607	2
map00680 Methane metabolism	0.00259351	15	2.03	A0A384JQH6	248	K	Bcfbp1	Bcfbp1	1	1.69805e-08	146.59	YPEGEGGK(1)PYSAR	2	-1.2511	2
map00680 Methane metabolism	0.00259351	15	2.03	A0A384JUK4	4	K	S-formylglutathione hydrolase	BCIN_10g02340	1	2.79192e-09	156.6	SFK(1)TTATIASFGGK	2	0.26094	2
map00680 Methane metabolism	0.00259351	15	2.03	A0A384JUK4	75	K	S-formylglutathione hydrolase	BCIN_10g02340	1	0.000200585	79.935	GFFQSAASEK(1)GIAVVYPDTSPR	3	-0.57657	1
map00680 Methane metabolism	0.00259351	15	2.03	A0A384J585	328	K	Bcser2	Bcser2	1	0.00102862	85.522	GVDADIFTK(1)LR	2	-0.31182	1
map00680 Methane metabolism	0.00259351	15	2.03	A0A384K7H8	179	K	Bcser1	Bcser1	1	0.0150429	66.504	IPEEK(1)DWK	2	0.88896	2
map00680 Methane metabolism	0.00259351	15	2.03	A0A384K7H8	171	K	Bcser1	Bcser1	1	0.00767666	72.879	INDGK(1)FGK	2	0.20365	1
map04146 Peroxisome	0.944567	11	0.69	A0A384JYA9	237	K	Uncharacterized protein	BCIN_12g00940	1	0.000202998	102.53	VTLTK(1)DEGPR	2	2.4704	3
map04146 Peroxisome	0.944567	11	0.69	A0A384JRS9	281	K	Isocitrate dehydrogenase [NADP]	BCIN_09g00980	1	4.38557e-06	109.83	TQFEAK(1)NIWYEHR	3	0.2928	3
map04146 Peroxisome	0.944567	11	0.69	A0A384JRS9	64	K	Isocitrate dehydrogenase [NADP]	BCIN_09g00980	1	0.00992296	80.229	IIWK(1)DIK	2	-0.10314	2
map04146 Peroxisome	0.944567	11	0.69	A0A384JRS9	275	K	Isocitrate dehydrogenase [NADP]	BCIN_09g00980	1	0.0034295	80.755	EYK(1)TQFEAK	2	0.86195	2
map04146 Peroxisome	0.944567	11	0.69	A0A384JBY5	250	K	Uncharacterized protein	BCIN_03g03940	1	2.29935e-06	112.44	DITVAK(1)DDGVRPGITAESLGK	3	-0.65871	1
map04146 Peroxisome	0.944567	11	0.69	A0A384JFD6	68	K	Pyruvate carboxyltransferase domain-containing protein	BCIN_04g04810	1	0.00730726	68.846	IIPLATK(1)IR	2	0.16216	2
map04146 Peroxisome	0.944567	11	0.69	A0A384JUA9	152	K	Peroxiredoxin	Bcprx9	1	0.00570858	59.574	SVNVEPDNTGHTVSGADK(1)ILGE	3	1.1638	2
map04146 Peroxisome	0.944567	11	0.69	A0A384JUA9	132	K	Peroxiredoxin	Bcprx9	1	6.37995e-05	97.734	YAIVIEGGK(1)VK	2	-0.42413	2
map04146 Peroxisome	0.944567	11	0.69	A0A384K240	287	K	Bcagx1	Bcagx1	1	0.0147717	69.176	ATSQK(1)IK	2	-0.30746	1
map04146 Peroxisome	0.944567	11	0.69	A0A384K240	347	K	Bcagx1	Bcagx1	1	0.00383272	90.37	EIAAK(1)YIR	2	0.46822	2
map04146 Peroxisome	0.944567	11	0.69	A0A384JBV7	106	K	Superoxide dismutase [Cu-Zn]	Bcsod1	1	1.51267e-15	168.26	TDAQGNATGSVQDSHIK(1)LIGPLSVIGR	3	-0.16421	2
map04146 Peroxisome	0.944567	11	0.69	A0A384JBV7	89	K	Superoxide dismutase [Cu-Zn]	Bcsod1	1	1.40257e-29	206.49	HVGDLGNFK(1)TDAQGNATGSVQDSHIK	4	-0.14385	4
map04146 Peroxisome	0.944567	11	0.69	A0A384JBV7	129	K	Superoxide dismutase [Cu-Zn]	Bcsod1	1	2.44514e-20	192.25	TVVVHSGTDDLGK(1)GENEESK	3	-0.15148	6
map04146 Peroxisome	0.944567	11	0.69	A0A384JE30	646	K	Bcfaa2	Bcfaa2	1	0.010636	65.535	SK(1)FNSYEK	2	-1.8239	1
map04146 Peroxisome	0.944567	11	0.69	A0A384JD73	397	K	Bccat2	Bccat2	1	0.0134453	53.565	SNLPDPTPLK(1)FHITK	3	-0.2221	1
map04146 Peroxisome	0.944567	11	0.69	A0A384JD73	434	K	Bccat2	Bccat2	1	0.000224933	93.336	VQAYQGYGK(1)GLIK	2	0.82289	1
map04146 Peroxisome	0.944567	11	0.69	A0A384JD73	262	K	Bccat2	Bccat2	1	0.0467803	43.808	IYEK(1)AEK	2	-0.2711	1
map04146 Peroxisome	0.944567	11	0.69	A0A384JD73	257	K	Bccat2	Bccat2	1	3.09219e-10	141.31	VMHEVDGNQLNTSELEQQFK(1)R	3	1.6042	2
map04146 Peroxisome	0.944567	11	0.69	A0A384JD73	176	K	Bccat2	Bccat2	1	2.33575e-05	110.92	AAAISTAVLEFK(1)K	2	2.1258	2
map04146 Peroxisome	0.944567	11	0.69	A0A384JHR7	146	K	Superoxide dismutase	Bcsod4	1	0.00652649	78.113	DFSTFK(1)TK	2	0.28197	3
map04146 Peroxisome	0.944567	11	0.69	A0A384JHR7	140	K	Superoxide dismutase	Bcsod4	1	4.94742e-06	108.58	TAIETSYK(1)DFSTFK	2	-0.35203	2
map04146 Peroxisome	0.944567	11	0.69	A0A384K6L5	199	K	Uncharacterized protein	BCIN_16g02260	1	0.000229667	97.734	IFEK(1)EGFEEK	2	-1.3057	1
map00020 Citrate cycle (TCA cycle)	3.45901e-13	25	3.86	A0A384JQG0	240	K	Pyruvate dehydrogenase E1 component subunit beta	Bcpdb1	1	0.00182648	75.819	NDFVLPFGK(1)AK	2	-0.081148	1
map00020 Citrate cycle (TCA cycle)	3.45901e-13	25	3.86	A0A384JQG0	81	K	Pyruvate dehydrogenase E1 component subunit beta	Bcpdb1	1	8.56486e-16	165.9	VFVLGEEVAQYNGAYK(1)VTK	3	-1.3904	4
map00020 Citrate cycle (TCA cycle)	3.45901e-13	25	3.86	A0A384JQG0	84	K	Pyruvate dehydrogenase E1 component subunit beta	Bcpdb1	1	0.00274679	95.311	VTK(1)GLLDR	2	0.0013058	3
map00020 Citrate cycle (TCA cycle)	3.45901e-13	25	3.86	A0A384JQG0	197	K	Pyruvate dehydrogenase E1 component subunit beta	Bcpdb1	1	1.53655e-06	109.83	VVTPWSAEDAK(1)GLLK	2	1.2219	3
map00020 Citrate cycle (TCA cycle)	3.45901e-13	25	3.86	A0A384JQG0	201	K	Pyruvate dehydrogenase E1 component subunit beta	Bcpdb1	1	0.00313143	93.561	GLLK(1)AAIR	2	-0.27082	1
map00020 Citrate cycle (TCA cycle)	3.45901e-13	25	3.86	A0A384JZL6	159	K	Malate dehydrogenase	Bcmdh1	1	0.00789683	71.877	AK(1)GVYNPK	2	0.021819	2
map00020 Citrate cycle (TCA cycle)	3.45901e-13	25	3.86	A0A384JZL6	165	K	Malate dehydrogenase	Bcmdh1	1	0.0241408	88.734	GVYNPK(1)R	2	-0.18652	3
map00020 Citrate cycle (TCA cycle)	3.45901e-13	25	3.86	A0A384JZL6	330	K	Malate dehydrogenase	Bcmdh1	1	0.0126704	64.121	NIAK(1)GVEFVAK	2	0.37335	1
map00020 Citrate cycle (TCA cycle)	3.45901e-13	25	3.86	A0A384JZL6	239	K	Malate dehydrogenase	Bcmdh1	1	7.72179e-05	75.182	VQFGGDEVVQAK(1)DGAGSATLSMAMAGAR	3	-1.4054	1
map00020 Citrate cycle (TCA cycle)	3.45901e-13	25	3.86	A0A384JZL6	308	K	Malate dehydrogenase	Bcmdh1	1	6.42242e-06	112.42	ILEVGK(1)VDAAEEK	3	-0.30556	6
map00020 Citrate cycle (TCA cycle)	3.45901e-13	25	3.86	A0A384JZL6	302	K	Malate dehydrogenase	Bcmdh1	1	3.22768e-10	138.05	VELGPDGVQK(1)ILEVGK	3	0.21947	3
map00020 Citrate cycle (TCA cycle)	3.45901e-13	25	3.86	A0A384JZL6	337	K	Malate dehydrogenase	Bcmdh1	1	0.00169992	77.358	GVEFVAK(1)NPGN	2	1.6515	1
map00020 Citrate cycle (TCA cycle)	3.45901e-13	25	3.86	A0A384JZL6	186	K	Malate dehydrogenase	Bcmdh1	1	0.0283413	84.244	FVSEIK(1)K	2	0.053391	3
map00020 Citrate cycle (TCA cycle)	3.45901e-13	25	3.86	A0A384JZL6	76	K	Malate dehydrogenase	Bcmdh1	1	1.51356e-14	159.75	SK(1)VTGYEPTPTGLASALK	2	0.16661	2
map00020 Citrate cycle (TCA cycle)	3.45901e-13	25	3.86	A0A384JZL6	325	K	Malate dehydrogenase	Bcmdh1	1	0.000107672	111.63	LLEACLADLK(1)K	2	0.60878	2
map00020 Citrate cycle (TCA cycle)	3.45901e-13	25	3.86	A0A384JRS9	281	K	Isocitrate dehydrogenase [NADP]	BCIN_09g00980	1	4.38557e-06	109.83	TQFEAK(1)NIWYEHR	3	0.2928	3
map00020 Citrate cycle (TCA cycle)	3.45901e-13	25	3.86	A0A384JRS9	64	K	Isocitrate dehydrogenase [NADP]	BCIN_09g00980	1	0.00992296	80.229	IIWK(1)DIK	2	-0.10314	2
map00020 Citrate cycle (TCA cycle)	3.45901e-13	25	3.86	A0A384JRS9	275	K	Isocitrate dehydrogenase [NADP]	BCIN_09g00980	1	0.0034295	80.755	EYK(1)TQFEAK	2	0.86195	2
map00020 Citrate cycle (TCA cycle)	3.45901e-13	25	3.86	A0A384K0P5	495	K	CND6	CND6	1	0.000520814	115.7	AFDK(1)GLSPR	2	-3.014	3
map00020 Citrate cycle (TCA cycle)	3.45901e-13	25	3.86	A0A384K0P5	519	K	CND6	CND6	1	0.00930468	62.463	LIPGIGHK(1)VK	3	0.71486	3
map00020 Citrate cycle (TCA cycle)	3.45901e-13	25	3.86	A0A384K0P5	39	K	CND6	CND6	1	4.43679e-06	140.24	AEHTLFHDK(1)TR	2	1.3487	5
map00020 Citrate cycle (TCA cycle)	3.45901e-13	25	3.86	A0A384K0P5	534	K	CND6	CND6	1	0.00293629	83.862	VELVK(1)EFVK	2	-0.39166	4
map00020 Citrate cycle (TCA cycle)	3.45901e-13	25	3.86	A0A384K0P5	193	K	CND6	CND6	1	5.82776e-05	90.385	IGNTGGMMDNIVASK(1)LYR	3	1.473	1
map00020 Citrate cycle (TCA cycle)	3.45901e-13	25	3.86	A0A384J8V8	163	K	Uncharacterized protein	BCIN_02g03080	1	0.0274199	57.532	TFK(1)NATVVK	2	0.25292	2
map00020 Citrate cycle (TCA cycle)	3.45901e-13	25	3.86	A0A384K6E3	592	K	Bcpck1	Bcpck1	1	0.000206364	97.734	LGGLFVENFK(1)K	2	1.2153	2
map00020 Citrate cycle (TCA cycle)	3.45901e-13	25	3.86	A0A384K6E3	582	K	Bcpck1	Bcpck1	1	1.74825e-06	107.82	AEVNK(1)LGGLFVENFK	2	-0.81564	1
map00020 Citrate cycle (TCA cycle)	3.45901e-13	25	3.86	A0A384K6E3	492	K	Bcpck1	Bcpck1	1	0.0158747	60.342	MLAEK(1)IEHHK	3	-1.4728	3
map00020 Citrate cycle (TCA cycle)	3.45901e-13	25	3.86	A0A384K6E3	577	K	Bcpck1	Bcpck1	1	1.5046e-15	208.43	NAWSQGEDSFK(1)AEVNK	2	-1.1016	3
map00020 Citrate cycle (TCA cycle)	3.45901e-13	25	3.86	A0A384K6E3	497	K	Bcpck1	Bcpck1	1	0.0114621	48.626	IEHHK(1)ANAWLLNTGWVGAGATTGGK	4	0.41824	2
map00020 Citrate cycle (TCA cycle)	3.45901e-13	25	3.86	A0A384K6E3	487	K	Bcpck1	Bcpck1	1	0.00196801	107.57	YAK(1)MLAEK	2	0.60803	2
map00020 Citrate cycle (TCA cycle)	3.45901e-13	25	3.86	A0A384JA37	280	K	Dihydrolipoyl dehydrogenase	BCIN_02g06400	1	1.35658e-08	137.21	LNTK(1)VMGGDVTGEK	2	0.60783	3
map00020 Citrate cycle (TCA cycle)	3.45901e-13	25	3.86	A0A384JA37	497	K	Dihydrolipoyl dehydrogenase	BCIN_02g06400	1	1.17904e-06	114.75	TCHAHPTLAEAFK(1)EAAMATYGK	3	-0.2343	5
map00020 Citrate cycle (TCA cycle)	3.45901e-13	25	3.86	A0A384JA37	146	K	Dihydrolipoyl dehydrogenase	BCIN_02g06400	1	0.02456	73.26	GVEFLFK(1)K	2	-0.10524	2
map00020 Citrate cycle (TCA cycle)	3.45901e-13	25	3.86	A0A384JA37	417	K	Dihydrolipoyl dehydrogenase	BCIN_02g06400	1	0.0400969	57.281	AAGTK(1)YK	2	0.21753	1
map00020 Citrate cycle (TCA cycle)	3.45901e-13	25	3.86	A0A384JA37	336	K	Dihydrolipoyl dehydrogenase	BCIN_02g06400	1	1.40197e-09	125.45	RPYTAGLGLENIGLETDDK(1)GR	3	-0.04711	2
map00020 Citrate cycle (TCA cycle)	3.45901e-13	25	3.86	A0A384JA37	506	K	Dihydrolipoyl dehydrogenase	BCIN_02g06400	1	8.59979e-09	164.48	EAAMATYGK(1)AVHY	2	-0.47686	5
map00020 Citrate cycle (TCA cycle)	3.45901e-13	25	3.86	A0A384JA37	151	K	Dihydrolipoyl dehydrogenase	BCIN_02g06400	1	0.00843933	91.318	NNVK(1)YVK	2	0.096696	2
map00020 Citrate cycle (TCA cycle)	3.45901e-13	25	3.86	A0A384JA37	76	K	Dihydrolipoyl dehydrogenase	BCIN_02g06400	1	0.0127517	113.89	VTCIEK(1)R	2	-0.67183	1
map00020 Citrate cycle (TCA cycle)	3.45901e-13	25	3.86	A0A384JA37	290	K	Dihydrolipoyl dehydrogenase	BCIN_02g06400	1	0.000635562	86.772	VMGGDVTGEK(1)VK	2	-0.43855	5
map00020 Citrate cycle (TCA cycle)	3.45901e-13	25	3.86	A0A384K4J9	70	K	"Succinate--CoA ligase [ADP-forming] subunit beta, mitochondrial"	Bclsc2	1	3.43054e-05	138.99	TAAEAEAIAK(1)K	2	-0.13722	3
map00020 Citrate cycle (TCA cycle)	3.45901e-13	25	3.86	A0A384K4J9	227	K	"Succinate--CoA ligase [ADP-forming] subunit beta, mitochondrial"	Bclsc2	1	0.0134278	65.224	LYK(1)IFMEK	2	1.0052	3
map00020 Citrate cycle (TCA cycle)	3.45901e-13	25	3.86	A0A384K4J9	400	K	"Succinate--CoA ligase [ADP-forming] subunit beta, mitochondrial"	Bclsc2	1	2.16988e-10	132.79	LQGTNMEAAHK(1)LINDSGLK	3	1.6908	3
map00020 Citrate cycle (TCA cycle)	3.45901e-13	25	3.86	A0A384K4J9	111	K	"Succinate--CoA ligase [ADP-forming] subunit beta, mitochondrial"	Bclsc2	1	1.492e-10	138.66	VIYSPTEAK(1)MFADQMIGHK	3	-0.42662	5
map00020 Citrate cycle (TCA cycle)	3.45901e-13	25	3.86	A0A384K4J9	249	K	"Succinate--CoA ligase [ADP-forming] subunit beta, mitochondrial"	Bclsc2	1	2.22409e-15	166.91	DATQIEINPLSETSDHK(1)VLAMDAK	3	-0.31842	3
map00020 Citrate cycle (TCA cycle)	3.45901e-13	25	3.86	A0A384K4J9	268	K	"Succinate--CoA ligase [ADP-forming] subunit beta, mitochondrial"	Bclsc2	1	0.00270489	95.502	QK(1)EVFEWR	2	1.7813	2
map00020 Citrate cycle (TCA cycle)	3.45901e-13	25	3.86	A0A384K4J9	98	K	"Succinate--CoA ligase [ADP-forming] subunit beta, mitochondrial"	Bclsc2	1	2.39177e-05	103.91	GTFDNGLK(1)GGVR	2	-1.2337	1
map00020 Citrate cycle (TCA cycle)	3.45901e-13	25	3.86	A0A384K4J9	256	K	"Succinate--CoA ligase [ADP-forming] subunit beta, mitochondrial"	Bclsc2	1	0.00504805	65.105	VLAMDAK(1)LGFDDNAEFR	3	-1.0482	1
map00020 Citrate cycle (TCA cycle)	3.45901e-13	25	3.86	A0A384K4J9	232	K	"Succinate--CoA ligase [ADP-forming] subunit beta, mitochondrial"	Bclsc2	1	5.21486e-32	249.32	IFMEK(1)DATQIEINPLSETSDHK	3	-0.26563	3
map00020 Citrate cycle (TCA cycle)	3.45901e-13	25	3.86	A0A384K4J9	224	K	"Succinate--CoA ligase [ADP-forming] subunit beta, mitochondrial"	Bclsc2	1	0.0158585	66.073	DTVQK(1)LYK	2	0.099739	2
map00020 Citrate cycle (TCA cycle)	3.45901e-13	25	3.86	A0A384K7Y1	315	K	Malate dehydrogenase	BCIN_16g04800	1	0.000410622	80.387	LLAACVDGLK(1)GNISK	2	1.7514	1
map00020 Citrate cycle (TCA cycle)	3.45901e-13	25	3.86	A0A384K7Y1	304	K	Malate dehydrogenase	BCIN_16g04800	1	1.41437e-08	162.88	AQNPLSNINDAEK(1)K	2	-1.4141	2
map00020 Citrate cycle (TCA cycle)	3.45901e-13	25	3.86	A0A384K7Y1	244	K	Malate dehydrogenase	BCIN_16g04800	1	0.00769895	68.626	VLK(1)ALNGEK	2	0.14501	2
map00020 Citrate cycle (TCA cycle)	3.45901e-13	25	3.86	A0A384K7Y1	241	K	Malate dehydrogenase	BCIN_16g04800	1	0.00472287	101.64	FAEK(1)VLK	2	0.013368	4
map00020 Citrate cycle (TCA cycle)	3.45901e-13	25	3.86	A0A384K7Y1	320	K	Malate dehydrogenase	BCIN_16g04800	1	1.34069e-14	200.81	GNISK(1)GVTFANAPPQQK	3	-0.53736	3
map00020 Citrate cycle (TCA cycle)	3.45901e-13	25	3.86	A0A384K7Y1	66	K	Malate dehydrogenase	BCIN_16g04800	1	0.00477572	72.275	DDGAK(1)LAFK	2	0.56132	2
map00020 Citrate cycle (TCA cycle)	3.45901e-13	25	3.86	A0A384K7Y1	61	K	Malate dehydrogenase	BCIN_16g04800	1	2.69924e-06	136.38	ITGYLPK(1)DDGAK	2	0.06892	4
map00020 Citrate cycle (TCA cycle)	3.45901e-13	25	3.86	A0A384K7Y1	202	K	Malate dehydrogenase	BCIN_16g04800	1	8.39231e-14	188.58	PSVNIPADK(1)LDALVNR	3	0.29542	5
map00020 Citrate cycle (TCA cycle)	3.45901e-13	25	3.86	A0A384JUZ0	238	K	Bcpdx1	Bcpdx1	1	0.000172648	91.812	IAK(1)LSHLDLSNIK	3	-0.69995	1
map00020 Citrate cycle (TCA cycle)	3.45901e-13	25	3.86	A0A384J8S2	233	K	Citrate synthase	BCIN_02g02750	1	0.00281677	84.615	GGK(1)VAAVQK	2	0.50157	2
map00020 Citrate cycle (TCA cycle)	3.45901e-13	25	3.86	A0A384J8S2	57	K	Citrate synthase	BCIN_02g02750	1	0.00163081	117.4	IEQIK(1)ALR	2	-3.0312	5
map00020 Citrate cycle (TCA cycle)	3.45901e-13	25	3.86	A0A384J8S2	390	K	Citrate synthase	BCIN_02g02750	1	7.5477e-07	100.46	LVSQVYK(1)IAPGVLTEHGK	3	0.41543	3
map00020 Citrate cycle (TCA cycle)	3.45901e-13	25	3.86	A0A384J8S2	374	K	Citrate synthase	BCIN_02g02750	1	6.07104e-10	199.84	EFAEK(1)HLPSDPMYK	2	-0.019765	7
map00020 Citrate cycle (TCA cycle)	3.45901e-13	25	3.86	A0A384J8S2	239	K	Citrate synthase	BCIN_02g02750	1	6.10149e-15	162.01	VAAVQK(1)DK	2	-0.15544	2
map00020 Citrate cycle (TCA cycle)	3.45901e-13	25	3.86	A0A384J8S2	199	K	Citrate synthase	BCIN_02g02750	1	8.0782e-15	165.3	K(1)NEYWGHTFEDSMDLIAK	3	-0.65266	5
map00020 Citrate cycle (TCA cycle)	3.45901e-13	25	3.86	A0A384J8S2	230	K	Citrate synthase	BCIN_02g02750	1	0.000179492	149.72	IYQNVFK(1)GGK	2	0.37009	4
map00020 Citrate cycle (TCA cycle)	3.45901e-13	25	3.86	A0A384J8S2	472	K	Citrate synthase	BCIN_02g02750	1	0.0525573	63.816	WAEIVGAK(1)L	2	-0.52129	1
map00020 Citrate cycle (TCA cycle)	3.45901e-13	25	3.86	A0A384J8S2	52	K	Citrate synthase	BCIN_02g02750	1	3.54336e-08	129.54	FAEQLPEK(1)IEQIK	3	1.9959	3
map00020 Citrate cycle (TCA cycle)	3.45901e-13	25	3.86	A0A384J8S2	42	K	Citrate synthase	BCIN_02g02750	1	0.00861758	84.743	TQTLK(1)ER	2	-0.19494	2
map00020 Citrate cycle (TCA cycle)	3.45901e-13	25	3.86	A0A384J8S2	464	K	Citrate synthase	BCIN_02g02750	1	0.000386438	79.614	SFSTEK(1)WAEIVGAK	3	-0.55999	1
map00020 Citrate cycle (TCA cycle)	3.45901e-13	25	3.86	A0A384J8S2	401	K	Citrate synthase	BCIN_02g02750	1	0.00989937	60.196	IAPGVLTEHGK(1)TK	3	1.0104	2
map00020 Citrate cycle (TCA cycle)	3.45901e-13	25	3.86	A0A384J8S2	324	K	Citrate synthase	BCIN_02g02750	1	0.000151194	89.232	MK(1)AAIGDDLSDEAIK	2	-2.8179	4
map00020 Citrate cycle (TCA cycle)	3.45901e-13	25	3.86	A0A384J8S2	66	K	Citrate synthase	BCIN_02g02750	1	2.62555e-15	156.73	GYGNK(1)VIGEVTLDQVYGGAR	3	-0.62124	3
map00020 Citrate cycle (TCA cycle)	3.45901e-13	25	3.86	A0A384J8S2	383	K	Citrate synthase	BCIN_02g02750	1	7.17201e-07	109.79	HLPSDPMYK(1)LVSQVYK	3	-1.2972	10
map00020 Citrate cycle (TCA cycle)	3.45901e-13	25	3.86	A0A384J8S2	195	K	Citrate synthase	BCIN_02g02750	1	0.0219361	62.714	AYAK(1)GMK	2	1.3653	3
map00020 Citrate cycle (TCA cycle)	3.45901e-13	25	3.86	A0A384J776	578	K	Pyruvate carboxylase	BCIN_01g09950	1	6.35174e-06	108.97	ANK(1)GCLLMDTTWR	3	-0.42687	3
map00020 Citrate cycle (TCA cycle)	3.45901e-13	25	3.86	A0A384J776	572	K	Pyruvate carboxylase	BCIN_01g09950	1	1.4676e-13	151.8	NILLEEGPEGFAK(1)AVR	2	-0.30176	2
map00020 Citrate cycle (TCA cycle)	3.45901e-13	25	3.86	A0A384J776	1069	K	Pyruvate carboxylase	BCIN_01g09950	1	0.00654612	91.906	GK(1)VLILK	2	0.45407	2
map00020 Citrate cycle (TCA cycle)	3.45901e-13	25	3.86	A0A384J776	190	K	Pyruvate carboxylase	BCIN_01g09950	1	6.85042e-11	218.5	K(1)FTDEYGFPIIIK	2	0.35748	1
map00020 Citrate cycle (TCA cycle)	3.45901e-13	25	3.86	A0A384J776	289	K	Pyruvate carboxylase	BCIN_01g09950	1	0.000474509	77.746	VVEIAPAK(1)DLPQSVR	2	0.13684	2
map00020 Citrate cycle (TCA cycle)	3.45901e-13	25	3.86	A0A384J776	7	K	Pyruvate carboxylase	BCIN_01g09950	1	4.82149e-10	146.25	AHHDEK(1)GPHGDGAYSEVFEEGSDIK	4	0.22719	3
map00020 Citrate cycle (TCA cycle)	3.45901e-13	25	3.86	A0A384J776	308	K	Pyruvate carboxylase	BCIN_01g09950	1	1.88076e-06	130.22	LAK(1)SVNYR	2	-0.15598	2
map00020 Citrate cycle (TCA cycle)	3.45901e-13	25	3.86	A0A384J776	401	K	Pyruvate carboxylase	BCIN_01g09950	1	2.50326e-15	163.96	ITTEDPSQGFSPDTGK(1)IEVYR	3	-0.26391	3
map00020 Citrate cycle (TCA cycle)	3.45901e-13	25	3.86	A0A384J776	530	K	Pyruvate carboxylase	BCIN_01g09950	1	0.000903289	96.668	GQMGEPK(1)FK	2	-0.05126	6
map00020 Citrate cycle (TCA cycle)	3.45901e-13	25	3.86	A0A384J776	1011	K	Pyruvate carboxylase	BCIN_01g09950	1	1.46029e-10	147.35	DIHAK(1)WGSVTECDVSSYAMYPK	3	-1.8443	3
map00020 Citrate cycle (TCA cycle)	3.45901e-13	25	3.86	A0A384J776	532	K	Pyruvate carboxylase	BCIN_01g09950	1	4.03102e-07	117.18	FK(1)GEIIMPELFDESGAK	3	-0.43656	2
map00020 Citrate cycle (TCA cycle)	3.45901e-13	25	3.86	A0A384J776	1039	K	Pyruvate carboxylase	BCIN_01g09950	1	2.05446e-08	124.62	FVQK(1)YGDLSVLPTR	3	-0.13993	2
map00020 Citrate cycle (TCA cycle)	3.45901e-13	25	3.86	A0A384J651	373	K	"Isocitrate dehydrogenase [NAD] subunit, mitochondrial"	Bcidh1	1	0.0161959	59.908	AILDK(1)MELAA	2	0.74297	2
map00020 Citrate cycle (TCA cycle)	3.45901e-13	25	3.86	A0A384J651	309	K	"Isocitrate dehydrogenase [NAD] subunit, mitochondrial"	Bcidh1	1	0.000704864	104.05	HVGLDIK(1)GK	2	2.584	2
map00020 Citrate cycle (TCA cycle)	3.45901e-13	25	3.86	A0A384J651	341	K	"Isocitrate dehydrogenase [NAD] subunit, mitochondrial"	Bcidh1	1	2.51157e-06	100.58	ISK(1)AVYDVIAEGAVR	2	1.6828	2
map00020 Citrate cycle (TCA cycle)	3.45901e-13	25	3.86	A0A384J651	107	K	"Isocitrate dehydrogenase [NAD] subunit, mitochondrial"	Bcidh1	1	1.88172e-08	131.35	LGLK(1)GILHTPVER	3	-0.73355	2
map00020 Citrate cycle (TCA cycle)	3.45901e-13	25	3.86	A0A384J651	212	K	"Isocitrate dehydrogenase [NAD] subunit, mitochondrial"	Bcidh1	1	0.00392639	67.385	VTCIHK(1)ANIMK	3	-1.0528	3
map00020 Citrate cycle (TCA cycle)	3.45901e-13	25	3.86	A0A384J651	86	K	"Isocitrate dehydrogenase [NAD] subunit, mitochondrial"	Bcidh1	1	1.13814e-30	220.38	ADNVPVEWEQVDVSGVETGDK(1)HSEDLFR	3	0.41424	2
map00020 Citrate cycle (TCA cycle)	3.45901e-13	25	3.86	A0A384J651	100	K	"Isocitrate dehydrogenase [NAD] subunit, mitochondrial"	Bcidh1	1	0.0221296	76.679	ESIASLK(1)R	2	-1.189	2
map00020 Citrate cycle (TCA cycle)	3.45901e-13	25	3.86	A0A384J651	65	K	"Isocitrate dehydrogenase [NAD] subunit, mitochondrial"	Bcidh1	1	5.73862e-22	184.47	TIFK(1)ADNVPVEWEQVDVSGVETGDK	3	2.0735	2
map00020 Citrate cycle (TCA cycle)	3.45901e-13	25	3.86	A0A384J651	150	K	"Isocitrate dehydrogenase [NAD] subunit, mitochondrial"	Bcidh1	1	0.000197754	96.113	HK(1)DVDLCIIR	3	-0.55726	2
map00020 Citrate cycle (TCA cycle)	3.45901e-13	25	3.86	A0A384JLW6	363	K	Pyruvate dehydrogenase E1 component subunit alpha	BCIN_07g01890	1	0.0614692	42.336	AK(1)VDAEVK	2	0.35759	1
map00020 Citrate cycle (TCA cycle)	3.45901e-13	25	3.86	A0A384JLW6	339	K	Pyruvate dehydrogenase E1 component subunit alpha	BCIN_07g01890	1	0.000270127	93.766	STQDPIAGLK(1)QK	2	0.17066	1
map00020 Citrate cycle (TCA cycle)	3.45901e-13	25	3.86	A0A384JLW6	288	K	Pyruvate dehydrogenase E1 component subunit alpha	BCIN_07g01890	1	2.25349e-20	179.19	HAK(1)EYANAGNGPLVLEYVTYR	3	0.95545	3
map00020 Citrate cycle (TCA cycle)	3.45901e-13	25	3.86	A0A384JLW6	262	K	Pyruvate dehydrogenase E1 component subunit alpha	BCIN_07g01890	1	5.76175e-05	189.18	SSALTDYYK(1)R	2	-0.61673	4
map00020 Citrate cycle (TCA cycle)	3.45901e-13	25	3.86	A0A384JRL9	108	K	Citrate synthase	Bccit3	1	0.0149232	66.568	DCQK(1)ELPK	2	1.5209	2
map00020 Citrate cycle (TCA cycle)	3.45901e-13	25	3.86	A0A384JZN2	217	K	Acetyltransferase component of pyruvate dehydrogenase complex	Bclat1	1	6.25667e-11	171.08	GTGIGGQVTEADVK(1)K	2	-0.066969	2
map00020 Citrate cycle (TCA cycle)	3.45901e-13	25	3.86	A0A384JZN2	136	K	Acetyltransferase component of pyruvate dehydrogenase complex	Bclat1	1	2.21302e-06	99.044	SAPAPPK(1)EEASQSSEK	2	0.20889	1
map00020 Citrate cycle (TCA cycle)	3.45901e-13	25	3.86	A0A384JZN2	287	K	Acetyltransferase component of pyruvate dehydrogenase complex	Bclat1	1	1.68489e-06	126.34	TALNASGEGK(1)YK	2	2.4522	2
map00020 Citrate cycle (TCA cycle)	3.45901e-13	25	3.86	A0A384JZN2	449	K	Acetyltransferase component of pyruvate dehydrogenase complex	Bclat1	1	1.42863e-09	129.38	VVDGAVGGEWMK(1)EFK	2	-0.55882	4
map00020 Citrate cycle (TCA cycle)	3.45901e-13	25	3.86	A0A384JSA7	251	K	Bcfum1	Bcfum1	1	5.89041e-06	126.19	VDEFEAK(1)NIIK	2	0.60303	3
map00020 Citrate cycle (TCA cycle)	3.45901e-13	25	3.86	A0A384JSA7	495	K	Bcfum1	Bcfum1	1	0.0406819	48.044	IGYDMASK(1)VAK	2	0.4608	1
map00020 Citrate cycle (TCA cycle)	3.45901e-13	25	3.86	A0A384JSA7	538	K	Bcfum1	Bcfum1	1	0.02497	54.281	LVRPELMVGPEDYK(1)K	3	0.07063	2
map00020 Citrate cycle (TCA cycle)	3.45901e-13	25	3.86	A0A384JSA7	103	K	Bcfum1	Bcfum1	1	8.54046e-21	265.41	SLENFK(1)INQPQDR	3	0.36976	3
map00020 Citrate cycle (TCA cycle)	3.45901e-13	25	3.86	A0A384JSA7	244	K	Bcfum1	Bcfum1	1	8.42538e-06	108.66	DALQAK(1)VDEFEAK	3	0.034734	4
map00020 Citrate cycle (TCA cycle)	3.45901e-13	25	3.86	A0A384JSA7	89	K	Bcfum1	Bcfum1	1	3.47855e-22	192.27	TESDAFGNVEVPSDK(1)YWGAQTER	3	-0.84468	1
map00020 Citrate cycle (TCA cycle)	3.45901e-13	25	3.86	A0A384JSA7	508	K	Bcfum1	Bcfum1	1	2.33667e-06	132.79	GLTLK(1)ESAMELK	2	0.40997	2
map00020 Citrate cycle (TCA cycle)	3.45901e-13	25	3.86	A0A384JSA7	515	K	Bcfum1	Bcfum1	1	1.15889e-13	174.59	ESAMELK(1)ALSEEDFDK	2	-3.6451	3
map00020 Citrate cycle (TCA cycle)	3.45901e-13	25	3.86	A0A384K1A1	4	K	CND16	CND16	1	1.52236e-05	114.24	SAK(1)AITEADGK	2	0.3908	4
map00020 Citrate cycle (TCA cycle)	3.45901e-13	25	3.86	A0A384K1A1	77	K	CND16	CND16	1	0.0233204	58.63	FVAK(1)PDQLIK	2	0.91177	2
map00020 Citrate cycle (TCA cycle)	3.45901e-13	25	3.86	A0A384K1A1	280	K	CND16	CND16	1	0.014163	50.873	AADGK(1)VNIDAGPPMEFPAPFGR	3	-1.8974	1
map00020 Citrate cycle (TCA cycle)	3.45901e-13	25	3.86	A0A384K1A1	83	K	CND16	CND16	1	1.03547e-05	135.99	FVAKPDQLIK(1)R	3	0.083782	3
map00020 Citrate cycle (TCA cycle)	3.45901e-13	25	3.86	A0A384K1A1	259	K	CND16	CND16	1	4.40975e-14	174.52	IDQTAEFECGVK(1)WAIAR	2	0.18224	3
map00020 Citrate cycle (TCA cycle)	3.45901e-13	25	3.86	A0A384K1A1	101	K	CND16	CND16	1	6.01427e-05	96.82	TWPEAK(1)AWIAER	2	2.0111	7
map00020 Citrate cycle (TCA cycle)	3.45901e-13	25	3.86	A0A384K1A1	12	K	CND16	CND16	1	0.000336832	69.979	AITEADGK(1)AILNYHLTR	3	0.67396	2
map00020 Citrate cycle (TCA cycle)	3.45901e-13	25	3.86	A0A384K1A1	167	K	CND16	CND16	1	1.87977e-06	99.838	EGDWILFTHEGGVDVGDVDAK(1)AEK	3	0.31167	2
map00020 Citrate cycle (TCA cycle)	3.45901e-13	25	3.86	A0A384JMY5	84	K	"Isocitrate dehydrogenase [NAD] subunit, mitochondrial"	Bcidh2	1	4.62049e-10	144.73	APIK(1)WEPVDVTPQLR	2	-0.13064	2
map00020 Citrate cycle (TCA cycle)	3.45901e-13	25	3.86	A0A384JMY5	221	K	"Isocitrate dehydrogenase [NAD] subunit, mitochondrial"	Bcidh2	1	0.0198216	53.124	AVHK(1)ATIMK	3	-0.15758	3
map00020 Citrate cycle (TCA cycle)	3.45901e-13	25	3.86	A0A384JMY5	155	K	"Isocitrate dehydrogenase [NAD] subunit, mitochondrial"	Bcidh2	1	5.28439e-15	176.21	SIAGYK(1)TPYDNVDTVLIR	3	0.36489	2
map00020 Citrate cycle (TCA cycle)	3.45901e-13	25	3.86	A0A384JMY5	40	K	"Isocitrate dehydrogenase [NAD] subunit, mitochondrial"	Bcidh2	1	0.0130427	58.699	SK(1)IAQFHGQK	3	-1.8403	2
map00020 Citrate cycle (TCA cycle)	3.45901e-13	25	3.86	A0A384JMY5	213	K	"Isocitrate dehydrogenase [NAD] subunit, mitochondrial"	Bcidh2	1	1.1141e-06	122.39	FAFQYAEDINK(1)LK	2	1.4381	1
map00020 Citrate cycle (TCA cycle)	3.45901e-13	25	3.86	A0A384JMY5	80	K	"Isocitrate dehydrogenase [NAD] subunit, mitochondrial"	Bcidh2	1	3.27933e-05	111.86	DIFTAAK(1)APIK	2	0.17953	3
map00020 Citrate cycle (TCA cycle)	3.45901e-13	25	3.86	A0A384JMY5	347	K	"Isocitrate dehydrogenase [NAD] subunit, mitochondrial"	Bcidh2	1	0.000101863	155.06	HMGLNDHAK(1)R	3	-0.22149	5
map00020 Citrate cycle (TCA cycle)	3.45901e-13	25	3.86	A0A384JMY5	372	K	"Isocitrate dehydrogenase [NAD] subunit, mitochondrial"	Bcidh2	1	1.39114e-15	172.24	TLTGDLGGSSK(1)THEYAGAIISR	3	0.67908	4
map00020 Citrate cycle (TCA cycle)	3.45901e-13	25	3.86	A0A384J9W3	123	K	Bckgd2	Bckgd2	1	0.000342743	88.561	LELGGAPEGGDK(1)EK	2	-2.9715	2
map00020 Citrate cycle (TCA cycle)	3.45901e-13	25	3.86	A0A384J9W3	131	K	Bckgd2	Bckgd2	1	0.00178484	76.326	ASSEPK(1)EAASK	2	0.45685	2
map00020 Citrate cycle (TCA cycle)	3.45901e-13	25	3.86	A0A384J9W3	245	K	Bckgd2	Bckgd2	1	0.00596043	80.688	LYK(1)DEVLK	2	0.12282	3
map00020 Citrate cycle (TCA cycle)	3.45901e-13	25	3.86	A0A384J9W3	420	K	Bckgd2	Bckgd2	1	0.00400995	78.136	VK(1)EYIEDPR	2	2.3358	1
map00020 Citrate cycle (TCA cycle)	3.45901e-13	25	3.86	A0A384J9Y3	373	K	"Aconitate hydratase, mitochondrial"	Bcaco1	1	7.61345e-12	191.96	FSEAVK(1)ANNWPEELK	2	-1.2616	2
map00020 Citrate cycle (TCA cycle)	3.45901e-13	25	3.86	A0A384J9Y3	693	K	"Aconitate hydratase, mitochondrial"	Bcaco1	1	2.75753e-06	108.72	HLGGLAIITK(1)SFAR	3	0.56658	3
map00020 Citrate cycle (TCA cycle)	3.45901e-13	25	3.86	A0A384J9Y3	524	K	"Aconitate hydratase, mitochondrial"	Bcaco1	1	2.24831e-10	128.38	DGK(1)EFMLAPPTGDGLPSR	2	0.016492	2
map00020 Citrate cycle (TCA cycle)	3.45901e-13	25	3.86	A0A384J9Y3	704	K	"Aconitate hydratase, mitochondrial"	Bcaco1	1	0.00242866	89.752	IHETNLK(1)K	3	0.19498	2
map00020 Citrate cycle (TCA cycle)	3.45901e-13	25	3.86	A0A384J9Y3	94	K	"Aconitate hydratase, mitochondrial"	Bcaco1	1	0.000161383	96.229	GVSYLK(1)LRPDR	3	-0.14942	3
map00020 Citrate cycle (TCA cycle)	3.45901e-13	25	3.86	A0A384J9Y3	315	K	"Aconitate hydratase, mitochondrial"	Bcaco1	1	0.000314741	108.31	MYDYLAATK(1)R	2	-0.20748	7
map00020 Citrate cycle (TCA cycle)	3.45901e-13	25	3.86	A0A384J9Y3	748	K	"Aconitate hydratase, mitochondrial"	Bcaco1	1	3.01231e-06	120.87	VHPK(1)SGESFDIK	3	-0.6477	2
map00020 Citrate cycle (TCA cycle)	3.45901e-13	25	3.86	A0A384J9Y3	635	K	"Aconitate hydratase, mitochondrial"	Bcaco1	1	1.30599e-29	207.64	GHLDNISNNMLIGATNSANGEANK(1)VK	3	0.1939	4
map00020 Citrate cycle (TCA cycle)	3.45901e-13	25	3.86	A0A384J9Y3	232	K	"Aconitate hydratase, mitochondrial"	Bcaco1	1	0.00506932	84.743	APK(1)VIGVK	2	-0.26809	3
map00020 Citrate cycle (TCA cycle)	3.45901e-13	25	3.86	A0A384J9Y3	43	K	"Aconitate hydratase, mitochondrial"	Bcaco1	1	6.44056e-06	102.97	QNIHEK(1)NNFINYK	3	-0.47925	3
map00020 Citrate cycle (TCA cycle)	3.45901e-13	25	3.86	A0A384J9Y3	609	K	"Aconitate hydratase, mitochondrial"	Bcaco1	1	3.6384e-10	136.33	TTTDHISMAGPWLK(1)YR	3	0.41397	3
map00020 Citrate cycle (TCA cycle)	3.45901e-13	25	3.86	A0A384J5E4	295	K	"Succinate dehydrogenase [ubiquinone] iron-sulfur subunit, mitochondrial"	Bcsdh2	1	0.00203482	85.837	GLNPGLAIAEIK(1)K	2	-1.1725	2
map00020 Citrate cycle (TCA cycle)	3.45901e-13	25	3.86	A0A384J5E4	196	K	"Succinate dehydrogenase [ubiquinone] iron-sulfur subunit, mitochondrial"	Bcsdh2	1	2.18411e-10	132.67	PYLQHTDPAPEGK(1)EYLQSK	3	0.80336	1
map00020 Citrate cycle (TCA cycle)	3.45901e-13	25	3.86	A0A384K456	538	K	"Succinate dehydrogenase [ubiquinone] flavoprotein subunit, mitochondrial"	BCIN_15g01180	1	7.05506e-11	148.01	TQESLDEGVTK(1)INAVDQTFK	3	1.4029	2
map00020 Citrate cycle (TCA cycle)	3.45901e-13	25	3.86	A0A384K456	334	K	"Succinate dehydrogenase [ubiquinone] flavoprotein subunit, mitochondrial"	BCIN_15g01180	1	0.000797033	88.338	YAPTAK(1)DLASR	2	0.5076	3
map00020 Citrate cycle (TCA cycle)	3.45901e-13	25	3.86	A0A384K456	547	K	"Succinate dehydrogenase [ubiquinone] flavoprotein subunit, mitochondrial"	BCIN_15g01180	1	2.21291e-06	123.75	INAVDQTFK(1)DIK	2	1.8258	3
map00020 Citrate cycle (TCA cycle)	3.45901e-13	25	3.86	A0A384K456	614	K	"Succinate dehydrogenase [ubiquinone] flavoprotein subunit, mitochondrial"	BCIN_15g01180	1	0.00622876	108.81	HSLTFQK(1)K	2	-0.11027	3
map00020 Citrate cycle (TCA cycle)	3.45901e-13	25	3.86	A0A384K456	644	K	"Succinate dehydrogenase [ubiquinone] flavoprotein subunit, mitochondrial"	BCIN_15g01180	1	0.0625237	67.035	AVPPFK(1)R	2	0.81318	1
map00020 Citrate cycle (TCA cycle)	3.45901e-13	25	3.86	A0A384K456	506	K	"Succinate dehydrogenase [ubiquinone] flavoprotein subunit, mitochondrial"	BCIN_15g01180	1	0.000373945	88.021	TADGTK(1)STHDVR	3	-1.7805	1
map00020 Citrate cycle (TCA cycle)	3.45901e-13	25	3.86	A0A384K456	619	K	"Succinate dehydrogenase [ubiquinone] flavoprotein subunit, mitochondrial"	BCIN_15g01180	0.980685	9.71839e-05	96.946	K(0.019)PQGK(0.981)TDLTYR	3	0.34743	2
map00020 Citrate cycle (TCA cycle)	3.45901e-13	25	3.86	A0A384K456	178	K	"Succinate dehydrogenase [ubiquinone] flavoprotein subunit, mitochondrial"	BCIN_15g01180	1	1.16816e-05	141.91	AFGGQSQK(1)FGK	2	-0.90526	3
map00020 Citrate cycle (TCA cycle)	3.45901e-13	25	3.86	A0A384K456	603	K	"Succinate dehydrogenase [ubiquinone] flavoprotein subunit, mitochondrial"	BCIN_15g01180	1	0.0388342	47.621	EDYPERDDK(1)EWMK	3	0.072957	1
map00020 Citrate cycle (TCA cycle)	3.45901e-13	25	3.86	A0A384JUA4	145	K	"Succinate--CoA ligase [ADP-forming] subunit alpha, mitochondrial"	BCIN_10g01530	1	2.15918e-05	185.61	ITDILK(1)TQGK	2	0.059072	3
map00020 Citrate cycle (TCA cycle)	3.45901e-13	25	3.86	A0A384JUA4	317	K	"Succinate--CoA ligase [ADP-forming] subunit alpha, mitochondrial"	BCIN_10g01530	1	9.08903e-07	109.07	SPALLGK(1)TLHAEFMR	3	-0.70421	2
map00020 Citrate cycle (TCA cycle)	3.45901e-13	25	3.86	A0A384JUA4	177	K	"Succinate--CoA ligase [ADP-forming] subunit alpha, mitochondrial"	BCIN_10g01530	1	0.000628921	85.533	IGIMPGFIHK(1)R	3	-0.006253	4
map00020 Citrate cycle (TCA cycle)	3.45901e-13	25	3.86	A0A384JGI5	728	K	Bckgd1	Bckgd1	1	0.000588985	70.26	TYTPLQHISK(1)DQGK	3	-0.13133	1
map00020 Citrate cycle (TCA cycle)	3.45901e-13	25	3.86	A0A384JGI5	941	K	Bckgd1	Bckgd1	1	8.82421e-06	117.7	ADNNIK(1)DTAFTR	2	0.13337	1
map00020 Citrate cycle (TCA cycle)	3.45901e-13	25	3.86	A0A384JGI5	419	K	Bckgd1	Bckgd1	1	1.01956e-08	145.52	AIQHYNNDEK(1)DHK	3	0.13402	1
map00020 Citrate cycle (TCA cycle)	3.45901e-13	25	3.86	A0A384JGI5	165	K	Bckgd1	Bckgd1	1	0.0242995	44.511	GHHK(1)ADIDPLGIR	3	1.1629	2
map00020 Citrate cycle (TCA cycle)	3.45901e-13	25	3.86	A0A384JGI5	909	K	Bckgd1	Bckgd1	1	5.01507e-10	126.26	WIIPDAEHGK(1)SINEPEQIER	3	-0.1677	3
map00020 Citrate cycle (TCA cycle)	3.45901e-13	25	3.86	A0A384JGI5	266	K	Bckgd1	Bckgd1	0.994392	0.000329025	89.624	IEVDK(0.006)PFK(0.994)YSIDEK	3	0.148	1
map00020 Citrate cycle (TCA cycle)	3.45901e-13	25	3.86	A0A384JGI5	573	K	Bckgd1	Bckgd1	1	1.21719e-08	141.54	DGSFTK(1)EDIDEHRK	3	-0.88242	3
map00020 Citrate cycle (TCA cycle)	3.45901e-13	25	3.86	A0A384JGI5	407	K	Bckgd1	Bckgd1	1	2.10185e-10	143.19	VQLSLVANPSHLEAEDPVVLGK(1)TR	3	1.1218	1
map00380 Tryptophan metabolism	0.819225	9	0.81	A0A384JKI4	243	K	Uncharacterized protein	BCIN_06g05400	1	5.57642e-05	101.39	EEIAPVTVK(1)GR	2	-0.16091	1
map00380 Tryptophan metabolism	0.819225	9	0.81	A0A384JKI4	369	K	Uncharacterized protein	BCIN_06g05400	1	3.11761e-05	97.276	ANEK(1)ILGLENAK	2	2.7286	2
map00380 Tryptophan metabolism	0.819225	9	0.81	A0A384JKI4	234	K	Uncharacterized protein	BCIN_06g05400	1	6.68291e-07	122.33	VGAFK(1)EEIAPVTVK	2	-2.7861	2
map00380 Tryptophan metabolism	0.819225	9	0.81	A0A384JKI4	229	K	Uncharacterized protein	BCIN_06g05400	1	3.66985e-05	110.08	AQEAWK(1)VGAFK	2	0.4945	2
map00380 Tryptophan metabolism	0.819225	9	0.81	A0A384JKI4	264	K	Uncharacterized protein	BCIN_06g05400	0.999954	1.50289e-05	98.592	LDK(1)VSSLKPAFVR	3	-0.14305	1
map00380 Tryptophan metabolism	0.819225	9	0.81	A0A384JCN3	198	K	Uncharacterized protein	BCIN_03g05840	1	1.65677e-09	125.75	NFSGK(1)EAGEWGVAAR	2	1.6146	2
map00380 Tryptophan metabolism	0.819225	9	0.81	A0A384J9W3	123	K	Bckgd2	Bckgd2	1	0.000342743	88.561	LELGGAPEGGDK(1)EK	2	-2.9715	2
map00380 Tryptophan metabolism	0.819225	9	0.81	A0A384J9W3	131	K	Bckgd2	Bckgd2	1	0.00178484	76.326	ASSEPK(1)EAASK	2	0.45685	2
map00380 Tryptophan metabolism	0.819225	9	0.81	A0A384J9W3	245	K	Bckgd2	Bckgd2	1	0.00596043	80.688	LYK(1)DEVLK	2	0.12282	3
map00380 Tryptophan metabolism	0.819225	9	0.81	A0A384J9W3	420	K	Bckgd2	Bckgd2	1	0.00400995	78.136	VK(1)EYIEDPR	2	2.3358	1
map00380 Tryptophan metabolism	0.819225	9	0.81	A0A384JA37	280	K	Dihydrolipoyl dehydrogenase	BCIN_02g06400	1	1.35658e-08	137.21	LNTK(1)VMGGDVTGEK	2	0.60783	3
map00380 Tryptophan metabolism	0.819225	9	0.81	A0A384JA37	497	K	Dihydrolipoyl dehydrogenase	BCIN_02g06400	1	1.17904e-06	114.75	TCHAHPTLAEAFK(1)EAAMATYGK	3	-0.2343	5
map00380 Tryptophan metabolism	0.819225	9	0.81	A0A384JA37	146	K	Dihydrolipoyl dehydrogenase	BCIN_02g06400	1	0.02456	73.26	GVEFLFK(1)K	2	-0.10524	2
map00380 Tryptophan metabolism	0.819225	9	0.81	A0A384JA37	417	K	Dihydrolipoyl dehydrogenase	BCIN_02g06400	1	0.0400969	57.281	AAGTK(1)YK	2	0.21753	1
map00380 Tryptophan metabolism	0.819225	9	0.81	A0A384JA37	336	K	Dihydrolipoyl dehydrogenase	BCIN_02g06400	1	1.40197e-09	125.45	RPYTAGLGLENIGLETDDK(1)GR	3	-0.04711	2
map00380 Tryptophan metabolism	0.819225	9	0.81	A0A384JA37	506	K	Dihydrolipoyl dehydrogenase	BCIN_02g06400	1	8.59979e-09	164.48	EAAMATYGK(1)AVHY	2	-0.47686	5
map00380 Tryptophan metabolism	0.819225	9	0.81	A0A384JA37	151	K	Dihydrolipoyl dehydrogenase	BCIN_02g06400	1	0.00843933	91.318	NNVK(1)YVK	2	0.096696	2
map00380 Tryptophan metabolism	0.819225	9	0.81	A0A384JA37	76	K	Dihydrolipoyl dehydrogenase	BCIN_02g06400	1	0.0127517	113.89	VTCIEK(1)R	2	-0.67183	1
map00380 Tryptophan metabolism	0.819225	9	0.81	A0A384JA37	290	K	Dihydrolipoyl dehydrogenase	BCIN_02g06400	1	0.000635562	86.772	VMGGDVTGEK(1)VK	2	-0.43855	5
map00380 Tryptophan metabolism	0.819225	9	0.81	A0A384K1P6	484	K	Aldedh domain-containing protein	BCIN_13g05810	1	5.54714e-14	166.52	ELGEAALSNYTQTK(1)SVR	3	0.52387	3
map00380 Tryptophan metabolism	0.819225	9	0.81	A0A384K1P6	114	K	Aldedh domain-containing protein	BCIN_13g05810	1	1.88098e-09	117.78	AISMAK(1)GDVAAVAGCLR	2	1.7872	1
map00380 Tryptophan metabolism	0.819225	9	0.81	A0A384K1P6	258	K	Aldedh domain-containing protein	BCIN_13g05810	1	0.0597931	62.558	AAAGSNLK(1)K	2	1.2214	1
map00380 Tryptophan metabolism	0.819225	9	0.81	A0A384K1P6	137	K	Aldedh domain-containing protein	BCIN_13g05810	1	2.24726e-11	150.7	IEGK(1)VIDTDPEYFTYTK	2	-0.91569	4
map00380 Tryptophan metabolism	0.819225	9	0.81	A0A384K1P6	356	K	Aldedh domain-containing protein	BCIN_13g05810	1	0.00162443	94.692	IMGYIDEGK(1)K	2	-0.24947	2
map00380 Tryptophan metabolism	0.819225	9	0.81	A0A384K1P6	318	K	Aldedh domain-containing protein	BCIN_13g05810	1	0.00188064	110.12	FVESFK(1)AR	2	0.42814	4
map00380 Tryptophan metabolism	0.819225	9	0.81	A0A384K1P6	86	K	Aldedh domain-containing protein	BCIN_13g05810	1	0.00182068	75.89	LLVK(1)LAELVEK	2	-0.16665	1
map00380 Tryptophan metabolism	0.819225	9	0.81	A0A384K1P6	133	K	Aldedh domain-containing protein	BCIN_13g05810	1	1.52917e-05	111.79	YYGGWADK(1)IEGK	2	-0.67747	5
map00380 Tryptophan metabolism	0.819225	9	0.81	A0A384K1P6	325	K	Aldedh domain-containing protein	BCIN_13g05810	1	2.31114e-30	212.82	AIANK(1)VGDPFHHETFQGPQVSQLQYDR	4	-0.4176	4
map00380 Tryptophan metabolism	0.819225	9	0.81	A0A384J5M3	150	K	"3-hydroxyanthranilate 3,4-dioxygenase"	Bcbna1	1	0.000453855	91.093	EAVNSFK(1)DSEDR	2	-0.71167	1
map00380 Tryptophan metabolism	0.819225	9	0.81	A0A384JN47	353	K	Bcaro8	Bcaro8	1	0.0357646	46.318	MDSFSK(1)VIAPGTR	2	-0.19919	1
map00380 Tryptophan metabolism	0.819225	9	0.81	A0A384JN47	288	K	Bcaro8	Bcaro8	1	0.000745684	145.16	HAIYK(1)VAQK	2	-0.00691	2
map00380 Tryptophan metabolism	0.819225	9	0.81	A0A384JN47	82	K	Bcaro8	Bcaro8	0.999986	0.00187077	99.283	KPSNLK(1)GAAK	2	-0.41619	1
map00380 Tryptophan metabolism	0.819225	9	0.81	A0A384K282	127	K	Uncharacterized protein	BCIN_14g01360	1	4.68346e-05	105.46	FLK(1)GEEYGLGR	2	1.2137	2
map00380 Tryptophan metabolism	0.819225	9	0.81	A0A384K282	440	K	Uncharacterized protein	BCIN_14g01360	1	2.05763e-10	137.61	EVGNEGEGMGQEK(1)EHVK	3	-0.16556	4
map00380 Tryptophan metabolism	0.819225	9	0.81	A0A384JIV2	158	K	Bcerg10	Bcerg10	1	0.000358539	132.01	DGLTDAYNK(1)K	2	0.045334	2
map00380 Tryptophan metabolism	0.819225	9	0.81	A0A384JIV2	294	K	Bcerg10	Bcerg10	1	2.63803e-11	159.4	APSK(1)FTTAPSLAIPK	2	-0.25259	1
map00380 Tryptophan metabolism	0.819225	9	0.81	A0A384JIV2	233	K	Bcerg10	Bcerg10	1	0.0150429	66.504	NLNIEK(1)LK	2	0.24878	2
map00380 Tryptophan metabolism	0.819225	9	0.81	A0A384JIV2	201	K	Bcerg10	Bcerg10	1	2.63355e-10	138.28	ATEAGLFK(1)TEIVPVEVSGGR	3	1.4526	2
map00380 Tryptophan metabolism	0.819225	9	0.81	A0A384JIV2	305	K	Bcerg10	Bcerg10	1	1.1212e-06	120.87	FTTAPSLAIPK(1)ALK	2	-0.05191	2
map00380 Tryptophan metabolism	0.819225	9	0.81	A0A384JIV2	227	K	Bcerg10	Bcerg10	1	1.33336e-05	156.14	DDEVK(1)NLNIEK	2	0.68015	3
map00380 Tryptophan metabolism	0.819225	9	0.81	A0A384JIV2	193	K	Bcerg10	Bcerg10	1	3.04169e-05	112.94	AQK(1)ATEAGLFK	2	2.5327	2
map00380 Tryptophan metabolism	0.819225	9	0.81	A0A384JIV2	290	K	Bcerg10	Bcerg10	1	1.23341e-05	101.32	ILGWGDAEK(1)APSK	2	0.37709	3
map00280 Valine, leucine and isoleucine degradation	3.94717e-05	20	2.35	A0A384JBY5	250	K	Uncharacterized protein	BCIN_03g03940	1	2.29935e-06	112.44	DITVAK(1)DDGVRPGITAESLGK	3	-0.65871	1
map00280 Valine, leucine and isoleucine degradation	3.94717e-05	20	2.35	A0A384JKI4	243	K	Uncharacterized protein	BCIN_06g05400	1	5.57642e-05	101.39	EEIAPVTVK(1)GR	2	-0.16091	1
map00280 Valine, leucine and isoleucine degradation	3.94717e-05	20	2.35	A0A384JKI4	369	K	Uncharacterized protein	BCIN_06g05400	1	3.11761e-05	97.276	ANEK(1)ILGLENAK	2	2.7286	2
map00280 Valine, leucine and isoleucine degradation	3.94717e-05	20	2.35	A0A384JKI4	234	K	Uncharacterized protein	BCIN_06g05400	1	6.68291e-07	122.33	VGAFK(1)EEIAPVTVK	2	-2.7861	2
map00280 Valine, leucine and isoleucine degradation	3.94717e-05	20	2.35	A0A384JKI4	229	K	Uncharacterized protein	BCIN_06g05400	1	3.66985e-05	110.08	AQEAWK(1)VGAFK	2	0.4945	2
map00280 Valine, leucine and isoleucine degradation	3.94717e-05	20	2.35	A0A384JKI4	264	K	Uncharacterized protein	BCIN_06g05400	0.999954	1.50289e-05	98.592	LDK(1)VSSLKPAFVR	3	-0.14305	1
map00280 Valine, leucine and isoleucine degradation	3.94717e-05	20	2.35	A0A384JCN3	198	K	Uncharacterized protein	BCIN_03g05840	1	1.65677e-09	125.75	NFSGK(1)EAGEWGVAAR	2	1.6146	2
map00280 Valine, leucine and isoleucine degradation	3.94717e-05	20	2.35	A0A384JA37	280	K	Dihydrolipoyl dehydrogenase	BCIN_02g06400	1	1.35658e-08	137.21	LNTK(1)VMGGDVTGEK	2	0.60783	3
map00280 Valine, leucine and isoleucine degradation	3.94717e-05	20	2.35	A0A384JA37	497	K	Dihydrolipoyl dehydrogenase	BCIN_02g06400	1	1.17904e-06	114.75	TCHAHPTLAEAFK(1)EAAMATYGK	3	-0.2343	5
map00280 Valine, leucine and isoleucine degradation	3.94717e-05	20	2.35	A0A384JA37	146	K	Dihydrolipoyl dehydrogenase	BCIN_02g06400	1	0.02456	73.26	GVEFLFK(1)K	2	-0.10524	2
map00280 Valine, leucine and isoleucine degradation	3.94717e-05	20	2.35	A0A384JA37	417	K	Dihydrolipoyl dehydrogenase	BCIN_02g06400	1	0.0400969	57.281	AAGTK(1)YK	2	0.21753	1
map00280 Valine, leucine and isoleucine degradation	3.94717e-05	20	2.35	A0A384JA37	336	K	Dihydrolipoyl dehydrogenase	BCIN_02g06400	1	1.40197e-09	125.45	RPYTAGLGLENIGLETDDK(1)GR	3	-0.04711	2
map00280 Valine, leucine and isoleucine degradation	3.94717e-05	20	2.35	A0A384JA37	506	K	Dihydrolipoyl dehydrogenase	BCIN_02g06400	1	8.59979e-09	164.48	EAAMATYGK(1)AVHY	2	-0.47686	5
map00280 Valine, leucine and isoleucine degradation	3.94717e-05	20	2.35	A0A384JA37	151	K	Dihydrolipoyl dehydrogenase	BCIN_02g06400	1	0.00843933	91.318	NNVK(1)YVK	2	0.096696	2
map00280 Valine, leucine and isoleucine degradation	3.94717e-05	20	2.35	A0A384JA37	76	K	Dihydrolipoyl dehydrogenase	BCIN_02g06400	1	0.0127517	113.89	VTCIEK(1)R	2	-0.67183	1
map00280 Valine, leucine and isoleucine degradation	3.94717e-05	20	2.35	A0A384JA37	290	K	Dihydrolipoyl dehydrogenase	BCIN_02g06400	1	0.000635562	86.772	VMGGDVTGEK(1)VK	2	-0.43855	5
map00280 Valine, leucine and isoleucine degradation	3.94717e-05	20	2.35	A0A384K6X5	80	K	Uncharacterized protein	BCIN_16g03180	1	3.3852e-22	192.63	SHYK(1)EGAGFSNLEYGLMAEQLGK	3	-1.7656	2
map00280 Valine, leucine and isoleucine degradation	3.94717e-05	20	2.35	A0A384K6X5	31	K	Uncharacterized protein	BCIN_16g03180	1	7.58477e-10	126.04	FVEEK(1)CIPADPIFHAQLGEGTQR	3	-0.62993	2
map00280 Valine, leucine and isoleucine degradation	3.94717e-05	20	2.35	A0A384JVX5	390	K	Branched-chain-amino-acid aminotransferase	BCIN_11g00970	1	0.00594581	80.755	MK(1)EWIEAR	2	-2.7156	1
map00280 Valine, leucine and isoleucine degradation	3.94717e-05	20	2.35	A0A384JVX5	323	K	Branched-chain-amino-acid aminotransferase	BCIN_11g00970	1	8.97378e-06	134.56	LTK(1)EGWIISER	2	-0.15705	2
map00280 Valine, leucine and isoleucine degradation	3.94717e-05	20	2.35	A0A384J4U8	86	K	Aldedh domain-containing protein	BCIN_01g03020	1	1.26417e-16	178.11	FLK(1)SESTQFIDLHDPATNNLVTR	3	0.0024143	2
map00280 Valine, leucine and isoleucine degradation	3.94717e-05	20	2.35	A0A384J4U8	171	K	Aldedh domain-containing protein	BCIN_01g03020	1	8.09289e-06	132.17	TFADAK(1)GDVLR	2	-0.39793	3
map00280 Valine, leucine and isoleucine degradation	3.94717e-05	20	2.35	A0A384JVY1	304	K	3-hydroxy-3-methylglutaryl coenzyme A synthase	Bcerg13	1	1.12651e-05	140.78	DMDYAK(1)SLSDK	2	0.21499	9
map00280 Valine, leucine and isoleucine degradation	3.94717e-05	20	2.35	A0A384JVY1	431	K	3-hydroxy-3-methylglutaryl coenzyme A synthase	Bcerg13	1	1.84458e-11	150.68	SYTPK(1)GSPDTIVEGTYYLK	2	0.23732	2
map00280 Valine, leucine and isoleucine degradation	3.94717e-05	20	2.35	A0A384JVY1	37	K	3-hydroxy-3-methylglutaryl coenzyme A synthase	Bcerg13	1	9.07012e-08	123.14	FDGVSAGK(1)YTIGLGQTK	2	3.1706	1
map00280 Valine, leucine and isoleucine degradation	3.94717e-05	20	2.35	A0A384JVY1	76	K	3-hydroxy-3-methylglutaryl coenzyme A synthase	Bcerg13	1	0.000526219	94.465	YSIDTK(1)TIGR	2	1.6761	2
map00280 Valine, leucine and isoleucine degradation	3.94717e-05	20	2.35	A0A384JYA9	237	K	Uncharacterized protein	BCIN_12g00940	1	0.000202998	102.53	VTLTK(1)DEGPR	2	2.4704	3
map00280 Valine, leucine and isoleucine degradation	3.94717e-05	20	2.35	A0A384JY02	209	K	Dihydrolipoamide acetyltransferase component of pyruvate dehydrogenase complex	BCIN_11g04250	1	0.0135877	61.679	VLK(1)EDVHR	3	0.085893	1
map00280 Valine, leucine and isoleucine degradation	3.94717e-05	20	2.35	A0A384JPY7	267	K	"3-hydroxyisobutyryl-CoA hydrolase, mitochondrial"	Bcehd3	1	0.00205604	80.014	FK(1)DFETLAQR	2	-2.0883	2
map00280 Valine, leucine and isoleucine degradation	3.94717e-05	20	2.35	A0A384JB13	236	K	Uncharacterized protein	BCIN_02g07690	1	5.62116e-15	188.1	LVEVK(1)ENEGEGEGEGTEK	2	0.91013	1
map00280 Valine, leucine and isoleucine degradation	3.94717e-05	20	2.35	A0A384JB13	249	K	Uncharacterized protein	BCIN_02g07690	1	3.06146e-33	296.73	ENEGEGEGEGTEK(1)GDVMK	2	-0.18544	3
map00280 Valine, leucine and isoleucine degradation	3.94717e-05	20	2.35	A0A384JEN5	152	K	Uncharacterized protein	BCIN_04g01520	1	0.00146254	70.373	ISLPGFDPK(1)ELEK	2	-0.45761	2
map00280 Valine, leucine and isoleucine degradation	3.94717e-05	20	2.35	A0A384JEN5	370	K	Uncharacterized protein	BCIN_04g01520	1	0.000385547	75.682	DIDIPMAK(1)GNSGEYAAK	2	-0.026726	1
map00280 Valine, leucine and isoleucine degradation	3.94717e-05	20	2.35	A0A384JEN5	296	K	Uncharacterized protein	BCIN_04g01520	1	0.00141028	86.114	DK(1)IILDGVTR	2	0.52052	2
map00280 Valine, leucine and isoleucine degradation	3.94717e-05	20	2.35	A0A384JEN5	379	K	Uncharacterized protein	BCIN_04g01520	1	0.000424631	92.866	GNSGEYAAK(1)VK	2	-0.0017966	2
map00280 Valine, leucine and isoleucine degradation	3.94717e-05	20	2.35	A0A384JQL3	401	K	Uncharacterized protein	BCIN_08g05050	1	0.000350369	82.877	DAK(1)LYEIGAGTTEVR	3	-1.7665	2
map00280 Valine, leucine and isoleucine degradation	3.94717e-05	20	2.35	A0A384JQL3	334	K	Uncharacterized protein	BCIN_08g05050	1	0.0242764	57.034	LADMYTK(1)LQASR	2	0.76206	1
map00280 Valine, leucine and isoleucine degradation	3.94717e-05	20	2.35	A0A384JFD6	68	K	Pyruvate carboxyltransferase domain-containing protein	BCIN_04g04810	1	0.00730726	68.846	IIPLATK(1)IR	2	0.16216	2
map00280 Valine, leucine and isoleucine degradation	3.94717e-05	20	2.35	A0A384JQW0	393	K	Uncharacterized protein	BCIN_08g05100	1	0.000710505	103.69	TPK(1)LSESVR	2	-0.32252	1
map00280 Valine, leucine and isoleucine degradation	3.94717e-05	20	2.35	A0A384JQW0	284	K	Uncharacterized protein	BCIN_08g05100	1	0.00593865	80.787	QDLWEK(1)AR	2	1.8021	1
map00280 Valine, leucine and isoleucine degradation	3.94717e-05	20	2.35	A0A384JQW0	211	K	Uncharacterized protein	BCIN_08g05100	1	0.0102217	67.207	LESAK(1)SEGR	2	0.37163	1
map00280 Valine, leucine and isoleucine degradation	3.94717e-05	20	2.35	A0A384K1P6	484	K	Aldedh domain-containing protein	BCIN_13g05810	1	5.54714e-14	166.52	ELGEAALSNYTQTK(1)SVR	3	0.52387	3
map00280 Valine, leucine and isoleucine degradation	3.94717e-05	20	2.35	A0A384K1P6	114	K	Aldedh domain-containing protein	BCIN_13g05810	1	1.88098e-09	117.78	AISMAK(1)GDVAAVAGCLR	2	1.7872	1
map00280 Valine, leucine and isoleucine degradation	3.94717e-05	20	2.35	A0A384K1P6	258	K	Aldedh domain-containing protein	BCIN_13g05810	1	0.0597931	62.558	AAAGSNLK(1)K	2	1.2214	1
map00280 Valine, leucine and isoleucine degradation	3.94717e-05	20	2.35	A0A384K1P6	137	K	Aldedh domain-containing protein	BCIN_13g05810	1	2.24726e-11	150.7	IEGK(1)VIDTDPEYFTYTK	2	-0.91569	4
map00280 Valine, leucine and isoleucine degradation	3.94717e-05	20	2.35	A0A384K1P6	356	K	Aldedh domain-containing protein	BCIN_13g05810	1	0.00162443	94.692	IMGYIDEGK(1)K	2	-0.24947	2
map00280 Valine, leucine and isoleucine degradation	3.94717e-05	20	2.35	A0A384K1P6	318	K	Aldedh domain-containing protein	BCIN_13g05810	1	0.00188064	110.12	FVESFK(1)AR	2	0.42814	4
map00280 Valine, leucine and isoleucine degradation	3.94717e-05	20	2.35	A0A384K1P6	86	K	Aldedh domain-containing protein	BCIN_13g05810	1	0.00182068	75.89	LLVK(1)LAELVEK	2	-0.16665	1
map00280 Valine, leucine and isoleucine degradation	3.94717e-05	20	2.35	A0A384K1P6	133	K	Aldedh domain-containing protein	BCIN_13g05810	1	1.52917e-05	111.79	YYGGWADK(1)IEGK	2	-0.67747	5
map00280 Valine, leucine and isoleucine degradation	3.94717e-05	20	2.35	A0A384K1P6	325	K	Aldedh domain-containing protein	BCIN_13g05810	1	2.31114e-30	212.82	AIANK(1)VGDPFHHETFQGPQVSQLQYDR	4	-0.4176	4
map00280 Valine, leucine and isoleucine degradation	3.94717e-05	20	2.35	A0A384JV88	371	K	Bcuga1	Bcuga1	1	8.49562e-10	129.46	AQTAGYYFGNPELRPNK(1)PYR	3	0.83964	2
map00280 Valine, leucine and isoleucine degradation	3.94717e-05	20	2.35	A0A384JV88	61	K	Bcuga1	Bcuga1	1	0.00127922	79.089	AIAELDK(1)VFDTR	2	-1.1711	2
map00280 Valine, leucine and isoleucine degradation	3.94717e-05	20	2.35	A0A384JV88	263	K	Bcuga1	Bcuga1	1	4.17422e-10	137.52	YPLEDHVVENQK(1)IEEEALADVER	3	1.0454	3
map00280 Valine, leucine and isoleucine degradation	3.94717e-05	20	2.35	A0A384JR91	560	K	Uncharacterized protein	BCIN_08g05040	1	1.19273e-05	114.87	NEPVDTK(1)FGVFR	2	0.61324	2
map00280 Valine, leucine and isoleucine degradation	3.94717e-05	20	2.35	A0A384JIV2	158	K	Bcerg10	Bcerg10	1	0.000358539	132.01	DGLTDAYNK(1)K	2	0.045334	2
map00280 Valine, leucine and isoleucine degradation	3.94717e-05	20	2.35	A0A384JIV2	294	K	Bcerg10	Bcerg10	1	2.63803e-11	159.4	APSK(1)FTTAPSLAIPK	2	-0.25259	1
map00280 Valine, leucine and isoleucine degradation	3.94717e-05	20	2.35	A0A384JIV2	233	K	Bcerg10	Bcerg10	1	0.0150429	66.504	NLNIEK(1)LK	2	0.24878	2
map00280 Valine, leucine and isoleucine degradation	3.94717e-05	20	2.35	A0A384JIV2	201	K	Bcerg10	Bcerg10	1	2.63355e-10	138.28	ATEAGLFK(1)TEIVPVEVSGGR	3	1.4526	2
map00280 Valine, leucine and isoleucine degradation	3.94717e-05	20	2.35	A0A384JIV2	305	K	Bcerg10	Bcerg10	1	1.1212e-06	120.87	FTTAPSLAIPK(1)ALK	2	-0.05191	2
map00280 Valine, leucine and isoleucine degradation	3.94717e-05	20	2.35	A0A384JIV2	227	K	Bcerg10	Bcerg10	1	1.33336e-05	156.14	DDEVK(1)NLNIEK	2	0.68015	3
map00280 Valine, leucine and isoleucine degradation	3.94717e-05	20	2.35	A0A384JIV2	193	K	Bcerg10	Bcerg10	1	3.04169e-05	112.94	AQK(1)ATEAGLFK	2	2.5327	2
map00280 Valine, leucine and isoleucine degradation	3.94717e-05	20	2.35	A0A384JIV2	290	K	Bcerg10	Bcerg10	1	1.23341e-05	101.32	ILGWGDAEK(1)APSK	2	0.37709	3
map00310 Lysine degradation	0.274262	9	1.26	A0A384JJP0	103	K	Succinate-semialdehyde dehydrogenase	BCIN_06g01640	1	1.8738e-10	132.25	AIDAAAAAFPSFK(1)TTTGR	2	-0.085386	2
map00310 Lysine degradation	0.274262	9	1.26	A0A384JKI4	243	K	Uncharacterized protein	BCIN_06g05400	1	5.57642e-05	101.39	EEIAPVTVK(1)GR	2	-0.16091	1
map00310 Lysine degradation	0.274262	9	1.26	A0A384JKI4	369	K	Uncharacterized protein	BCIN_06g05400	1	3.11761e-05	97.276	ANEK(1)ILGLENAK	2	2.7286	2
map00310 Lysine degradation	0.274262	9	1.26	A0A384JKI4	234	K	Uncharacterized protein	BCIN_06g05400	1	6.68291e-07	122.33	VGAFK(1)EEIAPVTVK	2	-2.7861	2
map00310 Lysine degradation	0.274262	9	1.26	A0A384JKI4	229	K	Uncharacterized protein	BCIN_06g05400	1	3.66985e-05	110.08	AQEAWK(1)VGAFK	2	0.4945	2
map00310 Lysine degradation	0.274262	9	1.26	A0A384JKI4	264	K	Uncharacterized protein	BCIN_06g05400	0.999954	1.50289e-05	98.592	LDK(1)VSSLKPAFVR	3	-0.14305	1
map00310 Lysine degradation	0.274262	9	1.26	A0A384JCN3	198	K	Uncharacterized protein	BCIN_03g05840	1	1.65677e-09	125.75	NFSGK(1)EAGEWGVAAR	2	1.6146	2
map00310 Lysine degradation	0.274262	9	1.26	A0A384J9W3	123	K	Bckgd2	Bckgd2	1	0.000342743	88.561	LELGGAPEGGDK(1)EK	2	-2.9715	2
map00310 Lysine degradation	0.274262	9	1.26	A0A384J9W3	131	K	Bckgd2	Bckgd2	1	0.00178484	76.326	ASSEPK(1)EAASK	2	0.45685	2
map00310 Lysine degradation	0.274262	9	1.26	A0A384J9W3	245	K	Bckgd2	Bckgd2	1	0.00596043	80.688	LYK(1)DEVLK	2	0.12282	3
map00310 Lysine degradation	0.274262	9	1.26	A0A384J9W3	420	K	Bckgd2	Bckgd2	1	0.00400995	78.136	VK(1)EYIEDPR	2	2.3358	1
map00310 Lysine degradation	0.274262	9	1.26	A0A384JA37	280	K	Dihydrolipoyl dehydrogenase	BCIN_02g06400	1	1.35658e-08	137.21	LNTK(1)VMGGDVTGEK	2	0.60783	3
map00310 Lysine degradation	0.274262	9	1.26	A0A384JA37	497	K	Dihydrolipoyl dehydrogenase	BCIN_02g06400	1	1.17904e-06	114.75	TCHAHPTLAEAFK(1)EAAMATYGK	3	-0.2343	5
map00310 Lysine degradation	0.274262	9	1.26	A0A384JA37	146	K	Dihydrolipoyl dehydrogenase	BCIN_02g06400	1	0.02456	73.26	GVEFLFK(1)K	2	-0.10524	2
map00310 Lysine degradation	0.274262	9	1.26	A0A384JA37	417	K	Dihydrolipoyl dehydrogenase	BCIN_02g06400	1	0.0400969	57.281	AAGTK(1)YK	2	0.21753	1
map00310 Lysine degradation	0.274262	9	1.26	A0A384JA37	336	K	Dihydrolipoyl dehydrogenase	BCIN_02g06400	1	1.40197e-09	125.45	RPYTAGLGLENIGLETDDK(1)GR	3	-0.04711	2
map00310 Lysine degradation	0.274262	9	1.26	A0A384JA37	506	K	Dihydrolipoyl dehydrogenase	BCIN_02g06400	1	8.59979e-09	164.48	EAAMATYGK(1)AVHY	2	-0.47686	5
map00310 Lysine degradation	0.274262	9	1.26	A0A384JA37	151	K	Dihydrolipoyl dehydrogenase	BCIN_02g06400	1	0.00843933	91.318	NNVK(1)YVK	2	0.096696	2
map00310 Lysine degradation	0.274262	9	1.26	A0A384JA37	76	K	Dihydrolipoyl dehydrogenase	BCIN_02g06400	1	0.0127517	113.89	VTCIEK(1)R	2	-0.67183	1
map00310 Lysine degradation	0.274262	9	1.26	A0A384JA37	290	K	Dihydrolipoyl dehydrogenase	BCIN_02g06400	1	0.000635562	86.772	VMGGDVTGEK(1)VK	2	-0.43855	5
map00310 Lysine degradation	0.274262	9	1.26	A0A384JHZ3	363	K	"Saccharopine dehydrogenase [NAD(+), L-lysine-forming]"	Bclys1	1	2.65015e-05	114.72	LFQEK(1)VATLPK	2	-0.51047	2
map00310 Lysine degradation	0.274262	9	1.26	A0A384JHZ3	14	K	"Saccharopine dehydrogenase [NAD(+), L-lysine-forming]"	Bclys1	1	0.00808237	63.694	SELGK(1)ALEHR	3	-0.22157	2
map00310 Lysine degradation	0.274262	9	1.26	A0A384K1P6	484	K	Aldedh domain-containing protein	BCIN_13g05810	1	5.54714e-14	166.52	ELGEAALSNYTQTK(1)SVR	3	0.52387	3
map00310 Lysine degradation	0.274262	9	1.26	A0A384K1P6	114	K	Aldedh domain-containing protein	BCIN_13g05810	1	1.88098e-09	117.78	AISMAK(1)GDVAAVAGCLR	2	1.7872	1
map00310 Lysine degradation	0.274262	9	1.26	A0A384K1P6	258	K	Aldedh domain-containing protein	BCIN_13g05810	1	0.0597931	62.558	AAAGSNLK(1)K	2	1.2214	1
map00310 Lysine degradation	0.274262	9	1.26	A0A384K1P6	137	K	Aldedh domain-containing protein	BCIN_13g05810	1	2.24726e-11	150.7	IEGK(1)VIDTDPEYFTYTK	2	-0.91569	4
map00310 Lysine degradation	0.274262	9	1.26	A0A384K1P6	356	K	Aldedh domain-containing protein	BCIN_13g05810	1	0.00162443	94.692	IMGYIDEGK(1)K	2	-0.24947	2
map00310 Lysine degradation	0.274262	9	1.26	A0A384K1P6	318	K	Aldedh domain-containing protein	BCIN_13g05810	1	0.00188064	110.12	FVESFK(1)AR	2	0.42814	4
map00310 Lysine degradation	0.274262	9	1.26	A0A384K1P6	86	K	Aldedh domain-containing protein	BCIN_13g05810	1	0.00182068	75.89	LLVK(1)LAELVEK	2	-0.16665	1
map00310 Lysine degradation	0.274262	9	1.26	A0A384K1P6	133	K	Aldedh domain-containing protein	BCIN_13g05810	1	1.52917e-05	111.79	YYGGWADK(1)IEGK	2	-0.67747	5
map00310 Lysine degradation	0.274262	9	1.26	A0A384K1P6	325	K	Aldedh domain-containing protein	BCIN_13g05810	1	2.31114e-30	212.82	AIANK(1)VGDPFHHETFQGPQVSQLQYDR	4	-0.4176	4
map00310 Lysine degradation	0.274262	9	1.26	A0A384JIV2	158	K	Bcerg10	Bcerg10	1	0.000358539	132.01	DGLTDAYNK(1)K	2	0.045334	2
map00310 Lysine degradation	0.274262	9	1.26	A0A384JIV2	294	K	Bcerg10	Bcerg10	1	2.63803e-11	159.4	APSK(1)FTTAPSLAIPK	2	-0.25259	1
map00310 Lysine degradation	0.274262	9	1.26	A0A384JIV2	233	K	Bcerg10	Bcerg10	1	0.0150429	66.504	NLNIEK(1)LK	2	0.24878	2
map00310 Lysine degradation	0.274262	9	1.26	A0A384JIV2	201	K	Bcerg10	Bcerg10	1	2.63355e-10	138.28	ATEAGLFK(1)TEIVPVEVSGGR	3	1.4526	2
map00310 Lysine degradation	0.274262	9	1.26	A0A384JIV2	305	K	Bcerg10	Bcerg10	1	1.1212e-06	120.87	FTTAPSLAIPK(1)ALK	2	-0.05191	2
map00310 Lysine degradation	0.274262	9	1.26	A0A384JIV2	227	K	Bcerg10	Bcerg10	1	1.33336e-05	156.14	DDEVK(1)NLNIEK	2	0.68015	3
map00310 Lysine degradation	0.274262	9	1.26	A0A384JIV2	193	K	Bcerg10	Bcerg10	1	3.04169e-05	112.94	AQK(1)ATEAGLFK	2	2.5327	2
map00310 Lysine degradation	0.274262	9	1.26	A0A384JIV2	290	K	Bcerg10	Bcerg10	1	1.23341e-05	101.32	ILGWGDAEK(1)APSK	2	0.37709	3
map00310 Lysine degradation	0.274262	9	1.26	A0A384JE47	365	K	Bclys9	Bclys9	1	8.06251e-07	119.87	DLVMLQHK(1)FEIEHK	3	1.2378	2
map00310 Lysine degradation	0.274262	9	1.26	A0A384JE47	233	K	Bclys9	Bclys9	1	0.00878873	69.812	DSTPYK(1)ER	2	-1.6427	2
map00310 Lysine degradation	0.274262	9	1.26	A0A384JE47	194	K	Bclys9	Bclys9	1	0.000360869	71.148	FYK(1)DGNIVDVAGPELMGTAK	3	-0.50755	3
map00310 Lysine degradation	0.274262	9	1.26	A0A384JE47	307	K	Bclys9	Bclys9	1	0.000489245	117.7	AK(1)FESTEEK	2	0.47071	3
map00310 Lysine degradation	0.274262	9	1.26	A0A384JE47	314	K	Bclys9	Bclys9	1	0.000532363	114.97	FESTEEK(1)ER	2	-0.22263	3
map00310 Lysine degradation	0.274262	9	1.26	A0A384JE47	146	K	Bclys9	Bclys9	1	0.00874475	62.466	TIEEVHK(1)AGGK	3	0.38387	1
map00310 Lysine degradation	0.274262	9	1.26	A0A384JE47	305	K	Bclys9	Bclys9	1	0.00793759	71.692	WAIASK(1)AK	2	-0.98714	3
map00310 Lysine degradation	0.274262	9	1.26	A0A384JE47	299	K	Bclys9	Bclys9	1	6.64796e-11	145.82	VLGSSSSTEDDLK(1)WAIASK	3	1.1124	3
map03420 Nucleotide excision repair	0.999885	2	0.19	A0A384JVH6	42	K	Bcrad23	Bcrad23	1	1.59705e-11	210.34	GWEASQQK(1)LIYSGK	2	-1.2081	2
map03420 Nucleotide excision repair	0.999885	2	0.19	A0A384JVH6	27	K	Bcrad23	Bcrad23	1	1.31025e-13	153.72	FVLEAEPTELVSDVK(1)EK	2	-1.1884	1
map03420 Nucleotide excision repair	0.999885	2	0.19	A0A384JVH6	6	K	Bcrad23	Bcrad23	1	0.00549803	95.531	LTFK(1)DLK	2	0.79179	3
map03420 Nucleotide excision repair	0.999885	2	0.19	A0A384JVH6	34	K	Bcrad23	Bcrad23	1	4.77517e-05	175.49	EK(1)GWEASQQK	2	-0.14061	2
map03420 Nucleotide excision repair	0.999885	2	0.19	A0A384J667	13	K	Proliferating cell nuclear antigen	Bcpol30	1	0.00258646	98.048	LEQADLLK(1)K	2	-1.8307	1
map03030 DNA replication	0.999854	2	0.2	A0A384J667	13	K	Proliferating cell nuclear antigen	Bcpol30	1	0.00258646	98.048	LEQADLLK(1)K	2	-1.8307	1
map03030 DNA replication	0.999854	2	0.2	A0A384JZY9	722	K	DNA helicase	Bcmcm6	0.997052	0.0127188	60.764	TFK(0.003)PEFTDEAK(0.997)ELLVQK	3	3.0819	1
map00650 Butanoate metabolism	0.00891319	11	2.05	A0A384JB03	437	K	Glutamate decarboxylase	BCIN_03g01040	1	0.00184469	111.17	TDNLK(1)MLR	2	1.0894	1
map00650 Butanoate metabolism	0.00891319	11	2.05	A0A384JB03	61	K	Glutamate decarboxylase	BCIN_03g01040	1	4.71919e-29	216.38	FAAEDLPEHEMPDGEMPK(1)EVAYR	3	-1.4209	3
map00650 Butanoate metabolism	0.00891319	11	2.05	A0A384JB03	432	K	Glutamate decarboxylase	BCIN_03g01040	1	2.41082e-07	121.03	SWVVPAYTMAPK(1)TDNLK	2	0.57391	2
map00650 Butanoate metabolism	0.00891319	11	2.05	A0A384JB03	449	K	Glutamate decarboxylase	BCIN_03g01040	1	0.0190432	67.169	EDFSK(1)SR	2	-0.3833	1
map00650 Butanoate metabolism	0.00891319	11	2.05	A0A384JJP0	103	K	Succinate-semialdehyde dehydrogenase	BCIN_06g01640	1	1.8738e-10	132.25	AIDAAAAAFPSFK(1)TTTGR	2	-0.085386	2
map00650 Butanoate metabolism	0.00891319	11	2.05	A0A384JKI4	243	K	Uncharacterized protein	BCIN_06g05400	1	5.57642e-05	101.39	EEIAPVTVK(1)GR	2	-0.16091	1
map00650 Butanoate metabolism	0.00891319	11	2.05	A0A384JKI4	369	K	Uncharacterized protein	BCIN_06g05400	1	3.11761e-05	97.276	ANEK(1)ILGLENAK	2	2.7286	2
map00650 Butanoate metabolism	0.00891319	11	2.05	A0A384JKI4	234	K	Uncharacterized protein	BCIN_06g05400	1	6.68291e-07	122.33	VGAFK(1)EEIAPVTVK	2	-2.7861	2
map00650 Butanoate metabolism	0.00891319	11	2.05	A0A384JKI4	229	K	Uncharacterized protein	BCIN_06g05400	1	3.66985e-05	110.08	AQEAWK(1)VGAFK	2	0.4945	2
map00650 Butanoate metabolism	0.00891319	11	2.05	A0A384JKI4	264	K	Uncharacterized protein	BCIN_06g05400	0.999954	1.50289e-05	98.592	LDK(1)VSSLKPAFVR	3	-0.14305	1
map00650 Butanoate metabolism	0.00891319	11	2.05	A0A384JCN3	198	K	Uncharacterized protein	BCIN_03g05840	1	1.65677e-09	125.75	NFSGK(1)EAGEWGVAAR	2	1.6146	2
map00650 Butanoate metabolism	0.00891319	11	2.05	A0A384JXB8	308	K	Acetolactate synthase	BCIN_11g03040	1	0.0266176	86.086	LINIAK(1)K	2	0.29344	1
map00650 Butanoate metabolism	0.00891319	11	2.05	A0A384JXB8	467	K	Acetolactate synthase	BCIN_11g03040	1	0.0104161	61.344	EK(1)FPLSHYEK	3	-0.056044	1
map00650 Butanoate metabolism	0.00891319	11	2.05	A0A384JXB8	395	K	Acetolactate synthase	BCIN_11g03040	1	0.0013268	72.891	VTGSIPK(1)FAPAAK	2	2.2786	2
map00650 Butanoate metabolism	0.00891319	11	2.05	A0A384JXB8	329	K	Acetolactate synthase	BCIN_11g03040	1	0.0499428	48.048	LLK(1)ELAEK	2	-0.59727	1
map00650 Butanoate metabolism	0.00891319	11	2.05	A0A384JXB8	475	K	Acetolactate synthase	BCIN_11g03040	1	0.0167026	54.343	FPLSHYEK(1)AER	3	0.27946	1
map00650 Butanoate metabolism	0.00891319	11	2.05	A0A384JXB8	79	K	Acetolactate synthase	BCIN_11g03040	1	8.46774e-09	165.44	NDSGK(1)ELAGQGQK	2	-1.2661	1
map00650 Butanoate metabolism	0.00891319	11	2.05	A0A384JFD6	68	K	Pyruvate carboxyltransferase domain-containing protein	BCIN_04g04810	1	0.00730726	68.846	IIPLATK(1)IR	2	0.16216	2
map00650 Butanoate metabolism	0.00891319	11	2.05	A0A384JEI6	214	K	Bcilv6	Bcilv6	1	0.000251683	85.837	LAELK(1)DSDDFHPVK	3	-0.46274	2
map00650 Butanoate metabolism	0.00891319	11	2.05	A0A384JBP8	81	K	Uncharacterized protein	BCIN_03g03150	1	0.0538138	46.001	LLAK(1)DVTK	2	0.25809	1
map00650 Butanoate metabolism	0.00891319	11	2.05	A0A384JBP8	77	K	Uncharacterized protein	BCIN_03g03150	1	0.0333595	52.247	GLAFADK(1)LLAK	2	-0.52447	2
map00650 Butanoate metabolism	0.00891319	11	2.05	A0A384JBP8	164	K	Uncharacterized protein	BCIN_03g03150	1	0.000180001	106.67	DPK(1)DTSASSR	2	-2.3353	1
map00650 Butanoate metabolism	0.00891319	11	2.05	A0A384JV88	371	K	Bcuga1	Bcuga1	1	8.49562e-10	129.46	AQTAGYYFGNPELRPNK(1)PYR	3	0.83964	2
map00650 Butanoate metabolism	0.00891319	11	2.05	A0A384JV88	61	K	Bcuga1	Bcuga1	1	0.00127922	79.089	AIAELDK(1)VFDTR	2	-1.1711	2
map00650 Butanoate metabolism	0.00891319	11	2.05	A0A384JV88	263	K	Bcuga1	Bcuga1	1	4.17422e-10	137.52	YPLEDHVVENQK(1)IEEEALADVER	3	1.0454	3
map00650 Butanoate metabolism	0.00891319	11	2.05	A0A384JVY1	304	K	3-hydroxy-3-methylglutaryl coenzyme A synthase	Bcerg13	1	1.12651e-05	140.78	DMDYAK(1)SLSDK	2	0.21499	9
map00650 Butanoate metabolism	0.00891319	11	2.05	A0A384JVY1	431	K	3-hydroxy-3-methylglutaryl coenzyme A synthase	Bcerg13	1	1.84458e-11	150.68	SYTPK(1)GSPDTIVEGTYYLK	2	0.23732	2
map00650 Butanoate metabolism	0.00891319	11	2.05	A0A384JVY1	37	K	3-hydroxy-3-methylglutaryl coenzyme A synthase	Bcerg13	1	9.07012e-08	123.14	FDGVSAGK(1)YTIGLGQTK	2	3.1706	1
map00650 Butanoate metabolism	0.00891319	11	2.05	A0A384JVY1	76	K	3-hydroxy-3-methylglutaryl coenzyme A synthase	Bcerg13	1	0.000526219	94.465	YSIDTK(1)TIGR	2	1.6761	2
map00650 Butanoate metabolism	0.00891319	11	2.05	A0A384JIV2	158	K	Bcerg10	Bcerg10	1	0.000358539	132.01	DGLTDAYNK(1)K	2	0.045334	2
map00650 Butanoate metabolism	0.00891319	11	2.05	A0A384JIV2	294	K	Bcerg10	Bcerg10	1	2.63803e-11	159.4	APSK(1)FTTAPSLAIPK	2	-0.25259	1
map00650 Butanoate metabolism	0.00891319	11	2.05	A0A384JIV2	233	K	Bcerg10	Bcerg10	1	0.0150429	66.504	NLNIEK(1)LK	2	0.24878	2
map00650 Butanoate metabolism	0.00891319	11	2.05	A0A384JIV2	201	K	Bcerg10	Bcerg10	1	2.63355e-10	138.28	ATEAGLFK(1)TEIVPVEVSGGR	3	1.4526	2
map00650 Butanoate metabolism	0.00891319	11	2.05	A0A384JIV2	305	K	Bcerg10	Bcerg10	1	1.1212e-06	120.87	FTTAPSLAIPK(1)ALK	2	-0.05191	2
map00650 Butanoate metabolism	0.00891319	11	2.05	A0A384JIV2	227	K	Bcerg10	Bcerg10	1	1.33336e-05	156.14	DDEVK(1)NLNIEK	2	0.68015	3
map00650 Butanoate metabolism	0.00891319	11	2.05	A0A384JIV2	193	K	Bcerg10	Bcerg10	1	3.04169e-05	112.94	AQK(1)ATEAGLFK	2	2.5327	2
map00650 Butanoate metabolism	0.00891319	11	2.05	A0A384JIV2	290	K	Bcerg10	Bcerg10	1	1.23341e-05	101.32	ILGWGDAEK(1)APSK	2	0.37709	3
map00410 beta-Alanine metabolism	0.0389622	9	1.83	A0A384JB03	437	K	Glutamate decarboxylase	BCIN_03g01040	1	0.00184469	111.17	TDNLK(1)MLR	2	1.0894	1
map00410 beta-Alanine metabolism	0.0389622	9	1.83	A0A384JB03	61	K	Glutamate decarboxylase	BCIN_03g01040	1	4.71919e-29	216.38	FAAEDLPEHEMPDGEMPK(1)EVAYR	3	-1.4209	3
map00410 beta-Alanine metabolism	0.0389622	9	1.83	A0A384JB03	432	K	Glutamate decarboxylase	BCIN_03g01040	1	2.41082e-07	121.03	SWVVPAYTMAPK(1)TDNLK	2	0.57391	2
map00410 beta-Alanine metabolism	0.0389622	9	1.83	A0A384JB03	449	K	Glutamate decarboxylase	BCIN_03g01040	1	0.0190432	67.169	EDFSK(1)SR	2	-0.3833	1
map00410 beta-Alanine metabolism	0.0389622	9	1.83	A0A384JMR9	128	K	Uncharacterized protein	BCIN_07g04130	1	0.0535423	50.966	GSYK(1)CAR	2	-0.64451	1
map00410 beta-Alanine metabolism	0.0389622	9	1.83	A0A384JPY7	267	K	"3-hydroxyisobutyryl-CoA hydrolase, mitochondrial"	Bcehd3	1	0.00205604	80.014	FK(1)DFETLAQR	2	-2.0883	2
map00410 beta-Alanine metabolism	0.0389622	9	1.83	A0A384J9H9	559	K	Amine oxidase	BCIN_02g05100	1	0.0090078	61.167	IHVPPFQK(1)MLADK	3	1.648	1
map00410 beta-Alanine metabolism	0.0389622	9	1.83	A0A384J9H9	564	K	Amine oxidase	BCIN_02g05100	1	0.000969418	77.062	MLADK(1)ESFHHK	3	-1.2255	2
map00410 beta-Alanine metabolism	0.0389622	9	1.83	A0A384J9H9	677	K	Amine oxidase	BCIN_02g05100	1	0.000873855	75.088	SVLAK(1)DSAAQHK	3	0.24969	1
map00410 beta-Alanine metabolism	0.0389622	9	1.83	A0A384J9H9	533	K	Amine oxidase	BCIN_02g05100	1	0.00022072	99.343	TFK(1)IQNSSVK	2	-0.044693	3
map00410 beta-Alanine metabolism	0.0389622	9	1.83	A0A384J9H9	672	K	Amine oxidase	BCIN_02g05100	1	4.73497e-07	118.19	NPALDVPPSEQSFNK(1)SVLAK	3	1.8143	2
map00410 beta-Alanine metabolism	0.0389622	9	1.83	A0A384J9H9	546	K	Amine oxidase	BCIN_02g05100	1	0.0012	83.438	NPINGK(1)PVAYK	2	-0.11912	1
map00410 beta-Alanine metabolism	0.0389622	9	1.83	A0A384J9H9	284	K	Amine oxidase	BCIN_02g05100	1	9.88628e-07	104.26	FSEQGHTIEWQK(1)WSFK	3	-0.040644	1
map00410 beta-Alanine metabolism	0.0389622	9	1.83	A0A384J9H9	684	K	Amine oxidase	BCIN_02g05100	1	5.20499e-10	126.32	DSAAQHK(1)QEAGEAVIGSGGNVCCVK	3	-0.25687	2
map00410 beta-Alanine metabolism	0.0389622	9	1.83	A0A384JBL3	401	K	Aldedh domain-containing protein	BCIN_03g01130	1	2.36174e-22	197.28	EVSVVGDPFAEDTFQGPQVTK(1)AQYDR	3	0.80827	1
map00410 beta-Alanine metabolism	0.0389622	9	1.83	A0A384JBL3	192	K	Aldedh domain-containing protein	BCIN_03g01130	1	3.83038e-07	119.38	YYGGYADK(1)IHGQVIDTGIAK	3	-2.6522	2
map00410 beta-Alanine metabolism	0.0389622	9	1.83	A0A384JCN3	198	K	Uncharacterized protein	BCIN_03g05840	1	1.65677e-09	125.75	NFSGK(1)EAGEWGVAAR	2	1.6146	2
map00410 beta-Alanine metabolism	0.0389622	9	1.83	A0A384K1P6	484	K	Aldedh domain-containing protein	BCIN_13g05810	1	5.54714e-14	166.52	ELGEAALSNYTQTK(1)SVR	3	0.52387	3
map00410 beta-Alanine metabolism	0.0389622	9	1.83	A0A384K1P6	114	K	Aldedh domain-containing protein	BCIN_13g05810	1	1.88098e-09	117.78	AISMAK(1)GDVAAVAGCLR	2	1.7872	1
map00410 beta-Alanine metabolism	0.0389622	9	1.83	A0A384K1P6	258	K	Aldedh domain-containing protein	BCIN_13g05810	1	0.0597931	62.558	AAAGSNLK(1)K	2	1.2214	1
map00410 beta-Alanine metabolism	0.0389622	9	1.83	A0A384K1P6	137	K	Aldedh domain-containing protein	BCIN_13g05810	1	2.24726e-11	150.7	IEGK(1)VIDTDPEYFTYTK	2	-0.91569	4
map00410 beta-Alanine metabolism	0.0389622	9	1.83	A0A384K1P6	356	K	Aldedh domain-containing protein	BCIN_13g05810	1	0.00162443	94.692	IMGYIDEGK(1)K	2	-0.24947	2
map00410 beta-Alanine metabolism	0.0389622	9	1.83	A0A384K1P6	318	K	Aldedh domain-containing protein	BCIN_13g05810	1	0.00188064	110.12	FVESFK(1)AR	2	0.42814	4
map00410 beta-Alanine metabolism	0.0389622	9	1.83	A0A384K1P6	86	K	Aldedh domain-containing protein	BCIN_13g05810	1	0.00182068	75.89	LLVK(1)LAELVEK	2	-0.16665	1
map00410 beta-Alanine metabolism	0.0389622	9	1.83	A0A384K1P6	133	K	Aldedh domain-containing protein	BCIN_13g05810	1	1.52917e-05	111.79	YYGGWADK(1)IEGK	2	-0.67747	5
map00410 beta-Alanine metabolism	0.0389622	9	1.83	A0A384K1P6	325	K	Aldedh domain-containing protein	BCIN_13g05810	1	2.31114e-30	212.82	AIANK(1)VGDPFHHETFQGPQVSQLQYDR	4	-0.4176	4
map00410 beta-Alanine metabolism	0.0389622	9	1.83	A0A384JV88	371	K	Bcuga1	Bcuga1	1	8.49562e-10	129.46	AQTAGYYFGNPELRPNK(1)PYR	3	0.83964	2
map00410 beta-Alanine metabolism	0.0389622	9	1.83	A0A384JV88	61	K	Bcuga1	Bcuga1	1	0.00127922	79.089	AIAELDK(1)VFDTR	2	-1.1711	2
map00410 beta-Alanine metabolism	0.0389622	9	1.83	A0A384JV88	263	K	Bcuga1	Bcuga1	1	4.17422e-10	137.52	YPLEDHVVENQK(1)IEEEALADVER	3	1.0454	3
map00410 beta-Alanine metabolism	0.0389622	9	1.83	A0A384J4U8	86	K	Aldedh domain-containing protein	BCIN_01g03020	1	1.26417e-16	178.11	FLK(1)SESTQFIDLHDPATNNLVTR	3	0.0024143	2
map00410 beta-Alanine metabolism	0.0389622	9	1.83	A0A384J4U8	171	K	Aldedh domain-containing protein	BCIN_01g03020	1	8.09289e-06	132.17	TFADAK(1)GDVLR	2	-0.39793	3
map00360 Phenylalanine metabolism	0.805262	6	0.79	A0A384J9H9	559	K	Amine oxidase	BCIN_02g05100	1	0.0090078	61.167	IHVPPFQK(1)MLADK	3	1.648	1
map00360 Phenylalanine metabolism	0.805262	6	0.79	A0A384J9H9	564	K	Amine oxidase	BCIN_02g05100	1	0.000969418	77.062	MLADK(1)ESFHHK	3	-1.2255	2
map00360 Phenylalanine metabolism	0.805262	6	0.79	A0A384J9H9	677	K	Amine oxidase	BCIN_02g05100	1	0.000873855	75.088	SVLAK(1)DSAAQHK	3	0.24969	1
map00360 Phenylalanine metabolism	0.805262	6	0.79	A0A384J9H9	533	K	Amine oxidase	BCIN_02g05100	1	0.00022072	99.343	TFK(1)IQNSSVK	2	-0.044693	3
map00360 Phenylalanine metabolism	0.805262	6	0.79	A0A384J9H9	672	K	Amine oxidase	BCIN_02g05100	1	4.73497e-07	118.19	NPALDVPPSEQSFNK(1)SVLAK	3	1.8143	2
map00360 Phenylalanine metabolism	0.805262	6	0.79	A0A384J9H9	546	K	Amine oxidase	BCIN_02g05100	1	0.0012	83.438	NPINGK(1)PVAYK	2	-0.11912	1
map00360 Phenylalanine metabolism	0.805262	6	0.79	A0A384J9H9	284	K	Amine oxidase	BCIN_02g05100	1	9.88628e-07	104.26	FSEQGHTIEWQK(1)WSFK	3	-0.040644	1
map00360 Phenylalanine metabolism	0.805262	6	0.79	A0A384J9H9	684	K	Amine oxidase	BCIN_02g05100	1	5.20499e-10	126.32	DSAAQHK(1)QEAGEAVIGSGGNVCCVK	3	-0.25687	2
map00360 Phenylalanine metabolism	0.805262	6	0.79	A0A384JBP8	81	K	Uncharacterized protein	BCIN_03g03150	1	0.0538138	46.001	LLAK(1)DVTK	2	0.25809	1
map00360 Phenylalanine metabolism	0.805262	6	0.79	A0A384JBP8	77	K	Uncharacterized protein	BCIN_03g03150	1	0.0333595	52.247	GLAFADK(1)LLAK	2	-0.52447	2
map00360 Phenylalanine metabolism	0.805262	6	0.79	A0A384JBP8	164	K	Uncharacterized protein	BCIN_03g03150	1	0.000180001	106.67	DPK(1)DTSASSR	2	-2.3353	1
map00360 Phenylalanine metabolism	0.805262	6	0.79	A0A384JBL3	401	K	Aldedh domain-containing protein	BCIN_03g01130	1	2.36174e-22	197.28	EVSVVGDPFAEDTFQGPQVTK(1)AQYDR	3	0.80827	1
map00360 Phenylalanine metabolism	0.805262	6	0.79	A0A384JBL3	192	K	Aldedh domain-containing protein	BCIN_03g01130	1	3.83038e-07	119.38	YYGGYADK(1)IHGQVIDTGIAK	3	-2.6522	2
map00360 Phenylalanine metabolism	0.805262	6	0.79	A0A384JN47	353	K	Bcaro8	Bcaro8	1	0.0357646	46.318	MDSFSK(1)VIAPGTR	2	-0.19919	1
map00360 Phenylalanine metabolism	0.805262	6	0.79	A0A384JN47	288	K	Bcaro8	Bcaro8	1	0.000745684	145.16	HAIYK(1)VAQK	2	-0.00691	2
map00360 Phenylalanine metabolism	0.805262	6	0.79	A0A384JN47	82	K	Bcaro8	Bcaro8	0.999986	0.00187077	99.283	KPSNLK(1)GAAK	2	-0.41619	1
map00360 Phenylalanine metabolism	0.805262	6	0.79	A0A384JZJ1	36	K	Aminotran_1_2 domain-containing protein	BCIN_12g05550	1	0.0368855	75.109	ADTFDK(1)K	2	-0.036992	1
map00360 Phenylalanine metabolism	0.805262	6	0.79	A0A384JEX2	334	K	Aspartate aminotransferase	Bcpio13	1	1.04714e-05	138.63	ALNK(1)QWLAEVK	2	1.2447	2
map00360 Phenylalanine metabolism	0.805262	6	0.79	A0A384JEX2	330	K	Aspartate aminotransferase	Bcpio13	1	8.2321e-06	109.02	IASTILNDK(1)ALNK	2	2.9281	1
map00360 Phenylalanine metabolism	0.805262	6	0.79	A0A384JEX2	400	K	Aspartate aminotransferase	Bcpio13	1	3.31049e-21	269.78	LATEHSVYATK(1)DGR	2	-0.1811	1
map00360 Phenylalanine metabolism	0.805262	6	0.79	A0A384JEX2	341	K	Aspartate aminotransferase	Bcpio13	1	3.73865e-06	155.86	QWLAEVK(1)GMADR	2	-1.3592	5
map00360 Phenylalanine metabolism	0.805262	6	0.79	A0A384JEX2	92	K	Aspartate aminotransferase	Bcpio13	1	2.85204e-11	150.91	LNK(1)EYAGITGVPDFTK	3	0.25495	2
map00360 Phenylalanine metabolism	0.805262	6	0.79	A0A384JEX2	166	K	Aspartate aminotransferase	Bcpio13	1	4.96301e-10	131.77	IYIPTPSWANHAAVFK(1)DSGLEVEK	3	1.0327	5
map00360 Phenylalanine metabolism	0.805262	6	0.79	A0A384JEX2	174	K	Aspartate aminotransferase	Bcpio13	1	0.000212185	100.88	DSGLEVEK(1)YR	2	-0.56604	2
map00360 Phenylalanine metabolism	0.805262	6	0.79	A0A384JEX2	89	K	Aspartate aminotransferase	Bcpio13	1	0.00230356	97.798	VVQAK(1)LNK	2	-0.21854	1
map00360 Phenylalanine metabolism	0.805262	6	0.79	A0A384JEX2	415	K	Aspartate aminotransferase	Bcpio13	1	0.000385975	87.083	ISVAGITSANVK(1)R	2	-0.41304	1
map00360 Phenylalanine metabolism	0.805262	6	0.79	A0A384JEX2	55	K	Aspartate aminotransferase	Bcpio13	1	0.00730105	89.296	ADSFK(1)EK	2	-0.18136	3
map00860 Porphyrin and chlorophyll metabolism	0.79069	4	0.78	A0A384JDH5	164	K	Bchem3	Bchem3	1	0.0197139	40.177	AGSNYK(1)SLSELPAGSVVGTSSVR	3	1.0999	1
map00860 Porphyrin and chlorophyll metabolism	0.79069	4	0.78	A0A384JKU6	177	K	Uroporphyrinogen decarboxylase	Bchem12	1	0.00241762	135.77	TK(1)TWVYR	2	0.046659	1
map00860 Porphyrin and chlorophyll metabolism	0.79069	4	0.78	A0A384JUS9	294	K	5-aminolevulinate synthase	Bchem1	1	0.000216823	87.447	MVFK(1)HNDLEDLEAK	3	-0.018912	1
map00860 Porphyrin and chlorophyll metabolism	0.79069	4	0.78	A0A384JFJ2	565	K	Bcgus1	Bcgus1	1	2.37804e-20	192.64	DK(1)LEEDDNWEDFLTPDSAHK	3	-4.1592	2
map00860 Porphyrin and chlorophyll metabolism	0.79069	4	0.78	A0A384JFJ2	410	K	Bcgus1	Bcgus1	1	3.18747e-05	109.16	DFILK(1)QGPSR	2	0.65652	1
map00460 Cyanoamino acid metabolism	0.993221	3	0.37	A0A384JAG9	412	K	Serine hydroxymethyltransferase	Bcshm2	1	0.00235168	144.09	GFGTEDFK(1)R	2	0.23439	4
map00460 Cyanoamino acid metabolism	0.993221	3	0.37	A0A384JAG9	9	K	Serine hydroxymethyltransferase	Bcshm2	1	5.06545e-14	186.94	SSTYALPK(1)SHQEMLEK	3	-0.8196	3
map00460 Cyanoamino acid metabolism	0.993221	3	0.37	A0A384JAG9	17	K	Serine hydroxymethyltransferase	Bcshm2	1	3.64876e-08	124.19	SHQEMLEK(1)SLVETDPEIAEIMK	3	2.0626	2
map00460 Cyanoamino acid metabolism	0.993221	3	0.37	A0A384JAG9	336	K	Serine hydroxymethyltransferase	Bcshm2	1	8.23206e-07	185.25	ALENEFK(1)QLGYK	2	-0.54323	4
map00460 Cyanoamino acid metabolism	0.993221	3	0.37	A0A384JAG9	434	K	Serine hydroxymethyltransferase	Bcshm2	1	3.35175e-06	142.83	EVQAALPK(1)SDNK	2	-3.0444	3
map00460 Cyanoamino acid metabolism	0.993221	3	0.37	A0A384JAG9	453	K	Serine hydroxymethyltransferase	Bcshm2	1	2.4263e-08	139.86	VAGGEVEK(1)INELR	2	-0.19841	3
map00460 Cyanoamino acid metabolism	0.993221	3	0.37	A0A384JAG9	318	K	Serine hydroxymethyltransferase	Bcshm2	1	0.00164134	131.52	QATTDDFK(1)K	2	0.51515	3
map00460 Cyanoamino acid metabolism	0.993221	3	0.37	A0A384JAG9	65	K	Serine hydroxymethyltransferase	Bcshm2	1	7.92376e-07	119.62	AVFDALGSPMSNK(1)YSEGYPGAR	3	-0.13853	5
map00460 Cyanoamino acid metabolism	0.993221	3	0.37	A0A384K1W5	766	K	Beta-glucosidase	BCIN_14g00480	1	0.00486435	85.676	GFEK(1)VFLK	2	1.0161	1
map00460 Cyanoamino acid metabolism	0.993221	3	0.37	A0A384JEC8	280	K	Serine hydroxymethyltransferase	BCIN_04g00550	1	0.00018318	80.412	VIPSPFEYADVVTTTTHK(1)SLR	3	0.031897	1
map00053 Ascorbate and aldarate metabolism	0.868264	1	0.56	A0A384K1P6	484	K	Aldedh domain-containing protein	BCIN_13g05810	1	5.54714e-14	166.52	ELGEAALSNYTQTK(1)SVR	3	0.52387	3
map00053 Ascorbate and aldarate metabolism	0.868264	1	0.56	A0A384K1P6	114	K	Aldedh domain-containing protein	BCIN_13g05810	1	1.88098e-09	117.78	AISMAK(1)GDVAAVAGCLR	2	1.7872	1
map00053 Ascorbate and aldarate metabolism	0.868264	1	0.56	A0A384K1P6	258	K	Aldedh domain-containing protein	BCIN_13g05810	1	0.0597931	62.558	AAAGSNLK(1)K	2	1.2214	1
map00053 Ascorbate and aldarate metabolism	0.868264	1	0.56	A0A384K1P6	137	K	Aldedh domain-containing protein	BCIN_13g05810	1	2.24726e-11	150.7	IEGK(1)VIDTDPEYFTYTK	2	-0.91569	4
map00053 Ascorbate and aldarate metabolism	0.868264	1	0.56	A0A384K1P6	356	K	Aldedh domain-containing protein	BCIN_13g05810	1	0.00162443	94.692	IMGYIDEGK(1)K	2	-0.24947	2
map00053 Ascorbate and aldarate metabolism	0.868264	1	0.56	A0A384K1P6	318	K	Aldedh domain-containing protein	BCIN_13g05810	1	0.00188064	110.12	FVESFK(1)AR	2	0.42814	4
map00053 Ascorbate and aldarate metabolism	0.868264	1	0.56	A0A384K1P6	86	K	Aldedh domain-containing protein	BCIN_13g05810	1	0.00182068	75.89	LLVK(1)LAELVEK	2	-0.16665	1
map00053 Ascorbate and aldarate metabolism	0.868264	1	0.56	A0A384K1P6	133	K	Aldedh domain-containing protein	BCIN_13g05810	1	1.52917e-05	111.79	YYGGWADK(1)IEGK	2	-0.67747	5
map00053 Ascorbate and aldarate metabolism	0.868264	1	0.56	A0A384K1P6	325	K	Aldedh domain-containing protein	BCIN_13g05810	1	2.31114e-30	212.82	AIANK(1)VGDPFHHETFQGPQVSQLQYDR	4	-0.4176	4
map00561 Glycerolipid metabolism	0.99683	4	0.38	A0A384K1P6	484	K	Aldedh domain-containing protein	BCIN_13g05810	1	5.54714e-14	166.52	ELGEAALSNYTQTK(1)SVR	3	0.52387	3
map00561 Glycerolipid metabolism	0.99683	4	0.38	A0A384K1P6	114	K	Aldedh domain-containing protein	BCIN_13g05810	1	1.88098e-09	117.78	AISMAK(1)GDVAAVAGCLR	2	1.7872	1
map00561 Glycerolipid metabolism	0.99683	4	0.38	A0A384K1P6	258	K	Aldedh domain-containing protein	BCIN_13g05810	1	0.0597931	62.558	AAAGSNLK(1)K	2	1.2214	1
map00561 Glycerolipid metabolism	0.99683	4	0.38	A0A384K1P6	137	K	Aldedh domain-containing protein	BCIN_13g05810	1	2.24726e-11	150.7	IEGK(1)VIDTDPEYFTYTK	2	-0.91569	4
map00561 Glycerolipid metabolism	0.99683	4	0.38	A0A384K1P6	356	K	Aldedh domain-containing protein	BCIN_13g05810	1	0.00162443	94.692	IMGYIDEGK(1)K	2	-0.24947	2
map00561 Glycerolipid metabolism	0.99683	4	0.38	A0A384K1P6	318	K	Aldedh domain-containing protein	BCIN_13g05810	1	0.00188064	110.12	FVESFK(1)AR	2	0.42814	4
map00561 Glycerolipid metabolism	0.99683	4	0.38	A0A384K1P6	86	K	Aldedh domain-containing protein	BCIN_13g05810	1	0.00182068	75.89	LLVK(1)LAELVEK	2	-0.16665	1
map00561 Glycerolipid metabolism	0.99683	4	0.38	A0A384K1P6	133	K	Aldedh domain-containing protein	BCIN_13g05810	1	1.52917e-05	111.79	YYGGWADK(1)IEGK	2	-0.67747	5
map00561 Glycerolipid metabolism	0.99683	4	0.38	A0A384K1P6	325	K	Aldedh domain-containing protein	BCIN_13g05810	1	2.31114e-30	212.82	AIANK(1)VGDPFHHETFQGPQVSQLQYDR	4	-0.4176	4
map00561 Glycerolipid metabolism	0.99683	4	0.38	A0A384K6A4	328	K	Uncharacterized protein	BCIN_16g01530	1	0.00298238	68.044	DK(1)IAFVDAWNTK	2	1.8047	1
map00561 Glycerolipid metabolism	0.99683	4	0.38	A0A384JXC4	281	K	Aldo_ket_red domain-containing protein	BCIN_11g04710	1	0.00888257	66.004	FK(1)VCGDAWLPIK	2	-3.1212	2
map00561 Glycerolipid metabolism	0.99683	4	0.38	A0A384JXC4	87	K	Aldo_ket_red domain-containing protein	BCIN_11g04710	1	0.00312596	84.568	LDNPWHK(1)R	3	-0.26035	2
map00561 Glycerolipid metabolism	0.99683	4	0.38	A0A384JXC4	80	K	Aldo_ket_red domain-containing protein	BCIN_11g04710	1	1.15657e-11	169.04	EEIWLTTK(1)LDNPWHK	3	2.0476	2
map00561 Glycerolipid metabolism	0.99683	4	0.38	A0A384JXC4	277	K	Aldo_ket_red domain-containing protein	BCIN_11g04710	1	0.00432436	107.9	LDNLK(1)DR	2	-1.4117	1
map00561 Glycerolipid metabolism	0.99683	4	0.38	A0A384JKV9	276	K	Bcgar1	Bcgar1	1	2.99349e-05	95.5	LDDADMK(1)ILNDYSDDLKK	3	-0.86982	1
map00561 Glycerolipid metabolism	0.99683	4	0.38	A0A384JKV9	286	K	Bcgar1	Bcgar1	1	1.69421e-05	124.42	ILNDYSDDLK(1)K	2	2.9712	1
map00480 Glutathione metabolism	0.916846	7	0.68	A0A384JED0	472	K	Bcdug1	Bcdug1	1	8.43371e-05	125.17	VWGVK(1)PDLTR	2	-0.63557	3
map00480 Glutathione metabolism	0.916846	7	0.68	A0A384JED0	447	K	Bcdug1	Bcdug1	1	0.000290961	75.968	CYLQHAGK(1)WWVASPK	3	1.1915	1
map00480 Glutathione metabolism	0.916846	7	0.68	A0A384JED0	393	K	Bcdug1	Bcdug1	1	0.00203846	66.401	YPSLSVHGIEGAFSQPGAK(1)TVIPAK	3	-0.71202	1
map00480 Glutathione metabolism	0.916846	7	0.68	A0A384JED0	463	K	Bcdug1	Bcdug1	1	4.00209e-06	111.12	HWNFSSAAK(1)AVER	3	-0.50534	2
map00480 Glutathione metabolism	0.916846	7	0.68	A0A384JED0	186	K	Bcdug1	Bcdug1	1	6.05761e-11	140.46	EDGWATEPFELTVDDK(1)GR	3	-0.083885	1
map00480 Glutathione metabolism	0.916846	7	0.68	A0A384JED0	423	K	Bcdug1	Bcdug1	1	2.61907e-05	114.86	LVFK(1)YVDEQFK	2	0.35836	3
map00480 Glutathione metabolism	0.916846	7	0.68	A0A384JED0	454	K	Bcdug1	Bcdug1	1	1.24365e-06	99.055	WWVASPK(1)HWNFSSAAK	3	-0.22525	2
map00480 Glutathione metabolism	0.916846	7	0.68	A0A384JED0	430	K	Bcdug1	Bcdug1	1	0.0050649	119.29	YVDEQFK(1)K	2	1.0159	2
map00480 Glutathione metabolism	0.916846	7	0.68	A0A384JRS9	281	K	Isocitrate dehydrogenase [NADP]	BCIN_09g00980	1	4.38557e-06	109.83	TQFEAK(1)NIWYEHR	3	0.2928	3
map00480 Glutathione metabolism	0.916846	7	0.68	A0A384JRS9	64	K	Isocitrate dehydrogenase [NADP]	BCIN_09g00980	1	0.00992296	80.229	IIWK(1)DIK	2	-0.10314	2
map00480 Glutathione metabolism	0.916846	7	0.68	A0A384JRS9	275	K	Isocitrate dehydrogenase [NADP]	BCIN_09g00980	1	0.0034295	80.755	EYK(1)TQFEAK	2	0.86195	2
map00480 Glutathione metabolism	0.916846	7	0.68	A0A384K2W1	38	K	PABS domain-containing protein	BCIN_14g01740	1	0.015416	57.532	NVLHHEK(1)SK	3	-0.26519	1
map00480 Glutathione metabolism	0.916846	7	0.68	A0A384K2W1	141	K	PABS domain-containing protein	BCIN_14g01740	1	0.00340225	66.246	YLPGMAISYQHPK(1)VK	3	0.57933	3
map00480 Glutathione metabolism	0.916846	7	0.68	A0A384K2W1	266	K	PABS domain-containing protein	BCIN_14g01740	1	1.70443e-05	119.03	WSPEEEEK(1)LCR	2	0.12952	2
map00480 Glutathione metabolism	0.916846	7	0.68	A0A384K2W1	10	K	PABS domain-containing protein	BCIN_14g01740	1	1.2888e-09	182.02	SEITHPTIK(1)DGWFR	2	-0.18015	4
map00480 Glutathione metabolism	0.916846	7	0.68	A0A384K2W1	258	K	PABS domain-containing protein	BCIN_14g01740	1	0.00996394	82.954	K(1)WSPEEEEK	2	0.31381	1
map00480 Glutathione metabolism	0.916846	7	0.68	A0A384JMC8	217	K	"6-phosphogluconate dehydrogenase, decarboxylating"	BCIN_07g02610	1	4.61537e-07	113.88	GLGMQDK(1)EIGDVFAEWNK	3	-0.16594	2
map00480 Glutathione metabolism	0.916846	7	0.68	A0A384JMC8	118	K	"6-phosphogluconate dehydrogenase, decarboxylating"	BCIN_07g02610	1	0.00492174	98.523	TK(1)YLAQK	2	0.31249	3
map00480 Glutathione metabolism	0.916846	7	0.68	A0A384JMC8	68	K	"6-phosphogluconate dehydrogenase, decarboxylating"	BCIN_07g02610	1	1.34857e-13	156.17	SIEGAHSIEEFCAK(1)LK	3	0.4082	4
map00480 Glutathione metabolism	0.916846	7	0.68	A0A384JMC8	167	K	"6-phosphogluconate dehydrogenase, decarboxylating"	BCIN_07g02610	1	1.42577e-40	243.9	DVFQSIAAK(1)SDGEACCEWVGDEGAGHYVK	3	-0.83328	4
map00480 Glutathione metabolism	0.916846	7	0.68	A0A384JMC8	460	K	"6-phosphogluconate dehydrogenase, decarboxylating"	BCIN_07g02610	0.962533	6.25086e-08	123.14	DYFGAHTFK(0.963)IK(0.037)PEHASEK	4	0.018634	4
map00480 Glutathione metabolism	0.916846	7	0.68	A0A384JMC8	469	K	"6-phosphogluconate dehydrogenase, decarboxylating"	BCIN_07g02610	1	7.93898e-05	95.57	IKPEHASEK(1)YPVGK	3	-0.099191	2
map00480 Glutathione metabolism	0.916846	7	0.68	A0A384JMC8	42	K	"6-phosphogluconate dehydrogenase, decarboxylating"	BCIN_07g02610	1	0.0061059	93.429	TTSK(1)VDR	2	-0.022926	2
map00480 Glutathione metabolism	0.916846	7	0.68	A0A384JMC8	315	K	"6-phosphogluconate dehydrogenase, decarboxylating"	BCIN_07g02610	1	0.00294254	93.649	SNK(1)FEGDK	2	0.012495	8
map00480 Glutathione metabolism	0.916846	7	0.68	A0A384JMC8	474	K	"6-phosphogluconate dehydrogenase, decarboxylating"	BCIN_07g02610	1	2.81379e-10	203.2	YPVGK(1)DIHVNWTGR	2	1.0467	5
map00480 Glutathione metabolism	0.916846	7	0.68	A0A384JMC8	378	K	"6-phosphogluconate dehydrogenase, decarboxylating"	BCIN_07g02610	1	1.11542e-05	115.57	SVFLK(1)DITAAYR	2	0.77576	5
map00480 Glutathione metabolism	0.916846	7	0.68	A0A384JMC8	297	K	"6-phosphogluconate dehydrogenase, decarboxylating"	BCIN_07g02610	1	0.000619873	137.95	CLSSLK(1)EER	2	-0.57898	3
map00480 Glutathione metabolism	0.916846	7	0.68	A0A384JMC8	440	K	"6-phosphogluconate dehydrogenase, decarboxylating"	BCIN_07g02610	1	3.61049e-06	117.7	TK(1)DLPANLLQAQR	2	-0.60834	3
map00480 Glutathione metabolism	0.916846	7	0.68	A0A384JMC8	305	K	"6-phosphogluconate dehydrogenase, decarboxylating"	BCIN_07g02610	1	0.000202998	102.53	ASK(1)VLSYVGR	2	0.51139	3
map00480 Glutathione metabolism	0.916846	7	0.68	A0A384JMC8	356	K	"6-phosphogluconate dehydrogenase, decarboxylating"	BCIN_07g02610	1	1.25938e-08	151.7	WK(1)LNKPSIALMWR	3	-0.42129	4
map00480 Glutathione metabolism	0.916846	7	0.68	A0A384JMC8	52	K	"6-phosphogluconate dehydrogenase, decarboxylating"	BCIN_07g02610	1	0.00138259	93.649	FLENEAK(1)GK	2	0.34245	2
map00480 Glutathione metabolism	0.916846	7	0.68	A0A384JMC8	462	K	"6-phosphogluconate dehydrogenase, decarboxylating"	BCIN_07g02610	1	0.00177982	82.417	IK(1)PEHASEK	3	-0.14387	1
map00480 Glutathione metabolism	0.916846	7	0.68	A0A384JMC8	405	K	"6-phosphogluconate dehydrogenase, decarboxylating"	BCIN_07g02610	1	8.74291e-05	125.97	AIHK(1)AQPGWR	2	1.1059	5
map00480 Glutathione metabolism	0.916846	7	0.68	A0A384JMC8	54	K	"6-phosphogluconate dehydrogenase, decarboxylating"	BCIN_07g02610	1	0.001909	67.902	GK(1)SIEGAHSIEEFCAK	3	-0.72932	1
map00480 Glutathione metabolism	0.916846	7	0.68	A0A384JFX9	379	K	Glutathione reductase	Bcglr1	1	0.000951216	86.463	LFGGPQFK(1)DSK	2	-0.20957	2
map00480 Glutathione metabolism	0.916846	7	0.68	A0A384JFX9	72	K	Glutathione reductase	Bcglr1	1	0.0157341	85.676	TIAVESK(1)R	2	-0.92082	1
map00480 Glutathione metabolism	0.916846	7	0.68	A0A384JFX9	275	K	Glutathione reductase	Bcglr1	1	0.00265682	85.622	NSSQSK(1)IEK	2	-0.25034	1
map00480 Glutathione metabolism	0.916846	7	0.68	A0A384J7Q3	185	K	Glucose-6-phosphate 1-dehydrogenase	Bczwf1	1	4.08703e-08	124.51	ALEPNWK(1)EDEIFR	2	-0.51352	4
map00480 Glutathione metabolism	0.916846	7	0.68	A0A384J7Q3	7	K	Glucose-6-phosphate 1-dehydrogenase	Bczwf1	1	4.27824e-05	92.474	ADTVIK(1)PEESGNAGSLELK	3	2.2726	1
map00480 Glutathione metabolism	0.916846	7	0.68	A0A384J7Q3	198	K	Glucose-6-phosphate 1-dehydrogenase	Bczwf1	1	3.51475e-06	127.17	IDHYLGK(1)EMVK	3	-0.093416	5
map00480 Glutathione metabolism	0.916846	7	0.68	A0A384J7Q3	122	K	Glucose-6-phosphate 1-dehydrogenase	Bczwf1	1	0.000117906	179.8	KHCEEFEK(1)GR	3	0.24814	5
map00480 Glutathione metabolism	0.916846	7	0.68	A0A384J7Q3	168	K	Glucose-6-phosphate 1-dehydrogenase	Bczwf1	1	0.000419646	81.448	PFGK(1)DLGSSR	2	0.55091	3
map00480 Glutathione metabolism	0.916846	7	0.68	A0A384J7Q3	313	K	Glucose-6-phosphate 1-dehydrogenase	Bczwf1	0.999999	4.16837e-10	136.63	SLDGNKPSYK(1)EDDTVPK	3	0.49039	3
map00480 Glutathione metabolism	0.916846	7	0.68	A0A384J7Q3	231	K	Glucose-6-phosphate 1-dehydrogenase	Bczwf1	1	3.03188e-08	123.83	NHIDNVQITFK(1)EPFGTEGR	3	1.629	2
map00480 Glutathione metabolism	0.916846	7	0.68	A0A384J7Q3	294	K	Glucose-6-phosphate 1-dehydrogenase	Bczwf1	1	1.50598e-10	145.69	AIPAIEPK(1)NVIIGQYGK	2	0.08574	2
map00480 Glutathione metabolism	0.916846	7	0.68	A0A384J7Q3	510	K	Glucose-6-phosphate 1-dehydrogenase	Bczwf1	1	0.0016024	67.994	FSDAAGYQWPTTQTAPNK(1)L	3	0.17882	1
map00480 Glutathione metabolism	0.916846	7	0.68	A0A384J7Q3	320	K	Glucose-6-phosphate 1-dehydrogenase	Bczwf1	1	0.000121805	117.14	EDDTVPK(1)DSR	2	-1.1212	2
map00480 Glutathione metabolism	0.916846	7	0.68	A0A384J7Q3	73	K	Glucose-6-phosphate 1-dehydrogenase	Bczwf1	1	0.000307429	131.22	MDHEEYIK(1)R	3	-0.42132	4
map00480 Glutathione metabolism	0.916846	7	0.68	A0A384J7Q3	178	K	Glucose-6-phosphate 1-dehydrogenase	Bczwf1	1	0.000823109	88.021	ELQK(1)ALEPNWK	2	1.26	2
map00480 Glutathione metabolism	0.916846	7	0.68	A0A384J7Q3	372	K	Glucose-6-phosphate 1-dehydrogenase	Bczwf1	1	3.48839e-06	158.01	DVTSGIFK(1)DIPR	2	-0.047717	3
map00480 Glutathione metabolism	0.916846	7	0.68	A0A384J7Q3	65	K	Glucose-6-phosphate 1-dehydrogenase	Bczwf1	1	8.02238e-05	113.38	TK(1)MDHEEYIK	3	0.42267	5
map00480 Glutathione metabolism	0.916846	7	0.68	A0A384J7Q3	364	K	Glucose-6-phosphate 1-dehydrogenase	Bczwf1	1	1.56868e-08	120.84	IQFK(1)DVTSGIFK	2	0.1676	1
map00480 Glutathione metabolism	0.916846	7	0.68	A0A384J7Q3	54	K	Glucose-6-phosphate 1-dehydrogenase	Bczwf1	1	0.000633433	108.57	NQFLPK(1)DVR	2	-0.026715	3
map00480 Glutathione metabolism	0.916846	7	0.68	A0A384JP81	366	K	Uncharacterized protein	BCIN_08g01360	1	0.015119	102.41	TNFFEK(1)R	2	-2.1522	1
map04392 Hippo signaling pathway - multiple species	0.830215	1	0.64	A0A384JFB8	233	K	Protein kinase domain-containing protein	BCIN_04g03430	1	0.0267173	63.565	YEK(1)IGEK	2	2.48	1
map04392 Hippo signaling pathway - multiple species	0.830215	1	0.64	A0A384JFB8	126	K	Protein kinase domain-containing protein	BCIN_04g03430	1	0.0202213	50.222	VQTIHEK(1)NLIYR	3	-0.51001	1
map00630 Glyoxylate and dicarboxylate metabolism	0.00504822	19	1.77	A0A384JZL6	159	K	Malate dehydrogenase	Bcmdh1	1	0.00789683	71.877	AK(1)GVYNPK	2	0.021819	2
map00630 Glyoxylate and dicarboxylate metabolism	0.00504822	19	1.77	A0A384JZL6	165	K	Malate dehydrogenase	Bcmdh1	1	0.0241408	88.734	GVYNPK(1)R	2	-0.18652	3
map00630 Glyoxylate and dicarboxylate metabolism	0.00504822	19	1.77	A0A384JZL6	330	K	Malate dehydrogenase	Bcmdh1	1	0.0126704	64.121	NIAK(1)GVEFVAK	2	0.37335	1
map00630 Glyoxylate and dicarboxylate metabolism	0.00504822	19	1.77	A0A384JZL6	239	K	Malate dehydrogenase	Bcmdh1	1	7.72179e-05	75.182	VQFGGDEVVQAK(1)DGAGSATLSMAMAGAR	3	-1.4054	1
map00630 Glyoxylate and dicarboxylate metabolism	0.00504822	19	1.77	A0A384JZL6	308	K	Malate dehydrogenase	Bcmdh1	1	6.42242e-06	112.42	ILEVGK(1)VDAAEEK	3	-0.30556	6
map00630 Glyoxylate and dicarboxylate metabolism	0.00504822	19	1.77	A0A384JZL6	302	K	Malate dehydrogenase	Bcmdh1	1	3.22768e-10	138.05	VELGPDGVQK(1)ILEVGK	3	0.21947	3
map00630 Glyoxylate and dicarboxylate metabolism	0.00504822	19	1.77	A0A384JZL6	337	K	Malate dehydrogenase	Bcmdh1	1	0.00169992	77.358	GVEFVAK(1)NPGN	2	1.6515	1
map00630 Glyoxylate and dicarboxylate metabolism	0.00504822	19	1.77	A0A384JZL6	186	K	Malate dehydrogenase	Bcmdh1	1	0.0283413	84.244	FVSEIK(1)K	2	0.053391	3
map00630 Glyoxylate and dicarboxylate metabolism	0.00504822	19	1.77	A0A384JZL6	76	K	Malate dehydrogenase	Bcmdh1	1	1.51356e-14	159.75	SK(1)VTGYEPTPTGLASALK	2	0.16661	2
map00630 Glyoxylate and dicarboxylate metabolism	0.00504822	19	1.77	A0A384JZL6	325	K	Malate dehydrogenase	Bcmdh1	1	0.000107672	111.63	LLEACLADLK(1)K	2	0.60878	2
map00630 Glyoxylate and dicarboxylate metabolism	0.00504822	19	1.77	A0A384JKI4	243	K	Uncharacterized protein	BCIN_06g05400	1	5.57642e-05	101.39	EEIAPVTVK(1)GR	2	-0.16091	1
map00630 Glyoxylate and dicarboxylate metabolism	0.00504822	19	1.77	A0A384JKI4	369	K	Uncharacterized protein	BCIN_06g05400	1	3.11761e-05	97.276	ANEK(1)ILGLENAK	2	2.7286	2
map00630 Glyoxylate and dicarboxylate metabolism	0.00504822	19	1.77	A0A384JKI4	234	K	Uncharacterized protein	BCIN_06g05400	1	6.68291e-07	122.33	VGAFK(1)EEIAPVTVK	2	-2.7861	2
map00630 Glyoxylate and dicarboxylate metabolism	0.00504822	19	1.77	A0A384JKI4	229	K	Uncharacterized protein	BCIN_06g05400	1	3.66985e-05	110.08	AQEAWK(1)VGAFK	2	0.4945	2
map00630 Glyoxylate and dicarboxylate metabolism	0.00504822	19	1.77	A0A384JKI4	264	K	Uncharacterized protein	BCIN_06g05400	0.999954	1.50289e-05	98.592	LDK(1)VSSLKPAFVR	3	-0.14305	1
map00630 Glyoxylate and dicarboxylate metabolism	0.00504822	19	1.77	A0A384JI55	158	K	ACT domain-containing protein	BCIN_05g06430	1	1.45905e-15	156.86	IPFHHLPVTAATK(1)AEQEGK	3	0.14193	1
map00630 Glyoxylate and dicarboxylate metabolism	0.00504822	19	1.77	A0A384JI55	164	K	ACT domain-containing protein	BCIN_05g06430	1	2.33703e-05	104.41	AEQEGK(1)ILELVK	2	-0.66698	1
map00630 Glyoxylate and dicarboxylate metabolism	0.00504822	19	1.77	A0A384JA37	280	K	Dihydrolipoyl dehydrogenase	BCIN_02g06400	1	1.35658e-08	137.21	LNTK(1)VMGGDVTGEK	2	0.60783	3
map00630 Glyoxylate and dicarboxylate metabolism	0.00504822	19	1.77	A0A384JA37	497	K	Dihydrolipoyl dehydrogenase	BCIN_02g06400	1	1.17904e-06	114.75	TCHAHPTLAEAFK(1)EAAMATYGK	3	-0.2343	5
map00630 Glyoxylate and dicarboxylate metabolism	0.00504822	19	1.77	A0A384JA37	146	K	Dihydrolipoyl dehydrogenase	BCIN_02g06400	1	0.02456	73.26	GVEFLFK(1)K	2	-0.10524	2
map00630 Glyoxylate and dicarboxylate metabolism	0.00504822	19	1.77	A0A384JA37	417	K	Dihydrolipoyl dehydrogenase	BCIN_02g06400	1	0.0400969	57.281	AAGTK(1)YK	2	0.21753	1
map00630 Glyoxylate and dicarboxylate metabolism	0.00504822	19	1.77	A0A384JA37	336	K	Dihydrolipoyl dehydrogenase	BCIN_02g06400	1	1.40197e-09	125.45	RPYTAGLGLENIGLETDDK(1)GR	3	-0.04711	2
map00630 Glyoxylate and dicarboxylate metabolism	0.00504822	19	1.77	A0A384JA37	506	K	Dihydrolipoyl dehydrogenase	BCIN_02g06400	1	8.59979e-09	164.48	EAAMATYGK(1)AVHY	2	-0.47686	5
map00630 Glyoxylate and dicarboxylate metabolism	0.00504822	19	1.77	A0A384JA37	151	K	Dihydrolipoyl dehydrogenase	BCIN_02g06400	1	0.00843933	91.318	NNVK(1)YVK	2	0.096696	2
map00630 Glyoxylate and dicarboxylate metabolism	0.00504822	19	1.77	A0A384JA37	76	K	Dihydrolipoyl dehydrogenase	BCIN_02g06400	1	0.0127517	113.89	VTCIEK(1)R	2	-0.67183	1
map00630 Glyoxylate and dicarboxylate metabolism	0.00504822	19	1.77	A0A384JA37	290	K	Dihydrolipoyl dehydrogenase	BCIN_02g06400	1	0.000635562	86.772	VMGGDVTGEK(1)VK	2	-0.43855	5
map00630 Glyoxylate and dicarboxylate metabolism	0.00504822	19	1.77	A0A384JSR0	209	K	Acetyl-coenzyme A synthetase	BCIN_09g02790	1	0.000479912	112.36	VVITSDEGK(1)R	2	0.19765	2
map00630 Glyoxylate and dicarboxylate metabolism	0.00504822	19	1.77	A0A384JSR0	622	K	Acetyl-coenzyme A synthetase	BCIN_09g02790	1	0.013882	63.091	AVFVVPDLPK(1)TR	2	-0.04376	2
map00630 Glyoxylate and dicarboxylate metabolism	0.00504822	19	1.77	A0A384JAG9	412	K	Serine hydroxymethyltransferase	Bcshm2	1	0.00235168	144.09	GFGTEDFK(1)R	2	0.23439	4
map00630 Glyoxylate and dicarboxylate metabolism	0.00504822	19	1.77	A0A384JAG9	9	K	Serine hydroxymethyltransferase	Bcshm2	1	5.06545e-14	186.94	SSTYALPK(1)SHQEMLEK	3	-0.8196	3
map00630 Glyoxylate and dicarboxylate metabolism	0.00504822	19	1.77	A0A384JAG9	17	K	Serine hydroxymethyltransferase	Bcshm2	1	3.64876e-08	124.19	SHQEMLEK(1)SLVETDPEIAEIMK	3	2.0626	2
map00630 Glyoxylate and dicarboxylate metabolism	0.00504822	19	1.77	A0A384JAG9	336	K	Serine hydroxymethyltransferase	Bcshm2	1	8.23206e-07	185.25	ALENEFK(1)QLGYK	2	-0.54323	4
map00630 Glyoxylate and dicarboxylate metabolism	0.00504822	19	1.77	A0A384JAG9	434	K	Serine hydroxymethyltransferase	Bcshm2	1	3.35175e-06	142.83	EVQAALPK(1)SDNK	2	-3.0444	3
map00630 Glyoxylate and dicarboxylate metabolism	0.00504822	19	1.77	A0A384JAG9	453	K	Serine hydroxymethyltransferase	Bcshm2	1	2.4263e-08	139.86	VAGGEVEK(1)INELR	2	-0.19841	3
map00630 Glyoxylate and dicarboxylate metabolism	0.00504822	19	1.77	A0A384JAG9	318	K	Serine hydroxymethyltransferase	Bcshm2	1	0.00164134	131.52	QATTDDFK(1)K	2	0.51515	3
map00630 Glyoxylate and dicarboxylate metabolism	0.00504822	19	1.77	A0A384JAG9	65	K	Serine hydroxymethyltransferase	Bcshm2	1	7.92376e-07	119.62	AVFDALGSPMSNK(1)YSEGYPGAR	3	-0.13853	5
map00630 Glyoxylate and dicarboxylate metabolism	0.00504822	19	1.77	A0A384JRG2	263	K	Gln-synt_C domain-containing protein	BCIN_09g00590	1	0.0201998	61.593	YVVK(1)SVATK	2	0.59561	2
map00630 Glyoxylate and dicarboxylate metabolism	0.00504822	19	1.77	A0A384JRG2	12	K	Gln-synt_C domain-containing protein	BCIN_09g00590	1	2.2656e-07	119.8	PDTPEWIASHK(1)QWDEK	3	-0.21282	2
map00630 Glyoxylate and dicarboxylate metabolism	0.00504822	19	1.77	A0A384K2Y2	243	K	Glutamine synthetase	Bcgln1	1	9.92072e-06	94.019	ISFHPK(1)PIPGDWNGAGLHSNFSSAEMR	4	-0.72718	1
map00630 Glyoxylate and dicarboxylate metabolism	0.00504822	19	1.77	A0A384K2Y2	330	K	Glutamine synthetase	Bcgln1	1	1.0273e-05	105.19	ECGAK(1)GYGYFEDR	2	-0.53114	2
map00630 Glyoxylate and dicarboxylate metabolism	0.00504822	19	1.77	A0A384K2Y2	270	K	Glutamine synthetase	Bcgln1	1	0.000178457	91.62	VEGGMK(1)HIEAAIK	3	0.038806	3
map00630 Glyoxylate and dicarboxylate metabolism	0.00504822	19	1.77	A0A384K2Y2	121	K	Glutamine synthetase	Bcgln1	1	0.0108918	63.401	HEAAK(1)LMEAHK	3	0.31945	3
map00630 Glyoxylate and dicarboxylate metabolism	0.00504822	19	1.77	A0A384K240	287	K	Bcagx1	Bcagx1	1	0.0147717	69.176	ATSQK(1)IK	2	-0.30746	1
map00630 Glyoxylate and dicarboxylate metabolism	0.00504822	19	1.77	A0A384K240	347	K	Bcagx1	Bcagx1	1	0.00383272	90.37	EIAAK(1)YIR	2	0.46822	2
map00630 Glyoxylate and dicarboxylate metabolism	0.00504822	19	1.77	A0A384K7Y1	315	K	Malate dehydrogenase	BCIN_16g04800	1	0.000410622	80.387	LLAACVDGLK(1)GNISK	2	1.7514	1
map00630 Glyoxylate and dicarboxylate metabolism	0.00504822	19	1.77	A0A384K7Y1	304	K	Malate dehydrogenase	BCIN_16g04800	1	1.41437e-08	162.88	AQNPLSNINDAEK(1)K	2	-1.4141	2
map00630 Glyoxylate and dicarboxylate metabolism	0.00504822	19	1.77	A0A384K7Y1	244	K	Malate dehydrogenase	BCIN_16g04800	1	0.00769895	68.626	VLK(1)ALNGEK	2	0.14501	2
map00630 Glyoxylate and dicarboxylate metabolism	0.00504822	19	1.77	A0A384K7Y1	241	K	Malate dehydrogenase	BCIN_16g04800	1	0.00472287	101.64	FAEK(1)VLK	2	0.013368	4
map00630 Glyoxylate and dicarboxylate metabolism	0.00504822	19	1.77	A0A384K7Y1	320	K	Malate dehydrogenase	BCIN_16g04800	1	1.34069e-14	200.81	GNISK(1)GVTFANAPPQQK	3	-0.53736	3
map00630 Glyoxylate and dicarboxylate metabolism	0.00504822	19	1.77	A0A384K7Y1	66	K	Malate dehydrogenase	BCIN_16g04800	1	0.00477572	72.275	DDGAK(1)LAFK	2	0.56132	2
map00630 Glyoxylate and dicarboxylate metabolism	0.00504822	19	1.77	A0A384K7Y1	61	K	Malate dehydrogenase	BCIN_16g04800	1	2.69924e-06	136.38	ITGYLPK(1)DDGAK	2	0.06892	4
map00630 Glyoxylate and dicarboxylate metabolism	0.00504822	19	1.77	A0A384K7Y1	202	K	Malate dehydrogenase	BCIN_16g04800	1	8.39231e-14	188.58	PSVNIPADK(1)LDALVNR	3	0.29542	5
map00630 Glyoxylate and dicarboxylate metabolism	0.00504822	19	1.77	A0A384JD56	147	K	Glycine cleavage system H protein	Bcgcv3	1	3.55335e-15	161.04	GPEDETSAGGWVAK(1)VEVGEQGVK	3	-0.67318	3
map00630 Glyoxylate and dicarboxylate metabolism	0.00504822	19	1.77	A0A384JD56	50	K	Glycine cleavage system H protein	Bcgcv3	1	5.78886e-10	135.72	YTK(1)DHEWILLSPDNK	3	-0.32584	2
map00630 Glyoxylate and dicarboxylate metabolism	0.00504822	19	1.77	A0A384J8S2	233	K	Citrate synthase	BCIN_02g02750	1	0.00281677	84.615	GGK(1)VAAVQK	2	0.50157	2
map00630 Glyoxylate and dicarboxylate metabolism	0.00504822	19	1.77	A0A384J8S2	57	K	Citrate synthase	BCIN_02g02750	1	0.00163081	117.4	IEQIK(1)ALR	2	-3.0312	5
map00630 Glyoxylate and dicarboxylate metabolism	0.00504822	19	1.77	A0A384J8S2	390	K	Citrate synthase	BCIN_02g02750	1	7.5477e-07	100.46	LVSQVYK(1)IAPGVLTEHGK	3	0.41543	3
map00630 Glyoxylate and dicarboxylate metabolism	0.00504822	19	1.77	A0A384J8S2	374	K	Citrate synthase	BCIN_02g02750	1	6.07104e-10	199.84	EFAEK(1)HLPSDPMYK	2	-0.019765	7
map00630 Glyoxylate and dicarboxylate metabolism	0.00504822	19	1.77	A0A384J8S2	239	K	Citrate synthase	BCIN_02g02750	1	6.10149e-15	162.01	VAAVQK(1)DK	2	-0.15544	2
map00630 Glyoxylate and dicarboxylate metabolism	0.00504822	19	1.77	A0A384J8S2	199	K	Citrate synthase	BCIN_02g02750	1	8.0782e-15	165.3	K(1)NEYWGHTFEDSMDLIAK	3	-0.65266	5
map00630 Glyoxylate and dicarboxylate metabolism	0.00504822	19	1.77	A0A384J8S2	230	K	Citrate synthase	BCIN_02g02750	1	0.000179492	149.72	IYQNVFK(1)GGK	2	0.37009	4
map00630 Glyoxylate and dicarboxylate metabolism	0.00504822	19	1.77	A0A384J8S2	472	K	Citrate synthase	BCIN_02g02750	1	0.0525573	63.816	WAEIVGAK(1)L	2	-0.52129	1
map00630 Glyoxylate and dicarboxylate metabolism	0.00504822	19	1.77	A0A384J8S2	52	K	Citrate synthase	BCIN_02g02750	1	3.54336e-08	129.54	FAEQLPEK(1)IEQIK	3	1.9959	3
map00630 Glyoxylate and dicarboxylate metabolism	0.00504822	19	1.77	A0A384J8S2	42	K	Citrate synthase	BCIN_02g02750	1	0.00861758	84.743	TQTLK(1)ER	2	-0.19494	2
map00630 Glyoxylate and dicarboxylate metabolism	0.00504822	19	1.77	A0A384J8S2	464	K	Citrate synthase	BCIN_02g02750	1	0.000386438	79.614	SFSTEK(1)WAEIVGAK	3	-0.55999	1
map00630 Glyoxylate and dicarboxylate metabolism	0.00504822	19	1.77	A0A384J8S2	401	K	Citrate synthase	BCIN_02g02750	1	0.00989937	60.196	IAPGVLTEHGK(1)TK	3	1.0104	2
map00630 Glyoxylate and dicarboxylate metabolism	0.00504822	19	1.77	A0A384J8S2	324	K	Citrate synthase	BCIN_02g02750	1	0.000151194	89.232	MK(1)AAIGDDLSDEAIK	2	-2.8179	4
map00630 Glyoxylate and dicarboxylate metabolism	0.00504822	19	1.77	A0A384J8S2	66	K	Citrate synthase	BCIN_02g02750	1	2.62555e-15	156.73	GYGNK(1)VIGEVTLDQVYGGAR	3	-0.62124	3
map00630 Glyoxylate and dicarboxylate metabolism	0.00504822	19	1.77	A0A384J8S2	383	K	Citrate synthase	BCIN_02g02750	1	7.17201e-07	109.79	HLPSDPMYK(1)LVSQVYK	3	-1.2972	10
map00630 Glyoxylate and dicarboxylate metabolism	0.00504822	19	1.77	A0A384J8S2	195	K	Citrate synthase	BCIN_02g02750	1	0.0219361	62.714	AYAK(1)GMK	2	1.3653	3
map00630 Glyoxylate and dicarboxylate metabolism	0.00504822	19	1.77	A0A384JEC8	280	K	Serine hydroxymethyltransferase	BCIN_04g00550	1	0.00018318	80.412	VIPSPFEYADVVTTTTHK(1)SLR	3	0.031897	1
map00630 Glyoxylate and dicarboxylate metabolism	0.00504822	19	1.77	A0A384JRL9	108	K	Citrate synthase	Bccit3	1	0.0149232	66.568	DCQK(1)ELPK	2	1.5209	2
map00630 Glyoxylate and dicarboxylate metabolism	0.00504822	19	1.77	A0A384JTJ9	71	K	Malate synthase	BCIN_09g06110	1	0.0148965	53.3	GSLPDFLPETK(1)HIR	3	0.11258	1
map00630 Glyoxylate and dicarboxylate metabolism	0.00504822	19	1.77	A0A384JTJ9	347	K	Malate synthase	BCIN_09g06110	1	1.99617e-08	125.67	AANDK(1)AMEGVYADK	2	1.5218	2
map00630 Glyoxylate and dicarboxylate metabolism	0.00504822	19	1.77	A0A384K7X4	33	K	Formate dehydrogenase	Bcfdh1	1	1.09724e-13	168.69	K(1)WLEDQGHELITTSDKEGENSEFDK	4	-0.33933	6
map00630 Glyoxylate and dicarboxylate metabolism	0.00504822	19	1.77	A0A384K7X4	373	K	Formate dehydrogenase	Bcfdh1	1	0.00503305	84.738	NSGSAGANK(1)A	2	-0.11131	1
map00630 Glyoxylate and dicarboxylate metabolism	0.00504822	19	1.77	A0A384K7X4	339	K	Formate dehydrogenase	Bcfdh1	1	0.0188496	48.634	AILESYLSGK(1)HDYRPEDLIVIGGDYATK	4	0.20785	2
map00630 Glyoxylate and dicarboxylate metabolism	0.00504822	19	1.77	A0A384K7X4	185	K	Formate dehydrogenase	Bcfdh1	1	0.0173157	67.981	LK(1)PFDCK	2	0.011624	4
map00630 Glyoxylate and dicarboxylate metabolism	0.00504822	19	1.77	A0A384K7X4	250	K	Formate dehydrogenase	Bcfdh1	1	0.000331062	129.82	K(1)GSWLVNTAR	2	-0.1208	2
map00630 Glyoxylate and dicarboxylate metabolism	0.00504822	19	1.77	A0A384K7X4	12	K	Formate dehydrogenase	Bcfdh1	1	0.00162443	94.692	VLLVLYDGK(1)K	2	-0.59821	2
map00630 Glyoxylate and dicarboxylate metabolism	0.00504822	19	1.77	A0A384K7X4	48	K	Formate dehydrogenase	Bcfdh1	1	7.95093e-34	259.93	WLEDQGHELITTSDK(1)EGENSEFDK	3	-0.051943	7
map00630 Glyoxylate and dicarboxylate metabolism	0.00504822	19	1.77	A0A384K7X4	265	K	Formate dehydrogenase	Bcfdh1	1	1.54454e-07	121.44	GAIVVK(1)EDVADALASGHLR	3	-0.030379	10
map00630 Glyoxylate and dicarboxylate metabolism	0.00504822	19	1.77	A0A384K7X4	292	K	Formate dehydrogenase	Bcfdh1	1	9.47512e-16	164.53	GYGGDVWFPQPAPK(1)DHPLR	3	-0.29814	10
map00630 Glyoxylate and dicarboxylate metabolism	0.00504822	19	1.77	A0A384K7X4	357	K	Formate dehydrogenase	Bcfdh1	1	1.22458e-09	125.11	HDYRPEDLIVIGGDYATK(1)AYGER	4	-0.61442	11
map00630 Glyoxylate and dicarboxylate metabolism	0.00504822	19	1.77	A0A384K7X4	235	K	Formate dehydrogenase	Bcfdh1	1	2.47723e-32	244.01	VTDLEEMLAQCDVVTINCPLHEK(1)TR	3	0.051247	3
map00630 Glyoxylate and dicarboxylate metabolism	0.00504822	19	1.77	A0A384K7X4	242	K	Formate dehydrogenase	Bcfdh1	1	0.000169982	108.47	GLFNK(1)ELISK	2	-0.44892	4
map00630 Glyoxylate and dicarboxylate metabolism	0.00504822	19	1.77	A0A384K7X4	247	K	Formate dehydrogenase	Bcfdh1	1	0.00755218	73.616	ELISK(1)MK	2	2.3659	12
map00630 Glyoxylate and dicarboxylate metabolism	0.00504822	19	1.77	A0A384J9Y3	373	K	"Aconitate hydratase, mitochondrial"	Bcaco1	1	7.61345e-12	191.96	FSEAVK(1)ANNWPEELK	2	-1.2616	2
map00630 Glyoxylate and dicarboxylate metabolism	0.00504822	19	1.77	A0A384J9Y3	693	K	"Aconitate hydratase, mitochondrial"	Bcaco1	1	2.75753e-06	108.72	HLGGLAIITK(1)SFAR	3	0.56658	3
map00630 Glyoxylate and dicarboxylate metabolism	0.00504822	19	1.77	A0A384J9Y3	524	K	"Aconitate hydratase, mitochondrial"	Bcaco1	1	2.24831e-10	128.38	DGK(1)EFMLAPPTGDGLPSR	2	0.016492	2
map00630 Glyoxylate and dicarboxylate metabolism	0.00504822	19	1.77	A0A384J9Y3	704	K	"Aconitate hydratase, mitochondrial"	Bcaco1	1	0.00242866	89.752	IHETNLK(1)K	3	0.19498	2
map00630 Glyoxylate and dicarboxylate metabolism	0.00504822	19	1.77	A0A384J9Y3	94	K	"Aconitate hydratase, mitochondrial"	Bcaco1	1	0.000161383	96.229	GVSYLK(1)LRPDR	3	-0.14942	3
map00630 Glyoxylate and dicarboxylate metabolism	0.00504822	19	1.77	A0A384J9Y3	315	K	"Aconitate hydratase, mitochondrial"	Bcaco1	1	0.000314741	108.31	MYDYLAATK(1)R	2	-0.20748	7
map00630 Glyoxylate and dicarboxylate metabolism	0.00504822	19	1.77	A0A384J9Y3	748	K	"Aconitate hydratase, mitochondrial"	Bcaco1	1	3.01231e-06	120.87	VHPK(1)SGESFDIK	3	-0.6477	2
map00630 Glyoxylate and dicarboxylate metabolism	0.00504822	19	1.77	A0A384J9Y3	635	K	"Aconitate hydratase, mitochondrial"	Bcaco1	1	1.30599e-29	207.64	GHLDNISNNMLIGATNSANGEANK(1)VK	3	0.1939	4
map00630 Glyoxylate and dicarboxylate metabolism	0.00504822	19	1.77	A0A384J9Y3	232	K	"Aconitate hydratase, mitochondrial"	Bcaco1	1	0.00506932	84.743	APK(1)VIGVK	2	-0.26809	3
map00630 Glyoxylate and dicarboxylate metabolism	0.00504822	19	1.77	A0A384J9Y3	43	K	"Aconitate hydratase, mitochondrial"	Bcaco1	1	6.44056e-06	102.97	QNIHEK(1)NNFINYK	3	-0.47925	3
map00630 Glyoxylate and dicarboxylate metabolism	0.00504822	19	1.77	A0A384J9Y3	609	K	"Aconitate hydratase, mitochondrial"	Bcaco1	1	3.6384e-10	136.33	TTTDHISMAGPWLK(1)YR	3	0.41397	3
map00630 Glyoxylate and dicarboxylate metabolism	0.00504822	19	1.77	A0A384JPY2	123	K	Glycine cleavage system P protein	Bcgcv2	1	0.0327391	54.539	DILSSK(1)DLK	2	0.036241	1
map00630 Glyoxylate and dicarboxylate metabolism	0.00504822	19	1.77	A0A384JPY2	392	K	Glycine cleavage system P protein	Bcgcv2	1	0.00825322	70.256	LIGVSK(1)DR	2	-1.3705	1
map00630 Glyoxylate and dicarboxylate metabolism	0.00504822	19	1.77	A0A384JPY2	933	K	Glycine cleavage system P protein	Bcgcv2	1	0.00318011	77.776	ESAGVEAIDIAK(1)R	2	1.0433	1
map00630 Glyoxylate and dicarboxylate metabolism	0.00504822	19	1.77	A0A384JIV2	158	K	Bcerg10	Bcerg10	1	0.000358539	132.01	DGLTDAYNK(1)K	2	0.045334	2
map00630 Glyoxylate and dicarboxylate metabolism	0.00504822	19	1.77	A0A384JIV2	294	K	Bcerg10	Bcerg10	1	2.63803e-11	159.4	APSK(1)FTTAPSLAIPK	2	-0.25259	1
map00630 Glyoxylate and dicarboxylate metabolism	0.00504822	19	1.77	A0A384JIV2	233	K	Bcerg10	Bcerg10	1	0.0150429	66.504	NLNIEK(1)LK	2	0.24878	2
map00630 Glyoxylate and dicarboxylate metabolism	0.00504822	19	1.77	A0A384JIV2	201	K	Bcerg10	Bcerg10	1	2.63355e-10	138.28	ATEAGLFK(1)TEIVPVEVSGGR	3	1.4526	2
map00630 Glyoxylate and dicarboxylate metabolism	0.00504822	19	1.77	A0A384JIV2	305	K	Bcerg10	Bcerg10	1	1.1212e-06	120.87	FTTAPSLAIPK(1)ALK	2	-0.05191	2
map00630 Glyoxylate and dicarboxylate metabolism	0.00504822	19	1.77	A0A384JIV2	227	K	Bcerg10	Bcerg10	1	1.33336e-05	156.14	DDEVK(1)NLNIEK	2	0.68015	3
map00630 Glyoxylate and dicarboxylate metabolism	0.00504822	19	1.77	A0A384JIV2	193	K	Bcerg10	Bcerg10	1	3.04169e-05	112.94	AQK(1)ATEAGLFK	2	2.5327	2
map00630 Glyoxylate and dicarboxylate metabolism	0.00504822	19	1.77	A0A384JIV2	290	K	Bcerg10	Bcerg10	1	1.23341e-05	101.32	ILGWGDAEK(1)APSK	2	0.37709	3
map04213 Longevity regulating pathway - multiple species	0.378404	9	1.15	A0A384JXT2	530	K	Non-specific serine/threonine protein kinase	BPK2	1	0.0391532	53.754	NIAFGK(1)VR	2	0.94322	1
map04213 Longevity regulating pathway - multiple species	0.378404	9	1.15	A0A384K648	205	K	Bcpka1	Bcpka1	1	0.0579619	43.808	YYAVK(1)VLK	2	-0.57326	1
map04213 Longevity regulating pathway - multiple species	0.378404	9	1.15	A0A384JX26	692	K	Bchsp78	Bchsp78	1	0.0271764	61.593	IDEFIIFK(1)R	2	1.3607	1
map04213 Longevity regulating pathway - multiple species	0.378404	9	1.15	A0A384JX26	739	K	Bchsp78	Bchsp78	1	0.0137454	65.224	GYDPK(1)FGAR	2	-0.81418	2
map04213 Longevity regulating pathway - multiple species	0.378404	9	1.15	A0A384JZS6	153	K	Bcras1	Bcras1	1	0.00245427	86.898	FIETSAK(1)SR	2	-3.6913	1
map04213 Longevity regulating pathway - multiple species	0.378404	9	1.15	A0A384JVJ6	595	K	Bchsp104	Bchsp104	1	0.00535222	83.456	DK(1)LLNMEK	2	-0.19657	2
map04213 Longevity regulating pathway - multiple species	0.378404	9	1.15	A0A384JVJ6	349	K	Bchsp104	Bchsp104	1	0.0006448	93.345	YIEK(1)DAAFER	2	-0.29122	2
map04213 Longevity regulating pathway - multiple species	0.378404	9	1.15	A0A384JVJ6	185	K	Bchsp104	Bchsp104	1	9.5109e-11	212.83	TADAEEDNENLK(1)K	2	-0.16971	2
map04213 Longevity regulating pathway - multiple species	0.378404	9	1.15	A0A384JVJ6	502	K	Bchsp104	Bchsp104	1	0.00442246	106.36	VK(1)LDQLK	2	0.076173	2
map04213 Longevity regulating pathway - multiple species	0.378404	9	1.15	A0A384JVJ6	509	K	Bchsp104	Bchsp104	1	0.00377325	90.64	VK(1)MDEATR	2	-0.35646	2
map04213 Longevity regulating pathway - multiple species	0.378404	9	1.15	A0A384JVJ6	235	K	Bchsp104	Bchsp104	1	2.9986e-07	121.33	NNPVLIGEPGVGK(1)TTVVEGLAQR	3	1.9208	2
map04213 Longevity regulating pathway - multiple species	0.378404	9	1.15	A0A384JVJ6	110	K	Bchsp104	Bchsp104	1	1.98195e-09	124.4	LPSQDPPPEQVAVSPAFNK(1)VLR	3	-0.077643	2
map04213 Longevity regulating pathway - multiple species	0.378404	9	1.15	A0A384JBV7	106	K	Superoxide dismutase [Cu-Zn]	Bcsod1	1	1.51267e-15	168.26	TDAQGNATGSVQDSHIK(1)LIGPLSVIGR	3	-0.16421	2
map04213 Longevity regulating pathway - multiple species	0.378404	9	1.15	A0A384JBV7	89	K	Superoxide dismutase [Cu-Zn]	Bcsod1	1	1.40257e-29	206.49	HVGDLGNFK(1)TDAQGNATGSVQDSHIK	4	-0.14385	4
map04213 Longevity regulating pathway - multiple species	0.378404	9	1.15	A0A384JBV7	129	K	Superoxide dismutase [Cu-Zn]	Bcsod1	1	2.44514e-20	192.25	TVVVHSGTDDLGK(1)GENEESK	3	-0.15148	6
map04213 Longevity regulating pathway - multiple species	0.378404	9	1.15	A0A384JG51	67	K	Uncharacterized protein	BCIN_05g00180	1	2.32043e-11	162.37	NNAAMNPK(1)NTIFDIK	2	0.19769	9
map04213 Longevity regulating pathway - multiple species	0.378404	9	1.15	A0A384JG51	131	K	Uncharacterized protein	BCIN_05g00180	1	0.00162722	103.26	MK(1)EIAEVK	2	-0.1707	6
map04213 Longevity regulating pathway - multiple species	0.378404	9	1.15	A0A384JG51	514	K	Uncharacterized protein	BCIN_05g00180	1	9.18281e-26	257.73	SANITIANSVGK(1)LSSSEIEK	3	0.23748	4
map04213 Longevity regulating pathway - multiple species	0.378404	9	1.15	A0A384JG51	88	K	Uncharacterized protein	BCIN_05g00180	1	2.42169e-15	158.44	RFDDPHTTK(1)DIQSWPFTVVDK	3	0.9673	8
map04213 Longevity regulating pathway - multiple species	0.378404	9	1.15	A0A384JG51	566	K	Uncharacterized protein	BCIN_05g00180	1	6.96678e-10	141	VEEIISDPTMSIK(1)FK	2	-0.29222	11
map04213 Longevity regulating pathway - multiple species	0.378404	9	1.15	A0A384JG51	144	K	Uncharacterized protein	BCIN_05g00180	1	0.000144899	82.865	VEK(1)AVITVPAYFNDNQR	3	-2.6409	3
map04213 Longevity regulating pathway - multiple species	0.378404	9	1.15	A0A384JG51	522	K	Uncharacterized protein	BCIN_05g00180	1	0.000361281	70.944	LSSSEIEK(1)MVADAAEFK	2	-0.77504	2
map04213 Longevity regulating pathway - multiple species	0.378404	9	1.15	A0A384JG51	609	K	Uncharacterized protein	BCIN_05g00180	1	0.025745	58.474	AVTK(1)AMSTR	2	1.5909	3
map04213 Longevity regulating pathway - multiple species	0.378404	9	1.15	A0A384JG51	74	K	Uncharacterized protein	BCIN_05g00180	1	0.007364	98.582	NTIFDIK(1)R	2	-0.1588	8
map04213 Longevity regulating pathway - multiple species	0.378404	9	1.15	A0A384JG51	246	K	Uncharacterized protein	BCIN_05g00180	1	1.38648e-10	146.6	ATAGDTHLGGQDFDTNLLDHFK(1)K	4	0.096811	11
map04213 Longevity regulating pathway - multiple species	0.378404	9	1.15	A0A384JG51	334	K	Uncharacterized protein	BCIN_05g00180	1	3.09854e-09	174.62	SK(1)VDEIVLVGGSTR	2	-0.058755	3
map04213 Longevity regulating pathway - multiple species	0.378404	9	1.15	A0A384JG51	332	K	Uncharacterized protein	BCIN_05g00180	1	0.0368322	54.982	DANIDK(1)SK	2	0.7549	1
map04213 Longevity regulating pathway - multiple species	0.378404	9	1.15	A0A384JG51	192	K	Uncharacterized protein	BCIN_05g00180	1	2.26336e-10	143.4	IINEPTAAAIAYGLGAGK(1)SNK	3	0.73677	3
map04213 Longevity regulating pathway - multiple species	0.378404	9	1.15	A0A384JG51	429	K	Uncharacterized protein	BCIN_05g00180	1	0.0111271	80.688	GQTVPTIK(1)K	2	-0.53243	2
map04213 Longevity regulating pathway - multiple species	0.378404	9	1.15	A0A384JG51	361	K	Uncharacterized protein	BCIN_05g00180	1	9.21238e-05	179.1	LLSEFFDNK(1)K	2	-0.060189	4
map04213 Longevity regulating pathway - multiple species	0.378404	9	1.15	A0A384JG51	531	K	Uncharacterized protein	BCIN_05g00180	1	4.90171e-16	212.95	MVADAAEFK(1)SSDDAFSK	3	0.065417	19
map04213 Longevity regulating pathway - multiple species	0.378404	9	1.15	A0A384JG51	59	K	Uncharacterized protein	BCIN_05g00180	1	3.97171e-14	219.97	LIGESAK(1)NNAAMNPK	2	-3.2005	3
map04213 Longevity regulating pathway - multiple species	0.378404	9	1.15	A0A384JG51	137	K	Uncharacterized protein	BCIN_05g00180	1	0.00456968	73.573	EIAEVK(1)LGK	2	0.44887	2
map04213 Longevity regulating pathway - multiple species	0.378404	9	1.15	A0A384JG51	498	K	Uncharacterized protein	BCIN_05g00180	1	0.000126398	136.02	VTATEK(1)TSGR	2	-1.6955	2
map04213 Longevity regulating pathway - multiple species	0.378404	9	1.15	A0A384JG51	544	K	Uncharacterized protein	BCIN_05g00180	1	1.86949e-11	220.21	RFESK(1)QQLESYISR	3	-1.6533	8
map04213 Longevity regulating pathway - multiple species	0.378404	9	1.15	A0A384JG51	539	K	Uncharacterized protein	BCIN_05g00180	1	0.000934916	172.59	SSDDAFSK(1)R	2	-0.1336	6
map04213 Longevity regulating pathway - multiple species	0.378404	9	1.15	A0A384JHR7	146	K	Superoxide dismutase	Bcsod4	1	0.00652649	78.113	DFSTFK(1)TK	2	0.28197	3
map04213 Longevity regulating pathway - multiple species	0.378404	9	1.15	A0A384JHR7	140	K	Superoxide dismutase	Bcsod4	1	4.94742e-06	108.58	TAIETSYK(1)DFSTFK	2	-0.35203	2
map04213 Longevity regulating pathway - multiple species	0.378404	9	1.15	A0A384JCX1	523	K	Uncharacterized protein	BCIN_03g06600	1	1.61831e-10	136.26	MLAEAEK(1)YK	2	-0.40723	5
map04213 Longevity regulating pathway - multiple species	0.378404	9	1.15	A0A384JCX1	91	K	Uncharacterized protein	BCIN_03g06600	1	0.000717382	103.26	HFPFK(1)VIDR	3	-0.27394	8
map04213 Longevity regulating pathway - multiple species	0.378404	9	1.15	A0A384JCX1	346	K	Uncharacterized protein	BCIN_03g06600	1	3.40605e-09	214.26	IQK(1)LITDYFNGK	2	-0.15139	4
map04213 Longevity regulating pathway - multiple species	0.378404	9	1.15	A0A384JCX1	511	K	Uncharacterized protein	BCIN_03g06600	1	0.00198068	107.21	LSK(1)EDIER	2	0.017221	6
map04213 Longevity regulating pathway - multiple species	0.378404	9	1.15	A0A384JCX1	457	K	Uncharacterized protein	BCIN_03g06600	1	1.0529e-16	206.63	DNNLLGK(1)FELTGIPPAPR	2	0.75957	1
map04213 Longevity regulating pathway - multiple species	0.378404	9	1.15	A0A384JCX1	244	K	Uncharacterized protein	BCIN_03g06600	1	2.96822e-06	176.42	LVNHFVNEFK(1)R	3	-0.80496	6
map04213 Longevity regulating pathway - multiple species	0.378404	9	1.15	A0A384JCX1	506	K	Uncharacterized protein	BCIN_03g06600	1	0.0008045	148.52	IVITNDK(1)GR	2	0.09231	7
map04213 Longevity regulating pathway - multiple species	0.378404	9	1.15	A0A384JCX1	106	K	Uncharacterized protein	BCIN_03g06600	1	2.44637e-10	155.2	PVIEVEFK(1)GENK	2	0.84996	7
map04213 Longevity regulating pathway - multiple species	0.378404	9	1.15	A0A384JCX1	525	K	Uncharacterized protein	BCIN_03g06600	1	5.65013e-06	125.54	YK(1)AEDEAEAER	2	0.62776	12
map04213 Longevity regulating pathway - multiple species	0.378404	9	1.15	A0A384JCX1	110	K	Uncharacterized protein	BCIN_03g06600	1	0.0001433	85.046	GENK(1)QFTPEEISSMILVK	3	0.49541	4
map04213 Longevity regulating pathway - multiple species	0.378404	9	1.15	A0A384JCX1	355	K	Uncharacterized protein	BCIN_03g06600	1	7.67272e-09	168.98	LITDYFNGK(1)EPNK	3	-1.4424	4
map04213 Longevity regulating pathway - multiple species	0.378404	9	1.15	A0A384JCX1	185	K	Uncharacterized protein	BCIN_03g06600	1	2.04681e-09	126.84	IINEPTAAAIAYGLDK(1)K	3	0.62868	3
map04213 Longevity regulating pathway - multiple species	0.378404	9	1.15	A0A384JCX1	75	K	Uncharacterized protein	BCIN_03g06600	1	4.94836e-06	164.92	K(1)FADSEVQADMK	2	-0.27661	19
map04213 Longevity regulating pathway - multiple species	0.378404	9	1.15	A0A384JCX1	323	K	Uncharacterized protein	BCIN_03g06600	1	0.00368457	79.148	VLADAK(1)IDK	2	0.2226	4
map04213 Longevity regulating pathway - multiple species	0.378404	9	1.15	A0A384JCX1	561	K	Uncharacterized protein	BCIN_03g06600	1	1.61887e-20	197.1	SSLSEADHELSK(1)SIQDPAAK	3	-0.028621	4
map04213 Longevity regulating pathway - multiple species	0.378404	9	1.15	A0A384JCX1	569	K	Uncharacterized protein	BCIN_03g06600	1	7.72003e-14	175.01	SIQDPAAK(1)AELQASVDK	3	-1.6715	3
map04213 Longevity regulating pathway - multiple species	0.378404	9	1.15	A0A384JCX1	606	K	Uncharacterized protein	BCIN_03g06600	1	7.16774e-14	181.58	EEYSQQEADLEAAIK(1)K	3	-0.47655	4
map04213 Longevity regulating pathway - multiple species	0.378404	9	1.15	A0A384JCX1	69	K	Uncharacterized protein	BCIN_03g06600	1	2.26908e-15	221.59	NQVAMNPINTVFDAK(1)R	3	-0.21886	20
map04213 Longevity regulating pathway - multiple species	0.378404	9	1.15	A0A384JCX1	98	K	Uncharacterized protein	BCIN_03g06600	1	0.00211669	72.29	AGK(1)PVIEVEFK	2	0.96818	2
map04213 Longevity regulating pathway - multiple species	0.378404	9	1.15	A0A384JCX1	544	K	Uncharacterized protein	BCIN_03g06600	1	9.364e-06	165.63	NALEGK(1)AYQIR	2	0.2723	4
map04213 Longevity regulating pathway - multiple species	0.378404	9	1.15	A0A384JCX1	499	K	Uncharacterized protein	BCIN_03g06600	1	0.000152317	142.71	SNK(1)IVITNDK	2	-0.12029	4
map04213 Longevity regulating pathway - multiple species	0.378404	9	1.15	A0A384JCX1	86	K	Uncharacterized protein	BCIN_03g06600	1	1.83607e-13	157.23	KFADSEVQADMK(1)HFPFK	3	-1.9744	18
map00513 Various types of N-glycan biosynthesis	0.968698	5	0.55	A0A384J945	444	K	Bcmnn10	Bcmnn10	1	0.0475753	49.3	FK(1)EDLVIK	2	-0.16198	1
map00513 Various types of N-glycan biosynthesis	0.968698	5	0.55	A0A384J6U9	170	K	Dolichyl-diphosphooligosaccharide--protein glycosyltransferase subunit 2	BCIN_01g08400	1	0.00877271	62.088	YGK(1)LPEINHIFR	3	-2.1395	1
map00513 Various types of N-glycan biosynthesis	0.968698	5	0.55	A0A384J6U9	45	K	Dolichyl-diphosphooligosaccharide--protein glycosyltransferase subunit 2	BCIN_01g08400	1	0.00379497	67.519	DK(1)LSDHVPLAK	3	-0.22907	1
map00513 Various types of N-glycan biosynthesis	0.968698	5	0.55	A0A384J6U9	43	K	Dolichyl-diphosphooligosaccharide--protein glycosyltransferase subunit 2	BCIN_01g08400	1	0.0404113	53.089	SAGGFK(1)DK	2	0.33556	1
map00513 Various types of N-glycan biosynthesis	0.968698	5	0.55	A0A384JXK7	303	K	Dolichyl-diphosphooligosaccharide--protein glycosyltransferase subunit 1	Bcost1	1	0.0535423	50.966	ELK(1)FPLK	2	-0.049753	1
map00513 Various types of N-glycan biosynthesis	0.968698	5	0.55	A0A384JQI5	59	K	Dolichyl-diphosphooligosaccharide--protein glycosyltransferase subunit WBP1	Bcwbp1	1	1.6249e-08	147.26	GYELTYESPK(1)NEK	2	-2.404	2
map00513 Various types of N-glycan biosynthesis	0.968698	5	0.55	A0A384JQI5	62	K	Dolichyl-diphosphooligosaccharide--protein glycosyltransferase subunit WBP1	Bcwbp1	1	0.00038113	92.151	NEK(1)LGLFELGER	2	-0.52713	3
map00513 Various types of N-glycan biosynthesis	0.968698	5	0.55	A0A384JQI5	41	K	Dolichyl-diphosphooligosaccharide--protein glycosyltransferase subunit WBP1	Bcwbp1	1	0.0211972	59.227	YSK(1)YFGDLEAR	2	0.72617	2
map00513 Various types of N-glycan biosynthesis	0.968698	5	0.55	A0A384J8L2	734	K	Bcstt3	Bcstt3	1	0.000610602	77.358	DHASAASFDK(1)GNK	3	-0.17791	1
map00100 Steroid biosynthesis	0.981457	3	0.43	A0A384J3X3	83	K	Fatty acid hydroxylase domain-containing protein	BCIN_01g00350	1	0.0078829	87.284	YK(1)IQGNK	2	0.46506	2
map00100 Steroid biosynthesis	0.981457	3	0.43	A0A384JK79	252	K	Bcerg9	Bcerg9	1	0.00172429	72.615	HVDK(1)FDDLFDPK	2	-0.10439	2
map00100 Steroid biosynthesis	0.981457	3	0.43	A0A384JK79	24	K	Bcerg9	Bcerg9	1	0.0240435	43.592	AILQWK(1)LWHDPVHTR	4	0.69412	1
map00100 Steroid biosynthesis	0.981457	3	0.43	A0A384JPG1	52	K	Sterol 24-C-methyltransferase	BCIN_08g01540	1	0.00028588	88.075	AAVDEYFK(1)HWDDK	3	0.025526	3
map00100 Steroid biosynthesis	0.981457	3	0.43	A0A384JPG1	57	K	Sterol 24-C-methyltransferase	BCIN_08g01540	1	0.00810981	70.908	HWDDK(1)AAK	2	0.0075481	1
map00100 Steroid biosynthesis	0.981457	3	0.43	A0A384JPG1	23	K	Sterol 24-C-methyltransferase	BCIN_08g01540	1	0.0259341	49.149	AMHK(1)DSSNAEGGFR	3	0.057119	1
map00100 Steroid biosynthesis	0.981457	3	0.43	A0A384JPG1	5	K	Sterol 24-C-methyltransferase	BCIN_08g01540	1	1.90823e-06	143.25	APSK(1)LENEDHSR	3	0.51576	2
map03015 mRNA surveillance pathway	0.834504	12	0.81	A0A384JSK1	350	K	Bcsub2	Bcsub2	1	0.000424502	121.8	FNDFK(1)DFNK	2	-0.088475	4
map03015 mRNA surveillance pathway	0.834504	12	0.81	A0A384JSK1	207	K	Bcsub2	Bcsub2	1	0.000377949	87.647	LNSVK(1)VFVLDECDK	2	1.3422	2
map03015 mRNA surveillance pathway	0.834504	12	0.81	A0A384JSK1	176	K	Bcsub2	Bcsub2	1	2.63182e-06	98.543	DVEVLK(1)NPETHPHIIVGTPGR	4	-0.074597	1
map03015 mRNA surveillance pathway	0.834504	12	0.81	A0A384K7N1	187	K	Uncharacterized protein	BCIN_16g03790	1	0.00417418	76.064	VLSVPK(1)NMK	2	-1.4723	1
map03015 mRNA surveillance pathway	0.834504	12	0.81	A0A384K5Z2	456	K	Bcsup35	Bcsup35	1	0.000445608	92.611	ECTTK(1)LSQFLK	2	1.1838	1
map03015 mRNA surveillance pathway	0.834504	12	0.81	A0A384K5Z2	412	K	Bcsup35	Bcsup35	0.999996	0.00226163	69.069	KGEYETGFEK(1)GGQTR	3	0.083821	1
map03015 mRNA surveillance pathway	0.834504	12	0.81	A0A384K5Z2	225	K	Bcsup35	Bcsup35	1	0.00403463	76.943	VTAAK(1)AIEK	2	-0.078491	1
map03015 mRNA surveillance pathway	0.834504	12	0.81	A0A384K5Z2	451	K	Bcsup35	Bcsup35	1	0.0103448	78.77	YK(1)ECTTK	2	0.54169	1
map03015 mRNA surveillance pathway	0.834504	12	0.81	A0A384JC33	250	K	Bcsup45	Bcsup45	1	0.0198314	66.799	LATK(1)VIK	2	-0.16484	1
map03015 mRNA surveillance pathway	0.834504	12	0.81	A0A384JC33	17	K	Bcsup45	Bcsup45	1	0.00797953	71.501	NIEIWK(1)VK	2	-0.4585	3
map03015 mRNA surveillance pathway	0.834504	12	0.81	A0A384K402	351	K	Serine/threonine-protein phosphatase 2A 56 kDa regulatory subunit	Bcrts1	1	0.00405341	76.825	IYGK(1)FLNLR	2	0.38893	1
map03015 mRNA surveillance pathway	0.834504	12	0.81	A0A384JVV1	146	K	Serine/threonine-protein phosphatase	BCIN_10g03930	1	0.00632337	92.677	YNIK(1)LWK	2	0.11473	2
map03015 mRNA surveillance pathway	0.834504	12	0.81	A0A384JVV1	140	K	Serine/threonine-protein phosphatase	BCIN_10g03930	1	0.00582783	82.417	IYGFYDECK(1)R	2	-0.011186	2
map03015 mRNA surveillance pathway	0.834504	12	0.81	A0A384JVB1	592	K	Bctpd3	Bctpd3	1	0.000339462	96.229	LQK(1)DDDVDVR	2	-0.64466	2
map03015 mRNA surveillance pathway	0.834504	12	0.81	A0A384JVB1	138	K	Bctpd3	Bctpd3	1	0.000108549	131.42	LSK(1)ADWFTSK	2	1.5588	3
map03015 mRNA surveillance pathway	0.834504	12	0.81	A0A384JVB1	192	K	Bctpd3	Bctpd3	1	0.00211669	72.29	QSANNLSK(1)FVK	2	0.71058	2
map03015 mRNA surveillance pathway	0.834504	12	0.81	A0A384JVB1	275	K	Bctpd3	Bctpd3	1	0.0021628	69.92	IAK(1)AVDDEVVTR	2	0.51378	2
map03015 mRNA surveillance pathway	0.834504	12	0.81	A0A384JVB1	295	K	Bctpd3	Bctpd3	1	0.00785712	67.385	LLK(1)DSEAEVR	2	-0.25376	2
map03015 mRNA surveillance pathway	0.834504	12	0.81	A0A384JVB1	258	K	Bctpd3	Bctpd3	1	0.0269697	57.785	SLIEDK(1)SWR	2	-2.9777	1
map03015 mRNA surveillance pathway	0.834504	12	0.81	A0A384JB57	562	K	Bcrna14	Bcrna14	1	0.0122138	64.918	TDVEK(1)GTIVR	2	0.87791	1
map03015 mRNA surveillance pathway	0.834504	12	0.81	A0A384JD53	238	K	Polyadenylate-binding protein	BCIN_03g04810	1	1.71639e-08	130.72	FEEMK(1)ANFTNIYVK	2	2.5764	2
map03015 mRNA surveillance pathway	0.834504	12	0.81	A0A384JD53	128	K	Polyadenylate-binding protein	BCIN_03g04810	1	9.80261e-09	159.5	ALEELNYTLIK(1)GR	2	2.2043	1
map03015 mRNA surveillance pathway	0.834504	12	0.81	A0A384JD53	391	K	Polyadenylate-binding protein	BCIN_03g04810	1	2.07738e-05	112.42	DTPAETAEAEEK(1)K	2	3.5113	1
map03015 mRNA surveillance pathway	0.834504	12	0.81	A0A384JD53	233	K	Polyadenylate-binding protein	BCIN_03g04810	1	0.00171074	100.09	QSK(1)FEEMK	2	0.65582	5
map03015 mRNA surveillance pathway	0.834504	12	0.81	A0A384JD53	189	K	Polyadenylate-binding protein	BCIN_03g04810	1	1.16059e-40	249.96	VAQDESGASK(1)GYGFVHYETDEAAAQAIK	3	-0.1714	4
map03015 mRNA surveillance pathway	0.834504	12	0.81	A0A384JD53	342	K	Polyadenylate-binding protein	BCIN_03g04810	1	0.000486846	90.614	ASK(1)YQGVNLYVK	2	0.42045	3
map03015 mRNA surveillance pathway	0.834504	12	0.81	A0A384JD53	309	K	Polyadenylate-binding protein	BCIN_03g04810	1	0.00100468	85.813	DFK(1)GQDLYVGR	2	-0.34168	3
map03015 mRNA surveillance pathway	0.834504	12	0.81	A0A384JD53	227	K	Polyadenylate-binding protein	BCIN_03g04810	1	0.0094664	63.076	VFVGHHIPK(1)K	3	1.2057	2
map03015 mRNA surveillance pathway	0.834504	12	0.81	A0A384JD53	361	K	Polyadenylate-binding protein	BCIN_03g04810	1	6.65073e-07	189.24	NLDDDIDDEK(1)LR	2	-0.14875	3
map03015 mRNA surveillance pathway	0.834504	12	0.81	A0A384JD53	435	K	Polyadenylate-binding protein	BCIN_03g04810	1	2.1141e-14	197.67	SK(1)GFGFVCFNNPDEATK	2	0.20238	2
map03015 mRNA surveillance pathway	0.834504	12	0.81	A0A384JD53	450	K	Polyadenylate-binding protein	BCIN_03g04810	1	2.38688e-06	99.846	GFGFVCFNNPDEATK(1)AVSDMNQR	3	-0.38333	1
map03015 mRNA surveillance pathway	0.834504	12	0.81	A0A384JD53	376	K	Polyadenylate-binding protein	BCIN_03g04810	1	9.52419e-16	217.48	ELFQSFGSITSAK(1)VMR	2	-0.16448	6
map03015 mRNA surveillance pathway	0.834504	12	0.81	A0A384JD53	780	K	Polyadenylate-binding protein	BCIN_03g04810	1	3.74008e-15	205.47	NRGEGEGEAGETK(1)EGDEK	3	0.037721	2
map03015 mRNA surveillance pathway	0.834504	12	0.81	A0A384JD53	264	K	Polyadenylate-binding protein	BCIN_03g04810	1	6.4147e-16	222.57	ELFEK(1)FGDVTSASLAR	2	0.02456	2
map03015 mRNA surveillance pathway	0.834504	12	0.81	A0A384K1H2	99	K	Bcyra1	Bcyra1	1	0.00105498	75.819	EYFHEAK(1)LHTK	4	0.0086391	2
map03015 mRNA surveillance pathway	0.834504	12	0.81	A0A384K1H2	103	K	Bcyra1	Bcyra1	1	3.96018e-07	114.52	LHTK(1)SVQLVYGPNGASR	3	0.81471	1
map03015 mRNA surveillance pathway	0.834504	12	0.81	A0A384K1H2	177	K	Bcyra1	Bcyra1	1	0.00196058	80.916	ITSVPK(1)SQPK	2	-1.1883	2
map03015 mRNA surveillance pathway	0.834504	12	0.81	A0A384K1H2	58	K	Bcyra1	Bcyra1	1	0.0582481	48.756	PVK(1)GAVK	2	0.44036	1
map03015 mRNA surveillance pathway	0.834504	12	0.81	A0A384K400	123	K	Protein phosphatase PP2A regulatory subunit B	Bccdc55	1	0.0286474	62.659	VFEK(1)SLK	2	-1.0986	2
map03015 mRNA surveillance pathway	0.834504	12	0.81	A0A384K0U2	118	K	Nuclear cap-binding protein subunit 2	Bccbc2	1	0.00229638	77.744	YIGGTK(1)LDER	2	1.0826	2
map04145 Phagosome	0.0455769	14	1.57	A0A384K6F2	315	K	BcactA	BcactA	1	1.40209e-09	191.63	MQK(1)EITALAPSSMK	2	-0.076057	4
map04145 Phagosome	0.0455769	14	1.57	A0A384K6F2	50	K	BcactA	BcactA	1	1.04117e-06	115.88	HHGIMIGMGQK(1)DSYVGDEAQSK	4	-1.3308	6
map04145 Phagosome	0.0455769	14	1.57	A0A384K6F2	328	K	BcactA	BcactA	1	0.00414818	76.228	VK(1)IIAPPER	2	-0.27475	2
map04145 Phagosome	0.0455769	14	1.57	A0A384K6F2	61	K	BcactA	BcactA	1	1.14112e-05	144.57	DSYVGDEAQSK(1)R	2	0.66669	4
map04145 Phagosome	0.0455769	14	1.57	A0A384K6F2	326	K	BcactA	BcactA	1	1.09704e-05	97.69	EITALAPSSMK(1)VK	2	0.00066146	5
map04145 Phagosome	0.0455769	14	1.57	A0A384K6F2	113	K	BcactA	BcactA	1	8.45132e-07	115.88	VAPEEHPVLLTEAPINPK(1)SNR	3	0.18692	2
map04145 Phagosome	0.0455769	14	1.57	A0A384J6L5	324	K	Tubulin beta chain	BctubA	1	3.47528e-08	152.38	VSMK(1)EVEDQMR	2	-0.84206	10
map04145 Phagosome	0.0455769	14	1.57	A0A384J6L5	379	K	Tubulin beta chain	BctubA	1	3.89474e-12	146.88	MSSTFVGNSTSIQELFK(1)R	2	0.37561	6
map04145 Phagosome	0.0455769	14	1.57	A0A384J6L5	58	K	Tubulin beta chain	BctubA	1	2.42141e-14	201.16	MNVYFNEASGNK(1)YVPR	2	0.024013	2
map04145 Phagosome	0.0455769	14	1.57	A0A384J6L5	297	K	Tubulin beta chain	BctubA	1	6.15675e-22	188.98	AVTVPELTQQMYDPK(1)NMMAASDFR	3	-1.7338	5
map04145 Phagosome	0.0455769	14	1.57	A0A384J7P6	401	K	Tubulin alpha chain	BCIN_02g00900	1	0.0070675	101.25	FDLMYSK(1)R	2	-0.040717	5
map04145 Phagosome	0.0455769	14	1.57	A0A384J7P6	60	K	Tubulin alpha chain	BCIN_02g00900	1	1.78553e-15	169.85	AADPDQGFSTFFSETGQGK(1)YVPR	3	-0.62138	2
map04145 Phagosome	0.0455769	14	1.57	A0A384J7P6	96	K	Tubulin alpha chain	BCIN_02g00900	1	7.14087e-22	208.87	NLFHPEQMITGK(1)EDASNNYAR	3	-0.69712	9
map04145 Phagosome	0.0455769	14	1.57	A0A384J8T3	408	K	Tubulin alpha chain	BctubB	1	0.0070675	101.25	FDLMYSK(1)R	2	-0.040717	5
map04145 Phagosome	0.0455769	14	1.57	A0A384J8T3	401	K	Tubulin alpha chain	BctubB	1	3.70579e-06	128.1	LDHK(1)FDLMYSK	3	-0.50545	3
map04145 Phagosome	0.0455769	14	1.57	A0A384J8T3	98	K	Tubulin alpha chain	BctubB	1	1.14977e-20	192.62	SLFHPELLISGK(1)EDAANNYAR	3	-0.049246	7
map04145 Phagosome	0.0455769	14	1.57	A0A384J8T3	289	K	Tubulin alpha chain	BctubB	1	2.23379e-40	240.44	SSHESFK(1)TQELTLQCFEPNNQMVVCDPR	3	-0.1576	2
map04145 Phagosome	0.0455769	14	1.57	A0A384J8T3	114	K	Tubulin alpha chain	BctubB	1	5.60946e-10	128.06	GHYTIGK(1)EILDGTLDK	3	-0.3644	3
map04145 Phagosome	0.0455769	14	1.57	A0A384J8T3	62	K	Tubulin alpha chain	BctubB	1	1.55492e-15	171	AVHESGELDTVFTETGNGK(1)YVPR	3	0.72416	2
map04145 Phagosome	0.0455769	14	1.57	A0A384J8T3	168	K	Tubulin alpha chain	BctubB	1	3.60263e-06	145.31	SK(1)LEFAVYPAPR	2	0.43148	2
map04145 Phagosome	0.0455769	14	1.57	A0A384J4D5	40	K	Uncharacterized protein	BCIN_01g01710	1	0.000130488	115.57	FVK(1)DQFDDYR	2	0.5495	2
map04145 Phagosome	0.0455769	14	1.57	A0A384JCH1	392	K	Bcsec61	Bcsec61	1	0.0535423	50.966	DVAK(1)QLK	2	0.055326	1
map04145 Phagosome	0.0455769	14	1.57	A0A384JCH1	395	K	Bcsec61	Bcsec61	1	6.39838e-09	152.47	QLK(1)DQGLVMAGHR	3	0.72906	5
map04145 Phagosome	0.0455769	14	1.57	A0A384JCH1	411	K	Bcsec61	Bcsec61	1	0.00499264	70.908	EQSMYK(1)ELK	2	-0.20362	3
map04145 Phagosome	0.0455769	14	1.57	A0A384JF14	240	K	Bcvma1	Bcvma1	1	0.00217506	101.54	IAEK(1)GSYK	2	-0.52565	1
map04145 Phagosome	0.0455769	14	1.57	A0A384JF14	521	K	Bcvma1	Bcvma1	1	0.00294364	67.252	YTTVLDK(1)YYEK	2	-3.8527	1
map04145 Phagosome	0.0455769	14	1.57	A0A384JF14	621	K	Bcvma1	Bcvma1	1	4.47412e-06	121.68	AVAQGQSWAK(1)VR	2	0.15007	2
map04145 Phagosome	0.0455769	14	1.57	A0A384JF14	244	K	Bcvma1	Bcvma1	1	0.00651853	78.149	GSYK(1)VDQK	2	-0.39046	2
map04145 Phagosome	0.0455769	14	1.57	A0A384JF14	278	K	Bcvma1	Bcvma1	0.999455	0.0226097	53.21	PTTEK(0.999)LAADK(0.001)PFIVGQR	3	0.81342	1
map04145 Phagosome	0.0455769	14	1.57	A0A384JF14	637	K	Bcvma1	Bcvma1	1	5.93392e-06	109.99	SMK(1)FEVPSEGEEK	2	-0.95676	1
map04145 Phagosome	0.0455769	14	1.57	A0A384JF14	525	K	Bcvma1	Bcvma1	1	2.31707e-05	116.24	YYEK(1)DFPEFPR	2	-1.2733	2
map04145 Phagosome	0.0455769	14	1.57	A0A384JF14	195	K	Bcvma1	Bcvma1	1	0.00442812	74.464	DWDFK(1)PIMK	2	0.42853	2
map04145 Phagosome	0.0455769	14	1.57	A0A384JVV7	144	K	V-type proton ATPase subunit C	Bcvma5	1	6.225e-05	169.77	GK(1)MNQYNQVK	2	-3.8642	5
map04145 Phagosome	0.0455769	14	1.57	A0A384JVV7	263	K	V-type proton ATPase subunit C	Bcvma5	1	0.00016872	108.7	YVEGGK(1)EVER	2	1.1045	3
map04145 Phagosome	0.0455769	14	1.57	A0A384J8V0	14	K	WD_REPEATS_REGION domain-containing protein	BCIN_02g02260	1	0.00856842	71.379	AK(1)LAELK	2	-0.90353	3
map04145 Phagosome	0.0455769	14	1.57	A0A384J4G7	158	K	Bcrac	Bcrac	1	0.000437019	83.087	AHK(1)YLECSALTQR	3	-0.38787	1
map04145 Phagosome	0.0455769	14	1.57	A0A384J4G7	152	K	Bcrac	Bcrac	1	0.0155996	68.787	VVAK(1)EIR	2	-0.65195	2
map04145 Phagosome	0.0455769	14	1.57	A0A384J4G7	171	K	Bcrac	Bcrac	1	0.000951216	86.463	NLK(1)SVFDEAIR	2	1.3861	1
map04145 Phagosome	0.0455769	14	1.57	A0A384K329	68	K	V-type proton ATPase subunit G	Bcvma10	1	0.000545822	87.184	FEAEHTSGNK(1)K	3	0.79218	1
map04145 Phagosome	0.0455769	14	1.57	A0A384J6W8	373	K	Bccne1	Bccne1	1	0.0113576	66.568	PLVK(1)NPAYK	2	0.83067	1
map04145 Phagosome	0.0455769	14	1.57	A0A384J6W8	492	K	Bccne1	Bccne1	1	6.25587e-15	171.25	SPSDLVFADDPVHYVK(1)EK	3	-0.14353	4
map04145 Phagosome	0.0455769	14	1.57	A0A384J6W8	208	K	Bccne1	Bccne1	1	8.77733e-06	119.68	VHLIINHK(1)NPK	3	-0.65057	3
map04145 Phagosome	0.0455769	14	1.57	A0A384J6W8	80	K	Bccne1	Bccne1	1	0.00716903	89.752	WK(1)PSHAK	2	1.0184	2
map04145 Phagosome	0.0455769	14	1.57	A0A384J6W8	167	K	Bccne1	Bccne1	1	2.39865e-13	156.17	MQNGLECGGAYLK(1)LLR	3	0.32615	3
map04145 Phagosome	0.0455769	14	1.57	A0A384J6W8	401	K	Bccne1	Bccne1	1	0.000195334	103.91	IK(1)NPDYYEDK	2	0.31603	3
map04145 Phagosome	0.0455769	14	1.57	A0A384J6W8	119	K	Bccne1	Bccne1	1	4.23409e-05	101.71	GMEGDK(1)GLVVK	2	-0.79947	8
map04145 Phagosome	0.0455769	14	1.57	A0A384J6W8	281	K	Bccne1	Bccne1	1	0.000916456	84.365	DSK(1)PDTWVDEAR	2	-0.6939	3
map04145 Phagosome	0.0455769	14	1.57	A0A384J6W8	366	K	Bccne1	Bccne1	1	2.79517e-05	100.22	CDDVSGCGK(1)WEK	2	-0.088198	4
map04145 Phagosome	0.0455769	14	1.57	A0A384J6W8	576	K	Bccne1	Bccne1	1	1.05857e-15	202.84	ASEAVASGTDAVK(1)AEVNK	2	0.0098037	2
map04145 Phagosome	0.0455769	14	1.57	A0A384J6W8	380	K	Bccne1	Bccne1	1	0.000175421	89.359	GK(1)WTAPFIDNPAYK	3	-0.8453	2
map04145 Phagosome	0.0455769	14	1.57	A0A384J6W8	378	K	Bccne1	Bccne1	1	0.0326069	60.799	NPAYK(1)GK	2	-1.8945	1
map04145 Phagosome	0.0455769	14	1.57	A0A384J6W8	85	K	Bccne1	Bccne1	0.999982	0.0289069	60.436	WKPSHAK(1)K	3	0.44567	1
map04145 Phagosome	0.0455769	14	1.57	A0A384J6W8	563	K	Bccne1	Bccne1	1	0.00291251	76.145	DK(1)ASEAVASGTDAVK	2	0.089731	1
map04145 Phagosome	0.0455769	14	1.57	A0A384J6W8	194	K	Bccne1	Bccne1	1	3.83444e-30	208.26	ALHQEEFSNASPYVIMFGPDK(1)CGTTNK	3	0.38904	6
map04145 Phagosome	0.0455769	14	1.57	A0A384J6W8	369	K	Bccne1	Bccne1	1	0.00866829	84.568	WEK(1)PLVK	2	-0.019678	2
map04145 Phagosome	0.0455769	14	1.57	A0A384J6W8	218	K	Bccne1	Bccne1	1	5.34766e-10	135.47	TGEYEEK(1)HMTPAPAAR	3	0.66908	8
map04145 Phagosome	0.0455769	14	1.57	A0A384J6W8	135	K	Bccne1	Bccne1	1	5.57432e-06	97.203	NPAAHHAISAK(1)FPK	4	0.21392	10
map04145 Phagosome	0.0455769	14	1.57	A0A384J6W8	211	K	Bccne1	Bccne1	1	0.000171367	147.62	NPK(1)TGEYEEK	2	-0.1132	3
map04145 Phagosome	0.0455769	14	1.57	A0A384J6W8	173	K	Bccne1	Bccne1	1	4.91747e-16	176.86	DNK(1)ALHQEEFSNASPYVIMFGPDK	3	-1.0229	6
map04145 Phagosome	0.0455769	14	1.57	A0A384J6W8	278	K	Bccne1	Bccne1	0.999931	6.4451e-11	145.48	EIDDAK(1)DSKPDTWVDEAR	3	-0.061311	4
map04145 Phagosome	0.0455769	14	1.57	A0A384JFX6	384	K	Vacuolar proton pump subunit B	Bcvma2	1	0.0122676	66.056	SAIGEK(1)LTR	2	-0.72946	3
map04145 Phagosome	0.0455769	14	1.57	A0A384JFX6	400	K	Vacuolar proton pump subunit B	Bcvma2	1	0.000184069	78.95	DHGDVSNQLYAK(1)YAIGR	3	-1.4764	1
map04145 Phagosome	0.0455769	14	1.57	A0A384JFX6	79	K	Vacuolar proton pump subunit B	Bcvma2	1	1.3951e-06	98.281	AVVQVFEGTHGIDVK(1)K	3	1.7549	1
map04145 Phagosome	0.0455769	14	1.57	A0A384JTY6	84	K	Bcvma4	Bcvma4	1	0.00730105	89.296	LK(1)VLSAR	2	0.54763	1
map04145 Phagosome	0.0455769	14	1.57	A0A384JTY6	155	K	Bcvma4	Bcvma4	1	0.000162644	109.79	AIEEAQK(1)VYK	2	-1.2849	2
map04145 Phagosome	0.0455769	14	1.57	A0A384JTY6	61	K	Bcvma4	Bcvma4	1	1.29408e-14	239.61	QETSSIDTQYEK(1)K	2	-0.69549	1
map04145 Phagosome	0.0455769	14	1.57	A0A384JTY6	113	K	Bcvma4	Bcvma4	1	0.00643784	78.516	GK(1)YTEILK	2	-2.1825	2
map04144 Endocytosis	0.179698	21	1.22	A0A384J4D5	40	K	Uncharacterized protein	BCIN_01g01710	1	0.000130488	115.57	FVK(1)DQFDDYR	2	0.5495	2
map04144 Endocytosis	0.179698	21	1.22	A0A384JEP9	155	K	Bcrho1	Bcrho1	1	0.000156578	95.417	IGAYK(1)SLECSAK	2	0.37341	3
map04144 Endocytosis	0.179698	21	1.22	A0A384JEP9	182	K	Bcrho1	Bcrho1	1	0.0421137	69.998	AALLTK(1)K	2	0.065035	3
map04144 Endocytosis	0.179698	21	1.22	A0A384JEP9	162	K	Bcrho1	Bcrho1	1	0.000121013	95.264	SLECSAK(1)TNEGVR	2	-1.3842	2
map04144 Endocytosis	0.179698	21	1.22	A0A384JEP9	133	K	Bcrho1	Bcrho1	1	1.32572e-15	167.63	TIEELHK(1)TNQTPVSEDQAQR	3	-0.039905	3
map04144 Endocytosis	0.179698	21	1.22	A0A384JEP9	126	K	Bcrho1	Bcrho1	1	1.10251e-05	117.86	HDPK(1)TIEELHK	3	0.51348	5
map04144 Endocytosis	0.179698	21	1.22	A0A384JEP9	150	K	Bcrho1	Bcrho1	1	0.00312946	82.645	VADK(1)IGAYK	2	0.81296	2
map04144 Endocytosis	0.179698	21	1.22	A0A384JEB7	56	K	E3 ubiquitin-protein ligase	Bcrsp5	1	0.0189705	94.262	TTTVIK(1)R	2	-0.51522	2
map04144 Endocytosis	0.179698	21	1.22	A0A384K5F9	375	K	Bcglo3	Bcglo3	1	0.000702119	104.22	ATK(1)EDDDEK	2	-0.37438	1
map04144 Endocytosis	0.179698	21	1.22	A0A384K5F9	116	K	Bcglo3	Bcglo3	1	0.00173136	83.081	YQSNAATK(1)YK	2	1.0778	1
map04144 Endocytosis	0.179698	21	1.22	A0A384K5F9	283	K	Bcglo3	Bcglo3	1	0.0330017	45.157	IEK(1)LGYDPEAEEATTK	2	0.43221	1
map04144 Endocytosis	0.179698	21	1.22	A0A384K5F9	12	K	Bcglo3	Bcglo3	1	0.000734193	87.149	AQSQK(1)LFEK	2	1.3624	1
map04144 Endocytosis	0.179698	21	1.22	A0A384JKX6	304	K	Arp2/3 complex 34 kDa subunit	Bcarc35	1	0.000173679	110.39	ARPENEEK(1)ER	3	-0.42998	1
map04144 Endocytosis	0.179698	21	1.22	A0A384J5H7	347	K	Actin-related protein 2/3 complex subunit	Bcarc40	1	3.27624e-07	120.11	VYEGSESGVSK(1)FTTSGVDGR	3	-1.2174	1
map04144 Endocytosis	0.179698	21	1.22	A0A384K1L3	238	K	F-actin-capping protein subunit alpha	Bccap1	1	4.79324e-09	159	GFNSLSEGAFK(1)GLR	2	-1.7863	1
map04144 Endocytosis	0.179698	21	1.22	A0A384K1L3	250	K	F-actin-capping protein subunit alpha	Bccap1	1	0.0119417	73.248	QK(1)IEWDK	2	-0.058885	2
map04144 Endocytosis	0.179698	21	1.22	A0A384K1L3	255	K	F-actin-capping protein subunit alpha	Bccap1	1	0.000345613	96.171	IEWDK(1)IAGYR	2	-1.8099	2
map04144 Endocytosis	0.179698	21	1.22	A0A384JX46	36	K	Uncharacterized protein	BCIN_11g04620	1	0.00202061	106.04	TTILYK(1)LK	2	-0.11103	4
map04144 Endocytosis	0.179698	21	1.22	A0A384JL58	472	K	Kinesin-like protein	BCIN_06g05380	1	0.060077	40.883	EELTYLK(1)ER	2	-1.4988	1
map04144 Endocytosis	0.179698	21	1.22	A0A384JL58	703	K	Kinesin-like protein	BCIN_06g05380	1	1.26679e-05	121.02	FK(1)AVNEDLQQR	2	-0.16952	1
map04144 Endocytosis	0.179698	21	1.22	A0A384JL58	465	K	Kinesin-like protein	BCIN_06g05380	1	0.000130793	89.266	DTK(1)EELTYLK	2	0.37807	1
map04144 Endocytosis	0.179698	21	1.22	A0A384JTT8	456	K	Bcvps5	Bcvps5	1	0.0104185	68.95	TTQEK(1)LLR	2	-0.82745	1
map04144 Endocytosis	0.179698	21	1.22	A0A384JWA9	39	K	Bcpep8	Bcpep8	1	0.000914387	86.911	VPLYK(1)DGESVR	2	-0.44456	3
map04144 Endocytosis	0.179698	21	1.22	A0A384JAF8	356	K	Bcvps4	Bcvps4	1	0.0128321	61.161	IQTATHYK(1)K	3	-0.30032	2
map04144 Endocytosis	0.179698	21	1.22	A0A384JAF8	15	K	Bcvps4	Bcvps4	1	0.049576	68.915	AIDVVK(1)K	2	-0.14501	1
map04144 Endocytosis	0.179698	21	1.22	A0A384J8B2	103	K	Actin-related protein 2/3 complex subunit 3	Bcarc18	1	0.00571668	83.948	VRPK(1)MEFR	3	0.016332	1
map04144 Endocytosis	0.179698	21	1.22	A0A384K253	24	K	Vacuolar protein sorting-associated protein 29	Bcvps29	1	0.0417966	49.444	AIDVPQK(1)FK	2	0.60311	1
map04144 Endocytosis	0.179698	21	1.22	A0A384J6S5	1163	K	Clathrin heavy chain	Bcchc1	1	0.000494006	130.75	DEDLIK(1)YLR	2	1.0146	2
map04144 Endocytosis	0.179698	21	1.22	A0A384J6S5	1355	K	Clathrin heavy chain	Bcchc1	1	0.00337108	92.47	INIPK(1)VIR	2	-0.055641	2
map04144 Endocytosis	0.179698	21	1.22	A0A384J6S5	641	K	Clathrin heavy chain	Bcchc1	1	2.18075e-06	117.79	ALEHYEDPEAIK(1)R	3	1.3786	1
map04144 Endocytosis	0.179698	21	1.22	A0A384J6S5	459	K	Clathrin heavy chain	Bcchc1	1	7.46135e-10	140.22	ENK(1)LDCSEELGDIVR	2	-0.21023	1
map04144 Endocytosis	0.179698	21	1.22	A0A384J6S5	711	K	Clathrin heavy chain	Bcchc1	1	0.00368457	79.148	LIDLFEK(1)YK	2	-1.3385	1
map04144 Endocytosis	0.179698	21	1.22	A0A384J6S5	771	K	Clathrin heavy chain	Bcchc1	1	0.0612426	47.349	NFLK(1)EAK	2	2.2423	1
map04144 Endocytosis	0.179698	21	1.22	A0A384JJP1	125	K	Arf-GAP domain-containing protein	BCIN_06g01850	1	9.42659e-07	182.23	YSGEVGEEYK(1)ER	2	-1.0229	2
map04144 Endocytosis	0.179698	21	1.22	A0A384JN55	250	K	F-actin-capping protein subunit beta	Bccap2	1	3.76729e-06	122.33	NLLQEVYFGK(1)AK	2	3.0993	2
map04144 Endocytosis	0.179698	21	1.22	A0A384JCX1	523	K	Uncharacterized protein	BCIN_03g06600	1	1.61831e-10	136.26	MLAEAEK(1)YK	2	-0.40723	5
map04144 Endocytosis	0.179698	21	1.22	A0A384JCX1	91	K	Uncharacterized protein	BCIN_03g06600	1	0.000717382	103.26	HFPFK(1)VIDR	3	-0.27394	8
map04144 Endocytosis	0.179698	21	1.22	A0A384JCX1	346	K	Uncharacterized protein	BCIN_03g06600	1	3.40605e-09	214.26	IQK(1)LITDYFNGK	2	-0.15139	4
map04144 Endocytosis	0.179698	21	1.22	A0A384JCX1	511	K	Uncharacterized protein	BCIN_03g06600	1	0.00198068	107.21	LSK(1)EDIER	2	0.017221	6
map04144 Endocytosis	0.179698	21	1.22	A0A384JCX1	457	K	Uncharacterized protein	BCIN_03g06600	1	1.0529e-16	206.63	DNNLLGK(1)FELTGIPPAPR	2	0.75957	1
map04144 Endocytosis	0.179698	21	1.22	A0A384JCX1	244	K	Uncharacterized protein	BCIN_03g06600	1	2.96822e-06	176.42	LVNHFVNEFK(1)R	3	-0.80496	6
map04144 Endocytosis	0.179698	21	1.22	A0A384JCX1	506	K	Uncharacterized protein	BCIN_03g06600	1	0.0008045	148.52	IVITNDK(1)GR	2	0.09231	7
map04144 Endocytosis	0.179698	21	1.22	A0A384JCX1	106	K	Uncharacterized protein	BCIN_03g06600	1	2.44637e-10	155.2	PVIEVEFK(1)GENK	2	0.84996	7
map04144 Endocytosis	0.179698	21	1.22	A0A384JCX1	525	K	Uncharacterized protein	BCIN_03g06600	1	5.65013e-06	125.54	YK(1)AEDEAEAER	2	0.62776	12
map04144 Endocytosis	0.179698	21	1.22	A0A384JCX1	110	K	Uncharacterized protein	BCIN_03g06600	1	0.0001433	85.046	GENK(1)QFTPEEISSMILVK	3	0.49541	4
map04144 Endocytosis	0.179698	21	1.22	A0A384JCX1	355	K	Uncharacterized protein	BCIN_03g06600	1	7.67272e-09	168.98	LITDYFNGK(1)EPNK	3	-1.4424	4
map04144 Endocytosis	0.179698	21	1.22	A0A384JCX1	185	K	Uncharacterized protein	BCIN_03g06600	1	2.04681e-09	126.84	IINEPTAAAIAYGLDK(1)K	3	0.62868	3
map04144 Endocytosis	0.179698	21	1.22	A0A384JCX1	75	K	Uncharacterized protein	BCIN_03g06600	1	4.94836e-06	164.92	K(1)FADSEVQADMK	2	-0.27661	19
map04144 Endocytosis	0.179698	21	1.22	A0A384JCX1	323	K	Uncharacterized protein	BCIN_03g06600	1	0.00368457	79.148	VLADAK(1)IDK	2	0.2226	4
map04144 Endocytosis	0.179698	21	1.22	A0A384JCX1	561	K	Uncharacterized protein	BCIN_03g06600	1	1.61887e-20	197.1	SSLSEADHELSK(1)SIQDPAAK	3	-0.028621	4
map04144 Endocytosis	0.179698	21	1.22	A0A384JCX1	569	K	Uncharacterized protein	BCIN_03g06600	1	7.72003e-14	175.01	SIQDPAAK(1)AELQASVDK	3	-1.6715	3
map04144 Endocytosis	0.179698	21	1.22	A0A384JCX1	606	K	Uncharacterized protein	BCIN_03g06600	1	7.16774e-14	181.58	EEYSQQEADLEAAIK(1)K	3	-0.47655	4
map04144 Endocytosis	0.179698	21	1.22	A0A384JCX1	69	K	Uncharacterized protein	BCIN_03g06600	1	2.26908e-15	221.59	NQVAMNPINTVFDAK(1)R	3	-0.21886	20
map04144 Endocytosis	0.179698	21	1.22	A0A384JCX1	98	K	Uncharacterized protein	BCIN_03g06600	1	0.00211669	72.29	AGK(1)PVIEVEFK	2	0.96818	2
map04144 Endocytosis	0.179698	21	1.22	A0A384JCX1	544	K	Uncharacterized protein	BCIN_03g06600	1	9.364e-06	165.63	NALEGK(1)AYQIR	2	0.2723	4
map04144 Endocytosis	0.179698	21	1.22	A0A384JCX1	499	K	Uncharacterized protein	BCIN_03g06600	1	0.000152317	142.71	SNK(1)IVITNDK	2	-0.12029	4
map04144 Endocytosis	0.179698	21	1.22	A0A384JCX1	86	K	Uncharacterized protein	BCIN_03g06600	1	1.83607e-13	157.23	KFADSEVQADMK(1)HFPFK	3	-1.9744	18
map04144 Endocytosis	0.179698	21	1.22	A0A384JG51	67	K	Uncharacterized protein	BCIN_05g00180	1	2.32043e-11	162.37	NNAAMNPK(1)NTIFDIK	2	0.19769	9
map04144 Endocytosis	0.179698	21	1.22	A0A384JG51	131	K	Uncharacterized protein	BCIN_05g00180	1	0.00162722	103.26	MK(1)EIAEVK	2	-0.1707	6
map04144 Endocytosis	0.179698	21	1.22	A0A384JG51	514	K	Uncharacterized protein	BCIN_05g00180	1	9.18281e-26	257.73	SANITIANSVGK(1)LSSSEIEK	3	0.23748	4
map04144 Endocytosis	0.179698	21	1.22	A0A384JG51	88	K	Uncharacterized protein	BCIN_05g00180	1	2.42169e-15	158.44	RFDDPHTTK(1)DIQSWPFTVVDK	3	0.9673	8
map04144 Endocytosis	0.179698	21	1.22	A0A384JG51	566	K	Uncharacterized protein	BCIN_05g00180	1	6.96678e-10	141	VEEIISDPTMSIK(1)FK	2	-0.29222	11
map04144 Endocytosis	0.179698	21	1.22	A0A384JG51	144	K	Uncharacterized protein	BCIN_05g00180	1	0.000144899	82.865	VEK(1)AVITVPAYFNDNQR	3	-2.6409	3
map04144 Endocytosis	0.179698	21	1.22	A0A384JG51	522	K	Uncharacterized protein	BCIN_05g00180	1	0.000361281	70.944	LSSSEIEK(1)MVADAAEFK	2	-0.77504	2
map04144 Endocytosis	0.179698	21	1.22	A0A384JG51	609	K	Uncharacterized protein	BCIN_05g00180	1	0.025745	58.474	AVTK(1)AMSTR	2	1.5909	3
map04144 Endocytosis	0.179698	21	1.22	A0A384JG51	74	K	Uncharacterized protein	BCIN_05g00180	1	0.007364	98.582	NTIFDIK(1)R	2	-0.1588	8
map04144 Endocytosis	0.179698	21	1.22	A0A384JG51	246	K	Uncharacterized protein	BCIN_05g00180	1	1.38648e-10	146.6	ATAGDTHLGGQDFDTNLLDHFK(1)K	4	0.096811	11
map04144 Endocytosis	0.179698	21	1.22	A0A384JG51	334	K	Uncharacterized protein	BCIN_05g00180	1	3.09854e-09	174.62	SK(1)VDEIVLVGGSTR	2	-0.058755	3
map04144 Endocytosis	0.179698	21	1.22	A0A384JG51	332	K	Uncharacterized protein	BCIN_05g00180	1	0.0368322	54.982	DANIDK(1)SK	2	0.7549	1
map04144 Endocytosis	0.179698	21	1.22	A0A384JG51	192	K	Uncharacterized protein	BCIN_05g00180	1	2.26336e-10	143.4	IINEPTAAAIAYGLGAGK(1)SNK	3	0.73677	3
map04144 Endocytosis	0.179698	21	1.22	A0A384JG51	429	K	Uncharacterized protein	BCIN_05g00180	1	0.0111271	80.688	GQTVPTIK(1)K	2	-0.53243	2
map04144 Endocytosis	0.179698	21	1.22	A0A384JG51	361	K	Uncharacterized protein	BCIN_05g00180	1	9.21238e-05	179.1	LLSEFFDNK(1)K	2	-0.060189	4
map04144 Endocytosis	0.179698	21	1.22	A0A384JG51	531	K	Uncharacterized protein	BCIN_05g00180	1	4.90171e-16	212.95	MVADAAEFK(1)SSDDAFSK	3	0.065417	19
map04144 Endocytosis	0.179698	21	1.22	A0A384JG51	59	K	Uncharacterized protein	BCIN_05g00180	1	3.97171e-14	219.97	LIGESAK(1)NNAAMNPK	2	-3.2005	3
map04144 Endocytosis	0.179698	21	1.22	A0A384JG51	137	K	Uncharacterized protein	BCIN_05g00180	1	0.00456968	73.573	EIAEVK(1)LGK	2	0.44887	2
map04144 Endocytosis	0.179698	21	1.22	A0A384JG51	498	K	Uncharacterized protein	BCIN_05g00180	1	0.000126398	136.02	VTATEK(1)TSGR	2	-1.6955	2
map04144 Endocytosis	0.179698	21	1.22	A0A384JG51	544	K	Uncharacterized protein	BCIN_05g00180	1	1.86949e-11	220.21	RFESK(1)QQLESYISR	3	-1.6533	8
map04144 Endocytosis	0.179698	21	1.22	A0A384JG51	539	K	Uncharacterized protein	BCIN_05g00180	1	0.000934916	172.59	SSDDAFSK(1)R	2	-0.1336	6
map04144 Endocytosis	0.179698	21	1.22	A0A384J3Z3	172	K	Bcsas1	Bcsas1	1	0.00324969	85.813	AFYSLAADIK(1)K	2	-0.42246	1
map04144 Endocytosis	0.179698	21	1.22	A0A384J851	294	K	Bcede1	Bcede1	1	0.000916456	84.365	QK(1)FDTIYQGLDR	2	-0.33224	2
map03050 Proteasome	1.71403e-11	28	3.3	A0A384JG41	169	K	Proteasome subunit beta	Bcpre1	1	0.00470679	122.52	MCTDELK(1)R	2	-0.58654	4
map03050 Proteasome	1.71403e-11	28	3.3	A0A384JG41	29	K	Proteasome subunit beta	Bcpre1	1	0.000889255	87.216	GATILK(1)ASDDK	2	1.5953	2
map03050 Proteasome	1.71403e-11	28	3.3	A0A384J689	210	K	Proteasome subunit beta	Bcpre4	1	0.000681598	105.52	ESMK(1)VLFYR	2	-0.63955	2
map03050 Proteasome	1.71403e-11	28	3.3	A0A384J689	198	K	Proteasome subunit beta	Bcpre4	1	0.000396909	93.203	LTK(1)EAALEAVK	2	1.295	3
map03050 Proteasome	1.71403e-11	28	3.3	A0A384J691	42	K	Bcrpt4	Bcrpt4	1	0.00232342	68.044	GLQK(1)DFDHTEDNIK	3	-1.1095	1
map03050 Proteasome	1.71403e-11	28	3.3	A0A384J691	373	K	Bcrpt4	Bcrpt4	1	1.59659e-09	198.14	DAVNQDDFNK(1)AVR	2	-2.6178	2
map03050 Proteasome	1.71403e-11	28	3.3	A0A384J691	210	K	Bcrpt4	Bcrpt4	1	1.34121e-06	109.04	VVSSAIVDK(1)YIGESAR	2	0.64103	1
map03050 Proteasome	1.71403e-11	28	3.3	A0A384J691	29	K	Bcrpt4	Bcrpt4	1	0.0122627	72.138	EWEAK(1)LK	2	-0.27423	2
map03050 Proteasome	1.71403e-11	28	3.3	A0A384J9F2	380	K	Bcrpt6	Bcrpt6	1	0.000180792	150.06	HDDK(1)EVSLGK	2	0.16862	2
map03050 Proteasome	1.71403e-11	28	3.3	A0A384J9F2	105	K	Bcrpt6	Bcrpt6	1	2.65187e-05	101.53	VTLLSDSYK(1)LEK	2	2.0052	2
map03050 Proteasome	1.71403e-11	28	3.3	A0A384JYS4	359	K	26S proteasome regulatory subunit RPN1	Bcrpn1	1	4.46778e-06	98.943	TTEDIYK(1)SHLESNR	3	-1.0447	3
map03050 Proteasome	1.71403e-11	28	3.3	A0A384JYS4	352	K	26S proteasome regulatory subunit RPN1	Bcrpn1	1	1.18612e-09	133.23	ELNILDPK(1)TTEDIYK	2	0.24747	2
map03050 Proteasome	1.71403e-11	28	3.3	A0A384JYS4	411	K	26S proteasome regulatory subunit RPN1	Bcrpn1	1	0.00273644	95.358	ASWVWK(1)TK	2	0.46352	1
map03050 Proteasome	1.71403e-11	28	3.3	A0A384JYS4	340	K	26S proteasome regulatory subunit RPN1	Bcrpn1	1	0.00573734	66.056	MPEHFK(1)ALAK	3	-0.55804	2
map03050 Proteasome	1.71403e-11	28	3.3	A0A384JYS4	79	K	26S proteasome regulatory subunit RPN1	Bcrpn1	1	3.37399e-20	255.21	LTESDTSLYK(1)SALEAIK	2	0.49982	2
map03050 Proteasome	1.71403e-11	28	3.3	A0A384J9T2	103	K	Bcrpn9	Bcrpn9	1	0.000656741	102.52	LSFLEAVAK(1)K	2	1.1277	1
map03050 Proteasome	1.71403e-11	28	3.3	A0A384JLG3	244	K	Bcpup1	Bcpup1	1	1.13627e-08	152.55	GTTAVLNEK(1)IITR	2	0.98792	2
map03050 Proteasome	1.71403e-11	28	3.3	A0A384J7D3	1013	K	26S proteasome regulatory subunit RPN2	Bcrpn2	1	0.000256017	86.777	VLPSQLK(1)FVSFPAGR	3	-2.0117	2
map03050 Proteasome	1.71403e-11	28	3.3	A0A384J7D3	958	K	26S proteasome regulatory subunit RPN2	Bcrpn2	1	1.00746e-20	223.29	LPSSADDK(1)MDVDESSKDTEEK	3	-0.53776	2
map03050 Proteasome	1.71403e-11	28	3.3	A0A384JXK2	87	K	Bcrpt5	Bcrpt5	1	1.54664e-05	117.63	LSHEK(1)AAMGEK	3	0.34882	4
map03050 Proteasome	1.71403e-11	28	3.3	A0A384JXK2	93	K	Bcrpt5	Bcrpt5	1	0.0509488	48.794	AAMGEK(1)IK	2	3.1514	2
map03050 Proteasome	1.71403e-11	28	3.3	A0A384JXK2	255	K	Bcrpt5	Bcrpt5	1	3.00301e-05	95.662	GALMYGPPGTGK(1)TLLAR	2	1.0342	1
map03050 Proteasome	1.71403e-11	28	3.3	A0A384J885	104	K	Bcrpt1	Bcrpt1	1	0.000392976	123.79	CTK(1)IIQDEK	2	0.48531	1
map03050 Proteasome	1.71403e-11	28	3.3	A0A384J885	13	K	Bcrpt1	Bcrpt1	1	0.00339172	83.948	GQNWENYK(1)K	2	-0.60296	1
map03050 Proteasome	1.71403e-11	28	3.3	A0A384J885	110	K	Bcrpt1	Bcrpt1	1	0.000149637	112.13	IIQDEK(1)DTEK	2	-0.45106	2
map03050 Proteasome	1.71403e-11	28	3.3	A0A384J735	194	K	Proteasome subunit beta	Bcpre3	1	0.000311526	69.94	GALQEAIK(1)WDGSSGGVIR	3	0.5814	1
map03050 Proteasome	1.71403e-11	28	3.3	A0A384JRW5	180	K	Proteasome subunit alpha type	Bcpre9	1	9.6544e-05	121.68	QDYK(1)EDCDLK	2	-0.33555	2
map03050 Proteasome	1.71403e-11	28	3.3	A0A384JRW5	244	K	Proteasome subunit alpha type	Bcpre9	1	1.48919e-11	159.22	EHDLAK(1)DETGPDGDR	3	-0.34094	1
map03050 Proteasome	1.71403e-11	28	3.3	A0A384JB16	238	K	Bcrpt3	Bcrpt3	1	1.86614e-14	202.33	VVGSEFVQK(1)YLGEGPR	2	1.8715	2
map03050 Proteasome	1.71403e-11	28	3.3	A0A384JB16	212	K	Bcrpt3	Bcrpt3	1	0.00335479	67.685	GVLLYGPPGTGK(1)TMLVK	2	-0.76031	1
map03050 Proteasome	1.71403e-11	28	3.3	A0A384JB16	416	K	Bcrpt3	Bcrpt3	1	0.000245654	94.122	GAQEADK(1)FDFYK	2	-1.093	2
map03050 Proteasome	1.71403e-11	28	3.3	A0A384JSJ6	253	K	Proteasome subunit alpha type	Bcscl1	1	0.0210543	78.192	LQAIAEK(1)D	2	-0.7993	1
map03050 Proteasome	1.71403e-11	28	3.3	A0A384JH30	280	K	MPN domain-containing protein	BCIN_05g02600	1	0.0201262	63.816	YVGK(1)VDPK	2	-0.059345	1
map03050 Proteasome	1.71403e-11	28	3.3	A0A384J6L3	261	K	Proteasome subunit alpha type	Bcpre10	1	4.16351e-09	164.8	HQEVPK(1)DILEEAEK	2	2.3973	2
map03050 Proteasome	1.71403e-11	28	3.3	A0A384J6L3	57	K	Proteasome subunit alpha type	Bcpre10	1	0.0292701	58.981	VITSK(1)LLK	2	0.051203	2
map03050 Proteasome	1.71403e-11	28	3.3	A0A384K0N9	445	K	Bcrpn7	Bcrpn7	1	0.00036446	83.54	VTGK(1)GIIETNRPDDK	3	0.20507	1
map03050 Proteasome	1.71403e-11	28	3.3	A0A384K0N9	37	K	Bcrpn7	Bcrpn7	1	0.003668	60.062	AAQQTSLK(1)SLQDAIAEHK	3	1.2043	1
map03050 Proteasome	1.71403e-11	28	3.3	A0A384K0N9	282	K	Bcrpn7	Bcrpn7	1	0.0339295	44.342	VVDAPEIK(1)AILGDGEDK	3	-1.3136	1
map03050 Proteasome	1.71403e-11	28	3.3	A0A384K0N9	129	K	Bcrpn7	Bcrpn7	1	1.54623e-08	123.92	EEEEAAEK(1)AGDTEVQAAR	3	0.12347	3
map03050 Proteasome	1.71403e-11	28	3.3	A0A384K0N9	47	K	Bcrpn7	Bcrpn7	1	5.83473e-05	92.38	SLQDAIAEHK(1)MAPLYR	3	0.16614	2
map03050 Proteasome	1.71403e-11	28	3.3	A0A384K0N9	121	K	Bcrpn7	Bcrpn7	0.848206	5.54337e-29	225.3	LTEENEVELEGFK(0.152)K(0.848)EEEEAAEK	3	-0.29232	2
map03050 Proteasome	1.71403e-11	28	3.3	A0A384K6I9	125	K	Proteasome subunit alpha type	Bcpre5	1	3.25987e-05	102.53	AQTNTQHYGK(1)R	3	-0.070442	1
map03050 Proteasome	1.71403e-11	28	3.3	A0A384K6I9	61	K	Proteasome subunit alpha type	Bcpre5	1	3.15792e-05	122.34	NAEELSSYQK(1)K	2	3.0187	2
map03050 Proteasome	1.71403e-11	28	3.3	A0A384K6I9	229	K	Proteasome subunit alpha type	Bcpre5	1	1.00993e-08	143.46	SIEGFK(1)LFDGQDVK	2	0.069231	2
map03050 Proteasome	1.71403e-11	28	3.3	A0A384K6I9	184	K	Proteasome subunit alpha type	Bcpre5	1	1.3205e-11	164.2	HLEEFPDCGK(1)EELVK	3	-0.45755	4
map03050 Proteasome	1.71403e-11	28	3.3	A0A384JJL3	238	K	Bcrpn5	Bcrpn5	1	6.5743e-05	94.203	GEDVPEPK(1)EDDVTDLK	2	-0.57707	4
map03050 Proteasome	1.71403e-11	28	3.3	A0A384JJL3	427	K	Bcrpn5	Bcrpn5	1	0.00759887	73.233	TVFAK(1)IDR	2	-0.83087	1
map03050 Proteasome	1.71403e-11	28	3.3	A0A384JJL3	470	K	Bcrpn5	Bcrpn5	1	0.000594356	77.894	IDHLITK(1)EEMMAR	3	-1.4222	1
map03050 Proteasome	1.71403e-11	28	3.3	A0A384JJL3	390	K	Bcrpn5	Bcrpn5	1	0.00218499	101.25	VVAK(1)YYTR	2	1.0035	1
map03050 Proteasome	1.71403e-11	28	3.3	A0A384JJL3	258	K	Bcrpn5	Bcrpn5	1	0.000320668	82.651	YYEQQITLAK(1)HDDK	3	-0.17964	1
map03050 Proteasome	1.71403e-11	28	3.3	A0A384J6Z4	71	K	Proteasome subunit beta	Bcpup3	1	0.00902062	80.462	YK(1)VNMYR	2	0.18017	6
map03050 Proteasome	1.71403e-11	28	3.3	A0A384JH29	28	K	Bcrpn6	Bcrpn6	0.998988	0.000486464	75.524	AEAQYK(0.999)DIISK(0.001)PPSVTSEASVR	3	2.7944	1
map03050 Proteasome	1.71403e-11	28	3.3	A0A384JH29	185	K	Bcrpn6	Bcrpn6	1	0.000797523	77.062	VYHALGNTAK(1)GR	3	0.4023	1
map03050 Proteasome	1.71403e-11	28	3.3	A0A384JH29	82	K	Bcrpn6	Bcrpn6	1	0.0102048	66.056	TVLSSFAK(1)AK	2	0.089739	2
map03050 Proteasome	1.71403e-11	28	3.3	A0A384K4H3	238	K	Proteasome subunit alpha type	Bcpre6	1	1.68386e-05	110.38	DIEQEK(1)SEEAAK	2	-1.2829	1
map03050 Proteasome	1.71403e-11	28	3.3	A0A384K4H3	161	K	Proteasome subunit alpha type	Bcpre6	1	2.80255e-15	155.24	LYQTEPSGIYSAWK(1)ANAIGR	3	2.0659	2
map03050 Proteasome	1.71403e-11	28	3.3	A0A384K4H3	181	K	Proteasome subunit alpha type	Bcpre6	1	0.00596772	68.846	NHK(1)DDMDR	3	0.53898	1
map03050 Proteasome	1.71403e-11	28	3.3	A0A384JW71	359	K	Bcrpt2	Bcrpt2	1	0.000343864	79.467	VIMATNK(1)IDTLDPALIRPGR	3	-0.24258	1
map03050 Proteasome	1.71403e-11	28	3.3	A0A384JW71	258	K	Bcrpt2	Bcrpt2	1	0.014161	58.688	GVILYGAPGTGK(1)TLLAK	2	0.98714	1
map03050 Proteasome	1.71403e-11	28	3.3	A0A384J7B7	74	K	Bcpre7	Bcpre7	1	0.0535423	50.966	YQPK(1)VFK	2	0.86001	2
map03050 Proteasome	1.71403e-11	28	3.3	A0A384J7B7	139	K	Bcpre7	Bcpre7	1	0.00186237	135.43	LATILYSK(1)R	2	0.57252	2
[truncated: 2,587 more rows]
