# Supplementary material for: Global Proteomic Analysis of Lysine Crotonylation in the Plant Pathogen Botrytis cinerea
Source: Front Microbiol. 2020 Oct 23;11:564350. doi: 10.3389/fmicb.2020.564350 (PMC7644960; doi:10.3389/fmicb.2020.564350)
Supplement: Supplementary Table 6 — Enrichment analysis of protein domain. [file Table_6.XLSX]

## Sheet: ident Domain2Protein
Domain Description	Fisher's exact test p value	Protein accession	Position	Amino acid	Protein description	Gene name	Localization probability	PEP	Score	Modified sequence	Charge	Mass error [ppm]	MS/MS Count
Peptidase M16 inactive domain	0.00389703	A0A384JHY6	439	K	Bcmas1	Bcmas1	1	1.84123e-13	167.69	VIGAISEK(1)DVMSFAQR	3	-1.0561	3
Peptidase M16 inactive domain	0.00389703	A0A384J888	124	K	Bcqcr2	Bcqcr2	1	0.000720687	89.266	EALVVEAK(1)FLR	2	1.6628	1
Peptidase M16 inactive domain	0.00389703	A0A384J888	427	K	Bcqcr2	Bcqcr2	1	0.018438	65.179	SVESVSIEK(1)LK	2	2.3783	1
Peptidase M16 inactive domain	0.00389703	A0A384J888	360	K	Bcqcr2	Bcqcr2	1	0.00497869	68.536	SAAIEAVK(1)ALK	2	0.36296	2
Peptidase M16 inactive domain	0.00389703	A0A384J888	89	K	Bcqcr2	Bcqcr2	1	0.0032232	93.143	FAFK(1)NTLK	2	4.1809	3
Peptidase M16 inactive domain	0.00389703	A0A384J888	68	K	Bcqcr2	Bcqcr2	1	0.00209368	79.659	LAVVAK(1)AGTR	2	0.077153	2
Peptidase M16 inactive domain	0.00389703	A0A384J888	257	K	Bcqcr2	Bcqcr2	1	1.14143e-30	216.52	WVGEFFTGTHAGQALSGPGATK(1)YYGGEER	3	0.43718	2
Peptidase M16 inactive domain	0.00389703	A0A384K6P6	658	K	Uncharacterized protein	BCIN_16g02680	1	0.00553043	82.645	DLEVK(1)QDR	2	-1.9388	1
Peptidase M16 inactive domain	0.00389703	A0A384JBB1	205	K	Bcmas2	Bcmas2	1	5.5167e-09	152.34	GNTLGNPLLCPK(1)ER	2	0.44385	1
tRNA synthetases class I (E and Q), catalytic domain	0.0494284	A0A384K0D4	484	K	Bcgln4	Bcgln4	1	0.0322615	53.567	AVSFSK(1)DGDK	2	0.9837	1
tRNA synthetases class I (E and Q), catalytic domain	0.0494284	A0A384JFJ2	565	K	Bcgus1	Bcgus1	1	2.37804e-20	192.64	DK(1)LEEDDNWEDFLTPDSAHK	3	-4.1592	2
tRNA synthetases class I (E and Q), catalytic domain	0.0494284	A0A384JFJ2	410	K	Bcgus1	Bcgus1	1	3.18747e-05	109.16	DFILK(1)QGPSR	2	0.65652	1
Flavodoxin	0.240692	A0A384JYW1	403	K	NADPH--cytochrome P450 reductase	Bccpr1	1	0.0006265	84.479	LGGDK(1)DYFHQK	3	0.42133	2
Flavodoxin	0.240692	A0A384JYW1	28	K	NADPH--cytochrome P450 reductase	Bccpr1	1	0.0256212	60.91	GK(1)YWGVVK	2	-1.7969	2
Flavodoxin	0.240692	A0A384JYW1	337	K	NADPH--cytochrome P450 reductase	Bccpr1	1	0.000107672	111.63	FLDVTGLSSK(1)K	2	0.2652	2
Flavodoxin	0.240692	A0A384JYW1	517	K	NADPH--cytochrome P450 reductase	Bccpr1	1	0.0138441	55.899	NK(1)YDGIHVPVHVR	3	-0.5224	2
Flavodoxin	0.240692	A0A384JYW1	678	K	NADPH--cytochrome P450 reductase	Bccpr1	1	0.000736238	102.06	AEDIVK(1)SMR	2	0.24947	5
Flavodoxin	0.240692	A0A384JYW1	58	K	NADPH--cytochrome P450 reductase	Bccpr1	1	0.000854361	87.641	NITEK(1)MDESNK	2	-2.1931	1
Flavodoxin	0.240692	A0A384JYW1	290	K	NADPH--cytochrome P450 reductase	Bccpr1	1	0.00759887	73.233	ELFTVK(1)DR	2	0.50451	2
Flavodoxin	0.240692	A0A384JZW5	1392	K	Bcmet5	Bcmet5	1	0.00115059	80.96	YK(1)LDNVSFSGMR	2	3.5066	1
Flavodoxin	0.240692	A0A384JZW5	759	K	Bcmet5	Bcmet5	1	0.00919243	69.598	ELK(1)DFLAR	2	3.4541	1
Flavodoxin	0.240692	A0A384JZW5	187	K	Bcmet5	Bcmet5	1	0.000422824	86.756	SGK(1)GVIHFFDSR	3	0.021607	2
Flavodoxin	0.240692	A0A384JZW5	1303	K	Bcmet5	Bcmet5	1	2.31707e-05	116.24	VEELWGQK(1)FEK	2	1.7643	3
Flavodoxin	0.240692	A0A384JZW5	1293	K	Bcmet5	Bcmet5	1	0.00818239	65.374	YTVDDMGVDVFK(1)GK	2	-2.3069	1
Elongation factor G C-terminus	0.240692	A6RLH0	238	K	"Elongation factor G, mitochondrial"	mef1	1	0.0446412	47.844	ISFINK(1)MDR	2	2.6669	1
Elongation factor G C-terminus	0.240692	A6RLH0	292	K	"Elongation factor G, mitochondrial"	mef1	1	2.81751e-08	136.24	AIYNDGPK(1)GEIIR	2	-0.067816	2
Elongation factor G C-terminus	0.240692	A0A384JLV2	571	K	Tr-type G domain-containing protein	BCIN_07g01540	1	4.36882e-06	110.44	ETVTGK(1)SSMTALSK	2	0.7532	2
Elongation factor G C-terminus	0.240692	A0A384JLV2	32	K	Tr-type G domain-containing protein	BCIN_07g01540	1	2.53829e-22	198.56	NMSVIAHVDHGK(1)STLTDSLLSK	3	0.44998	6
Elongation factor G C-terminus	0.240692	A0A384JLV2	385	K	Tr-type G domain-containing protein	BCIN_07g01540	1	0.000438753	70.47	APLMLYVSK(1)MVPTSDK	2	-1.627	2
Elongation factor G C-terminus	0.240692	A0A384JLV2	579	K	Tr-type G domain-containing protein	BCIN_07g01540	1	1.19359e-06	125.03	SSMTALSK(1)SPNK	2	-0.19539	1
Elongation factor G C-terminus	0.240692	A0A384JLV2	831	K	Tr-type G domain-containing protein	BCIN_07g01540	1	1.63121e-09	126.16	GIK(1)VEVPGYENYYDK	2	0.33043	3
Elongation factor G C-terminus	0.240692	A0A384JLV2	307	K	Tr-type G domain-containing protein	BCIN_07g01540	1	2.74249e-06	161.67	LNIK(1)LSPDDKDK	3	-0.072808	6
Elongation factor G C-terminus	0.240692	A0A384JLV2	600	K	Tr-type G domain-containing protein	BCIN_07g01540	1	3.72958e-15	155.88	LYMIAEPLDEEVSK(1)EIEAGK	2	2.6055	4
Elongation factor G C-terminus	0.240692	A0A384JLV2	322	K	Tr-type G domain-containing protein	BCIN_07g01540	1	0.00248732	96.492	QLLK(1)VVMR	2	0.92621	2
Elongation factor G C-terminus	0.240692	A0A384JLV2	262	K	Tr-type G domain-containing protein	BCIN_07g01540	1	1.41668e-05	120.87	WTTK(1)SSHEGK	3	0.035915	6
Elongation factor G C-terminus	0.240692	A0A384JLV2	480	K	Tr-type G domain-containing protein	BCIN_07g01540	1	6.18193e-20	251.02	SGTLTTSDTAHNLK(1)VMK	2	0.050767	7
Elongation factor G C-terminus	0.240692	A0A384JLV2	315	K	Tr-type G domain-containing protein	BCIN_07g01540	0.918468	0.00183173	77.597	LSPDDK(0.082)DK(0.918)EGK	3	-0.030918	2
Elongation factor G C-terminus	0.240692	A0A384JLV2	154	K	Tr-type G domain-containing protein	BCIN_07g01540	1	0.00249045	86.67	IK(1)PVVIINK	2	0.33296	2
Elongation factor G C-terminus	0.240692	A0A384JLV2	376	K	Tr-type G domain-containing protein	BCIN_07g01540	1	0.000998097	71.545	DCDPK(1)APLMLYVSK	2	-3.0402	3
Elongation factor G C-terminus	0.240692	A0A384JLV2	318	K	Tr-type G domain-containing protein	BCIN_07g01540	1	0.0517936	51.787	EGK(1)QLLK	2	-0.90396	2
Elongation factor G C-terminus	0.240692	A0A384JLV2	257	K	Tr-type G domain-containing protein	BCIN_07g01540	1	8.3365e-06	98.902	LWGDNYFNPHTK(1)K	3	0.0058913	1
Elongation factor G C-terminus	0.240692	A0A384JLV2	161	K	Tr-type G domain-containing protein	BCIN_07g01540	1	2.2189e-05	107.17	PVVIINK(1)VDR	2	-0.3488	5
Elongation factor G C-terminus	0.240692	A0A384JLV2	50	K	Tr-type G domain-containing protein	BCIN_07g01540	1	0.0008949	80.905	AGIISAAK(1)AGDAR	2	0.064754	3
Elongation factor G C-terminus	0.240692	A0A384JLV2	424	K	Tr-type G domain-containing protein	BCIN_07g01540	1	0.0191542	66.504	K(1)DDLFIK	2	1.1354	1
Elongation factor G C-terminus	0.240692	A0A384JLV2	497	K	Tr-type G domain-containing protein	BCIN_07g01540	1	3.04227e-06	139.77	SVEVK(1)NAQDLPK	2	0.50537	3
Elongation factor G C-terminus	0.240692	A0A384JLV2	268	K	Tr-type G domain-containing protein	BCIN_07g01540	1	9.62464e-05	154.24	SSHEGK(1)ELER	3	0.33722	5
Elongation factor G C-terminus	0.240692	A0A384JLV2	606	K	Tr-type G domain-containing protein	BCIN_07g01540	1	8.87632e-05	126.31	EIEAGK(1)IGPR	2	-0.28151	4
Elongation factor G C-terminus	0.240692	A0A384JLV2	430	K	Tr-type G domain-containing protein	BCIN_07g01540	1	3.21018e-05	128.91	DDLFIK(1)AIQR	2	-0.16331	7
Elongation factor G C-terminus	0.240692	A0A384JLV2	313	K	Tr-type G domain-containing protein	BCIN_07g01540	1	0.00133103	83.182	LSPDDK(1)DK	2	-0.12991	5
Elongation factor G C-terminus	0.240692	A0A384JLV2	15	K	Tr-type G domain-containing protein	BCIN_07g01540	1	0.000105117	114.45	QLMDK(1)ATNVR	2	1.4393	3
Elongation factor G C-terminus	0.240692	A0A384JLV2	633	K	Tr-type G domain-containing protein	BCIN_07g01540	1	2.4527e-10	140.2	K(1)IWCFGPDTNGANLLVDQTK	3	0.092113	1
Elongation factor G C-terminus	0.240692	A0A384JLV2	483	K	Tr-type G domain-containing protein	BCIN_07g01540	1	1.52917e-05	111.79	VMK(1)FSVSPVVQR	2	-0.022282	10
Elongation factor G C-terminus	0.240692	A0A384JLV2	293	K	Tr-type G domain-containing protein	BCIN_07g01540	1	0.00029044	144.09	IFAAVMNFK(1)K	2	-1.8919	18
Elongation factor G C-terminus	0.240692	A0A384JLV2	843	K	Tr-type G domain-containing protein	BCIN_07g01540	1	0.0465713	62.162	VEVPGYENYYDK(1)L	2	-0.39952	1
Core histone H2A/H2B/H3/H4	0.0807564	A0A384JA13	27	K	Histone H2B	BCIN_02g06790	1	0.000663723	93.166	APASK(1)QDAGK	2	1.237	1
Core histone H2A/H2B/H3/H4	0.0807564	A0A384JA13	134	K	Histone H2B	BCIN_02g06790	1	0.00209368	79.659	AVTK(1)YSSSTK	2	0.73329	2
Core histone H2A/H2B/H3/H4	0.0807564	A0A384JA13	57	K	Histone H2B	BCIN_02g06790	1	0.000152461	95.477	KETYSSYIYK(1)VLK	3	-0.20698	9
Core histone H2A/H2B/H3/H4	0.0807564	A0A384JA13	40	K	Histone H2B	BCIN_02g06790	1	0.00163621	92.051	TTTSEGK(1)PR	2	-0.54689	1
Core histone H2A/H2B/H3/H4	0.0807564	A0A384JA13	9	K	Histone H2B	BCIN_02g06790	1	0.0201303	59.84	GVASK(1)APAAAK	2	0.26978	1
Core histone H2A/H2B/H3/H4	0.0807564	A0A384JA13	122	K	Histone H2B	BCIN_02g06790	1	1.13509e-06	108.47	LILPGELAK(1)HAVSEGTK	2	0.042834	3
Core histone H2A/H2B/H3/H4	0.0807564	A0A384JA13	15	K	Histone H2B	BCIN_02g06790	1	0.00117197	75.764	APAAAK(1)APASASK	2	0.492	2
Core histone H2A/H2B/H3/H4	0.0807564	A0A384JA13	48	K	Histone H2B	BCIN_02g06790	1	0.000686327	100.88	K(1)ETYSSYIYK	2	0.77245	2
Core histone H2A/H2B/H3/H4	0.0807564	A0A384JA13	22	K	Histone H2B	BCIN_02g06790	1	3.72153e-06	156	APASASK(1)APASK	2	0.31668	3
Core histone H2A/H2B/H3/H4	0.0807564	A0A384JA13	99	K	Histone H2B	BCIN_02g06790	1	0.0132056	111.69	LAAYNK(1)K	2	-0.26114	3
Core histone H2A/H2B/H3/H4	0.0807564	A0A384JA13	93	K	Histone H2B	BCIN_02g06790	1	2.04638e-15	249.69	VATEASK(1)LAAYNK	2	0.27384	4
Core histone H2A/H2B/H3/H4	0.0807564	O74268	23	K	Histone H2A	hta1	1	0.000567513	89.44	SSK(1)AGLAFPVGR	2	1.1217	2
Core histone H2A/H2B/H3/H4	0.0807564	O74268	15	K	Histone H2A	hta1	1	8.38855e-05	123.96	AGTTK(1)NAQSR	2	0.4179	1
Core histone H2A/H2B/H3/H4	0.0807564	A0A384K1U9	123	K	Histone H3	BCIN_13g04410	1	3.87619e-06	154.67	VTIQSK(1)DIQLAR	2	-0.11282	5
Core histone H2A/H2B/H3/H4	0.0807564	A0A384K1U9	57	K	Histone H3	BCIN_13g04410	1	0.000102623	129.89	YQK(1)STELLIR	2	0.25775	3
Core histone H2A/H2B/H3/H4	0.0807564	A0A384K1U9	24	K	Histone H3	BCIN_13g04410	1	0.00786148	72.038	QLASK(1)AAR	2	0.74	2
Core histone H2A/H2B/H3/H4	0.0807564	A0A384K1U9	80	K	Histone H3	BCIN_13g04410	1	6.92485e-06	129	EIAQDFK(1)SDLR	2	-0.61929	4
Core histone H2A/H2B/H3/H4	0.0807564	A0A384K1U9	15	K	Histone H3	BCIN_13g04410	1	0.0013665	107.9	STGGK(1)APR	2	3.1917	3
AIR synthase related protein, C-terminal domain	0.0180957	A0A384JCD0	165	K	Bcade5	Bcade5	1	1.32237e-06	97.45	GVIIPTSK(1)EEAHQGLK	3	-0.1866	3
AIR synthase related protein, C-terminal domain	0.0180957	A0A384JCD0	414	K	Bcade5	Bcade5	1	0.00833762	79.469	FDK(1)MFYR	2	-0.87809	3
AIR synthase related protein, C-terminal domain	0.0180957	A0A384JCD0	767	K	Bcade5	Bcade5	1	0.00442812	74.464	VYTIGK(1)LIK	2	1.5345	1
AIR synthase related protein, C-terminal domain	0.0180957	A0A384J916	816	K	Bcade6	Bcade6	1	0.0108401	77.058	ASWK(1)DQK	2	1.531	1
Aminotransferase class I and II	0.0783836	A0A384K0H1	98	K	Aminotran_1_2 domain-containing protein	BCIN_13g01610	1	0.00486472	75.819	EDVLLNGLGYK(1)K	2	0.94231	1
Aminotransferase class I and II	0.0783836	A0A384K0H1	280	K	Aminotran_1_2 domain-containing protein	BCIN_13g01610	1	0.000363913	107.69	FHSFK(1)QILR	3	-0.16727	1
Aminotransferase class I and II	0.0783836	A0A384K0H1	275	K	Aminotran_1_2 domain-containing protein	BCIN_13g01610	1	0.00295601	128.61	GK(1)FHSFK	2	0.59996	2
Aminotransferase class I and II	0.0783836	A0A384JAG3	504	K	Aminotran_1_2 domain-containing protein	BCIN_02g06920	1	0.00338797	81.017	HAITK(1)VLTR	2	-0.17996	1
Aminotransferase class I and II	0.0783836	A0A384JUS9	294	K	5-aminolevulinate synthase	Bchem1	1	0.000216823	87.447	MVFK(1)HNDLEDLEAK	3	-0.018912	1
Aminotransferase class I and II	0.0783836	A0A384JN47	353	K	Bcaro8	Bcaro8	1	0.0357646	46.318	MDSFSK(1)VIAPGTR	2	-0.19919	1
Aminotransferase class I and II	0.0783836	A0A384JN47	288	K	Bcaro8	Bcaro8	1	0.000745684	145.16	HAIYK(1)VAQK	2	-0.00691	2
Aminotransferase class I and II	0.0783836	A0A384JN47	82	K	Bcaro8	Bcaro8	0.999986	0.00187077	99.283	KPSNLK(1)GAAK	2	-0.41619	1
Aminotransferase class I and II	0.0783836	A0A384JZJ1	36	K	Aminotran_1_2 domain-containing protein	BCIN_12g05550	1	0.0368855	75.109	ADTFDK(1)K	2	-0.036992	1
Aminotransferase class I and II	0.0783836	A0A384JEX2	334	K	Aspartate aminotransferase	Bcpio13	1	1.04714e-05	138.63	ALNK(1)QWLAEVK	2	1.2447	2
Aminotransferase class I and II	0.0783836	A0A384JEX2	330	K	Aspartate aminotransferase	Bcpio13	1	8.2321e-06	109.02	IASTILNDK(1)ALNK	2	2.9281	1
Aminotransferase class I and II	0.0783836	A0A384JEX2	400	K	Aspartate aminotransferase	Bcpio13	1	3.31049e-21	269.78	LATEHSVYATK(1)DGR	2	-0.1811	1
Aminotransferase class I and II	0.0783836	A0A384JEX2	341	K	Aspartate aminotransferase	Bcpio13	1	3.73865e-06	155.86	QWLAEVK(1)GMADR	2	-1.3592	5
Aminotransferase class I and II	0.0783836	A0A384JEX2	92	K	Aspartate aminotransferase	Bcpio13	1	2.85204e-11	150.91	LNK(1)EYAGITGVPDFTK	3	0.25495	2
Aminotransferase class I and II	0.0783836	A0A384JEX2	166	K	Aspartate aminotransferase	Bcpio13	1	4.96301e-10	131.77	IYIPTPSWANHAAVFK(1)DSGLEVEK	3	1.0327	5
Aminotransferase class I and II	0.0783836	A0A384JEX2	174	K	Aspartate aminotransferase	Bcpio13	1	0.000212185	100.88	DSGLEVEK(1)YR	2	-0.56604	2
Aminotransferase class I and II	0.0783836	A0A384JEX2	89	K	Aspartate aminotransferase	Bcpio13	1	0.00230356	97.798	VVQAK(1)LNK	2	-0.21854	1
Aminotransferase class I and II	0.0783836	A0A384JEX2	415	K	Aspartate aminotransferase	Bcpio13	1	0.000385975	87.083	ISVAGITSANVK(1)R	2	-0.41304	1
Aminotransferase class I and II	0.0783836	A0A384JEX2	55	K	Aspartate aminotransferase	Bcpio13	1	0.00730105	89.296	ADSFK(1)EK	2	-0.18136	3
Ribosomal protein L1p/L10e family	0.0494284	A0A384K4W8	178	K	Bccic1	Bccic1	1	0.0154857	66.27	SFYK(1)STTK	2	0.95306	1
Ribosomal protein L1p/L10e family	0.0494284	A0A384K4W8	143	K	Bccic1	Bccic1	1	0.00225755	99.139	YK(1)QYEAQR	2	1.8409	2
Ribosomal protein L1p/L10e family	0.0494284	A0A384JBE3	147	K	Ribosomal protein	BCIN_03g01820	1	6.03325e-20	183.65	FPTPVSHNEDLSGK(1)INEVK	3	2.2776	2
Ribosomal protein L1p/L10e family	0.0494284	A0A384JBE3	152	K	Ribosomal protein	BCIN_03g01820	1	0.00302409	83.309	INEVK(1)STIK	2	-1.1523	1
Ribosomal protein L1p/L10e family	0.0494284	A0A384JBE3	130	K	Ribosomal protein	BCIN_03g01820	1	0.0230357	58.172	LLGPGLSK(1)AGK	2	1.3887	2
Ribosomal protein L1p/L10e family	0.0494284	A0A384JBE3	156	K	Ribosomal protein	BCIN_03g01820	1	0.00173781	114.28	STIK(1)FQLK	2	-0.1144	3
Ribosomal protein L1p/L10e family	0.0494284	A0A384JBE3	118	K	Ribosomal protein	BCIN_03g01820	1	7.99189e-16	209.79	YDAFVASDTLIK(1)QIPR	3	-0.1472	9
Ribosomal protein L1p/L10e family	0.0494284	A0A384JBE3	3	K	Ribosomal protein	BCIN_03g01820	1	0.000431176	99.257	SK(1)ITVAGVR	2	-0.45846	3
Ribosomal protein L1p/L10e family	0.0494284	A0A384JBE3	91	K	Ribosomal protein	BCIN_03g01820	1	0.000781104	85.493	HGGVDAMSADDLK(1)K	2	-1.503	2
Ribosomal protein L1p/L10e family	0.0494284	A0A384JBE3	106	K	Ribosomal protein	BCIN_03g01820	1	2.056e-06	123.29	K(1)YDAFVASDTLIK	2	0.64828	2
Ribosomal protein L1p/L10e family	0.0494284	A0A384JBE3	214	K	Ribosomal protein	BCIN_03g01820	1	0.00334889	111.95	ASMSPPK(1)R	2	-1.2	1
Ribosomal protein L1p/L10e family	0.0494284	A0A384JBE3	24	K	Ribosomal protein	BCIN_03g01820	1	1.5625e-11	160.8	TNVQSLLEYSLETK(1)K	2	-1.8038	3
Ribosomal protein L1p/L10e family	0.0494284	A0A384JBE3	133	K	Ribosomal protein	BCIN_03g01820	1	9.49597e-14	167.99	AGK(1)FPTPVSHNEDLSGK	2	0.068432	4
Redoxin	0.0494284	A0A384JUA9	152	K	Peroxiredoxin	Bcprx9	1	0.00570858	59.574	SVNVEPDNTGHTVSGADK(1)ILGE	3	1.1638	2
Redoxin	0.0494284	A0A384JUA9	132	K	Peroxiredoxin	Bcprx9	1	6.37995e-05	97.734	YAIVIEGGK(1)VK	2	-0.42413	2
Redoxin	0.0494284	A0A384JSU3	220	K	Peroxiredoxin	Bcprx8	1	0.000198657	103.31	IVYAEK(1)EPGR	2	-0.34774	3
Redoxin	0.0494284	A0A384JSU3	113	K	Peroxiredoxin	Bcprx8	1	0.000200335	77.324	ACGMPIIYNASK(1)EWANK	3	-0.2029	1
S4 domain	0.0901168	A0A384J4J0	27	K	S4 RNA-binding domain-containing protein	BCIN_01g02200	1	7.07199e-06	101.75	LDSELK(1)IVGEYGLR	2	1.8166	1
S4 domain	0.0901168	A0A384J4J0	152	K	S4 RNA-binding domain-containing protein	BCIN_01g02200	1	1.40833e-10	139.38	LDSQK(1)HIDFALSSPFGGGR	3	0.28851	5
S4 domain	0.0901168	A0A384J4J0	181	K	S4 RNA-binding domain-containing protein	BCIN_01g02200	1	2.90572e-05	122.7	K(1)DDDAEEEDEE	2	0.2016	1
S4 domain	0.0901168	A0A384J4J0	90	K	S4 RNA-binding domain-containing protein	BCIN_01g02200	1	0.000859903	91.313	MK(1)LDYVLALK	2	-0.29625	4
S4 domain	0.0901168	A0A384J4J0	63	K	S4 RNA-binding domain-containing protein	BCIN_01g02200	1	0.00152447	79.492	QLLTLDEK(1)DPK	2	-1.5255	3
S4 domain	0.0901168	A0A384J4J0	118	K	S4 RNA-binding domain-containing protein	BCIN_01g02200	1	3.58694e-05	103.91	LGLAK(1)SIHHAR	2	-0.9776	5
S4 domain	0.0901168	A0A384J4J0	8	K	S4 RNA-binding domain-containing protein	BCIN_01g02200	1	0.00465464	102.71	SYSK(1)TYK	2	-1.3561	2
S4 domain	0.0901168	A0A384J4J0	136	K	S4 RNA-binding domain-containing protein	BCIN_01g02200	1	1.11658e-08	141.54	VGK(1)QIVNVPSFVVR	2	0.51868	2
S4 domain	0.0901168	A0A384J4J0	49	K	S4 RNA-binding domain-containing protein	BCIN_01g02200	1	0.000516061	132.01	VQLTLSK(1)IR	2	-0.184	1
S4 domain	0.0901168	A0A384J4J0	66	K	S4 RNA-binding domain-containing protein	BCIN_01g02200	0.99184	0.00178478	73.881	QLLTLDEK(0.008)DPK(0.992)R	3	-1.1042	1
S4 domain	0.0901168	A0A384J4J0	113	K	S4 RNA-binding domain-containing protein	BCIN_01g02200	1	1.9881e-06	129.34	LQTCVYK(1)LGLAK	2	-0.83171	3
S4 domain	0.0901168	A0A384J4F1	155	K	40S ribosomal protein S4	BCIN_01g01800	1	1.12149e-11	225.36	YPDPSIK(1)VNDTVK	2	0.44493	5
S4 domain	0.0901168	A0A384J4F1	53	K	40S ribosomal protein S4	BCIN_01g01800	1	0.00137173	127.68	LK(1)YALNSR	2	-2.6177	2
S4 domain	0.0901168	A0A384J4F1	71	K	40S ribosomal protein S4	BCIN_01g01800	1	0.0108401	77.058	LIK(1)VDGK	2	0.6338	2
S4 domain	0.0901168	A0A384J4F1	239	K	40S ribosomal protein S4	BCIN_01g01800	1	4.20579e-10	140.63	PWISLPK(1)GK	2	-0.11042	5
S4 domain	0.0901168	A0A384J4F1	122	K	40S ribosomal protein S4	BCIN_01g01800	1	2.55903e-06	134.99	IQAEEAEYK(1)LGK	2	0.32295	6
S4 domain	0.0901168	A0A384J4F1	168	K	40S ribosomal protein S4	BCIN_01g01800	1	9.41884e-09	161.21	IDLATGK(1)ITDFIK	2	0.33038	2
S4 domain	0.0901168	A0A384J4F1	22	K	40S ribosomal protein S4	BCIN_01g01800	1	2.49957e-20	197.1	LSAPNHWLLDK(1)LSGAYAPR	3	0.45698	3
S4 domain	0.0901168	A0A384J4F1	244	K	40S ribosomal protein S4	BCIN_01g01800	1	0.0279289	56.02	GVK(1)LTIAEER	2	-0.50247	2
S4 domain	0.0901168	A0A384J4F1	106	K	40S ribosomal protein S4	BCIN_01g01800	1	0.00205172	105.14	LVYDTK(1)GR	2	-0.82288	3
S4 domain	0.0901168	A0A384J4F1	62	K	40S ribosomal protein S4	BCIN_01g01800	1	0.000448124	128.12	ETK(1)AIVMQR	2	-0.35133	5
S4 domain	0.0901168	A0A384J4F1	133	K	40S ribosomal protein S4	BCIN_01g01800	1	0.00655967	60.764	VQLGK(1)GGIPFLVTHDAR	2	0.24088	2
Citrate synthase	0.00242928	A0A384JRL9	108	K	Citrate synthase	Bccit3	1	0.0149232	66.568	DCQK(1)ELPK	2	1.5209	2
Citrate synthase	0.00242928	A0A384K0P5	495	K	CND6	CND6	1	0.000520814	115.7	AFDK(1)GLSPR	2	-3.014	3
Citrate synthase	0.00242928	A0A384K0P5	519	K	CND6	CND6	1	0.00930468	62.463	LIPGIGHK(1)VK	3	0.71486	3
Citrate synthase	0.00242928	A0A384K0P5	39	K	CND6	CND6	1	4.43679e-06	140.24	AEHTLFHDK(1)TR	2	1.3487	5
Citrate synthase	0.00242928	A0A384K0P5	534	K	CND6	CND6	1	0.00293629	83.862	VELVK(1)EFVK	2	-0.39166	4
Citrate synthase	0.00242928	A0A384K0P5	193	K	CND6	CND6	1	5.82776e-05	90.385	IGNTGGMMDNIVASK(1)LYR	3	1.473	1
Citrate synthase	0.00242928	A0A384J8S2	233	K	Citrate synthase	BCIN_02g02750	1	0.00281677	84.615	GGK(1)VAAVQK	2	0.50157	2
Citrate synthase	0.00242928	A0A384J8S2	57	K	Citrate synthase	BCIN_02g02750	1	0.00163081	117.4	IEQIK(1)ALR	2	-3.0312	5
Citrate synthase	0.00242928	A0A384J8S2	390	K	Citrate synthase	BCIN_02g02750	1	7.5477e-07	100.46	LVSQVYK(1)IAPGVLTEHGK	3	0.41543	3
Citrate synthase	0.00242928	A0A384J8S2	374	K	Citrate synthase	BCIN_02g02750	1	6.07104e-10	199.84	EFAEK(1)HLPSDPMYK	2	-0.019765	7
Citrate synthase	0.00242928	A0A384J8S2	239	K	Citrate synthase	BCIN_02g02750	1	6.10149e-15	162.01	VAAVQK(1)DK	2	-0.15544	2
Citrate synthase	0.00242928	A0A384J8S2	199	K	Citrate synthase	BCIN_02g02750	1	8.0782e-15	165.3	K(1)NEYWGHTFEDSMDLIAK	3	-0.65266	5
Citrate synthase	0.00242928	A0A384J8S2	230	K	Citrate synthase	BCIN_02g02750	1	0.000179492	149.72	IYQNVFK(1)GGK	2	0.37009	4
Citrate synthase	0.00242928	A0A384J8S2	472	K	Citrate synthase	BCIN_02g02750	1	0.0525573	63.816	WAEIVGAK(1)L	2	-0.52129	1
Citrate synthase	0.00242928	A0A384J8S2	52	K	Citrate synthase	BCIN_02g02750	1	3.54336e-08	129.54	FAEQLPEK(1)IEQIK	3	1.9959	3
Citrate synthase	0.00242928	A0A384J8S2	42	K	Citrate synthase	BCIN_02g02750	1	0.00861758	84.743	TQTLK(1)ER	2	-0.19494	2
Citrate synthase	0.00242928	A0A384J8S2	464	K	Citrate synthase	BCIN_02g02750	1	0.000386438	79.614	SFSTEK(1)WAEIVGAK	3	-0.55999	1
Citrate synthase	0.00242928	A0A384J8S2	401	K	Citrate synthase	BCIN_02g02750	1	0.00989937	60.196	IAPGVLTEHGK(1)TK	3	1.0104	2
Citrate synthase	0.00242928	A0A384J8S2	324	K	Citrate synthase	BCIN_02g02750	1	0.000151194	89.232	MK(1)AAIGDDLSDEAIK	2	-2.8179	4
Citrate synthase	0.00242928	A0A384J8S2	66	K	Citrate synthase	BCIN_02g02750	1	2.62555e-15	156.73	GYGNK(1)VIGEVTLDQVYGGAR	3	-0.62124	3
Citrate synthase	0.00242928	A0A384J8S2	383	K	Citrate synthase	BCIN_02g02750	1	7.17201e-07	109.79	HLPSDPMYK(1)LVSQVYK	3	-1.2972	10
Citrate synthase	0.00242928	A0A384J8S2	195	K	Citrate synthase	BCIN_02g02750	1	0.0219361	62.714	AYAK(1)GMK	2	1.3653	3
SMC proteins Flexible Hinge Domain	0.00874009	A0A384JNE9	501	K	Structural maintenance of chromosomes protein	Bcsmc2	1	0.0495947	66.351	EQTDVLK(1)R	2	0.43723	1
SMC proteins Flexible Hinge Domain	0.00874009	A0A384JNE9	206	K	Structural maintenance of chromosomes protein	Bcsmc2	1	0.00368457	79.148	EEIEPK(1)LEK	2	-1.1846	1
SMC proteins Flexible Hinge Domain	0.00874009	A0A384JAJ6	1019	K	Structural maintenance of chromosomes protein	Bcsmc4	1	0.00689387	67.93	IMQVGGEK(1)LR	2	-0.9911	1
SMC proteins Flexible Hinge Domain	0.00874009	A0A384JWB6	328	K	Structural maintenance of chromosomes protein	Bcsmc1	1	0.00718471	89.698	EK(1)ELEEK	2	-0.022033	1
TIP49 C-terminus	0.0180957	A0A384JMZ2	439	K	RuvB-like helicase	BCIN_07g05050	1	0.0550133	41.684	SVK(1)FVTDFEK	2	-1.1182	1
TIP49 C-terminus	0.0180957	A0A384JMZ2	282	K	RuvB-like helicase	BCIN_07g05050	1	0.00764351	68.657	VAEWK(1)EEGK	2	-0.75786	1
TIP49 C-terminus	0.0180957	A0A384JS70	268	K	RuvB-like helicase	Bcrvb1	1	0.000467508	110.18	PK(1)MTEITEK	2	0.047397	3
CoA-ligase	0.0196692	A0A384K4J9	70	K	"Succinate--CoA ligase [ADP-forming] subunit beta, mitochondrial"	Bclsc2	1	3.43054e-05	138.99	TAAEAEAIAK(1)K	2	-0.13722	3
CoA-ligase	0.0196692	A0A384K4J9	227	K	"Succinate--CoA ligase [ADP-forming] subunit beta, mitochondrial"	Bclsc2	1	0.0134278	65.224	LYK(1)IFMEK	2	1.0052	3
CoA-ligase	0.0196692	A0A384K4J9	400	K	"Succinate--CoA ligase [ADP-forming] subunit beta, mitochondrial"	Bclsc2	1	2.16988e-10	132.79	LQGTNMEAAHK(1)LINDSGLK	3	1.6908	3
CoA-ligase	0.0196692	A0A384K4J9	111	K	"Succinate--CoA ligase [ADP-forming] subunit beta, mitochondrial"	Bclsc2	1	1.492e-10	138.66	VIYSPTEAK(1)MFADQMIGHK	3	-0.42662	5
CoA-ligase	0.0196692	A0A384K4J9	249	K	"Succinate--CoA ligase [ADP-forming] subunit beta, mitochondrial"	Bclsc2	1	2.22409e-15	166.91	DATQIEINPLSETSDHK(1)VLAMDAK	3	-0.31842	3
CoA-ligase	0.0196692	A0A384K4J9	268	K	"Succinate--CoA ligase [ADP-forming] subunit beta, mitochondrial"	Bclsc2	1	0.00270489	95.502	QK(1)EVFEWR	2	1.7813	2
CoA-ligase	0.0196692	A0A384K4J9	98	K	"Succinate--CoA ligase [ADP-forming] subunit beta, mitochondrial"	Bclsc2	1	2.39177e-05	103.91	GTFDNGLK(1)GGVR	2	-1.2337	1
CoA-ligase	0.0196692	A0A384K4J9	256	K	"Succinate--CoA ligase [ADP-forming] subunit beta, mitochondrial"	Bclsc2	1	0.00504805	65.105	VLAMDAK(1)LGFDDNAEFR	3	-1.0482	1
CoA-ligase	0.0196692	A0A384K4J9	232	K	"Succinate--CoA ligase [ADP-forming] subunit beta, mitochondrial"	Bclsc2	1	5.21486e-32	249.32	IFMEK(1)DATQIEINPLSETSDHK	3	-0.26563	3
CoA-ligase	0.0196692	A0A384K4J9	224	K	"Succinate--CoA ligase [ADP-forming] subunit beta, mitochondrial"	Bclsc2	1	0.0158585	66.073	DTVQK(1)LYK	2	0.099739	2
CoA-ligase	0.0196692	A0A384K0P5	495	K	CND6	CND6	1	0.000520814	115.7	AFDK(1)GLSPR	2	-3.014	3
CoA-ligase	0.0196692	A0A384K0P5	519	K	CND6	CND6	1	0.00930468	62.463	LIPGIGHK(1)VK	3	0.71486	3
CoA-ligase	0.0196692	A0A384K0P5	39	K	CND6	CND6	1	4.43679e-06	140.24	AEHTLFHDK(1)TR	2	1.3487	5
CoA-ligase	0.0196692	A0A384K0P5	534	K	CND6	CND6	1	0.00293629	83.862	VELVK(1)EFVK	2	-0.39166	4
CoA-ligase	0.0196692	A0A384K0P5	193	K	CND6	CND6	1	5.82776e-05	90.385	IGNTGGMMDNIVASK(1)LYR	3	1.473	1
CoA-ligase	0.0196692	A0A384JUA4	145	K	"Succinate--CoA ligase [ADP-forming] subunit alpha, mitochondrial"	BCIN_10g01530	1	2.15918e-05	185.61	ITDILK(1)TQGK	2	0.059072	3
CoA-ligase	0.0196692	A0A384JUA4	317	K	"Succinate--CoA ligase [ADP-forming] subunit alpha, mitochondrial"	BCIN_10g01530	1	9.08903e-07	109.07	SPALLGK(1)TLHAEFMR	3	-0.70421	2
CoA-ligase	0.0196692	A0A384JUA4	177	K	"Succinate--CoA ligase [ADP-forming] subunit alpha, mitochondrial"	BCIN_10g01530	1	0.000628921	85.533	IGIMPGFIHK(1)R	3	-0.006253	4
Subtilase family	0.294004	A0A384K566	240	K	Bcser8	Bcser8	1	2.05714e-11	169.04	TLYGTVDYK(1)VQAAGK	2	1.1788	2
Subtilase family	0.294004	A0A384JPY4	269	K	Bcser2	Bcser2	1	0.00309809	67.136	GVEWAANAHTEK(1)VK	3	0.49283	2
Subtilase family	0.294004	A0A384JPY4	203	K	Bcser2	Bcser2	1	3.66908e-05	78.913	AHWGK(1)TIPSGDADEDGNGHGTHCSGTVAGK	4	0.73404	1
Subtilase family	0.294004	A0A384JPY4	278	K	Bcser2	Bcser2	1	9.51986e-05	93.424	GFK(1)GSVANMSLGGGK	2	-0.060159	1
Subtilase family	0.294004	A0A384JPY4	257	K	Bcser2	Bcser2	1	1.45826e-06	105.35	SNGSGTMADVVK(1)GVEWAANAHTEK	3	-1.4597	2
Subtilase family	0.294004	A0A384JPY4	242	K	Bcser2	Bcser2	1	0.000130363	137.05	ANVYAVK(1)VLR	2	0.1166	5
Subtilase family	0.294004	A0A384JPY4	290	K	Bcser2	Bcser2	1	1.46728e-14	161.08	GSVANMSLGGGK(1)SPALDR	2	0.27127	1
Vps5 C terminal like	0.0180957	A0A384JJY6	172	K	Vacuolar protein sorting-associated protein 17	Bcvps17	1	7.53482e-06	155.98	FDVHTNLPK(1)FR	3	0.35946	1
Vps5 C terminal like	0.0180957	A0A384JTT8	456	K	Bcvps5	Bcvps5	1	0.0104185	68.95	TTQEK(1)LLR	2	-0.82745	1
emp24/gp25L/p24 family/GOLD	0.137082	A0A384K3F9	90	K	Bcerv25	Bcerv25	1	0.0113588	120.65	DIVGEK(1)R	2	-0.04916	2
emp24/gp25L/p24 family/GOLD	0.137082	A0A384JFC0	156	K	GOLD domain-containing protein	BCIN_04g03440	1	0.000589391	136.21	INDIVQK(1)VK	2	0.1947	2
emp24/gp25L/p24 family/GOLD	0.137082	A0A384JFC0	220	K	GOLD domain-containing protein	BCIN_04g03440	1	0.00505257	97.071	SFFIK(1)QK	2	0.090301	1
Calponin homology (CH) domain	0.0354414	A0A384JCK7	968	K	Uncharacterized protein	BCIN_03g05700	1	0.015175	48.006	LTQFIPIHK(1)GPDLQEDR	3	3.8073	1
Calponin homology (CH) domain	0.0354414	A0A384JVL7	192	K	Bcbim1	Bcbim1	1	0.0012565	148.04	DFYFSK(1)LR	2	-0.35921	4
Calponin homology (CH) domain	0.0354414	A0A384JEK2	367	K	Bcsac6	Bcsac6	1	0.00281628	74.853	K(1)FLTPSSLVAGNPK	2	-1.5355	1
Calponin homology (CH) domain	0.0354414	A0A384JEK2	306	K	Bcsac6	Bcsac6	1	0.00317658	67.519	WVNYHLK(1)AANWPR	3	1.7728	1
Calponin homology (CH) domain	0.0354414	A0A384JEK2	266	K	Bcsac6	Bcsac6	1	0.00999561	67.334	GLLNK(1)IDIK	2	0.013685	2
Calponin homology (CH) domain	0.0354414	A0A384JEK2	270	K	Bcsac6	Bcsac6	1	2.25003e-05	108.56	IDIK(1)LHPELYR	3	-0.0059726	3
Calponin homology (CH) domain	0.0354414	A0A384JEK2	5	K	Bcsac6	Bcsac6	1	0.00090087	117.4	MNIIK(1)LQR	2	-0.49524	2
KH domain	0.00998215	A0A384K1B9	237	K	Bcscp160	Bcscp160	1	5.21266e-11	147.06	ALMEQIGAK(1)QEIHVTIPSK	3	-1.1445	1
KH domain	0.00998215	A0A384K1B9	721	K	Bcscp160	Bcscp160	1	1.92518e-09	196.5	EFVAQAIEEEK(1)ER	2	-1.7455	1
KH domain	0.00998215	A0A384K1B9	778	K	Bcscp160	Bcscp160	1	0.000787704	71.513	ADAAK(1)SHISALGR	3	-0.41064	1
KH domain	0.00998215	A0A384K1B9	801	K	Bcscp160	Bcscp160	1	0.000467873	82.069	IDPK(1)FHPELIGAK	3	0.13106	3
KH domain	0.00998215	A0A384K1B9	917	K	Bcscp160	Bcscp160	1	3.04647e-08	134.13	QLTGAK(1)IDVPNSR	2	0.24248	2
KH domain	0.00998215	A0A384K1B9	315	K	Bcscp160	Bcscp160	1	0.0318536	53.798	IVGEK(1)AGTTK	2	1.7324	2
KH domain	0.00998215	A0A384K1B9	174	K	Bcscp160	Bcscp160	1	0.000610952	89.171	IELAK(1)DHILK	3	-0.059922	2
KH domain	0.00998215	A0A384K1B9	1150	K	Bcscp160	Bcscp160	1	2.19128e-10	136.34	NDLQVTVDHAGAK(1)MPAR	3	-0.91789	1
KH domain	0.00998215	A0A384K1B9	742	K	Bcscp160	Bcscp160	1	8.95806e-07	102.03	HANQLIGK(1)GGSFVNELR	3	-0.60513	2
KH domain	0.00998215	A0A384K1B9	255	K	Bcscp160	Bcscp160	1	0.000761913	92.239	AFIIGK(1)QGSK	2	-1.6869	3
KH domain	0.00998215	A0A384K1B9	576	K	Bcscp160	Bcscp160	1	2.81593e-07	121.46	MANIPVDPFYHK(1)HLEQDISPR	4	0.6893	4
KH domain	0.00998215	A0A384K1B9	261	K	Bcscp160	Bcscp160	1	0.03646	50.467	IK(1)ELQEATGAR	2	-1.0978	2
KH domain	0.00998215	A0A384K1B9	310	K	Bcscp160	Bcscp160	1	0.0399678	50.473	AIEK(1)IVGEK	2	1.3818	1
KH domain	0.00998215	A0A384K1B9	822	K	Bcscp160	Bcscp160	1	0.000274059	117.81	YK(1)VQIHFPR	3	-0.26527	3
KH domain	0.00998215	A0A384K1B9	668	K	Bcscp160	Bcscp160	1	0.061812	47.082	IYHDK(1)LK	2	-1.2034	1
KH domain	0.00998215	A0A384K1B9	1017	K	Bcscp160	Bcscp160	1	3.37273e-09	172.09	AESDGNAIK(1)VEGSR	2	0.383	1
KH domain	0.00998215	A0A384K1B9	678	K	Bcscp160	Bcscp160	1	1.14081e-11	216.83	FITAENK(1)AFQIPTR	2	0.42544	3
KH domain	0.00998215	A0A384K1B9	810	K	Bcscp160	Bcscp160	1	1.04614e-06	106.76	FHPELIGAK(1)GTQINR	3	-0.44752	2
KH domain	0.00998215	A0A384K1B9	1109	K	Bcscp160	Bcscp160	1	1.76898e-10	136.26	AHILELVK(1)GQEGETVQVPR	3	1.4106	2
KH domain	0.00998215	A0A384K1B9	1164	K	Bcscp160	Bcscp160	1	2.0743e-07	120.71	ATPPSGASAK(1)DALITDEK	2	0.52123	3
KH domain	0.00998215	A0A384JVC2	159	K	Uncharacterized protein	BCIN_10g03240	1	2.8826e-05	103.44	IK(1)HIQDASGVR	3	0.39248	2
KH domain	0.00998215	A0A384JVC2	326	K	Uncharacterized protein	BCIN_10g03240	1	0.0150092	53.168	ISIAK(1)SPHDETGER	3	-0.12083	1
KH domain	0.00998215	A0A384JKP7	158	K	Uncharacterized protein	BCIN_06g05920	1	1.11034e-08	153.7	LSGAK(1)CTVSDYQK	2	0.7185	1
KH domain	0.00998215	A0A384JVB5	170	K	Bcrps3	Bcrps3	1	8.73127e-10	126.97	FTDGFMIHSGQPAK(1)DFIDHATR	4	-0.54727	6
KH domain	0.00998215	A0A384JVB5	190	K	Bcrps3	Bcrps3	1	0.0118356	66.299	QGVLGIK(1)VK	2	0.063995	1
KH domain	0.00998215	A0A384JVB5	83	K	Bcrps3	Bcrps3	1	1.41e-08	136.24	FK(1)FPENSVSLYAAK	3	-0.38797	4
KH domain	0.00998215	A0A384JVB5	95	K	Bcrps3	Bcrps3	1	1.57936e-15	207.21	FPENSVSLYAAK(1)VQNR	3	0.053474	8
KH domain	0.00998215	A0A384JVB5	207	K	Bcrps3	Bcrps3	1	1.74789e-10	144.75	SGPSK(1)GLPDSVTIIEPK	2	-0.065969	2
KH domain	0.00998215	A0A384JVB5	156	K	Bcrps3	Bcrps3	1	3.58741e-10	126.63	SMK(1)FTDGFMIHSGQPAK	3	-0.52158	11
KH domain	0.00998215	A0A384JVB5	183	K	Bcrps3	Bcrps3	1	2.29341e-06	168.3	HVLLK(1)QGVLGIK	2	-0.36203	6
KH domain	0.00998215	A0A384JVB5	80	K	Bcrps3	Bcrps3	1	0.00267528	149.82	ELTSLIQK(1)R	2	-0.25218	3
KH domain	0.00998215	A0A384JVB5	146	K	Bcrps3	Bcrps3	1	0.00202257	73.435	GCEVVVSGK(1)LR	2	-1.1319	3
KH domain	0.00998215	A0A384JVB5	12	K	Bcrps3	Bcrps3	1	5.20513e-05	107.09	ASSVPGAAISK(1)R	2	0.033237	3
KH domain	0.00998215	A0A384JVB5	202	K	Bcrps3	Bcrps3	1	0.000581926	89.231	GSDPEGK(1)SGPSK	2	0.70099	2
KH domain	0.00998215	A0A384JVB5	137	K	Bcrps3	Bcrps3	1	6.03966e-10	127.97	FIMESGAK(1)GCEVVVSGK	2	-0.84772	1
KH domain	0.00998215	A0A384JVB5	219	K	Bcrps3	Bcrps3	1	7.48646e-16	174.06	GLPDSVTIIEPK(1)EEQSVVQPMSQDYGAK	3	-0.14094	4
KH domain	0.00998215	A0A384JVB5	235	K	Bcrps3	Bcrps3	1	7.68045e-16	172.05	EEQSVVQPMSQDYGAK(1)AAAAQAAAEAAR	3	-0.49864	7
KH domain	0.00998215	A0A384JVB5	113	K	Bcrps3	Bcrps3	1	9.62482e-05	121.73	YK(1)LLNGLAVR	2	-0.43457	3
KH domain	0.00998215	A0A384JS53	87	K	Uncharacterized protein	BCIN_09g02630	1	8.82421e-06	117.7	VIAAEK(1)GVAYDR	2	0.53222	1
Lyase	0.00242928	A0A384JEU3	468	K	Bcarg4	Bcarg4	1	0.033545	60.358	VLK(1)SILG	2	-0.14372	2
Lyase	0.00242928	A0A384JEU3	118	K	Bcarg4	Bcarg4	1	0.00673021	65.056	EIGGK(1)LHTGR	3	-0.28631	1
Lyase	0.00242928	A0A384JEU3	433	K	Bcarg4	Bcarg4	1	2.71322e-08	137.21	FK(1)EDVSECFDYEK	2	0.11835	1
Lyase	0.00242928	A0A384JEU3	113	K	Bcarg4	Bcarg4	1	0.0258125	56.139	LGEIIGK(1)EIGGK	2	4.2149	1
Lyase	0.00242928	A0A384JSA7	251	K	Bcfum1	Bcfum1	1	5.89041e-06	126.19	VDEFEAK(1)NIIK	2	0.60303	3
Lyase	0.00242928	A0A384JSA7	495	K	Bcfum1	Bcfum1	1	0.0406819	48.044	IGYDMASK(1)VAK	2	0.4608	1
Lyase	0.00242928	A0A384JSA7	538	K	Bcfum1	Bcfum1	1	0.02497	54.281	LVRPELMVGPEDYK(1)K	3	0.07063	2
Lyase	0.00242928	A0A384JSA7	103	K	Bcfum1	Bcfum1	1	8.54046e-21	265.41	SLENFK(1)INQPQDR	3	0.36976	3
Lyase	0.00242928	A0A384JSA7	244	K	Bcfum1	Bcfum1	1	8.42538e-06	108.66	DALQAK(1)VDEFEAK	3	0.034734	4
Lyase	0.00242928	A0A384JSA7	89	K	Bcfum1	Bcfum1	1	3.47855e-22	192.27	TESDAFGNVEVPSDK(1)YWGAQTER	3	-0.84468	1
Lyase	0.00242928	A0A384JSA7	508	K	Bcfum1	Bcfum1	1	2.33667e-06	132.79	GLTLK(1)ESAMELK	2	0.40997	2
Lyase	0.00242928	A0A384JSA7	515	K	Bcfum1	Bcfum1	1	1.15889e-13	174.59	ESAMELK(1)ALSEEDFDK	2	-3.6451	3
Lyase	0.00242928	A0A384K198	272	K	Adenylosuccinate lyase	Bcade13	1	1.15977e-08	124.47	HLANLK(1)ELEEPFEK	3	-1.3202	2
Lyase	0.00242928	A0A384K198	18	K	Adenylosuccinate lyase	Bcade13	1	0.0133143	67.981	YASK(1)EMK	2	-0.327	3
Lyase	0.00242928	A0A384K198	21	K	Adenylosuccinate lyase	Bcade13	1	0.0406173	50.108	EMK(1)EIFSAR	2	-0.054557	1
Lyase	0.00242928	A0A384K198	411	K	Adenylosuccinate lyase	Bcade13	1	2.53776e-06	150.69	VLSHQASDVVK(1)K	2	-0.45847	3
Lyase	0.00242928	A0A384K198	68	K	Adenylosuccinate lyase	Bcade13	1	1.22374e-09	132.63	IMTDK(1)DFEVAAEEEK	2	0.66987	1
Domain of unknown function (DUF3358)	0.0494284	A0A384J5E9	127	K	Aminopeptidase	BCIN_01g05060	1	9.00782e-09	145.43	FTGQLNDK(1)MAGFYR	2	-1.2293	2
Domain of unknown function (DUF3358)	0.0494284	A0A384J5E9	542	K	Aminopeptidase	BCIN_01g05060	1	2.91869e-15	165.1	EETIQVPADFFK(1)LNADHTSIYR	3	-0.40881	2
Domain of unknown function (DUF3358)	0.0494284	A0A384J5E9	839	K	Aminopeptidase	BCIN_01g05060	1	0.00408681	146.81	IEEFFSK(1)R	2	-0.17495	2
Domain of unknown function (DUF3358)	0.0494284	A0A384J5E9	758	K	Aminopeptidase	BCIN_01g05060	0.999834	2.71533e-06	106	AKDPELIK(1)QTLALPFGGEVK	3	0.35514	1
Domain of unknown function (DUF3358)	0.0494284	A0A384J5E9	859	K	Aminopeptidase	BCIN_01g05060	1	0.00411629	89.08	AK(1)SAWVER	2	0.88549	2
Domain of unknown function (DUF3358)	0.0494284	A0A384J5E9	43	K	Aminopeptidase	BCIN_01g05060	1	0.000407048	88.021	HYNLTLEPDFK(1)K	3	-0.26444	1
Domain of unknown function (DUF3358)	0.0494284	A0A384J5E9	490	K	Aminopeptidase	BCIN_01g05060	1	0.00076553	129.47	SIHVK(1)QNR	3	0.093474	2
Domain of unknown function (DUF3358)	0.0494284	A0A384J5E9	105	K	Aminopeptidase	BCIN_01g05060	1	0.0406173	50.108	VAFK(1)QTIPK	2	-0.076491	2
Domain of unknown function (DUF3358)	0.0494284	A0A384J5E9	653	K	Aminopeptidase	BCIN_01g05060	1	0.00024086	79.652	ELTSGYAHK(1)FGWEFK	3	-4.164	2
Domain of unknown function (DUF3358)	0.0494284	A0A384JMA4	535	K	Aminopeptidase	BCIN_07g03080	1	1.52646e-12	203.27	GAQQIAFEQK(1)EDTVR	2	0.3263	2
Domain of unknown function (DUF3358)	0.0494284	A0A384JMA4	197	K	Aminopeptidase	BCIN_07g03080	1	1.38241e-06	119.87	DSK(1)DGFHFIEFER	3	-0.16771	1
Domain of unknown function (DUF3358)	0.0494284	A0A384JMA4	434	K	Aminopeptidase	BCIN_07g03080	1	0.00220837	71.176	TFLK(1)GVSDYLK	2	1.3061	1
Domain of unknown function (DUF3358)	0.0494284	A0A384JMA4	87	K	Aminopeptidase	BCIN_07g03080	1	0.000346967	131.09	SSEISYDTK(1)K	2	0.24075	2
Domain of unknown function (DUF3358)	0.0494284	A0A384JMA4	548	K	Aminopeptidase	BCIN_07g03080	1	1.95729e-20	237.01	DVDDSFYK(1)VNTDTAGFYR	2	-0.94944	2
Domain of unknown function (DUF3358)	0.0494284	A0A384JMA4	745	K	Aminopeptidase	BCIN_07g03080	1	0.00124144	74.475	ETTSIDGK(1)EIVLR	2	1.3253	2
Domain of unknown function (DUF3358)	0.0494284	A0A384JMA4	648	K	Aminopeptidase	BCIN_07g03080	1	0.00327726	68.972	AFLLK(1)LVSPAVEK	2	-0.34081	2
Domain of unknown function (DUF3358)	0.0494284	A0A384JMA4	843	K	Aminopeptidase	BCIN_07g03080	1	0.00131025	138.54	FFENK(1)DNR	2	-0.16914	3
HMGL-like	0.00874009	A0A384J776	578	K	Pyruvate carboxylase	BCIN_01g09950	1	6.35174e-06	108.97	ANK(1)GCLLMDTTWR	3	-0.42687	3
HMGL-like	0.00874009	A0A384J776	572	K	Pyruvate carboxylase	BCIN_01g09950	1	1.4676e-13	151.8	NILLEEGPEGFAK(1)AVR	2	-0.30176	2
HMGL-like	0.00874009	A0A384J776	1069	K	Pyruvate carboxylase	BCIN_01g09950	1	0.00654612	91.906	GK(1)VLILK	2	0.45407	2
HMGL-like	0.00874009	A0A384J776	190	K	Pyruvate carboxylase	BCIN_01g09950	1	6.85042e-11	218.5	K(1)FTDEYGFPIIIK	2	0.35748	1
HMGL-like	0.00874009	A0A384J776	289	K	Pyruvate carboxylase	BCIN_01g09950	1	0.000474509	77.746	VVEIAPAK(1)DLPQSVR	2	0.13684	2
HMGL-like	0.00874009	A0A384J776	7	K	Pyruvate carboxylase	BCIN_01g09950	1	4.82149e-10	146.25	AHHDEK(1)GPHGDGAYSEVFEEGSDIK	4	0.22719	3
HMGL-like	0.00874009	A0A384J776	308	K	Pyruvate carboxylase	BCIN_01g09950	1	1.88076e-06	130.22	LAK(1)SVNYR	2	-0.15598	2
HMGL-like	0.00874009	A0A384J776	401	K	Pyruvate carboxylase	BCIN_01g09950	1	2.50326e-15	163.96	ITTEDPSQGFSPDTGK(1)IEVYR	3	-0.26391	3
HMGL-like	0.00874009	A0A384J776	530	K	Pyruvate carboxylase	BCIN_01g09950	1	0.000903289	96.668	GQMGEPK(1)FK	2	-0.05126	6
HMGL-like	0.00874009	A0A384J776	1011	K	Pyruvate carboxylase	BCIN_01g09950	1	1.46029e-10	147.35	DIHAK(1)WGSVTECDVSSYAMYPK	3	-1.8443	3
HMGL-like	0.00874009	A0A384J776	532	K	Pyruvate carboxylase	BCIN_01g09950	1	4.03102e-07	117.18	FK(1)GEIIMPELFDESGAK	3	-0.43656	2
HMGL-like	0.00874009	A0A384J776	1039	K	Pyruvate carboxylase	BCIN_01g09950	1	2.05446e-08	124.62	FVQK(1)YGDLSVLPTR	3	-0.13993	2
HMGL-like	0.00874009	A0A384JTF4	483	K	Pyruvate carboxyltransferase domain-containing protein	BCIN_09g06410	1	0.00206461	108.26	TQDTTNLK(1)R	2	0.55572	2
HMGL-like	0.00874009	A0A384JTF4	452	K	Pyruvate carboxyltransferase domain-containing protein	BCIN_09g06410	1	0.000104723	88.427	HNPK(1)FSLVDYSISTDR	3	-1.6047	1
HMGL-like	0.00874009	A0A384JFD6	68	K	Pyruvate carboxyltransferase domain-containing protein	BCIN_04g04810	1	0.00730726	68.846	IIPLATK(1)IR	2	0.16216	2
Peptidase family M1	0.0196692	A0A384J5E9	127	K	Aminopeptidase	BCIN_01g05060	1	9.00782e-09	145.43	FTGQLNDK(1)MAGFYR	2	-1.2293	2
Peptidase family M1	0.0196692	A0A384J5E9	542	K	Aminopeptidase	BCIN_01g05060	1	2.91869e-15	165.1	EETIQVPADFFK(1)LNADHTSIYR	3	-0.40881	2
Peptidase family M1	0.0196692	A0A384J5E9	839	K	Aminopeptidase	BCIN_01g05060	1	0.00408681	146.81	IEEFFSK(1)R	2	-0.17495	2
Peptidase family M1	0.0196692	A0A384J5E9	758	K	Aminopeptidase	BCIN_01g05060	0.999834	2.71533e-06	106	AKDPELIK(1)QTLALPFGGEVK	3	0.35514	1
Peptidase family M1	0.0196692	A0A384J5E9	859	K	Aminopeptidase	BCIN_01g05060	1	0.00411629	89.08	AK(1)SAWVER	2	0.88549	2
Peptidase family M1	0.0196692	A0A384J5E9	43	K	Aminopeptidase	BCIN_01g05060	1	0.000407048	88.021	HYNLTLEPDFK(1)K	3	-0.26444	1
Peptidase family M1	0.0196692	A0A384J5E9	490	K	Aminopeptidase	BCIN_01g05060	1	0.00076553	129.47	SIHVK(1)QNR	3	0.093474	2
Peptidase family M1	0.0196692	A0A384J5E9	105	K	Aminopeptidase	BCIN_01g05060	1	0.0406173	50.108	VAFK(1)QTIPK	2	-0.076491	2
Peptidase family M1	0.0196692	A0A384J5E9	653	K	Aminopeptidase	BCIN_01g05060	1	0.00024086	79.652	ELTSGYAHK(1)FGWEFK	3	-4.164	2
Peptidase family M1	0.0196692	A6SAG8	250	K	Leukotriene A-4 hydrolase homolog	BC1G_09514	1	0.00047558	92.247	DTEK(1)FIETIEK	2	-1.1652	1
Peptidase family M1	0.0196692	A6SAG8	425	K	Leukotriene A-4 hydrolase homolog	BC1G_09514	1	0.0461859	42.083	FIPHYFTTWK(1)K	3	0.20597	1
Peptidase family M1	0.0196692	A0A384JMA4	535	K	Aminopeptidase	BCIN_07g03080	1	1.52646e-12	203.27	GAQQIAFEQK(1)EDTVR	2	0.3263	2
Peptidase family M1	0.0196692	A0A384JMA4	197	K	Aminopeptidase	BCIN_07g03080	1	1.38241e-06	119.87	DSK(1)DGFHFIEFER	3	-0.16771	1
Peptidase family M1	0.0196692	A0A384JMA4	434	K	Aminopeptidase	BCIN_07g03080	1	0.00220837	71.176	TFLK(1)GVSDYLK	2	1.3061	1
Peptidase family M1	0.0196692	A0A384JMA4	87	K	Aminopeptidase	BCIN_07g03080	1	0.000346967	131.09	SSEISYDTK(1)K	2	0.24075	2
Peptidase family M1	0.0196692	A0A384JMA4	548	K	Aminopeptidase	BCIN_07g03080	1	1.95729e-20	237.01	DVDDSFYK(1)VNTDTAGFYR	2	-0.94944	2
Peptidase family M1	0.0196692	A0A384JMA4	745	K	Aminopeptidase	BCIN_07g03080	1	0.00124144	74.475	ETTSIDGK(1)EIVLR	2	1.3253	2
Peptidase family M1	0.0196692	A0A384JMA4	648	K	Aminopeptidase	BCIN_07g03080	1	0.00327726	68.972	AFLLK(1)LVSPAVEK	2	-0.34081	2
Peptidase family M1	0.0196692	A0A384JMA4	843	K	Aminopeptidase	BCIN_07g03080	1	0.00131025	138.54	FFENK(1)DNR	2	-0.16914	3
Ribosomal protein L22p/L17e	0.0180957	A0A384JRQ1	163	K	Uncharacterized protein	BCIN_09g01340	1	0.0310887	42.336	SHDFK(1)TSVK	3	0.48074	1
Ribosomal protein L22p/L17e	0.0180957	A0A384JRQ1	158	K	Uncharacterized protein	BCIN_09g01340	1	0.00144222	85.813	VLLSK(1)SHDFK	3	-2.0011	2
Ribosomal protein L22p/L17e	0.0180957	A0A384JRQ1	230	K	Uncharacterized protein	BCIN_09g01340	1	0.000304528	103.55	STENFK(1)TR	2	-0.37264	2
Ribosomal protein L22p/L17e	0.0180957	A0A384JUY8	74	K	Uncharacterized protein	BCIN_10g04290	1	4.15317e-05	92.19	AAQGK(1)QFGVTR	2	-4.4584	4
Ribosomal protein L22p/L17e	0.0180957	A0A384JUY8	124	K	Uncharacterized protein	BCIN_10g04290	1	3.23503e-05	100.58	HIQVNQAPK(1)QR	3	0.65215	2
Ribosomal protein L22p/L17e	0.0180957	A0A384JUY8	27	K	Uncharacterized protein	BCIN_10g04290	1	0.00474576	101.28	VSFK(1)NTR	2	1.4385	4
Ribosomal protein L22p/L17e	0.0180957	A0A384JUY8	40	K	Uncharacterized protein	BCIN_10g04290	1	5.19054e-09	180.2	ETAQAINGWK(1)LQR	3	0.52755	2
Ribosomal protein L22p/L17e	0.0180957	A0A384JUY8	115	K	Uncharacterized protein	BCIN_10g04290	1	1.06095e-10	142.39	GLDTGNLIVK(1)HIQVNQAPK	3	1.2684	2
Ribosomal protein L22p/L17e	0.0180957	A0A384JUY8	46	K	Uncharacterized protein	BCIN_10g04290	1	8.99856e-10	224.24	AVK(1)FLENVQEHK	3	0.056091	5
Ribosomal protein L22p/L17e	0.0180957	A0A384JUY8	13	K	Uncharacterized protein	BCIN_10g04290	1	7.72327e-09	168.76	YAATEIESAK(1)SAR	3	0.61612	4
Ribosomal protein L22p/L17e	0.0180957	A0A384JUY8	105	K	Uncharacterized protein	BCIN_10g04290	1	5.38658e-47	341.21	NAEANADTK(1)GLDTGNLIVK	3	0.1577	3
Ribosomal protein L22p/L17e	0.0180957	A0A384JUY8	55	K	Uncharacterized protein	BCIN_10g04290	1	2.68594e-18	255.21	FLENVQEHK(1)EAVAMR	2	-1.0018	10
Putative GTPase activating protein for Arf	0.137082	A0A384K5F9	375	K	Bcglo3	Bcglo3	1	0.000702119	104.22	ATK(1)EDDDEK	2	-0.37438	1
Putative GTPase activating protein for Arf	0.137082	A0A384K5F9	116	K	Bcglo3	Bcglo3	1	0.00173136	83.081	YQSNAATK(1)YK	2	1.0778	1
Putative GTPase activating protein for Arf	0.137082	A0A384K5F9	283	K	Bcglo3	Bcglo3	1	0.0330017	45.157	IEK(1)LGYDPEAEEATTK	2	0.43221	1
Putative GTPase activating protein for Arf	0.137082	A0A384K5F9	12	K	Bcglo3	Bcglo3	1	0.000734193	87.149	AQSQK(1)LFEK	2	1.3624	1
Putative GTPase activating protein for Arf	0.137082	A0A384JJP1	125	K	Arf-GAP domain-containing protein	BCIN_06g01850	1	9.42659e-07	182.23	YSGEVGEEYK(1)ER	2	-1.0229	2
FAD binding domain	0.240692	A0A384K1U7	673	K	Bcmet10	Bcmet10	1	7.24703e-07	110.44	SSSFTGFQK(1)EDIEAPSQLR	3	-1.6935	2
FAD binding domain	0.240692	A0A384K1U7	690	K	Bcmet10	Bcmet10	1	4.90672e-06	117.79	DWHAAAK(1)GLLFK	3	0.080084	2
FAD binding domain	0.240692	A0A384K1U7	695	K	Bcmet10	Bcmet10	1	0.000499045	91.961	GLLFK(1)EAYGTK	2	0.88488	2
FAD binding domain	0.240692	A0A384K1U7	842	K	Bcmet10	Bcmet10	1	2.47961e-13	190.11	ELLTLGGPEGANEFK(1)R	2	1.7301	1
FAD binding domain	0.240692	A0A384JYW1	403	K	NADPH--cytochrome P450 reductase	Bccpr1	1	0.0006265	84.479	LGGDK(1)DYFHQK	3	0.42133	2
FAD binding domain	0.240692	A0A384JYW1	28	K	NADPH--cytochrome P450 reductase	Bccpr1	1	0.0256212	60.91	GK(1)YWGVVK	2	-1.7969	2
FAD binding domain	0.240692	A0A384JYW1	337	K	NADPH--cytochrome P450 reductase	Bccpr1	1	0.000107672	111.63	FLDVTGLSSK(1)K	2	0.2652	2
FAD binding domain	0.240692	A0A384JYW1	517	K	NADPH--cytochrome P450 reductase	Bccpr1	1	0.0138441	55.899	NK(1)YDGIHVPVHVR	3	-0.5224	2
FAD binding domain	0.240692	A0A384JYW1	678	K	NADPH--cytochrome P450 reductase	Bccpr1	1	0.000736238	102.06	AEDIVK(1)SMR	2	0.24947	5
FAD binding domain	0.240692	A0A384JYW1	58	K	NADPH--cytochrome P450 reductase	Bccpr1	1	0.000854361	87.641	NITEK(1)MDESNK	2	-2.1931	1
FAD binding domain	0.240692	A0A384JYW1	290	K	NADPH--cytochrome P450 reductase	Bccpr1	1	0.00759887	73.233	ELFTVK(1)DR	2	0.50451	2
Sec23/Sec24 trunk domain	0.0494284	A0A384JA99	728	K	Uncharacterized protein	BCIN_02g08330	1	0.00051544	110.38	LIELLQTFK(1)K	2	0.26458	1
Sec23/Sec24 trunk domain	0.0494284	A0A384JV26	334	K	Protein transport protein SEC23	BCIN_10g04580	1	0.00288327	72.2	ALK(1)FYDNLAK	2	0.17594	2
Sec23/Sec24 trunk domain	0.0494284	A0A384JV26	341	K	Protein transport protein SEC23	BCIN_10g04580	1	8.74513e-05	113.71	FYDNLAK(1)R	2	-0.49657	1
HMG (high mobility group) box	0.10942	A0A384JWP0	152	K	HMG box domain-containing protein	BCIN_11g03320	1	0.00245691	76.228	AIAFLK(1)EAPK	2	-0.6829	3
HMG (high mobility group) box	0.10942	A0A384JWP0	189	K	HMG box domain-containing protein	BCIN_11g03320	1	6.25154e-06	127.17	YK(1)SASTAELER	2	-0.30746	3
HMG (high mobility group) box	0.10942	A0A384JXI4	63	K	HMG box domain-containing protein	BCIN_11g05240	1	0.0301297	61.962	WK(1)ALNEK	2	-0.068529	2
HMG (high mobility group) box	0.10942	A0A384JXI4	56	K	HMG box domain-containing protein	BCIN_11g05240	1	1.16621e-07	120.71	EENPGISFGQVGK(1)VLGER	3	0.55578	4
HMG (high mobility group) box	0.10942	A0A384JXI4	79	K	HMG box domain-containing protein	BCIN_11g05240	1	5.99217e-05	99.5	GPYEESAAK(1)DK	2	-0.35208	1
HMG (high mobility group) box	0.10942	A0A384JGR2	165	K	HMG box domain-containing protein	BCIN_05g01760	1	0.0110196	66.758	WTDMAPK(1)DK	2	-1.4924	4
HMG (high mobility group) box	0.10942	A0A384JGR2	141	K	HMG box domain-containing protein	BCIN_05g01760	1	3.17964e-06	141.13	PIIAK(1)DLGDVPK	2	0.36364	3
HMG (high mobility group) box	0.10942	A0A384JGR2	175	K	HMG box domain-containing protein	BCIN_05g01760	1	3.60263e-06	145.31	ALWQDAYK(1)DNLR	2	1.5358	2
HMG (high mobility group) box	0.10942	A0A384JGR2	148	K	HMG box domain-containing protein	BCIN_05g01760	1	1.19282e-06	109.04	DLGDVPK(1)GEVSSEGTK	2	-1.0031	2
HMG (high mobility group) box	0.10942	A0A384JGR2	167	K	HMG box domain-containing protein	BCIN_05g01760	1	0.00173521	83.045	DK(1)ALWQDAYK	2	-1.5431	2
Clathrin adaptor complex small chain	0.294004	A0A384JXN5	54	K	Coatomer subunit zeta	Bcret3	1	0.00756503	68.355	AFEK(1)GLLEK	2	2.3874	2
Clathrin adaptor complex small chain	0.294004	A0A384JVJ7	356	K	Coatomer subunit delta	Bcret2	1	0.013179	52.99	AIQMSNVSK(1)GFPVNNSVGVLR	3	-0.14647	1
Clathrin adaptor complex small chain	0.294004	A0A384JVJ7	151	K	Coatomer subunit delta	Bcret2	1	0.000134443	114.86	NK(1)ELEATEER	2	-1.0284	3
Clathrin adaptor complex small chain	0.294004	A0A384JVJ7	214	K	Coatomer subunit delta	Bcret2	1	0.00270489	95.502	TFK(1)ASAPK	2	0.59	2
UBA/TS-N domain	0.10942	A0A384JVH6	42	K	Bcrad23	Bcrad23	1	1.59705e-11	210.34	GWEASQQK(1)LIYSGK	2	-1.2081	2
UBA/TS-N domain	0.10942	A0A384JVH6	27	K	Bcrad23	Bcrad23	1	1.31025e-13	153.72	FVLEAEPTELVSDVK(1)EK	2	-1.1884	1
UBA/TS-N domain	0.10942	A0A384JVH6	6	K	Bcrad23	Bcrad23	1	0.00549803	95.531	LTFK(1)DLK	2	0.79179	3
UBA/TS-N domain	0.10942	A0A384JVH6	34	K	Bcrad23	Bcrad23	1	4.77517e-05	175.49	EK(1)GWEASQQK	2	-0.14061	2
UBA/TS-N domain	0.10942	A0A384JGV5	51	K	Bcdsk2	Bcdsk2	1	1.11888e-08	153.32	LAGDDYEK(1)IPVDR	2	0.42788	1
UBA/TS-N domain	0.10942	A0A384J851	294	K	Bcede1	Bcede1	1	0.000916456	84.365	QK(1)FDTIYQGLDR	2	-0.33224	2
2Fe-2S iron-sulfur cluster binding domain	0.137082	A0A384J811	339	K	Uncharacterized protein	BCIN_02g01370	1	0.000542748	94.309	DFAPK(1)GNEFK	2	0.18164	2
2Fe-2S iron-sulfur cluster binding domain	0.137082	A0A384J811	623	K	Uncharacterized protein	BCIN_02g01370	1	0.00455934	104.21	TDWK(1)IIR	2	-0.17437	2
2Fe-2S iron-sulfur cluster binding domain	0.137082	A0A384J811	293	K	Uncharacterized protein	BCIN_02g01370	1	1.22679e-11	183.31	LNDDVNEEWINDK(1)TR	2	0.49972	2
2Fe-2S iron-sulfur cluster binding domain	0.137082	A0A384J5E4	295	K	"Succinate dehydrogenase [ubiquinone] iron-sulfur subunit, mitochondrial"	Bcsdh2	1	0.00203482	85.837	GLNPGLAIAEIK(1)K	2	-1.1725	2
2Fe-2S iron-sulfur cluster binding domain	0.137082	A0A384J5E4	196	K	"Succinate dehydrogenase [ubiquinone] iron-sulfur subunit, mitochondrial"	Bcsdh2	1	2.18411e-10	132.67	PYLQHTDPAPEGK(1)EYLQSK	3	0.80336	1
ACT domain	0.0180957	A0A384JI55	158	K	ACT domain-containing protein	BCIN_05g06430	1	1.45905e-15	156.86	IPFHHLPVTAATK(1)AEQEGK	3	0.14193	1
ACT domain	0.0180957	A0A384JI55	164	K	ACT domain-containing protein	BCIN_05g06430	1	2.33703e-05	104.41	AEQEGK(1)ILELVK	2	-0.66698	1
ACT domain	0.0180957	A0A384JEI6	214	K	Bcilv6	Bcilv6	1	0.000251683	85.837	LAELK(1)DSDDFHPVK	3	-0.46274	2
Thiamine pyrophosphate enzyme, central domain	0.0196692	A0A384J9Y2	517	K	Uncharacterized protein	BCIN_02g06580	1	0.0037732	116.54	YK(1)LHQIK	2	-0.43563	2
Thiamine pyrophosphate enzyme, central domain	0.0196692	A0A384J9Y2	340	K	Uncharacterized protein	BCIN_02g06580	1	0.00226243	98.997	GVLQK(1)IIK	2	-0.10306	2
Thiamine pyrophosphate enzyme, central domain	0.0196692	A0A384JXB8	308	K	Acetolactate synthase	BCIN_11g03040	1	0.0266176	86.086	LINIAK(1)K	2	0.29344	1
Thiamine pyrophosphate enzyme, central domain	0.0196692	A0A384JXB8	467	K	Acetolactate synthase	BCIN_11g03040	1	0.0104161	61.344	EK(1)FPLSHYEK	3	-0.056044	1
Thiamine pyrophosphate enzyme, central domain	0.0196692	A0A384JXB8	395	K	Acetolactate synthase	BCIN_11g03040	1	0.0013268	72.891	VTGSIPK(1)FAPAAK	2	2.2786	2
Thiamine pyrophosphate enzyme, central domain	0.0196692	A0A384JXB8	329	K	Acetolactate synthase	BCIN_11g03040	1	0.0499428	48.048	LLK(1)ELAEK	2	-0.59727	1
Thiamine pyrophosphate enzyme, central domain	0.0196692	A0A384JXB8	475	K	Acetolactate synthase	BCIN_11g03040	1	0.0167026	54.343	FPLSHYEK(1)AER	3	0.27946	1
Thiamine pyrophosphate enzyme, central domain	0.0196692	A0A384JXB8	79	K	Acetolactate synthase	BCIN_11g03040	1	8.46774e-09	165.44	NDSGK(1)ELAGQGQK	2	-1.2661	1
Thiamine pyrophosphate enzyme, central domain	0.0196692	A0A384K728	354	K	Uncharacterized protein	BCIN_16g03540	1	0.000305411	91.961	WEALATDHTK(1)R	3	-0.34229	2
tRNA synthetases class II (D, K and N)	0.055926	A0A384JJL6	315	K	Bcdps1	Bcdps1	1	6.59925e-16	173.21	EAYLAQSPQFYK(1)QFEIAGGR	3	0.61745	2
tRNA synthetases class II (D, K and N)	0.055926	A0A384JJL6	450	K	Bcdps1	Bcdps1	1	0.000160621	104.17	K(1)FNTDFYVLDK	2	2.3606	3
tRNA synthetases class II (D, K and N)	0.055926	A0A384JJL6	405	K	Bcdps1	Bcdps1	1	0.000351346	73.76	SIYPSEEFLLPEAGK(1)EVR	2	0.36696	1
tRNA synthetases class II (D, K and N)	0.055926	A0A384JJL6	100	K	Bcdps1	Bcdps1	1	0.000835778	76.073	EIGEQHIGK(1)TIK	3	0.085741	3
tRNA synthetases class II (D, K and N)	0.055926	A0A384K606	98	K	Lysine--tRNA ligase	Bckrs1	1	6.90446e-10	124.76	QEANSPDPYVHK(1)FHQNYNLQNFAK	4	-1.0485	2
tRNA synthetases class II (D, K and N)	0.055926	A0A384K606	141	K	Lysine--tRNA ligase	Bckrs1	1	0.00109947	81.703	ASGNK(1)LVFYDVK	2	1.3513	2
tRNA synthetases class II (D, K and N)	0.055926	A0A384K606	432	K	Lysine--tRNA ligase	Bckrs1	1	3.1621e-12	151.04	FPPADELHTDESNEFFK(1)R	3	-0.58798	8
tRNA synthetases class II (D, K and N)	0.055926	A0A384K606	500	K	Lysine--tRNA ligase	Bckrs1	1	0.0102617	93.374	FEAFVCK(1)K	2	-0.80972	3
tRNA synthetases class II (D, K and N)	0.055926	A0A384K606	62	K	Lysine--tRNA ligase	Bckrs1	1	2.5355e-09	193.45	SNAEAEEK(1)DLDPR	2	-0.3474	3
tRNA synthetases class II (D, K and N)	0.055926	A0A384K0M2	237	K	Bcded81	Bcded81	1	0.000125598	84.156	ELHVDYYK(1)VIGTSPSDADAITNK	3	0.81609	1
tRNA synthetases class II (D, K and N)	0.055926	A0A384K0M2	296	K	Bcded81	Bcded81	1	0.00423955	75.652	AYK(1)EMYFTK	2	0.29524	3
tRNA synthetases class II (D, K and N)	0.055926	A0A384K0M2	111	K	Bcded81	Bcded81	1	6.26573e-06	132.32	QQQMAAAEK(1)EK	2	-0.46828	2
tRNA synthetases class II (D, K and N)	0.055926	A0A384K0M2	79	K	Bcded81	Bcded81	1	0.012409	67.897	LVWK(1)DPAK	2	1.5389	3
tRNA synthetases class II (D, K and N)	0.055926	A0A384K0M2	55	K	Bcded81	Bcded81	1	2.9511e-10	136.68	SLAYAYIQHGGSEGGK(1)YQSR	3	0.51699	1
MGS-like domain	0.0180957	A0A384J7C7	39	K	MGS domain-containing protein	BCIN_01g09580	1	8.72738e-06	117.79	LLASGGTSK(1)MIR	2	-0.36532	2
MGS-like domain	0.0180957	A0A384J7C7	462	K	MGS domain-containing protein	BCIN_01g09580	1	5.39487e-06	120.84	LAGDK(1)ADNWWLR	2	0.0059978	3
MGS-like domain	0.0180957	A0A384J7C7	86	K	MGS domain-containing protein	BCIN_01g09580	1	9.68518e-23	260.24	DLASDEK(1)DLAEQNIDK	3	-1.2031	2
MGS-like domain	0.0180957	A0A384J7C7	14	K	MGS domain-containing protein	BCIN_01g09580	1	0.00419528	87.184	TAIISVYDK(1)K	2	-0.43548	3
MGS-like domain	0.0180957	A0A384J7C7	478	K	MGS domain-containing protein	BCIN_01g09580	1	0.0101472	79.454	VLGIK(1)FK	2	-0.14555	3
MGS-like domain	0.0180957	A0A384JZB5	1362	K	Uncharacterized protein	BCIN_12g04860	1	6.31266e-05	98.04	ALISTGFK(1)LPK	2	1.3844	2
MGS-like domain	0.0180957	A0A384JZB5	182	K	Uncharacterized protein	BCIN_12g04860	1	0.00695	58.712	NIPASGNDNISALSTK(1)DWR	3	-0.03186	2
MGS-like domain	0.0180957	A0A384JZB5	1185	K	Uncharacterized protein	BCIN_12g04860	1	1.12932e-09	129.05	YIENAK(1)EIEMDAVAK	2	0.49153	3
MGS-like domain	0.0180957	A0A384JZB5	829	K	Uncharacterized protein	BCIN_12g04860	1	1.02019e-05	137.89	TFEEAIQK(1)AIR	2	-0.32204	2
MGS-like domain	0.0180957	A0A384JZB5	166	K	Uncharacterized protein	BCIN_12g04860	1	1.28851e-06	111.4	MLLQK(1)NIPASGNDNISALSTK	3	1.1642	1
MGS-like domain	0.0180957	A0A384JZB5	1118	K	Uncharacterized protein	BCIN_12g04860	1	3.85604e-22	190.37	MLDGIHVDQPTWK(1)ELTSFEDAK	3	-0.49357	2
MGS-like domain	0.0180957	A0A384JZB5	891	K	Uncharacterized protein	BCIN_12g04860	1	0.00486688	99.384	WFLNK(1)LK	2	-0.34558	4
MGS-like domain	0.0180957	A0A384JZB5	433	K	Uncharacterized protein	BCIN_12g04860	1	2.9905e-07	119.08	LLSAPVVFPGGEK(1)AENEK	2	1.5043	2
MGS-like domain	0.0180957	A0A384JZB5	886	K	Uncharacterized protein	BCIN_12g04860	1	0.0020757	104.44	IDK(1)WFLNK	2	1.6651	2
MGS-like domain	0.0180957	A0A384JZB5	2192	K	Uncharacterized protein	BCIN_12g04860	1	0.014465	63.091	DSFIIDNK(1)TLR	2	0.9278	2
MGS-like domain	0.0180957	A0A384JZB5	648	K	Uncharacterized protein	BCIN_12g04860	1	6.29846e-05	98.105	GWK(1)EIEYEVVR	2	-0.049912	2
MGS-like domain	0.0180957	A0A384JZB5	1390	K	Uncharacterized protein	BCIN_12g04860	1	0.0536871	50.898	LQK(1)LGYK	2	0.15881	1
Aminotransferase class-V	0.250343	A0A384K240	287	K	Bcagx1	Bcagx1	1	0.0147717	69.176	ATSQK(1)IK	2	-0.30746	1
Aminotransferase class-V	0.250343	A0A384K240	347	K	Bcagx1	Bcagx1	1	0.00383272	90.37	EIAAK(1)YIR	2	0.46822	2
Aminotransferase class-V	0.250343	A0A384K2N8	368	K	Bcnfs1	Bcnfs1	1	0.00404422	66.989	IAK(1)EELNYDHAR	3	0.60657	2
Aminotransferase class-V	0.250343	A0A384K7H8	179	K	Bcser1	Bcser1	1	0.0150429	66.504	IPEEK(1)DWK	2	0.88896	2
Aminotransferase class-V	0.250343	A0A384K7H8	171	K	Bcser1	Bcser1	1	0.00767666	72.879	INDGK(1)FGK	2	0.20365	1
Cytochrome b5-like Heme/Steroid binding domain	0.0650128	A0A384JNH2	427	K	Acyl-CoA desaturase	Bcole1	1	0.00498359	84.882	GGCEVEIWK(1)R	2	0.054744	1
Cytochrome b5-like Heme/Steroid binding domain	0.0650128	A0A384JNH2	308	K	Acyl-CoA desaturase	Bcole1	1	0.00050789	116.52	QFK(1)SNEIEK	2	-0.39687	3
Cytochrome b5-like Heme/Steroid binding domain	0.0650128	A0A384JS33	92	K	Cytochrome b5 heme-binding domain-containing protein	BCIN_09g02460	1	3.17182e-14	199.58	AEDVSSEWFDLDEK(1)EK	2	-1.9731	1
Cytochrome b5-like Heme/Steroid binding domain	0.0650128	A0A384JS33	4	K	Cytochrome b5 heme-binding domain-containing protein	BCIN_09g02460	1	0.0341454	47.082	AGK(1)FEPK	2	0.25322	2
Cytochrome b5-like Heme/Steroid binding domain	0.0650128	A0A384JHP3	359	K	Cytochrome b5 heme-binding domain-containing protein	BCIN_05g04870	1	0.00011453	89.624	EIGCTPDHLQGTFK(1)K	3	-0.68959	1
Cytochrome b5-like Heme/Steroid binding domain	0.0650128	A0A384JHP3	542	K	Cytochrome b5 heme-binding domain-containing protein	BCIN_05g04870	0.999996	3.09337e-05	99.834	PTKPSEFK(1)IPEK	3	0.93888	1
Cytochrome b5-like Heme/Steroid binding domain	0.0650128	A0A384JHP3	546	K	Cytochrome b5 heme-binding domain-containing protein	BCIN_05g04870	1	3.63322e-08	128.71	IPEK(1)EFTMDEVAK	2	-0.74002	2
Cytochrome b5-like Heme/Steroid binding domain	0.0650128	A0A384JHP3	263	K	Cytochrome b5 heme-binding domain-containing protein	BCIN_05g04870	1	0.000526219	94.465	WK(1)FLAAEALR	2	-0.094115	3
Cytochrome b5-like Heme/Steroid binding domain	0.0650128	A0A384JHP3	345	K	Cytochrome b5 heme-binding domain-containing protein	BCIN_05g04870	1	0.000431504	69.747	ELAK(1)EIGCTPDHLQGTFK	3	-0.59983	1
Cytochrome b5-like Heme/Steroid binding domain	0.0650128	A0A384JHP3	66	K	Cytochrome b5 heme-binding domain-containing protein	BCIN_05g04870	1	2.2387e-09	183	IQDSVK(1)QFYDDTLK	2	0.57281	1
Cytochrome b5-like Heme/Steroid binding domain	0.0650128	A0A384JHP3	256	K	Cytochrome b5 heme-binding domain-containing protein	BCIN_05g04870	1	0.000226268	74.732	VQVHPTGLVDPK(1)DPGSK	3	0.17422	2
Cytochrome b5-like Heme/Steroid binding domain	0.0650128	A0A384JHP3	86	K	Cytochrome b5 heme-binding domain-containing protein	BCIN_05g04870	1	0.0273342	56.569	ARPDLIK(1)VLTYK	3	0.16283	2
Cytochrome b5-like Heme/Steroid binding domain	0.0650128	A0A384JHP3	301	K	Cytochrome b5 heme-binding domain-containing protein	BCIN_05g04870	1	3.3288e-05	111.63	DYVSGEMWK(1)EK	2	0.23097	1
Cytochrome b5-like Heme/Steroid binding domain	0.0650128	A0A384K1M2	16	K	Bccyb5	Bccyb5	1	0.0147636	54.898	EYTYAEAAEHK(1)TK	3	1.2591	2
Cytochrome b5-like Heme/Steroid binding domain	0.0650128	A0A384K1M2	5	K	Bccyb5	Bccyb5	1	1.8478e-14	224.59	SESK(1)EYTYAEAAEHK	3	0.47989	3
Cytochrome b5-like Heme/Steroid binding domain	0.0650128	A0A384JW84	6	K	Bcdap1	Bcdap1	1	0.012457	98.997	MDYVEK(1)R	2	-0.2929	3
Cytochrome b5-like Heme/Steroid binding domain	0.0650128	A0A384JW84	157	K	Bcdap1	Bcdap1	1	0.000229224	97.813	FEEK(1)YLVVGR	2	1.3475	1
Cytochrome b5-like Heme/Steroid binding domain	0.0650128	A0A384J3Y4	322	K	Bccyb2	Bccyb2	1	0.0603666	40.015	DIPWFK(1)SITK	2	0.63273	1
Ribosomal protein S5, C-terminal domain	0.0180957	A0A384J453	170	K	S5 DRBM domain-containing protein	BCIN_01g00980	1	5.98368e-05	99.539	ESGK(1)CGSVSVR	2	-0.057337	3
Ribosomal protein S5, C-terminal domain	0.0180957	A0A384J453	128	K	S5 DRBM domain-containing protein	BCIN_01g00980	1	0.00144222	85.813	TSK(1)EVATAIR	2	-1.202	2
Ribosomal protein S5, C-terminal domain	0.0180957	A0A384J453	194	K	S5 DRBM domain-containing protein	BCIN_01g00980	1	1.35973e-05	151.26	GTGLVASPAVK(1)R	2	0.078213	3
Ribosomal protein S5, C-terminal domain	0.0180957	A0A384J453	97	K	S5 DRBM domain-containing protein	BCIN_01g00980	1	0.000439912	125.57	IKPVQK(1)QTR	3	-0.16894	5
Ribosomal protein S5, C-terminal domain	0.0180957	A0A384J453	91	K	S5 DRBM domain-containing protein	BCIN_01g00980	0.999796	0.0438009	50.353	LKDEVMK(1)IK	3	-0.39321	1
Ribosomal protein S5, C-terminal domain	0.0180957	A0A384J453	58	K	S5 DRBM domain-containing protein	BCIN_01g00980	1	2.42099e-07	116.73	DGK(1)INSMEEIYLHSLPIK	3	1.357	4
Ribosomal protein S5, C-terminal domain	0.0180957	A0A384J453	42	K	S5 DRBM domain-containing protein	BCIN_01g00980	1	2.80434e-05	114.02	DEAK(1)EWQPVTK	2	0.1387	3
Ribosomal protein S5, C-terminal domain	0.0180957	A0A384J453	49	K	S5 DRBM domain-containing protein	BCIN_01g00980	1	0.000158508	110.53	EWQPVTK(1)LGR	2	0.50808	4
Ribosomal protein S5, C-terminal domain	0.0180957	A0A384J453	214	K	S5 DRBM domain-containing protein	BCIN_01g00980	1	2.78213e-22	195.75	LLQLAGVEDAYTSSSGSTK(1)TLENTLK	3	0.38698	3
Ribosomal protein S5, C-terminal domain	0.0180957	A0A384J453	86	K	S5 DRBM domain-containing protein	BCIN_01g00980	1	0.00717416	84.743	LK(1)DEVMK	2	-0.14523	3
Ribosomal protein S5, C-terminal domain	0.0180957	A0A384K1K1	45	K	Bcmrps5	Bcmrps5	1	0.00023806	87.519	FASIK(1)QSELDAAPAK	2	-1.6879	1
RNA polymerase Rpb1, domain 3	0.0494284	A0A384JGK9	99	K	DNA-directed RNA polymerase subunit	Bcrpo21	1	0.000374938	93.649	PVYHPGFLK(1)K	3	-0.75203	1
RNA polymerase Rpb1, domain 3	0.0494284	A0A384JGK9	804	K	DNA-directed RNA polymerase subunit	Bcrpo21	1	2.94052e-05	95.197	TLPHFTK(1)DDYSPESR	3	-0.64787	1
RNA polymerase Rpb1, domain 3	0.0494284	A0A384K1E8	1182	K	DNA-directed RNA polymerase subunit	Bcrpa190	1	0.00158707	74.611	ALEPVLVAK(1)YLK	2	-1.1812	1
RNA polymerase Rpb1, domain 3	0.0494284	A0A384K1E8	619	K	DNA-directed RNA polymerase subunit	Bcrpa190	1	0.00764351	68.657	VLPGEK(1)TIR	2	-0.66969	2
Phosphoribosyl transferase domain	0.055926	A0A384J672	132	K	Pribosyltran domain-containing protein	BCIN_01g08010	1	0.000332643	92.856	TTLEYAVK(1)ELEK	2	1.6461	3
Phosphoribosyl transferase domain	0.055926	A0A384J672	14	K	Pribosyltran domain-containing protein	BCIN_01g08010	1	1.16113e-10	130.27	EYVTYNQVHK(1)LCQEAAPR	3	-0.12901	1
Phosphoribosyl transferase domain	0.055926	A0A384JGS3	142	K	Pribosyltran domain-containing protein	BCIN_05g00480	1	2.77002e-15	164.94	LPGPTEEASFEK(1)EYGQDYFQIQK	3	-1.1796	2
Phosphoribosyl transferase domain	0.055926	A0A384JSG5	163	K	Amidophosphoribosyltransferase	Bcade4	1	4.60673e-06	121.56	VNEEDIFK(1)SLER	2	0.42869	1
Glutamate/Leucine/Phenylalanine/Valine dehydrogenase	0.0180957	A0A384JDE8	473	K	NAD-specific glutamate dehydrogenase	Bcgdh2	1	0.0184332	64.711	ELK(1)ELISR	2	2.2099	1
Glutamate/Leucine/Phenylalanine/Valine dehydrogenase	0.0180957	A0A384K7A2	57	K	Glutamate dehydrogenase	BCIN_16g04050	1	7.88354e-16	251.84	VVWEDDK(1)NQVQVNR	2	-0.64004	1
Glutamate/Leucine/Phenylalanine/Valine dehydrogenase	0.0180957	A0A384K7A2	291	K	Glutamate dehydrogenase	BCIN_16g04050	1	0.00153622	120.15	YK(1)YIEGSR	2	0.076539	3
Glutamate/Leucine/Phenylalanine/Valine dehydrogenase	0.0180957	A0A384K7A2	289	K	Glutamate dehydrogenase	BCIN_16g04050	1	0.000433489	83.204	QSLTAFEHGGK(1)YK	3	0.018825	3
Glutamate/Leucine/Phenylalanine/Valine dehydrogenase	0.0180957	A0A384K7A2	303	K	Glutamate dehydrogenase	BCIN_16g04050	1	0.00563509	60.133	PWTHVK(1)VDVALPCATQNEVSK	3	-0.87244	1
Glutamate/Leucine/Phenylalanine/Valine dehydrogenase	0.0180957	A0A384K7A2	114	K	Glutamate dehydrogenase	BCIN_16g04050	1	3.19552e-15	163.68	NALTGLNIGGGK(1)GGADFDPK	2	0.1679	2
Glutamate/Leucine/Phenylalanine/Valine dehydrogenase	0.0180957	A0A384K7A2	122	K	Glutamate dehydrogenase	BCIN_16g04050	1	0.00164875	83.862	GGADFDPK(1)GK	2	0.72418	3
Glutamate/Leucine/Phenylalanine/Valine dehydrogenase	0.0180957	A0A384K7A2	420	K	Glutamate dehydrogenase	BCIN_16g04050	1	1.23752e-10	147.41	YVEAK(1)DGEYPSLVAGSNIAGFVK	3	0.20071	3
Glutamate/Leucine/Phenylalanine/Valine dehydrogenase	0.0180957	A0A384K7A2	358	K	Glutamate dehydrogenase	BCIN_16g04050	1	0.0241284	58.172	DK(1)AIWYAPGK	2	-0.068011	1
Glutamate/Leucine/Phenylalanine/Valine dehydrogenase	0.0180957	A0A384K7A2	38	K	Glutamate dehydrogenase	BCIN_16g04050	1	0.00322096	65.234	TALK(1)IVSIPER	2	-1.3596	1
Glutamate/Leucine/Phenylalanine/Valine dehydrogenase	0.0180957	A0A384K7A2	397	K	Glutamate dehydrogenase	BCIN_16g04050	1	3.037e-11	212.17	ISWTQEEVDEK(1)LK	2	0.20242	2
Glutamate/Leucine/Phenylalanine/Valine dehydrogenase	0.0180957	A0A384K7A2	414	K	Glutamate dehydrogenase	BCIN_16g04050	1	0.000302868	105.65	NAFENGLETAK(1)K	2	-0.37821	1
Glutamate/Leucine/Phenylalanine/Valine dehydrogenase	0.0180957	A0A384K7A2	318	K	Glutamate dehydrogenase	BCIN_16g04050	1	1.79746e-15	166.29	VDVALPCATQNEVSK(1)EEAESLVASGAR	3	-0.87022	3
Glutamate/Leucine/Phenylalanine/Valine dehydrogenase	0.0180957	A0A384K7A2	175	K	Glutamate dehydrogenase	BCIN_16g04050	1	8.45339e-09	165.51	AIQNK(1)WEGVLTGK	2	0.48709	2
Anticodon binding domain	0.00812868	A0A384J9S5	294	K	Bcths1	Bcths1	1	1.44856e-32	303.96	NSASYFLGNK(1)ENDSLQR	2	-0.0041055	1
Anticodon binding domain	0.00812868	A0A384J9S5	66	K	Bcths1	Bcths1	1	0.00661015	77.732	IAVFDK(1)LK	2	-0.60401	3
Anticodon binding domain	0.00812868	A0A384J9S5	523	K	Bcths1	Bcths1	1	3.79807e-06	147.24	LETWDMAEEK(1)LR	2	-1.6654	2
Anticodon binding domain	0.00812868	A0A384J9S5	10	K	Bcths1	Bcths1	1	6.37006e-05	97.779	EAVEK(1)VAEGVK	2	0.8308	2
Anticodon binding domain	0.00812868	A0A384J9S5	247	K	Bcths1	Bcths1	1	3.31323e-08	131.66	DK(1)IADGTNTTVYR	2	-3.8061	2
Anticodon binding domain	0.00812868	A0A384J9S5	513	K	Bcths1	Bcths1	1	3.2693e-09	163.99	YLGK(1)LETWDMAEEK	2	-1.6014	1
Anticodon binding domain	0.00812868	A0A384JZ93	375	K	AA_TRNA_LIGASE_II domain-containing protein	BCIN_12g04670	1	2.27243e-07	121.82	IAK(1)LQAIIVPVGITNK	2	-0.39234	1
Anticodon binding domain	0.00812868	A0A384JZ93	526	K	AA_TRNA_LIGASE_II domain-containing protein	BCIN_12g04670	1	2.27961e-06	98.281	NVVLIPSCLGEK(1)CEDK	2	0.6813	2
Anticodon binding domain	0.00812868	A0A384JZ93	56	K	AA_TRNA_LIGASE_II domain-containing protein	BCIN_12g04670	1	0.0589075	43.308	EAK(1)MAADK	2	-0.44257	1
Anticodon binding domain	0.00812868	A0A384JZ93	285	K	AA_TRNA_LIGASE_II domain-containing protein	BCIN_12g04670	1	0.00893098	53.998	EK(1)FAGGYYTTTVEGYIPSNGR	3	-0.58413	1
Anticodon binding domain	0.00812868	A0A384JZ93	226	K	AA_TRNA_LIGASE_II domain-containing protein	BCIN_12g04670	1	1.54738e-05	119.74	WEAK(1)QTTPFLR	2	-0.84247	2
Anticodon binding domain	0.00812868	A0A384JZ93	176	K	AA_TRNA_LIGASE_II domain-containing protein	BCIN_12g04670	0.999978	0.017682	49.497	EKDHVEGFAPELAWVTK(1)AGDK	4	-1.7281	1
Anticodon binding domain	0.00812868	A0A384JZ93	435	K	AA_TRNA_LIGASE_II domain-containing protein	BCIN_12g04670	1	1.04412e-06	179.67	FNDWELK(1)GVPLR	2	0.8907	2
Anticodon binding domain	0.00812868	A0A384JNE8	90	K	Bchts1	Bchts1	1	0.00518205	78.548	IFSTITEAFK(1)R	2	-0.29862	2
Anticodon binding domain	0.00812868	A0A384JNE8	289	K	Bchts1	Bchts1	1	6.86799e-06	128.85	DLLSK(1)LQADEK	2	-0.96885	2
Anticodon binding domain	0.00812868	A0A384JNE8	264	K	Bchts1	Bchts1	1	3.15411e-13	205.52	EMTEEK(1)GLAEDVADR	2	-1.6228	1
Anticodon binding domain	0.00812868	A0A384JNE8	160	K	Bchts1	Bchts1	1	0.00403055	75.189	YHIAK(1)VYR	3	-0.76767	2
Anticodon binding domain	0.00812868	A0A384JNE8	58	K	Bchts1	Bchts1	1	0.00458928	103.74	GPK(1)FELK	2	0.29406	2
Anticodon binding domain	0.00812868	A0A384JC64	559	K	AA_TRNA_LIGASE_II domain-containing protein	BCIN_03g02940	1	7.99462e-05	89.358	VLLVPLSSHESFK(1)PFLK	3	0.27485	1
Anticodon binding domain	0.00812868	A0A384JC64	457	K	AA_TRNA_LIGASE_II domain-containing protein	BCIN_03g02940	1	0.000645786	107.79	LESLAK(1)ELK	2	0.18302	2
Anticodon binding domain	0.00812868	A0A384JC64	309	K	AA_TRNA_LIGASE_II domain-containing protein	BCIN_03g02940	1	0.00693828	63.989	HTQLAGK(1)TDVEK	3	1.2723	2
Anticodon binding domain	0.00812868	A0A384JC64	399	K	AA_TRNA_LIGASE_II domain-containing protein	BCIN_03g02940	1	0.0214401	51.286	SAYDLSVHAK(1)K	3	0.059136	1
Anticodon binding domain	0.00812868	A0A384JC64	129	K	AA_TRNA_LIGASE_II domain-containing protein	BCIN_03g02940	1	7.11835e-06	111.12	GVK(1)VVEEEEDPSK	2	0.25454	2
Anticodon binding domain	0.00812868	A0A384JC64	314	K	AA_TRNA_LIGASE_II domain-containing protein	BCIN_03g02940	1	0.000127953	109.11	TDVEK(1)MAIGK	2	1.1707	2
Anticodon binding domain	0.00812868	A0A384JC64	587	K	AA_TRNA_LIGASE_II domain-containing protein	BCIN_03g02940	1	0.000379134	96.604	IDDSSASIGK(1)R	2	0.7795	1
Glutamine amidotransferase class-I	0.0234283	A0A384JYB1	232	K	Glutamine amidotransferase type-1 domain-containing protein	BCIN_12g01390	1	0.0202196	52.725	VNK(1)DHDGVK	3	0.1987	1
Glutamine amidotransferase class-I	0.0234283	A0A384JP02	506	K	CTP synthase	BCIN_07g05890	1	0.00301413	67.234	LHDGGLEFVGK(1)DDK	3	-0.35192	2
Glutamine amidotransferase class-I	0.0234283	A0A384JP02	314	K	CTP synthase	BCIN_07g05890	1	0.0201174	49.066	YTK(1)LHDSYLSVIK	3	0.2036	1
Glutamine amidotransferase class-I	0.0234283	A0A384JP02	388	K	CTP synthase	BCIN_07g05890	1	0.0246239	55.899	GTEGMIAAAK(1)WAR	2	-3.5943	2
Glutamine amidotransferase class-I	0.0234283	A0A384JP02	475	K	CTP synthase	BCIN_07g05890	1	3.01088e-05	102.4	LYGDK(1)TEVHER	3	-0.86425	3
Glutamine amidotransferase class-I	0.0234283	A0A384JY21	56	K	Bcgua1	Bcgua1	1	0.0396898	62.463	LADLQWK(1)PK	2	-0.1024	1
Glutamine amidotransferase class-I	0.0234283	A0A384JY21	329	K	Bcgua1	Bcgua1	1	0.00590788	75.819	FIDVFEAEAK(1)K	2	-1.7734	2
Glutamine amidotransferase class-I	0.0234283	A0A384JZB5	1362	K	Uncharacterized protein	BCIN_12g04860	1	6.31266e-05	98.04	ALISTGFK(1)LPK	2	1.3844	2
Glutamine amidotransferase class-I	0.0234283	A0A384JZB5	182	K	Uncharacterized protein	BCIN_12g04860	1	0.00695	58.712	NIPASGNDNISALSTK(1)DWR	3	-0.03186	2
Glutamine amidotransferase class-I	0.0234283	A0A384JZB5	1185	K	Uncharacterized protein	BCIN_12g04860	1	1.12932e-09	129.05	YIENAK(1)EIEMDAVAK	2	0.49153	3
Glutamine amidotransferase class-I	0.0234283	A0A384JZB5	829	K	Uncharacterized protein	BCIN_12g04860	1	1.02019e-05	137.89	TFEEAIQK(1)AIR	2	-0.32204	2
Glutamine amidotransferase class-I	0.0234283	A0A384JZB5	166	K	Uncharacterized protein	BCIN_12g04860	1	1.28851e-06	111.4	MLLQK(1)NIPASGNDNISALSTK	3	1.1642	1
Glutamine amidotransferase class-I	0.0234283	A0A384JZB5	1118	K	Uncharacterized protein	BCIN_12g04860	1	3.85604e-22	190.37	MLDGIHVDQPTWK(1)ELTSFEDAK	3	-0.49357	2
Glutamine amidotransferase class-I	0.0234283	A0A384JZB5	891	K	Uncharacterized protein	BCIN_12g04860	1	0.00486688	99.384	WFLNK(1)LK	2	-0.34558	4
Glutamine amidotransferase class-I	0.0234283	A0A384JZB5	433	K	Uncharacterized protein	BCIN_12g04860	1	2.9905e-07	119.08	LLSAPVVFPGGEK(1)AENEK	2	1.5043	2
Glutamine amidotransferase class-I	0.0234283	A0A384JZB5	886	K	Uncharacterized protein	BCIN_12g04860	1	0.0020757	104.44	IDK(1)WFLNK	2	1.6651	2
Glutamine amidotransferase class-I	0.0234283	A0A384JZB5	2192	K	Uncharacterized protein	BCIN_12g04860	1	0.014465	63.091	DSFIIDNK(1)TLR	2	0.9278	2
Glutamine amidotransferase class-I	0.0234283	A0A384JZB5	648	K	Uncharacterized protein	BCIN_12g04860	1	6.29846e-05	98.105	GWK(1)EIEYEVVR	2	-0.049912	2
Glutamine amidotransferase class-I	0.0234283	A0A384JZB5	1390	K	Uncharacterized protein	BCIN_12g04860	1	0.0536871	50.898	LQK(1)LGYK	2	0.15881	1
Oxidoreductase FAD-binding domain	0.294004	A0A384JNH0	8	K	NADH-cytochrome b5 reductase	Bccbr1	1	0.000787699	80.69	STAPANK(1)FLSK	2	-0.21576	2
Oxidoreductase FAD-binding domain	0.294004	A0A384JNH0	298	K	NADH-cytochrome b5 reductase	Bccbr1	1	0.0151119	72.928	ASEGLGFK(1)K	2	1.1403	1
Oxidoreductase FAD-binding domain	0.294004	A0A384JNH0	250	K	NADH-cytochrome b5 reductase	Bccbr1	1	4.08474e-15	153.87	VHYVLNNPPEK(1)WDGGVGFVTPEMITK	3	-0.50585	1
Oxidoreductase FAD-binding domain	0.294004	A6SI59	276	K	NADH-cytochrome b5 reductase 2	mcr1	1	6.99619e-10	135.09	AFYVLDNPPK(1)SWSGGK	2	1.0179	2
Oxidoreductase FAD-binding domain	0.294004	A6SI59	64	K	NADH-cytochrome b5 reductase 2	mcr1	1	0.0402808	50.297	DAAK(1)DAEAK	2	0.44871	1
Oxidoreductase FAD-binding domain	0.294004	A6SI59	298	K	NADH-cytochrome b5 reductase 2	mcr1	1	0.00546301	67.997	TVLPEPK(1)TENVK	2	-0.12483	2
Oxidoreductase FAD-binding domain	0.294004	A6SI59	282	K	NADH-cytochrome b5 reductase 2	mcr1	1	3.21914e-05	112.13	SWSGGK(1)GFVNK	2	1.6429	2
Oxidoreductase FAD-binding domain	0.294004	A6SI59	139	K	NADH-cytochrome b5 reductase 2	mcr1	0.99928	0.0437887	47.774	FK(0.999)GPEMQK(0.001)PAIR	3	0.13141	1
Oxidoreductase FAD-binding domain	0.294004	A6SI59	287	K	NADH-cytochrome b5 reductase 2	mcr1	1	0.000903289	96.668	GFVNK(1)ELLK	2	-0.71598	3
Oxidoreductase FAD-binding domain	0.294004	A6SI59	314	K	NADH-cytochrome b5 reductase 2	mcr1	1	5.4441e-10	130.29	VFVCGPPGMYK(1)AISGPK	2	-0.90743	2
Oxidoreductase FAD-binding domain	0.294004	A6SI59	191	K	NADH-cytochrome b5 reductase 2	mcr1	1	0.00127776	94.309	LDFK(1)GPIPK	2	0.27211	2
Oxidoreductase FAD-binding domain	0.294004	A6SI59	340	K	NADH-cytochrome b5 reductase 2	mcr1	1	4.82319e-05	104.82	ELGYSK(1)EQVYK	2	-0.77523	3
ThiF family	0.346743	A0A384JYD7	824	K	Bcuba1	Bcuba1	1	8.03683e-06	98.654	SLAGLK(1)LSPVEFEK	2	1.972	1
ThiF family	0.346743	A0A384JYD7	855	K	Bcuba1	Bcuba1	1	6.24095e-06	123.95	AENYK(1)IELADR	2	-0.20297	3
ThiF family	0.346743	A0A384K0W0	256	K	Bcuba2	Bcuba2	1	0.00694213	76.221	VFK(1)DDIIR	2	1.6456	2
RNA polymerase Rpb1, domain 4	0.0494284	A0A384JGK9	99	K	DNA-directed RNA polymerase subunit	Bcrpo21	1	0.000374938	93.649	PVYHPGFLK(1)K	3	-0.75203	1
RNA polymerase Rpb1, domain 4	0.0494284	A0A384JGK9	804	K	DNA-directed RNA polymerase subunit	Bcrpo21	1	2.94052e-05	95.197	TLPHFTK(1)DDYSPESR	3	-0.64787	1
RNA polymerase Rpb1, domain 4	0.0494284	A0A384K1E8	1182	K	DNA-directed RNA polymerase subunit	Bcrpa190	1	0.00158707	74.611	ALEPVLVAK(1)YLK	2	-1.1812	1
RNA polymerase Rpb1, domain 4	0.0494284	A0A384K1E8	619	K	DNA-directed RNA polymerase subunit	Bcrpa190	1	0.00764351	68.657	VLPGEK(1)TIR	2	-0.66969	2
FKBP-type peptidyl-prolyl cis-trans isomerase	0.0354414	A0A384JMS3	327	K	FK506-binding protein	BCIN_07g04500	1	0.0248008	88.029	VFDSNK(1)K	2	-0.118	2
FKBP-type peptidyl-prolyl cis-trans isomerase	0.0354414	A0A384JMS3	330	K	FK506-binding protein	BCIN_07g04500	1	0.0400969	57.281	GK(1)PFSFK	2	0.21165	2
FKBP-type peptidyl-prolyl cis-trans isomerase	0.0354414	A0A384JMS3	56	K	FK506-binding protein	BCIN_07g04500	1	0.0111359	76.035	STLK(1)VIR	2	-0.41985	2
FKBP-type peptidyl-prolyl cis-trans isomerase	0.0354414	A0A384JMS3	321	K	FK506-binding protein	BCIN_07g04500	1	2.16772e-08	130.16	FTDGK(1)VFDSNK	2	0.051391	2
FKBP-type peptidyl-prolyl cis-trans isomerase	0.0354414	A0A384JMS3	285	K	FK506-binding protein	BCIN_07g04500	0.99947	0.03095	53.592	K(0.001)PALGVK(0.999)TVDGVK	3	-0.62819	2
FKBP-type peptidyl-prolyl cis-trans isomerase	0.0354414	A0A384JMS3	316	K	FK506-binding protein	BCIN_07g04500	1	0.000799631	98.048	YIGK(1)FTDGK	2	-0.21754	3
FKBP-type peptidyl-prolyl cis-trans isomerase	0.0354414	A0A384JY73	109	K	Peptidylprolyl isomerase	Bcfpr1	1	1.28018e-09	188.92	GWDEGVTQMK(1)LGEK	2	0.19103	5
FKBP-type peptidyl-prolyl cis-trans isomerase	0.0354414	A0A384JY73	67	K	Peptidylprolyl isomerase	Bcfpr1	1	0.00102058	82.85	DTTK(1)GDTLESQK	2	0.89592	2
FKBP-type peptidyl-prolyl cis-trans isomerase	0.0354414	A0A384JY73	63	K	Peptidylprolyl isomerase	Bcfpr1	1	1.32184e-10	130.27	PGDTVTIQYTGWLK(1)DTTK	3	1.3133	2
FKBP-type peptidyl-prolyl cis-trans isomerase	0.0354414	A0A384JY73	75	K	Peptidylprolyl isomerase	Bcfpr1	1	3.22726e-17	218.66	GDTLESQK(1)GNQFDSSVNR	3	-0.204	3
FKBP-type peptidyl-prolyl cis-trans isomerase	0.0354414	A0A384JY73	41	K	Peptidylprolyl isomerase	Bcfpr1	1	1.49736e-05	112.08	HVLK(1)EGTGAIPK	2	0.58647	2
FKBP-type peptidyl-prolyl cis-trans isomerase	0.0354414	A0A384J440	74	K	Peptidylprolyl isomerase	Bcfpr2	1	1.43399e-09	129.29	GSPLSFVVGK(1)GSVIK	2	0.8341	3
FKBP-type peptidyl-prolyl cis-trans isomerase	0.0354414	A0A384J440	63	K	Peptidylprolyl isomerase	Bcfpr2	1	0.00438936	130.28	EFDASYK(1)R	2	-0.26697	3
FKBP-type peptidyl-prolyl cis-trans isomerase	0.0354414	A0A384J440	53	K	Peptidylprolyl isomerase	Bcfpr2	1	2.87721e-05	113.69	GNLEEDGK(1)VGK	2	-0.35319	3
FKBP-type peptidyl-prolyl cis-trans isomerase	0.0354414	A0A384J440	39	K	Peptidylprolyl isomerase	Bcfpr2	1	0.0184646	55.261	TQVGDK(1)IHVHYR	3	0.45534	1
FKBP-type peptidyl-prolyl cis-trans isomerase	0.0354414	A0A384J440	56	K	Peptidylprolyl isomerase	Bcfpr2	1	0.000339462	96.229	VGK(1)EFDASYK	2	0.048868	3
FKBP-type peptidyl-prolyl cis-trans isomerase	0.0354414	A0A384J440	26	K	Peptidylprolyl isomerase	Bcfpr2	1	8.21485e-06	132.5	IEVTK(1)AVECER	2	1.0686	3
Ubiquitin family	0.00147167	A0A384JSF3	372	K	Ubiquitin carboxyl-terminal hydrolase	Bcubp6	1	0.0331376	79.116	DAIYTK(1)K	2	-0.46261	2
Ubiquitin family	0.00147167	A0A384JVH6	42	K	Bcrad23	Bcrad23	1	1.59705e-11	210.34	GWEASQQK(1)LIYSGK	2	-1.2081	2
Ubiquitin family	0.00147167	A0A384JVH6	27	K	Bcrad23	Bcrad23	1	1.31025e-13	153.72	FVLEAEPTELVSDVK(1)EK	2	-1.1884	1
Ubiquitin family	0.00147167	A0A384JVH6	6	K	Bcrad23	Bcrad23	1	0.00549803	95.531	LTFK(1)DLK	2	0.79179	3
Ubiquitin family	0.00147167	A0A384JVH6	34	K	Bcrad23	Bcrad23	1	4.77517e-05	175.49	EK(1)GWEASQQK	2	-0.14061	2
Ubiquitin family	0.00147167	A0A384JGV5	51	K	Bcdsk2	Bcdsk2	1	1.11888e-08	153.32	LAGDDYEK(1)IPVDR	2	0.42788	1
Ubiquitin family	0.00147167	A0A384JM89	88	K	Ubiquitin-like domain-containing protein	BCIN_07g01150	1	0.00014837	112.36	ALASK(1)FNCEK	2	0.21629	3
Ubiquitin family	0.00147167	A0A384JM89	93	K	Ubiquitin-like domain-containing protein	BCIN_07g01150	1	0.000406058	125.71	FNCEK(1)MICR	2	-1.0313	2
Ubiquitin family	0.00147167	A0A384J9L6	104	K	Bcrps31	Bcrps31	1	0.00675836	77.058	LAVLK(1)YYK	2	-0.19225	4
Ubiquitin family	0.00147167	A0A384J9L6	6	K	Bcrps31	Bcrps31	1	9.03147e-06	150.46	MQIFVK(1)TLTGK	2	-0.017619	10
Ubiquitin family	0.00147167	A0A384J9L6	33	K	Bcrps31	Bcrps31	1	4.09765e-08	124.42	IQDK(1)EGIPPDQQR	2	3.2656	6
Ubiquitin family	0.00147167	A0A384J9L6	107	K	Bcrps31	Bcrps31	1	0.000585461	111.61	YYK(1)VDGDGK	2	-1.1626	7
Ubiquitin family	0.00147167	A0A384J9L6	48	K	Bcrps31	Bcrps31	1	5.87193e-09	192.68	LIFAGK(1)QLEDGR	2	0.12091	12
Ubiquitin family	0.00147167	A0A384J9L6	99	K	Bcrps31	Bcrps31	1	0.0103448	78.77	TK(1)LAVLK	2	0.176	1
Ubiquitin family	0.00147167	A0A384J9L6	89	K	Bcrps31	Bcrps31	1	0.0189705	94.262	VYTTPK(1)K	2	0.21673	2
Ubiquitin family	0.00147167	A0A384J9L6	113	K	Bcrps31	Bcrps31	1	0.000674421	105.98	VDGDGK(1)IER	2	0.17651	5
Ubiquitin family	0.00147167	A0A384JME7	48	K	Ubiquitin-like domain-containing protein	BCIN_07g02710	1	0.000156578	95.417	LIYGGK(1)QMADDK	2	1.883	3
ADP-ribosylation factor family	0.240692	A0A384JVC8	130	K	Bcsar1	Bcsar1	1	3.38231e-10	141.78	VPFLILGNK(1)IDHPDAISEDQLR	3	-0.5878	3
ADP-ribosylation factor family	0.240692	A0A384JX46	36	K	Uncharacterized protein	BCIN_11g04620	1	0.00202061	106.04	TTILYK(1)LK	2	-0.11103	4
Peptidase family M41	0.0180957	A0A384JBX5	833	K	AAA domain-containing protein	BCIN_03g02170	1	0.0666937	66.429	NLLVEK(1)K	2	-3.4814	1
Peptidase family M41	0.0180957	A0A384JBX5	825	K	AAA domain-containing protein	BCIN_03g02170	1	1.96533e-07	128.81	IVDEAYEK(1)CR	2	0.45585	2
Peptidase family M41	0.0180957	A0A384JHD3	331	K	Bcyme1	Bcyme1	1	0.00446569	68.83	NPEK(1)FSTLGGK	2	-1.5349	1
Casein kinase II regulatory subunit	0.0180957	A0A384JXD4	112	K	Casein kinase II subunit beta	Bcckb2	1	0.0174219	65.246	ADFGK(1)CPR	2	0.74257	1
Casein kinase II regulatory subunit	0.0180957	A0A384JXD4	195	K	Casein kinase II subunit beta	Bcckb2	1	0.00322371	66.989	IYGFK(1)VHAPAALIR	3	0.0062271	2
Casein kinase II regulatory subunit	0.0180957	A0A384JVW8	262	K	Casein kinase II subunit beta	Bcckb1	1	0.0144642	64.82	IYGFK(1)VSER	2	0.25258	1
Septin	0.014542	A0A384K4K0	345	K	Bccdc12	Bccdc12	1	2.93023e-05	178.67	QWEQK(1)LISER	2	0.26655	3
Septin	0.014542	A0A384K4K0	333	K	Bccdc12	Bccdc12	1	0.00117089	72.705	FTEQVK(1)IEEHR	3	-0.36719	2
Septin	0.014542	A0A384K4K0	318	K	Bccdc12	Bccdc12	1	0.000702119	104.22	FK(1)EEEESLR	2	0.54616	3
Septin	0.014542	A0A384K4K0	268	K	Bccdc12	Bccdc12	1	5.90327e-16	170.61	QYAWGVAEVENEDHCDFK(1)K	3	-1.1062	2
Septin	0.014542	A0A384K4K0	316	K	Bccdc12	Bccdc12	1	0.00448401	169.44	LDNPK(1)FK	2	1.944	6
Septin	0.014542	A0A384K4K0	355	K	Bccdc12	Bccdc12	1	0.000667414	75.483	LNK(1)DLESTHAAIK	3	1.056	1
Septin	0.014542	A0A384JDP2	237	K	Septin-type G domain-containing protein	BCIN_03g09000	1	4.3016e-14	222.16	ADTLTDEEIAAFK(1)SR	3	-0.86087	4
Septin	0.014542	A0A384JDP2	330	K	Septin-type G domain-containing protein	BCIN_03g09000	1	6.72574e-22	223.36	THMEELK(1)EHTNNALYENYR	3	0.2828	1
Septin	0.014542	A0A384JDP2	245	K	Septin-type G domain-containing protein	BCIN_03g09000	1	6.2694e-07	116.39	ILADIK(1)HHDIQIFEGPHYEK	3	0.96876	3
Septin	0.014542	A0A384JDP2	377	K	Septin-type G domain-containing protein	BCIN_03g09000	1	0.00179141	82.287	QLHEQK(1)LAK	3	0.79364	2
Septin	0.014542	A0A384JDP2	269	K	Septin-type G domain-containing protein	BCIN_03g09000	1	1.07943e-11	186.05	DDEETIAENK(1)EIMDK	2	-0.83484	3
Septin	0.014542	A0A384JDP2	392	K	Septin-type G domain-containing protein	BCIN_03g09000	1	0.00011948	143.5	MVFQQK(1)VAEK	2	0.7493	1
Septin	0.014542	A0A384JDP2	215	K	Septin-type G domain-containing protein	BCIN_03g09000	1	0.0002851	88.101	LHTK(1)VNLIPVIAK	3	-0.67151	2
Septin	0.014542	A0A384JDP2	366	K	Septin-type G domain-containing protein	BCIN_03g09000	1	1.14977e-06	178.15	EVNPAVK(1)QEEER	2	-0.48381	2
Septin	0.014542	A0A384JDP2	415	K	Septin-type G domain-containing protein	BCIN_03g09000	1	0.00476329	86.136	EMK(1)EQLER	2	-0.17799	3
Septin	0.014542	A0A384JQF7	182	K	Septin-type G domain-containing protein	BCIN_08g02770	1	1.47384e-05	109.83	ADSLTPAELAESK(1)K	2	0.11435	1
Septin	0.014542	A0A384JQF7	335	K	Septin-type G domain-containing protein	BCIN_08g02770	1	0.00135735	130.22	EIEIK(1)VQR	2	0.22873	2
Septin	0.014542	A0A384JQF7	355	K	Septin-type G domain-containing protein	BCIN_08g02770	1	0.000108549	131.42	ESQLK(1)EIEAR	2	0.10848	2
Septin	0.014542	A0A384JQF7	48	K	Septin-type G domain-containing protein	BCIN_08g02770	1	1.71035e-15	168.64	QVLSGK(1)DADDVTNAHVEEGVK	3	0.62625	2
Septin	0.014542	A0A384JG48	203	K	Bccdc10	Bccdc10	1	3.96406e-06	129.34	IK(1)EEFAFHNLK	3	0.06949	2
Septin	0.014542	A0A384JG48	17	K	Bccdc10	Bccdc10	1	1.12645e-05	96.052	HAPQPSVFPK(1)SHVGFDSITSQIER	4	-1.0068	1
Biotin-requiring enzyme	5.50031e-06	A0A384JNT7	1677	K	Uncharacterized protein	BCIN_07g06960	1	0.00486435	85.676	VAWK(1)NPER	2	-0.10551	2
Biotin-requiring enzyme	5.50031e-06	A0A384JNT7	2104	K	Uncharacterized protein	BCIN_07g06960	1	0.00961423	81.297	LAEIK(1)VK	2	-0.035437	1
Biotin-requiring enzyme	5.50031e-06	A0A384JNT7	1551	K	Uncharacterized protein	BCIN_07g06960	1	4.03078e-06	153.34	QAIQNSWVK(1)AVR	2	1.1474	1
Biotin-requiring enzyme	5.50031e-06	A0A384JNT7	180	K	Uncharacterized protein	BCIN_07g06960	1	1.39552e-06	97.235	SLGDK(1)ISSTIVAQHAK	3	0.17722	1
Biotin-requiring enzyme	5.50031e-06	A0A384JNT7	1522	K	Uncharacterized protein	BCIN_07g06960	1	0.0109166	122.79	EWLQPK(1)R	2	-0.33306	3
Biotin-requiring enzyme	5.50031e-06	A0A384JNT7	320	K	Uncharacterized protein	BCIN_07g06960	1	3.93395e-09	166.92	HQK(1)IIEEAPVTVAK	2	-0.087216	1
Biotin-requiring enzyme	5.50031e-06	A0A384JNT7	1696	K	Uncharacterized protein	BCIN_07g06960	1	0.000594678	105.98	YLYLDTEAK(1)K	2	0.53699	1
Biotin-requiring enzyme	5.50031e-06	A0A384JNT7	683	K	Uncharacterized protein	BCIN_07g06960	1	0.000188277	78.358	LSVDSK(1)TCLLEQENDPTQLR	3	-1.3209	1
Biotin-requiring enzyme	5.50031e-06	A0A384JNT7	2066	K	Uncharacterized protein	BCIN_07g06960	1	1.72907e-07	122.78	GGVLEPEGIVNIK(1)YR	2	1.7696	1
Biotin-requiring enzyme	5.50031e-06	A0A384JNT7	1331	K	Uncharacterized protein	BCIN_07g06960	1	9.12669e-06	134.98	FK(1)ITPVFTENR	2	-0.62776	2
Biotin-requiring enzyme	5.50031e-06	A0A384JNT7	599	K	Uncharacterized protein	BCIN_07g06960	1	0.00135508	81.552	TSLEK(1)GQVPSK	2	0.45872	2
Biotin-requiring enzyme	5.50031e-06	A0A384JNT7	74	K	Uncharacterized protein	BCIN_07g06960	1	0.000179386	101.53	K(1)WAYETFGDEK	2	-0.6806	1
Biotin-requiring enzyme	5.50031e-06	A0A384JNT7	953	K	Uncharacterized protein	BCIN_07g06960	1	9.17502e-06	133.05	LRDENK(1)DDISK	3	0.13831	2
Biotin-requiring enzyme	5.50031e-06	A0A384JNT7	39	K	Uncharacterized protein	BCIN_07g06960	1	0.000183851	105.98	LENAPAGK(1)VK	2	0.46588	1
Biotin-requiring enzyme	5.50031e-06	A0A384JNT7	253	K	Uncharacterized protein	BCIN_07g06960	1	0.00182648	75.819	ASEGGGGK(1)GIR	2	-1.1674	1
Biotin-requiring enzyme	5.50031e-06	A0A384JNT7	2087	K	Uncharacterized protein	BCIN_07g06960	1	0.055228	62.166	LDPEYAELK(1)K	2	-0.051728	1
Biotin-requiring enzyme	5.50031e-06	A0A384JNT7	706	K	Uncharacterized protein	BCIN_07g06960	1	1.62731e-09	117.27	LVK(1)FTVENGEHIK	3	0.78911	1
Biotin-requiring enzyme	5.50031e-06	A0A384JNT7	2169	K	Uncharacterized protein	BCIN_07g06960	1	0.00252744	147.2	VNEEYILK(1)R	2	1.7607	2
Biotin-requiring enzyme	5.50031e-06	A0A384JNT7	2273	K	Uncharacterized protein	BCIN_07g06960	1	0.0181802	79.986	EEALK(1)FLGRP	2	0.30766	1
Biotin-requiring enzyme	5.50031e-06	A0A384JNT7	2099	K	Uncharacterized protein	BCIN_07g06960	1	3.6286e-14	198.61	QLLDNAAGQEK(1)LAEIK	2	-0.41919	2
Biotin-requiring enzyme	5.50031e-06	A0A384JNT7	624	K	Uncharacterized protein	BCIN_07g06960	1	0.00934129	82.241	YK(1)FTATR	2	-0.25824	2
Biotin-requiring enzyme	5.50031e-06	A0A384JNT7	31	K	Uncharacterized protein	BCIN_07g06960	1	5.60265e-11	148.75	HNLADHFIGGNK(1)LENAPAGK	3	1.6579	1
Biotin-requiring enzyme	5.50031e-06	A0A384JNT7	1639	K	Uncharacterized protein	BCIN_07g06960	1	0.000353685	85.837	EDQFFHK(1)CTELAR	3	-0.2307	2
Biotin-requiring enzyme	5.50031e-06	A0A384JNT7	2220	K	Uncharacterized protein	BCIN_07g06960	1	0.000179642	97.734	VVHEK(1)VEQMK	3	1.0124	3
Biotin-requiring enzyme	5.50031e-06	A0A384JY02	209	K	Dihydrolipoamide acetyltransferase component of pyruvate dehydrogenase complex	BCIN_11g04250	1	0.0135877	61.679	VLK(1)EDVHR	3	0.085893	1
Biotin-requiring enzyme	5.50031e-06	A0A384JQW0	393	K	Uncharacterized protein	BCIN_08g05100	1	0.000710505	103.69	TPK(1)LSESVR	2	-0.32252	1
Biotin-requiring enzyme	5.50031e-06	A0A384JQW0	284	K	Uncharacterized protein	BCIN_08g05100	1	0.00593865	80.787	QDLWEK(1)AR	2	1.8021	1
Biotin-requiring enzyme	5.50031e-06	A0A384JQW0	211	K	Uncharacterized protein	BCIN_08g05100	1	0.0102217	67.207	LESAK(1)SEGR	2	0.37163	1
Biotin-requiring enzyme	5.50031e-06	A0A384JZN2	217	K	Acetyltransferase component of pyruvate dehydrogenase complex	Bclat1	1	6.25667e-11	171.08	GTGIGGQVTEADVK(1)K	2	-0.066969	2
Biotin-requiring enzyme	5.50031e-06	A0A384JZN2	136	K	Acetyltransferase component of pyruvate dehydrogenase complex	Bclat1	1	2.21302e-06	99.044	SAPAPPK(1)EEASQSSEK	2	0.20889	1
Biotin-requiring enzyme	5.50031e-06	A0A384JZN2	287	K	Acetyltransferase component of pyruvate dehydrogenase complex	Bclat1	1	1.68489e-06	126.34	TALNASGEGK(1)YK	2	2.4522	2
Biotin-requiring enzyme	5.50031e-06	A0A384JZN2	449	K	Acetyltransferase component of pyruvate dehydrogenase complex	Bclat1	1	1.42863e-09	129.38	VVDGAVGGEWMK(1)EFK	2	-0.55882	4
Biotin-requiring enzyme	5.50031e-06	A0A384JUZ0	238	K	Bcpdx1	Bcpdx1	1	0.000172648	91.812	IAK(1)LSHLDLSNIK	3	-0.69995	1
Biotin-requiring enzyme	5.50031e-06	A0A384J776	578	K	Pyruvate carboxylase	BCIN_01g09950	1	6.35174e-06	108.97	ANK(1)GCLLMDTTWR	3	-0.42687	3
Biotin-requiring enzyme	5.50031e-06	A0A384J776	572	K	Pyruvate carboxylase	BCIN_01g09950	1	1.4676e-13	151.8	NILLEEGPEGFAK(1)AVR	2	-0.30176	2
Biotin-requiring enzyme	5.50031e-06	A0A384J776	1069	K	Pyruvate carboxylase	BCIN_01g09950	1	0.00654612	91.906	GK(1)VLILK	2	0.45407	2
Biotin-requiring enzyme	5.50031e-06	A0A384J776	190	K	Pyruvate carboxylase	BCIN_01g09950	1	6.85042e-11	218.5	K(1)FTDEYGFPIIIK	2	0.35748	1
Biotin-requiring enzyme	5.50031e-06	A0A384J776	289	K	Pyruvate carboxylase	BCIN_01g09950	1	0.000474509	77.746	VVEIAPAK(1)DLPQSVR	2	0.13684	2
Biotin-requiring enzyme	5.50031e-06	A0A384J776	7	K	Pyruvate carboxylase	BCIN_01g09950	1	4.82149e-10	146.25	AHHDEK(1)GPHGDGAYSEVFEEGSDIK	4	0.22719	3
Biotin-requiring enzyme	5.50031e-06	A0A384J776	308	K	Pyruvate carboxylase	BCIN_01g09950	1	1.88076e-06	130.22	LAK(1)SVNYR	2	-0.15598	2
Biotin-requiring enzyme	5.50031e-06	A0A384J776	401	K	Pyruvate carboxylase	BCIN_01g09950	1	2.50326e-15	163.96	ITTEDPSQGFSPDTGK(1)IEVYR	3	-0.26391	3
Biotin-requiring enzyme	5.50031e-06	A0A384J776	530	K	Pyruvate carboxylase	BCIN_01g09950	1	0.000903289	96.668	GQMGEPK(1)FK	2	-0.05126	6
Biotin-requiring enzyme	5.50031e-06	A0A384J776	1011	K	Pyruvate carboxylase	BCIN_01g09950	1	1.46029e-10	147.35	DIHAK(1)WGSVTECDVSSYAMYPK	3	-1.8443	3
Biotin-requiring enzyme	5.50031e-06	A0A384J776	532	K	Pyruvate carboxylase	BCIN_01g09950	1	4.03102e-07	117.18	FK(1)GEIIMPELFDESGAK	3	-0.43656	2
Biotin-requiring enzyme	5.50031e-06	A0A384J776	1039	K	Pyruvate carboxylase	BCIN_01g09950	1	2.05446e-08	124.62	FVQK(1)YGDLSVLPTR	3	-0.13993	2
Biotin-requiring enzyme	5.50031e-06	A0A384J9W3	123	K	Bckgd2	Bckgd2	1	0.000342743	88.561	LELGGAPEGGDK(1)EK	2	-2.9715	2
Biotin-requiring enzyme	5.50031e-06	A0A384J9W3	131	K	Bckgd2	Bckgd2	1	0.00178484	76.326	ASSEPK(1)EAASK	2	0.45685	2
Biotin-requiring enzyme	5.50031e-06	A0A384J9W3	245	K	Bckgd2	Bckgd2	1	0.00596043	80.688	LYK(1)DEVLK	2	0.12282	3
Biotin-requiring enzyme	5.50031e-06	A0A384J9W3	420	K	Bckgd2	Bckgd2	1	0.00400995	78.136	VK(1)EYIEDPR	2	2.3358	1
Elongation factor Tu C-terminal domain	0.0196692	A0A384K5Z2	456	K	Bcsup35	Bcsup35	1	0.000445608	92.611	ECTTK(1)LSQFLK	2	1.1838	1
Elongation factor Tu C-terminal domain	0.0196692	A0A384K5Z2	412	K	Bcsup35	Bcsup35	0.999996	0.00226163	69.069	KGEYETGFEK(1)GGQTR	3	0.083821	1
Elongation factor Tu C-terminal domain	0.0196692	A0A384K5Z2	225	K	Bcsup35	Bcsup35	1	0.00403463	76.943	VTAAK(1)AIEK	2	-0.078491	1
Elongation factor Tu C-terminal domain	0.0196692	A0A384K5Z2	451	K	Bcsup35	Bcsup35	1	0.0103448	78.77	YK(1)ECTTK	2	0.54169	1
Elongation factor Tu C-terminal domain	0.0196692	A0A384JDG5	84	K	Elongation factor Tu	Bctuf1	1	1.24534e-06	106.92	QAEK(1)GMASFLDYGAIDK	2	-2.2295	1
Elongation factor Tu C-terminal domain	0.0196692	A0A384JDG5	97	K	Elongation factor Tu	Bctuf1	1	7.86802e-11	143.46	GMASFLDYGAIDK(1)APEER	2	-1.4994	2
Elongation factor Tu C-terminal domain	0.0196692	A0A384JDG5	303	K	Elongation factor Tu	Bctuf1	1	0.00141028	86.114	TK(1)VTDIETFK	2	-0.92578	1
Elongation factor Tu C-terminal domain	0.0196692	A0A384JDG5	295	K	Elongation factor Tu	Bctuf1	1	0.000134823	87.447	DSEVEIVGK(1)GDQIIK	3	0.39461	1
Elongation factor Tu C-terminal domain	0.0196692	A0A384JDG5	311	K	Elongation factor Tu	Bctuf1	1	0.00133346	126.07	VTDIETFK(1)K	2	-0.57502	3
Elongation factor Tu C-terminal domain	0.0196692	A0A384JDG5	79	K	Elongation factor Tu	Bctuf1	1	0.00755989	77.358	TTLTAAITK(1)R	2	-0.11729	2
Elongation factor Tu C-terminal domain	0.0196692	A0A384JTH0	391	K	Elongation factor 1-alpha	Bcef1a	1	0.00301654	70.942	SMEDSPK(1)FIK	2	-1.5315	3
Elongation factor Tu C-terminal domain	0.0196692	A0A384JTH0	225	K	Elongation factor 1-alpha	Bcef1a	1	5.21853e-06	101.75	STGK(1)TLLEAIDAIDPPSRPTDK	3	-0.51625	3
Elongation factor Tu C-terminal domain	0.0196692	A0A384JTH0	289	K	Elongation factor 1-alpha	Bcef1a	1	2.16405e-20	165.97	AGMVVTFAPAGVTTEVK(1)SVEMHHEQLVEGVPGDNVGFNVK	4	-0.10921	4
Elongation factor Tu C-terminal domain	0.0196692	A0A384JTH0	407	K	Elongation factor 1-alpha	Bcef1a	1	3.06426e-15	160.27	MVPSK(1)PMCVEAFTEYPPLGR	3	-3.0927	15
Elongation factor Tu C-terminal domain	0.0196692	A0A384JTH0	438	K	Elongation factor 1-alpha	Bcef1a	1	3.42701e-08	130.61	QTVAVGVIK(1)SVEK	3	-0.25509	5
Elongation factor Tu C-terminal domain	0.0196692	A0A384JTH0	402	K	Elongation factor 1-alpha	Bcef1a	1	2.72866e-15	166.49	SGDAAIVK(1)MVPSK	2	0.60349	4
Elongation factor Tu C-terminal domain	0.0196692	A0A384JTH0	154	K	Elongation factor 1-alpha	Bcef1a	1	3.99546e-06	116.98	QLIVAINK(1)MDTTK	2	-0.15077	5
Elongation factor Tu C-terminal domain	0.0196692	A0A384JTH0	214	K	Elongation factor 1-alpha	Bcef1a	1	0.00734542	89.142	GWEK(1)EAK	2	0.052668	2
Elongation factor Tu C-terminal domain	0.0196692	A0A384JTH0	329	K	Elongation factor 1-alpha	Bcef1a	1	1.14845e-08	152	RGNVAGDSK(1)QDPPK	3	-0.13508	8
Elongation factor Tu C-terminal domain	0.0196692	A0A384JTH0	44	K	Elongation factor 1-alpha	Bcef1a	1	0.000219633	99.539	FEK(1)EAAELGK	2	1.6322	2
Elongation factor Tu C-terminal domain	0.0196692	A0A384JTH0	159	K	Elongation factor 1-alpha	Bcef1a	1	5.89102e-05	170.52	MDTTK(1)WSEDR	2	0.014926	19
Elongation factor Tu C-terminal domain	0.0196692	A0A384JTH0	36	K	Elongation factor 1-alpha	Bcef1a	1	0.0148097	103.91	CGGIDK(1)R	2	0.099599	1
Elongation factor Tu C-terminal domain	0.0196692	A0A384JTH0	442	K	Elongation factor 1-alpha	Bcef1a	1	0.0519034	51.736	SVEK(1)QDK	2	-0.77915	1
Elongation factor Tu C-terminal domain	0.0196692	A0A384JTH0	451	K	Elongation factor 1-alpha	Bcef1a	1	0.00586493	94.262	VTK(1)AAVK(1)AGAK	2	-0.65372	3
Elongation factor Tu C-terminal domain	0.0196692	A0A384JTH0	41	K	Elongation factor 1-alpha	Bcef1a	1	0.00791253	87.181	TIEK(1)FEK	2	0.29242	12
Elongation factor Tu C-terminal domain	0.0196692	A0A384JTH0	377	K	Elongation factor 1-alpha	Bcef1a	1	1.97953e-08	196.88	FSELLQK(1)IDR	2	0.4825	20
Elongation factor Tu C-terminal domain	0.0196692	A0A384JTH0	243	K	Elongation factor 1-alpha	Bcef1a	1	8.09459e-10	136.49	TLLEAIDAIDPPSRPTDK(1)PLR	3	0.51324	3
Elongation factor Tu C-terminal domain	0.0196692	A0A384JTH0	254	K	Elongation factor 1-alpha	Bcef1a	1	5.2969e-10	125.79	LPLQDVYK(1)IGGIGTVPVGR	3	-0.034964	6
Elongation factor Tu C-terminal domain	0.0196692	A0A384JTH0	177	K	Elongation factor 1-alpha	Bcef1a	1	0.0174897	83.206	ETSNFIK(1)K	2	-0.20457	3
Thioredoxin	7.1293e-05	A0A384J690	57	K	Bctrx2	Bctrx2	1	3.50599e-10	127.2	VTFTK(1)VNVDNQQSIAQR	3	1.1656	1
Thioredoxin	7.1293e-05	A0A384JKX7	205	K	Protein disulfide-isomerase	Bcpdi1	1	2.25323e-10	140.2	SFDEGK(1)AIYPDAFDAEVIEK	3	-0.26786	3
Thioredoxin	7.1293e-05	A0A384JKX7	67	K	Protein disulfide-isomerase	Bcpdi1	1	9.03038e-10	130.29	ALAPEYEEAATTLK(1)EK	2	1.0223	2
Thioredoxin	7.1293e-05	A0A384JKX7	312	K	Protein disulfide-isomerase	Bcpdi1	1	1.24811e-08	167.61	FPAFAIQSTVDNK(1)K	2	1.785	1
Thioredoxin	7.1293e-05	A0A384JKX7	436	K	Protein disulfide-isomerase	Bcpdi1	1	0.0126172	70.912	LYK(1)AGNK	2	0.79123	3
Thioredoxin	7.1293e-05	A0A384JKX7	344	K	Protein disulfide-isomerase	Bcpdi1	1	0.00090346	80.746	VEPSIK(1)SEPIPEK	2	0.41531	2
Thioredoxin	7.1293e-05	A0A384JKX7	338	K	Protein disulfide-isomerase	Bcpdi1	1	6.14842e-14	217.48	FVQQYVDGK(1)VEPSIK	2	-0.25176	2
Thioredoxin	7.1293e-05	A0A384JKX7	141	K	Protein disulfide-isomerase	Bcpdi1	1	6.85004e-06	123.67	DTLEDFK(1)TADK	2	-0.22968	4
Thioredoxin	7.1293e-05	A0A384K4S3	155	K	Bcgrx3	Bcgrx3	1	1.20384e-12	140.78	PVPSISHASTAPSTTAPTTSTESEEPMSK(1)EDLHAR	4	-0.21297	1
Thioredoxin	7.1293e-05	A0A384J7J1	325	K	Uncharacterized protein	BCIN_01g09840	1	0.00396844	101.72	LEK(1)IDHDH	2	-0.47228	3
Thioredoxin	7.1293e-05	A0A384JDG9	733	K	Uncharacterized protein	BCIN_03g08260	1	3.83871e-05	96.464	STVGSFEK(1)AFFNVR	2	-1.4928	1
Thioredoxin	7.1293e-05	A0A384JDG9	273	K	Uncharacterized protein	BCIN_03g08260	1	7.7249e-06	131.17	SETGAEK(1)VTDK	2	2.9429	1
Thioredoxin	7.1293e-05	A0A384JDG9	511	K	Uncharacterized protein	BCIN_03g08260	1	0.00446869	87.476	YK(1)ITTWPR	2	0.49719	1
Thioredoxin	7.1293e-05	A0A384JZB4	74	K	Bctrx1	Bctrx1	1	1.37078e-06	106.39	AIAPK(1)VSQLSEAYPAAHFIK	3	1.1405	3
Thioredoxin	7.1293e-05	A0A384JZB4	114	K	Bctrx1	Bctrx1	1	7.04926e-05	95.183	AMPTFVIFK(1)GEEK	3	0.61492	5
Thioredoxin	7.1293e-05	A0A384JPP5	104	K	Uncharacterized protein	BCIN_08g02380	1	0.0267173	63.565	YFDGK(1)SK	2	0.7048	1
Thioredoxin	7.1293e-05	A0A384JPP5	342	K	Uncharacterized protein	BCIN_08g02380	1	0.00100833	71.279	GGLAPEK(1)LDEFTTK	2	0.089847	1
Thioredoxin	7.1293e-05	A0A384JPP5	239	K	Uncharacterized protein	BCIN_08g02380	1	4.83174e-06	110.15	SEK(1)DIVEFMNSK	2	1.2226	3
Thioredoxin	7.1293e-05	A0A384JPP5	314	K	Uncharacterized protein	BCIN_08g02380	1	0.00722757	89.55	VFDK(1)LSK	2	-0.039471	2
Thioredoxin	7.1293e-05	A0A384JPP5	324	K	Uncharacterized protein	BCIN_08g02380	1	0.00102594	85.554	SDNYAAK(1)ELAR	2	-0.2819	3
Thioredoxin	7.1293e-05	A0A384JPP5	349	K	Uncharacterized protein	BCIN_08g02380	1	3.67989e-06	156.36	LDEFTTK(1)TNILR	2	1.405	3
Thioredoxin	7.1293e-05	A0A384JPP5	77	K	Uncharacterized protein	BCIN_08g02380	1	1.41389e-08	121.72	VTIAK(1)VDADAEK	2	-0.34229	5
Thioredoxin	7.1293e-05	A0A384JPP5	72	K	Uncharacterized protein	BCIN_08g02380	1	0.010836	77.072	DK(1)VTIAK	2	-0.28429	2
Thioredoxin	7.1293e-05	A0A384JPP5	297	K	Uncharacterized protein	BCIN_08g02380	1	6.9532e-07	188.48	AAQEYK(1)EGAQSK	2	0.2352	3
Thioredoxin	7.1293e-05	A0A384JPP5	84	K	Uncharacterized protein	BCIN_08g02380	1	1.1377e-05	141.08	VDADAEK(1)SLGK	2	2.435	2
Thioredoxin	7.1293e-05	A0A384JPP5	310	K	Uncharacterized protein	BCIN_08g02380	1	0.000609871	90.614	YAEYYVK(1)VFDK	2	-1.2255	3
Thioredoxin	7.1293e-05	A0A384JPP5	291	K	Uncharacterized protein	BCIN_08g02380	1	2.99373e-22	193.85	FTGGSSIAEVAAEATK(1)AAQEYK	3	-0.89771	3
Thioredoxin	7.1293e-05	A0A384JPP5	303	K	Uncharacterized protein	BCIN_08g02380	1	5.71206e-06	113.76	EGAQSK(1)YAEYYVK	2	-0.68411	1
Thioredoxin	7.1293e-05	A0A384JPP5	220	K	Uncharacterized protein	BCIN_08g02380	1	1.5247e-11	177.88	DQGVTSYPTIK(1)FFPK	2	-0.20913	3
Thioredoxin	7.1293e-05	A0A384JPP5	317	K	Uncharacterized protein	BCIN_08g02380	1	0.000149637	112.13	LSK(1)SDNYAAK	2	-0.38693	2
Thioredoxin	7.1293e-05	A0A384JPP5	151	K	Uncharacterized protein	BCIN_08g02380	1	0.00014355	113.22	SFK(1)EQIGSDK	2	-0.053704	3
Thioredoxin	7.1293e-05	A0A384JPP5	89	K	Uncharacterized protein	BCIN_08g02380	1	3.90452e-05	142.97	K(1)FGVQGFPTIK	2	1.0682	3
Thioredoxin	7.1293e-05	A0A384JPP5	224	K	Uncharacterized protein	BCIN_08g02380	1	0.000365504	79.837	FFPK(1)GSTEAEAYSGGR	2	-0.76179	2
Thioredoxin	7.1293e-05	A0A384JIR4	119	K	Thioredoxin domain-containing protein	BCIN_05g08370	1	0.00127599	73.834	PGK(1)PIVEDYNGPR	2	0.95818	1
Thioredoxin	7.1293e-05	A0A384JIR4	38	K	Thioredoxin domain-containing protein	BCIN_05g08370	1	2.85145e-09	176.89	SSAVLSINGK(1)DYDR	2	2.9006	1
Thioredoxin	7.1293e-05	A0A384JIR4	72	K	Thioredoxin domain-containing protein	BCIN_05g08370	1	0.0230357	58.172	NLQPAYEK(1)AAK	2	-3.2676	1
Aminotransferase class IV	0.137082	A0A384JVX5	390	K	Branched-chain-amino-acid aminotransferase	BCIN_11g00970	1	0.00594581	80.755	MK(1)EWIEAR	2	-2.7156	1
Aminotransferase class IV	0.137082	A0A384JVX5	323	K	Branched-chain-amino-acid aminotransferase	BCIN_11g00970	1	8.97378e-06	134.56	LTK(1)EGWIISER	2	-0.15705	2
Aminotransferase class IV	0.137082	A0A384JEN5	152	K	Uncharacterized protein	BCIN_04g01520	1	0.00146254	70.373	ISLPGFDPK(1)ELEK	2	-0.45761	2
Aminotransferase class IV	0.137082	A0A384JEN5	370	K	Uncharacterized protein	BCIN_04g01520	1	0.000385547	75.682	DIDIPMAK(1)GNSGEYAAK	2	-0.026726	1
Aminotransferase class IV	0.137082	A0A384JEN5	296	K	Uncharacterized protein	BCIN_04g01520	1	0.00141028	86.114	DK(1)IILDGVTR	2	0.52052	2
Aminotransferase class IV	0.137082	A0A384JEN5	379	K	Uncharacterized protein	BCIN_04g01520	1	0.000424631	92.866	GNSGEYAAK(1)VK	2	-0.0017966	2
EF hand	0.0196692	A0A384JZ21	510	K	Bcnde1	Bcnde1	1	0.000439177	91.307	TLAWEK(1)GQDPEK	2	-0.68116	1
EF hand	0.0196692	A0A384JR47	38	K	Bcagc1	Bcagc1	1	0.00227503	88.177	ATFEK(1)NSR	2	0.20694	2
EF hand	0.0196692	A0A384JR47	593	K	Bcagc1	Bcagc1	1	0.00367506	91.087	HAAK(1)TILK	2	0.40815	1
EF hand	0.0196692	A0A384JR47	606	K	Bcagc1	Bcagc1	1	0.0229983	60.019	AFFK(1)GGPAR	2	0.58505	1
EF hand	0.0196692	A0A384JJV4	145	K	Bcpef1	Bcpef1	1	0.000843411	91.469	TGALTEK(1)ELR	2	-0.48901	1
S1 RNA binding domain	0.0901168	A0A384JQK6	988	K	Bcrrp5	Bcrrp5	1	0.00721581	67.252	TFSPK(1)QIVDVR	2	3.6073	1
S1 RNA binding domain	0.0901168	A0A384J414	87	K	Bcsui2	Bcsui2	1	0.02382	74.301	GYIDLSK(1)R	2	1.9219	1
S1 RNA binding domain	0.0901168	A0A384J414	136	K	Bcsui2	Bcsui2	1	0.0231885	75.189	IVWPLNK(1)K	2	0.79563	1
S1 RNA binding domain	0.0901168	A0A384J414	120	K	Bcsui2	Bcsui2	1	0.00853033	62.685	TK(1)HPIEELYEK	3	-0.59055	1
S1 RNA binding domain	0.0901168	A0A384J414	219	K	Bcsui2	Bcsui2	1	0.00308225	70.321	NTADNQVK(1)VK	2	1.4415	2
S1 RNA binding domain	0.0901168	A0A384J414	183	K	Bcsui2	Bcsui2	1	0.00256824	86.18	LTPQPTK(1)VR	2	0.95256	2
S1 RNA binding domain	0.0901168	A0A384J414	61	K	Bcsui2	Bcsui2	1	0.00787164	87.323	SIQK(1)LIR	2	-0.35969	2
S1 RNA binding domain	0.0901168	A0A384J414	80	K	Bcsui2	Bcsui2	1	0.053761	42.802	EK(1)GYIDLSK	2	1.2888	1
Thiolase, C-terminal domain	0.00389703	A0A384JYA9	237	K	Uncharacterized protein	BCIN_12g00940	1	0.000202998	102.53	VTLTK(1)DEGPR	2	2.4704	3
Thiolase, C-terminal domain	0.00389703	A0A384JBY5	250	K	Uncharacterized protein	BCIN_03g03940	1	2.29935e-06	112.44	DITVAK(1)DDGVRPGITAESLGK	3	-0.65871	1
Thiolase, C-terminal domain	0.00389703	A0A384JKI4	243	K	Uncharacterized protein	BCIN_06g05400	1	5.57642e-05	101.39	EEIAPVTVK(1)GR	2	-0.16091	1
Thiolase, C-terminal domain	0.00389703	A0A384JKI4	369	K	Uncharacterized protein	BCIN_06g05400	1	3.11761e-05	97.276	ANEK(1)ILGLENAK	2	2.7286	2
Thiolase, C-terminal domain	0.00389703	A0A384JKI4	234	K	Uncharacterized protein	BCIN_06g05400	1	6.68291e-07	122.33	VGAFK(1)EEIAPVTVK	2	-2.7861	2
Thiolase, C-terminal domain	0.00389703	A0A384JKI4	229	K	Uncharacterized protein	BCIN_06g05400	1	3.66985e-05	110.08	AQEAWK(1)VGAFK	2	0.4945	2
Thiolase, C-terminal domain	0.00389703	A0A384JKI4	264	K	Uncharacterized protein	BCIN_06g05400	0.999954	1.50289e-05	98.592	LDK(1)VSSLKPAFVR	3	-0.14305	1
Thiolase, C-terminal domain	0.00389703	A0A384JIV2	158	K	Bcerg10	Bcerg10	1	0.000358539	132.01	DGLTDAYNK(1)K	2	0.045334	2
Thiolase, C-terminal domain	0.00389703	A0A384JIV2	294	K	Bcerg10	Bcerg10	1	2.63803e-11	159.4	APSK(1)FTTAPSLAIPK	2	-0.25259	1
Thiolase, C-terminal domain	0.00389703	A0A384JIV2	233	K	Bcerg10	Bcerg10	1	0.0150429	66.504	NLNIEK(1)LK	2	0.24878	2
Thiolase, C-terminal domain	0.00389703	A0A384JIV2	201	K	Bcerg10	Bcerg10	1	2.63355e-10	138.28	ATEAGLFK(1)TEIVPVEVSGGR	3	1.4526	2
Thiolase, C-terminal domain	0.00389703	A0A384JIV2	305	K	Bcerg10	Bcerg10	1	1.1212e-06	120.87	FTTAPSLAIPK(1)ALK	2	-0.05191	2
Thiolase, C-terminal domain	0.00389703	A0A384JIV2	227	K	Bcerg10	Bcerg10	1	1.33336e-05	156.14	DDEVK(1)NLNIEK	2	0.68015	3
Thiolase, C-terminal domain	0.00389703	A0A384JIV2	193	K	Bcerg10	Bcerg10	1	3.04169e-05	112.94	AQK(1)ATEAGLFK	2	2.5327	2
Thiolase, C-terminal domain	0.00389703	A0A384JIV2	290	K	Bcerg10	Bcerg10	1	1.23341e-05	101.32	ILGWGDAEK(1)APSK	2	0.37709	3
Electron transfer flavoprotein domain	0.0180957	A0A384J5I7	158	K	Bccir1	Bccir1	1	0.000425013	89.624	VVFK(1)DGDIVEVTK	2	1.6853	2
Electron transfer flavoprotein domain	0.0180957	A0A384J5I7	229	K	Bccir1	Bccir1	1	0.00580245	68.548	TLK(1)VIEPPPR	2	-0.094093	2
Electron transfer flavoprotein domain	0.0180957	A0A384J5I7	19	K	Bccir1	Bccir1	1	0.000553057	113.66	VIDYAVK(1)PR	2	1.2825	2
Electron transfer flavoprotein domain	0.0180957	A0A384K4Y6	233	K	Bcaim45	Bcaim45	1	0.0306257	47.088	SDRPDLATAGK(1)VVSGGR	3	-1.0946	1
Electron transfer flavoprotein domain	0.0180957	A0A384K4Y6	244	K	Bcaim45	Bcaim45	1	0.0231845	65.224	SK(1)EEFDR	2	0.35837	1
Electron transfer flavoprotein domain	0.0180957	A0A384K4Y6	85	K	Bcaim45	Bcaim45	1	0.000536134	83.54	SVAEEAAK(1)VAGIEK	2	-1.2131	1
Electron transfer flavoprotein domain	0.0180957	A0A384K4Y6	311	K	Bcaim45	Bcaim45	1	0.000823376	91.658	DSK(1)VIAAINK	2	-0.2532	1
Electron transfer flavoprotein domain	0.0180957	A0A384K4Y6	222	K	Bcaim45	Bcaim45	1	1.33695e-22	203.33	IESQTEWVSEDLAK(1)SDRPDLATAGK	3	-0.45802	2
RNA polymerase Rpb1, domain 2	0.0494284	A0A384JGK9	99	K	DNA-directed RNA polymerase subunit	Bcrpo21	1	0.000374938	93.649	PVYHPGFLK(1)K	3	-0.75203	1
RNA polymerase Rpb1, domain 2	0.0494284	A0A384JGK9	804	K	DNA-directed RNA polymerase subunit	Bcrpo21	1	2.94052e-05	95.197	TLPHFTK(1)DDYSPESR	3	-0.64787	1
RNA polymerase Rpb1, domain 2	0.0494284	A0A384K1E8	1182	K	DNA-directed RNA polymerase subunit	Bcrpa190	1	0.00158707	74.611	ALEPVLVAK(1)YLK	2	-1.1812	1
RNA polymerase Rpb1, domain 2	0.0494284	A0A384K1E8	619	K	DNA-directed RNA polymerase subunit	Bcrpa190	1	0.00764351	68.657	VLPGEK(1)TIR	2	-0.66969	2
Tubulin C-terminal domain	0.00874009	A0A384J6L5	324	K	Tubulin beta chain	BctubA	1	3.47528e-08	152.38	VSMK(1)EVEDQMR	2	-0.84206	10
Tubulin C-terminal domain	0.00874009	A0A384J6L5	379	K	Tubulin beta chain	BctubA	1	3.89474e-12	146.88	MSSTFVGNSTSIQELFK(1)R	2	0.37561	6
Tubulin C-terminal domain	0.00874009	A0A384J6L5	58	K	Tubulin beta chain	BctubA	1	2.42141e-14	201.16	MNVYFNEASGNK(1)YVPR	2	0.024013	2
Tubulin C-terminal domain	0.00874009	A0A384J6L5	297	K	Tubulin beta chain	BctubA	1	6.15675e-22	188.98	AVTVPELTQQMYDPK(1)NMMAASDFR	3	-1.7338	5
Tubulin C-terminal domain	0.00874009	A0A384J7P6	401	K	Tubulin alpha chain	BCIN_02g00900	1	0.0070675	101.25	FDLMYSK(1)R	2	-0.040717	5
Tubulin C-terminal domain	0.00874009	A0A384J7P6	60	K	Tubulin alpha chain	BCIN_02g00900	1	1.78553e-15	169.85	AADPDQGFSTFFSETGQGK(1)YVPR	3	-0.62138	2
Tubulin C-terminal domain	0.00874009	A0A384J7P6	96	K	Tubulin alpha chain	BCIN_02g00900	1	7.14087e-22	208.87	NLFHPEQMITGK(1)EDASNNYAR	3	-0.69712	9
Tubulin C-terminal domain	0.00874009	A0A384J8T3	408	K	Tubulin alpha chain	BctubB	1	0.0070675	101.25	FDLMYSK(1)R	2	-0.040717	5
Tubulin C-terminal domain	0.00874009	A0A384J8T3	401	K	Tubulin alpha chain	BctubB	1	3.70579e-06	128.1	LDHK(1)FDLMYSK	3	-0.50545	3
Tubulin C-terminal domain	0.00874009	A0A384J8T3	98	K	Tubulin alpha chain	BctubB	1	1.14977e-20	192.62	SLFHPELLISGK(1)EDAANNYAR	3	-0.049246	7
Tubulin C-terminal domain	0.00874009	A0A384J8T3	289	K	Tubulin alpha chain	BctubB	1	2.23379e-40	240.44	SSHESFK(1)TQELTLQCFEPNNQMVVCDPR	3	-0.1576	2
Tubulin C-terminal domain	0.00874009	A0A384J8T3	114	K	Tubulin alpha chain	BctubB	1	5.60946e-10	128.06	GHYTIGK(1)EILDGTLDK	3	-0.3644	3
Tubulin C-terminal domain	0.00874009	A0A384J8T3	62	K	Tubulin alpha chain	BctubB	1	1.55492e-15	171	AVHESGELDTVFTETGNGK(1)YVPR	3	0.72416	2
Tubulin C-terminal domain	0.00874009	A0A384J8T3	168	K	Tubulin alpha chain	BctubB	1	3.60263e-06	145.31	SK(1)LEFAVYPAPR	2	0.43148	2
Sec23/Sec24 beta-sandwich domain	0.0494284	A0A384JA99	728	K	Uncharacterized protein	BCIN_02g08330	1	0.00051544	110.38	LIELLQTFK(1)K	2	0.26458	1
Sec23/Sec24 beta-sandwich domain	0.0494284	A0A384JV26	334	K	Protein transport protein SEC23	BCIN_10g04580	1	0.00288327	72.2	ALK(1)FYDNLAK	2	0.17594	2
Sec23/Sec24 beta-sandwich domain	0.0494284	A0A384JV26	341	K	Protein transport protein SEC23	BCIN_10g04580	1	8.74513e-05	113.71	FYDNLAK(1)R	2	-0.49657	1
RNA polymerase Rpb1, domain 5	0.0494284	A0A384JGK9	99	K	DNA-directed RNA polymerase subunit	Bcrpo21	1	0.000374938	93.649	PVYHPGFLK(1)K	3	-0.75203	1
RNA polymerase Rpb1, domain 5	0.0494284	A0A384JGK9	804	K	DNA-directed RNA polymerase subunit	Bcrpo21	1	2.94052e-05	95.197	TLPHFTK(1)DDYSPESR	3	-0.64787	1
RNA polymerase Rpb1, domain 5	0.0494284	A0A384K1E8	1182	K	DNA-directed RNA polymerase subunit	Bcrpa190	1	0.00158707	74.611	ALEPVLVAK(1)YLK	2	-1.1812	1
RNA polymerase Rpb1, domain 5	0.0494284	A0A384K1E8	619	K	DNA-directed RNA polymerase subunit	Bcrpa190	1	0.00764351	68.657	VLPGEK(1)TIR	2	-0.66969	2
Adenylylsulphate kinase	0.0180957	A0A384JVW5	69	K	Adenylyl-sulfate kinase	Bcmet14	1	2.68581e-06	136.24	FGLNK(1)DLGFDEK	2	-1.148	1
Adenylylsulphate kinase	0.0180957	A0A384JVW5	183	K	Adenylyl-sulfate kinase	Bcmet14	1	2.51579e-06	134.56	TDK(1)LSVEECVQK	2	0.26708	2
Adenylylsulphate kinase	0.0180957	A0A384JVW5	199	K	Adenylyl-sulfate kinase	Bcmet14	1	0.00414818	76.228	IVEYLEK(1)EK	2	1.3523	2
Adenylylsulphate kinase	0.0180957	A0A384J5D0	11	K	Sulfate adenylyltransferase	Bcmet3	1	1.62033e-11	154.49	ANSPHGGVLK(1)DLLAR	3	0.24042	3
Adenylylsulphate kinase	0.0180957	A0A384J5D0	132	K	Sulfate adenylyltransferase	Bcmet3	1	0.000226119	78.078	EAK(1)EVFGGDADHPAVK	3	2.2482	1
Adenylylsulphate kinase	0.0180957	A0A384J5D0	187	K	Sulfate adenylyltransferase	Bcmet3	1	0.00304583	98.407	LHFDK(1)LGWSK	2	1.728	4
RmlD substrate binding domain	0.0180957	A0A384JJU9	281	K	RmlD_sub_bind domain-containing protein	BCIN_06g02380	1	1.17179e-06	112.58	LSEYGYEVPEIHEAYK(1)GCFQR	3	-2.0306	2
RmlD substrate binding domain	0.0180957	A0A384JJU9	246	K	RmlD_sub_bind domain-containing protein	BCIN_06g02380	1	3.58496e-06	145.14	NFTLEEQSK(1)VIK	2	-0.61279	2
RmlD substrate binding domain	0.0180957	A0A384JJU9	173	K	RmlD_sub_bind domain-containing protein	BCIN_06g02380	1	0.00651853	78.149	NFVTK(1)IAK	2	0.055995	3
RmlD substrate binding domain	0.0180957	A0A384JJU9	75	K	RmlD_sub_bind domain-containing protein	BCIN_06g02380	1	6.6554e-31	298.69	PNVDWCEDNK(1)EETIR	3	-0.068031	3
RmlD substrate binding domain	0.0180957	A0A384JJU9	256	K	RmlD_sub_bind domain-containing protein	BCIN_06g02380	1	0.00322732	82.029	SNCK(1)LDTTK	2	-0.96828	1
RmlD substrate binding domain	0.0180957	A0A384JJU9	29	K	RmlD_sub_bind domain-containing protein	BCIN_06g02380	1	0.000184874	81.594	TLLESQGK(1)EVYTTTVR	3	1.9106	2
RmlD substrate binding domain	0.0180957	A0A384K4N6	153	K	RmlD_sub_bind domain-containing protein	BCIN_15g03160	1	0.00141974	78.342	AVLAEYEK(1)AGK	2	1.0186	1
Anticodon-binding domain of tRNA	0.055926	A0A384J4X7	602	K	Uncharacterized protein	BCIN_01g03440	1	8.65678e-05	125.75	TEEEAEAK(1)AK	2	1.4707	1
Anticodon-binding domain of tRNA	0.055926	A0A384J4X7	132	K	Uncharacterized protein	BCIN_01g03440	1	0.00168031	77.597	IIK(1)SFDDPQYK	2	-0.2799	1
Anticodon-binding domain of tRNA	0.055926	A0A384J4X7	66	K	Uncharacterized protein	BCIN_01g03440	1	0.0120484	72.879	SEK(1)ELEK	2	0.42635	2
Anticodon-binding domain of tRNA	0.055926	A0A384J4X7	1064	K	Uncharacterized protein	BCIN_01g03440	1	2.45884e-06	119.87	LLDDPAYQEK(1)VSK	2	-2.3191	1
Anticodon-binding domain of tRNA	0.055926	A0A384J4X7	260	K	Uncharacterized protein	BCIN_01g03440	1	8.41321e-09	134.68	FVETVWDWK(1)DEYHK	3	-0.94844	3
Anticodon-binding domain of tRNA	0.055926	A0A384J4X7	80	K	Uncharacterized protein	BCIN_01g03440	1	0.00925777	82.529	QAK(1)FDQK	2	-0.50873	1
Anticodon-binding domain of tRNA	0.055926	A0A384J4X7	400	K	Uncharacterized protein	BCIN_01g03440	1	5.87577e-07	110.12	YTHLVGK(1)NAIHPFIEGR	4	0.82071	2
Anticodon-binding domain of tRNA	0.055926	A0A384J4X7	422	K	Uncharacterized protein	BCIN_01g03440	1	0.00303689	65.16	LMPIVADTYVEK(1)DFGTGAVK	3	-0.93836	1
Anticodon-binding domain of tRNA	0.055926	A0A384JFK0	690	K	Bccdc60	Bccdc60	1	0.00014355	113.22	IPK(1)ETLESMR	2	-0.81314	3
Anticodon-binding domain of tRNA	0.055926	A0A384JFK0	142	K	Bccdc60	Bccdc60	1	1.94822e-11	149.73	LFGK(1)NFENYKEEEVSEEK	3	-0.44434	2
Anticodon-binding domain of tRNA	0.055926	A0A384JFK0	407	K	Bccdc60	Bccdc60	1	0.00502187	66.267	APLSVHK(1)DGIR	3	-0.50845	2
Anticodon-binding domain of tRNA	0.055926	A0A384JFK0	18	K	Bccdc60	Bccdc60	1	1.24419e-05	143.97	ALENATISK(1)TK	2	0.25616	1
Anticodon-binding domain of tRNA	0.055926	A0A384JFK0	354	K	Bccdc60	Bccdc60	1	0.00935719	66.023	ITYGVFK(1)VSEK	2	2.5996	1
Anticodon-binding domain of tRNA	0.055926	A0A384JFK0	1009	K	Bccdc60	Bccdc60	1	0.00233722	77.358	TANDK(1)ELNGK	2	-1.4962	1
Anticodon-binding domain of tRNA	0.055926	A0A384JFK0	30	K	Bccdc60	Bccdc60	1	0.00708518	75.571	DK(1)LIAIER	2	1.7029	1
Anticodon-binding domain of tRNA	0.055926	A0A384JFK0	1017	K	Bccdc60	Bccdc60	1	0.0333406	41.876	IAK(1)MGEMK	2	0.18603	1
Anticodon-binding domain of tRNA	0.055926	A0A384JFK0	148	K	Bccdc60	Bccdc60	1	3.53377e-21	268.59	NFENYK(1)EEEVSEEK	3	0.035422	4
Anticodon-binding domain of tRNA	0.055926	A0A384JFK0	171	K	Bccdc60	Bccdc60	1	7.71466e-05	89.011	TNTPTPTTHHEDVTK(1)FTAK	4	1.2544	1
Anticodon-binding domain of tRNA	0.055926	A0A384JFK0	44	K	Bccdc60	Bccdc60	1	3.46063e-23	183.81	YQAQWEK(1)DGVFQPDAPSTSDIPLHSVSAAELR	3	0.11108	1
Anticodon-binding domain of tRNA	0.055926	A0A384K1E9	365	K	Bcils1	Bcils1	1	0.0163103	54.276	DFAGLHVK(1)AADK	3	-0.082121	2
Anticodon-binding domain of tRNA	0.055926	A0A384K1E9	67	K	Bcils1	Bcils1	1	0.000280574	91.961	YWSMK(1)GYHVER	3	-1.4082	2
Anticodon-binding domain of tRNA	0.055926	A0A384K1E9	786	K	Bcils1	Bcils1	1	1.51249e-05	96.247	LLPHIPK(1)ELQAEDPR	3	0.44184	2
Anticodon-binding domain of tRNA	0.055926	A0A384K1E9	91	K	Bcils1	Bcils1	1	0.0094918	78.77	K(1)FGISGK	2	0.12964	2
Anticodon-binding domain of tRNA	0.055926	A0A384K1E9	943	K	Bcils1	Bcils1	1	0.000515338	110.39	LEEGDLVVK(1)R	2	1.3047	2
Anticodon-binding domain of tRNA	0.055926	A0A384K1E9	1008	K	Bcils1	Bcils1	1	0.00064382	70.748	MEYK(1)VLEDPSSIGLR	2	-1.7646	2
Anticodon-binding domain of tRNA	0.055926	A0A384K1E9	15	K	Bcils1	Bcils1	1	0.0392109	50.452	WK(1)EINAFER	2	-0.023713	1
Anticodon-binding domain of tRNA	0.055926	A0A384K1E9	498	K	Bcils1	Bcils1	1	0.00231484	69.03	DK(1)IDHITIPSK	3	-0.24449	1
Anticodon-binding domain of tRNA	0.055926	A0A384K1E9	947	K	Bcils1	Bcils1	1	0.0376759	51.762	GLK(1)DDESSK	2	0.55718	1
Anticodon-binding domain of tRNA	0.055926	A0A384K1E9	637	K	Bcils1	Bcils1	1	0.00868852	84.498	FK(1)EAGVK	2	0.19862	3
Anticodon-binding domain of tRNA	0.055926	A0A384K1E9	260	K	Bcils1	Bcils1	1	0.000834922	91.549	LLGTLYK(1)DPK	2	-0.14808	3
EthD domain	0.137082	A0A384JUB9	9	K	EthD domain-containing protein	BCIN_10g00030	1	3.98905e-06	110.92	STAPAQNK(1)SQPLK	2	0.32534	2
EthD domain	0.137082	A0A384JUB9	47	K	EthD domain-containing protein	BCIN_10g00030	1	1.03891e-06	104.95	WIVEEHIPLAVPLFK(1)K	3	0.025838	1
EthD domain	0.137082	A0A384J7P9	118	K	EthD domain-containing protein	BCIN_02g00270	1	2.61328e-09	193.06	INEDSVK(1)FIDHVK	2	-0.12273	3
EthD domain	0.137082	A0A384J7P9	62	K	EthD domain-containing protein	BCIN_02g00270	1	3.11536e-19	236.12	TAEGATSDDK(1)SNSNYK	2	1.0834	1
Ras family	0.186661	A0A384J5T1	38	K	GTP-binding nuclear protein	BCIN_01g06220	1	0.00200557	160.36	HLTGEFEK(1)K	3	-0.56976	5
Ras family	0.186661	A0A384J5T1	124	K	GTP-binding nuclear protein	BCIN_01g06220	1	1.14096e-06	97.235	VCEGIPIVLTGNK(1)VDVK	3	1.0139	2
Ras family	0.186661	A0A384J5T1	200	K	GTP-binding nuclear protein	BCIN_01g06220	1	0.00020854	79.237	VYHK(1)EMEDAAAMPLPDEDDNDL	3	-0.99891	2
Ras family	0.186661	A0A384J5T1	24	K	GTP-binding nuclear protein	BCIN_01g06220	1	2.00574e-06	101.42	LVLVGDGGTGK(1)TTFVK	2	0.0213	1
Ras family	0.186661	A0A384J5T1	100	K	GTP-binding nuclear protein	BCIN_01g06220	1	3.19877e-05	100.88	ITYK(1)NVPNWHR	3	-0.15042	3
Ras family	0.186661	A0A384JZS6	153	K	Bcras1	Bcras1	1	0.00245427	86.898	FIETSAK(1)SR	2	-3.6913	1
Ras family	0.186661	A0A384J4D5	40	K	Uncharacterized protein	BCIN_01g01710	1	0.000130488	115.57	FVK(1)DQFDDYR	2	0.5495	2
Ras family	0.186661	A0A384J4G7	158	K	Bcrac	Bcrac	1	0.000437019	83.087	AHK(1)YLECSALTQR	3	-0.38787	1
Ras family	0.186661	A0A384J4G7	152	K	Bcrac	Bcrac	1	0.0155996	68.787	VVAK(1)EIR	2	-0.65195	2
Ras family	0.186661	A0A384J4G7	171	K	Bcrac	Bcrac	1	0.000951216	86.463	NLK(1)SVFDEAIR	2	1.3861	1
Ras family	0.186661	A0A384JEP9	155	K	Bcrho1	Bcrho1	1	0.000156578	95.417	IGAYK(1)SLECSAK	2	0.37341	3
Ras family	0.186661	A0A384JEP9	182	K	Bcrho1	Bcrho1	1	0.0421137	69.998	AALLTK(1)K	2	0.065035	3
Ras family	0.186661	A0A384JEP9	162	K	Bcrho1	Bcrho1	1	0.000121013	95.264	SLECSAK(1)TNEGVR	2	-1.3842	2
Ras family	0.186661	A0A384JEP9	133	K	Bcrho1	Bcrho1	1	1.32572e-15	167.63	TIEELHK(1)TNQTPVSEDQAQR	3	-0.039905	3
Ras family	0.186661	A0A384JEP9	126	K	Bcrho1	Bcrho1	1	1.10251e-05	117.86	HDPK(1)TIEELHK	3	0.51348	5
Ras family	0.186661	A0A384JEP9	150	K	Bcrho1	Bcrho1	1	0.00312946	82.645	VADK(1)IGAYK	2	0.81296	2
Ras family	0.186661	A0A384J3Z3	172	K	Bcsas1	Bcsas1	1	0.00324969	85.813	AFYSLAADIK(1)K	2	-0.42246	1
Pyridine nucleotide-disulphide oxidoreductase	0.0122912	A0A384JH08	331	K	Thioredoxin reductase	Bctrr1	1	4.92359e-14	220.59	TDAEK(1)GSNVVVPEYR	2	0.24391	2
Pyridine nucleotide-disulphide oxidoreductase	0.0122912	A0A384JZ21	510	K	Bcnde1	Bcnde1	1	0.000439177	91.307	TLAWEK(1)GQDPEK	2	-0.68116	1
Pyridine nucleotide-disulphide oxidoreductase	0.0122912	A0A384JPB7	177	K	Pyr_redox_2 domain-containing protein	BCIN_08g00090	1	0.000163344	109.66	VFGTIQK(1)LQK	2	0.65192	1
Pyridine nucleotide-disulphide oxidoreductase	0.0122912	A0A384JFX9	379	K	Glutathione reductase	Bcglr1	1	0.000951216	86.463	LFGGPQFK(1)DSK	2	-0.20957	2
Pyridine nucleotide-disulphide oxidoreductase	0.0122912	A0A384JFX9	72	K	Glutathione reductase	Bcglr1	1	0.0157341	85.676	TIAVESK(1)R	2	-0.92082	1
Pyridine nucleotide-disulphide oxidoreductase	0.0122912	A0A384JFX9	275	K	Glutathione reductase	Bcglr1	1	0.00265682	85.622	NSSQSK(1)IEK	2	-0.25034	1
Pyridine nucleotide-disulphide oxidoreductase	0.0122912	A0A384JQ67	238	K	Bcnde2	Bcnde2	1	8.88402e-10	130.64	ENSCFLK(1)EIGDAQAIR	2	-0.78136	1
Pyridine nucleotide-disulphide oxidoreductase	0.0122912	A0A384JQ67	260	K	Bcnde2	Bcnde2	1	1.75125e-06	101.38	IMDCVETATFK(1)DQSPEEVER	3	-2.1984	1
Pyridine nucleotide-disulphide oxidoreductase	0.0122912	A0A384JQ67	307	K	Bcnde2	Bcnde2	1	0.00274574	73.499	WVPEISDK(1)FK	2	-3.0112	2
Pyridine nucleotide-disulphide oxidoreductase	0.0122912	A0A384JQ67	176	K	Bcnde2	Bcnde2	1	0.00148657	76.073	AAVK(1)FYEAEATK	2	0.71556	1
Pyridine nucleotide-disulphide oxidoreductase	0.0122912	A0A384JQ67	184	K	Bcnde2	Bcnde2	1	8.20601e-06	109.07	FYEAEATK(1)IDPEK	2	0.60872	1
Pyridine nucleotide-disulphide oxidoreductase	0.0122912	A0A384K577	646	K	Bcglt1	Bcglt1	1	0.0185947	60.345	WTSK(1)VIDLTFPR	2	1.9289	1
Pyridine nucleotide-disulphide oxidoreductase	0.0122912	A0A384K577	1552	K	Bcglt1	Bcglt1	1	0.0256747	71.692	VLPVDYK(1)R	2	0.5548	1
Pyridine nucleotide-disulphide oxidoreductase	0.0122912	A0A384K577	1611	K	Bcglt1	Bcglt1	1	0.000118059	91.276	KPSDLQDIEETIGDSAVEK(1)K	3	3.16	2
Pyridine nucleotide-disulphide oxidoreductase	0.0122912	A0A384K577	777	K	Bcglt1	Bcglt1	1	0.0474158	46.985	NYK(1)YSADGGILK	2	0.74731	1
Pyridine nucleotide-disulphide oxidoreductase	0.0122912	A0A384K577	638	K	Bcglt1	Bcglt1	1	0.0153327	66.351	NINK(1)FYPK	2	1.8396	3
Pyridine nucleotide-disulphide oxidoreductase	0.0122912	A0A384K577	491	K	Bcglt1	Bcglt1	1	0.00103617	70.889	SWLHK(1)ELVSLPK	3	-0.97899	1
Pyridine nucleotide-disulphide oxidoreductase	0.0122912	A0A384K577	112	K	Bcglt1	Bcglt1	1	0.00270489	95.502	FFIK(1)NFER	2	-2.0473	3
Pyridine nucleotide-disulphide oxidoreductase	0.0122912	A0A384K577	498	K	Bcglt1	Bcglt1	1	0.0158027	55.261	ELVSLPK(1)VHEK	3	0.049414	2
Pyridine nucleotide-disulphide oxidoreductase	0.0122912	A0A384K577	642	K	Bcglt1	Bcglt1	1	0.052943	46.462	FYPK(1)WTSK	2	1.3637	2
Pyridine nucleotide-disulphide oxidoreductase	0.0122912	A0A384K577	844	K	Bcglt1	Bcglt1	1	0.00427712	68.626	FHEK(1)GFPSR	3	0.052842	2
Pyridine nucleotide-disulphide oxidoreductase	0.0122912	A0A384K577	1545	K	Bcglt1	Bcglt1	1	0.0450043	46.352	FVK(1)VLPVDYK	2	-1.2628	1
Pyridine nucleotide-disulphide oxidoreductase	0.0122912	A0A384JA37	280	K	Dihydrolipoyl dehydrogenase	BCIN_02g06400	1	1.35658e-08	137.21	LNTK(1)VMGGDVTGEK	2	0.60783	3
Pyridine nucleotide-disulphide oxidoreductase	0.0122912	A0A384JA37	497	K	Dihydrolipoyl dehydrogenase	BCIN_02g06400	1	1.17904e-06	114.75	TCHAHPTLAEAFK(1)EAAMATYGK	3	-0.2343	5
Pyridine nucleotide-disulphide oxidoreductase	0.0122912	A0A384JA37	146	K	Dihydrolipoyl dehydrogenase	BCIN_02g06400	1	0.02456	73.26	GVEFLFK(1)K	2	-0.10524	2
Pyridine nucleotide-disulphide oxidoreductase	0.0122912	A0A384JA37	417	K	Dihydrolipoyl dehydrogenase	BCIN_02g06400	1	0.0400969	57.281	AAGTK(1)YK	2	0.21753	1
Pyridine nucleotide-disulphide oxidoreductase	0.0122912	A0A384JA37	336	K	Dihydrolipoyl dehydrogenase	BCIN_02g06400	1	1.40197e-09	125.45	RPYTAGLGLENIGLETDDK(1)GR	3	-0.04711	2
Pyridine nucleotide-disulphide oxidoreductase	0.0122912	A0A384JA37	506	K	Dihydrolipoyl dehydrogenase	BCIN_02g06400	1	8.59979e-09	164.48	EAAMATYGK(1)AVHY	2	-0.47686	5
Pyridine nucleotide-disulphide oxidoreductase	0.0122912	A0A384JA37	151	K	Dihydrolipoyl dehydrogenase	BCIN_02g06400	1	0.00843933	91.318	NNVK(1)YVK	2	0.096696	2
Pyridine nucleotide-disulphide oxidoreductase	0.0122912	A0A384JA37	76	K	Dihydrolipoyl dehydrogenase	BCIN_02g06400	1	0.0127517	113.89	VTCIEK(1)R	2	-0.67183	1
Pyridine nucleotide-disulphide oxidoreductase	0.0122912	A0A384JA37	290	K	Dihydrolipoyl dehydrogenase	BCIN_02g06400	1	0.000635562	86.772	VMGGDVTGEK(1)VK	2	-0.43855	5
NOP5NT (NUC127) domain	0.0494284	A0A384JAY7	384	K	Bcnop56	Bcnop56	1	5.80806e-06	125.97	FLANK(1)CSIASR	2	-1.252	2
NOP5NT (NUC127) domain	0.0494284	A0A384JAY7	166	K	Bcnop56	Bcnop56	1	0.00258056	133.6	VK(1)FSVQK	2	0.57574	3
NOP5NT (NUC127) domain	0.0494284	A0A384JAY7	49	K	Bcnop56	Bcnop56	1	1.41305e-05	148.56	MVK(1)LVNFAPYR	2	0.23454	3
NOP5NT (NUC127) domain	0.0494284	A0A384JAY7	142	K	Bcnop56	Bcnop56	1	2.51579e-06	134.56	LLK(1)GLQEGDVER	2	-0.11454	1
NOP5NT (NUC127) domain	0.0494284	A0A384JAY7	139	K	Bcnop56	Bcnop56	1	0.00461005	86.833	LHAPK(1)LLK	2	-0.48096	2
NOP5NT (NUC127) domain	0.0494284	A0A384JAY7	329	K	Bcnop56	Bcnop56	1	0.00425803	61.976	LISHAGSLTNLSK(1)YPASTVQILGAEK	3	0.46006	1
NOP5NT (NUC127) domain	0.0494284	A0A384JAY7	43	K	Bcnop56	Bcnop56	1	2.30365e-09	182.33	EVQDAGQDLAK(1)FGK	2	-1.8173	1
NOP5NT (NUC127) domain	0.0494284	A6RMY5	439	K	Nucleolar protein 58	nop58	1	0.000138262	87.667	ATSAPGK(1)WEVK	2	0.56651	2
NOP5NT (NUC127) domain	0.0494284	A6RMY5	443	K	Nucleolar protein 58	nop58	1	0.0127293	70.525	WEVK(1)EAR	2	0.42571	3
NOP5NT (NUC127) domain	0.0494284	A6RMY5	94	K	Nucleolar protein 58	nop58	1	2.27243e-07	121.82	ASLAVADPK(1)LGQAINK	2	-0.4597	2
NOP5NT (NUC127) domain	0.0494284	A6RMY5	388	K	Nucleolar protein 58	nop58	1	2.27074e-23	205.02	VDALSDWSAQGEGK(1)GDDVDDEER	3	-0.35548	3
NOP5NT (NUC127) domain	0.0494284	A6RMY5	187	K	Nucleolar protein 58	nop58	1	1.7787e-06	114.31	VK(1)EWYGWHFPEMGK	3	-0.25887	3
Thiolase, N-terminal domain	0.00389703	A0A384JYA9	237	K	Uncharacterized protein	BCIN_12g00940	1	0.000202998	102.53	VTLTK(1)DEGPR	2	2.4704	3
Thiolase, N-terminal domain	0.00389703	A0A384JBY5	250	K	Uncharacterized protein	BCIN_03g03940	1	2.29935e-06	112.44	DITVAK(1)DDGVRPGITAESLGK	3	-0.65871	1
Thiolase, N-terminal domain	0.00389703	A0A384JKI4	243	K	Uncharacterized protein	BCIN_06g05400	1	5.57642e-05	101.39	EEIAPVTVK(1)GR	2	-0.16091	1
Thiolase, N-terminal domain	0.00389703	A0A384JKI4	369	K	Uncharacterized protein	BCIN_06g05400	1	3.11761e-05	97.276	ANEK(1)ILGLENAK	2	2.7286	2
Thiolase, N-terminal domain	0.00389703	A0A384JKI4	234	K	Uncharacterized protein	BCIN_06g05400	1	6.68291e-07	122.33	VGAFK(1)EEIAPVTVK	2	-2.7861	2
Thiolase, N-terminal domain	0.00389703	A0A384JKI4	229	K	Uncharacterized protein	BCIN_06g05400	1	3.66985e-05	110.08	AQEAWK(1)VGAFK	2	0.4945	2
Thiolase, N-terminal domain	0.00389703	A0A384JKI4	264	K	Uncharacterized protein	BCIN_06g05400	0.999954	1.50289e-05	98.592	LDK(1)VSSLKPAFVR	3	-0.14305	1
Thiolase, N-terminal domain	0.00389703	A0A384JIV2	158	K	Bcerg10	Bcerg10	1	0.000358539	132.01	DGLTDAYNK(1)K	2	0.045334	2
Thiolase, N-terminal domain	0.00389703	A0A384JIV2	294	K	Bcerg10	Bcerg10	1	2.63803e-11	159.4	APSK(1)FTTAPSLAIPK	2	-0.25259	1
Thiolase, N-terminal domain	0.00389703	A0A384JIV2	233	K	Bcerg10	Bcerg10	1	0.0150429	66.504	NLNIEK(1)LK	2	0.24878	2
Thiolase, N-terminal domain	0.00389703	A0A384JIV2	201	K	Bcerg10	Bcerg10	1	2.63355e-10	138.28	ATEAGLFK(1)TEIVPVEVSGGR	3	1.4526	2
Thiolase, N-terminal domain	0.00389703	A0A384JIV2	305	K	Bcerg10	Bcerg10	1	1.1212e-06	120.87	FTTAPSLAIPK(1)ALK	2	-0.05191	2
Thiolase, N-terminal domain	0.00389703	A0A384JIV2	227	K	Bcerg10	Bcerg10	1	1.33336e-05	156.14	DDEVK(1)NLNIEK	2	0.68015	3
Thiolase, N-terminal domain	0.00389703	A0A384JIV2	193	K	Bcerg10	Bcerg10	1	3.04169e-05	112.94	AQK(1)ATEAGLFK	2	2.5327	2
Thiolase, N-terminal domain	0.00389703	A0A384JIV2	290	K	Bcerg10	Bcerg10	1	1.23341e-05	101.32	ILGWGDAEK(1)APSK	2	0.37709	3
Sec23/Sec24 helical domain	0.0494284	A0A384JA99	728	K	Uncharacterized protein	BCIN_02g08330	1	0.00051544	110.38	LIELLQTFK(1)K	2	0.26458	1
Sec23/Sec24 helical domain	0.0494284	A0A384JV26	334	K	Protein transport protein SEC23	BCIN_10g04580	1	0.00288327	72.2	ALK(1)FYDNLAK	2	0.17594	2
Sec23/Sec24 helical domain	0.0494284	A0A384JV26	341	K	Protein transport protein SEC23	BCIN_10g04580	1	8.74513e-05	113.71	FYDNLAK(1)R	2	-0.49657	1
Acyl-CoA dehydrogenase, C-terminal domain	0.21239	A0A384K6X5	80	K	Uncharacterized protein	BCIN_16g03180	1	3.3852e-22	192.63	SHYK(1)EGAGFSNLEYGLMAEQLGK	3	-1.7656	2
Acyl-CoA dehydrogenase, C-terminal domain	0.21239	A0A384K6X5	31	K	Uncharacterized protein	BCIN_16g03180	1	7.58477e-10	126.04	FVEEK(1)CIPADPIFHAQLGEGTQR	3	-0.62993	2
Acyl-CoA dehydrogenase, C-terminal domain	0.21239	A0A384JQL3	401	K	Uncharacterized protein	BCIN_08g05050	1	0.000350369	82.877	DAK(1)LYEIGAGTTEVR	3	-1.7665	2
Acyl-CoA dehydrogenase, C-terminal domain	0.21239	A0A384JQL3	334	K	Uncharacterized protein	BCIN_08g05050	1	0.0242764	57.034	LADMYTK(1)LQASR	2	0.76206	1
Acyl-CoA dehydrogenase, C-terminal domain	0.21239	A0A384JZI0	87	K	Uncharacterized protein	BCIN_12g04690	1	6.49359e-06	127.83	FANDIIAPK(1)VR	2	0.43517	3
Acyl-CoA dehydrogenase, C-terminal domain	0.21239	A0A384JZI0	164	K	Uncharacterized protein	BCIN_12g04690	1	0.00654612	91.906	YASK(1)ELK	2	0.13877	2
4Fe-4S dicluster domain	0.0180957	A0A384JAQ1	204	K	Uncharacterized protein	BCIN_02g08020	1	8.08756e-05	108.43	EELLYNK(1)EK	2	-0.87764	2
4Fe-4S dicluster domain	0.0180957	A0A384JAQ1	213	K	Uncharacterized protein	BCIN_02g08020	1	5.34983e-10	130.66	LLSNGDK(1)WEPELAAAAR	2	-2.2152	1
4Fe-4S dicluster domain	0.0180957	A0A384J5E4	295	K	"Succinate dehydrogenase [ubiquinone] iron-sulfur subunit, mitochondrial"	Bcsdh2	1	0.00203482	85.837	GLNPGLAIAEIK(1)K	2	-1.1725	2
4Fe-4S dicluster domain	0.0180957	A0A384J5E4	196	K	"Succinate dehydrogenase [ubiquinone] iron-sulfur subunit, mitochondrial"	Bcsdh2	1	2.18411e-10	132.67	PYLQHTDPAPEGK(1)EYLQSK	3	0.80336	1
Transketolase, C-terminal domain	0.0901168	A0A384JQG0	240	K	Pyruvate dehydrogenase E1 component subunit beta	Bcpdb1	1	0.00182648	75.819	NDFVLPFGK(1)AK	2	-0.081148	1
Transketolase, C-terminal domain	0.0901168	A0A384JQG0	81	K	Pyruvate dehydrogenase E1 component subunit beta	Bcpdb1	1	8.56486e-16	165.9	VFVLGEEVAQYNGAYK(1)VTK	3	-1.3904	4
Transketolase, C-terminal domain	0.0901168	A0A384JQG0	84	K	Pyruvate dehydrogenase E1 component subunit beta	Bcpdb1	1	0.00274679	95.311	VTK(1)GLLDR	2	0.0013058	3
Transketolase, C-terminal domain	0.0901168	A0A384JQG0	197	K	Pyruvate dehydrogenase E1 component subunit beta	Bcpdb1	1	1.53655e-06	109.83	VVTPWSAEDAK(1)GLLK	2	1.2219	3
Transketolase, C-terminal domain	0.0901168	A0A384JQG0	201	K	Pyruvate dehydrogenase E1 component subunit beta	Bcpdb1	1	0.00313143	93.561	GLLK(1)AAIR	2	-0.27082	1
Transketolase, C-terminal domain	0.0901168	A0A384K2H3	274	K	Transketolase	BCIN_14g01980	1	0.00919243	69.598	ADDIK(1)QLK	2	-0.51244	3
Transketolase, C-terminal domain	0.0901168	A0A384K2H3	246	K	Transketolase	BCIN_14g01980	1	0.00137561	94.409	DKPSMIK(1)LR	3	-0.50903	3
Transketolase, C-terminal domain	0.0901168	A0A384K2H3	643	K	Transketolase	BCIN_14g01980	1	3.79807e-06	147.24	FGASGAYK(1)DVYK	2	0.2176	4
Transketolase, C-terminal domain	0.0901168	A0A384K2H3	53	K	Transketolase	BCIN_14g01980	1	8.15889e-09	146.96	IMNFNPK(1)NSSWVNR	2	2.4423	3
Transketolase, C-terminal domain	0.0901168	A0A384K2H3	322	K	Transketolase	BCIN_14g01980	1	1.7284e-06	121.24	YTAK(1)YSSEAADLK	2	0.16418	3
Transketolase, C-terminal domain	0.0901168	A0A384K2H3	668	K	Transketolase	BCIN_14g01980	1	6.98731e-07	112.62	AVATVDFWK(1)DVPNIR	3	-0.25424	2
Transketolase, C-terminal domain	0.0901168	A0A384K2H3	331	K	Transketolase	BCIN_14g01980	1	0.000313573	121.61	YSSEAADLK(1)R	2	-4.3034	3
Transketolase, C-terminal domain	0.0901168	A0A384K2H3	392	K	Transketolase	BCIN_14g01980	1	9.07001e-07	112.49	WK(1)EAVDFQPPATGLGDWSGR	3	0.25081	3
Transketolase, C-terminal domain	0.0901168	A0A384K2H3	344	K	Transketolase	BCIN_14g01980	1	3.21637e-15	159.16	LTGELPEGWEK(1)NLPTYSPSDDAVASR	3	-1.1162	3
Transketolase, C-terminal domain	0.0901168	A0A384K2H3	658	K	Transketolase	BCIN_14g01980	1	0.00198513	80.871	FEFTPEGISK(1)R	2	1.8564	4
Ubiquitin-activating enzyme active site	0.0180957	A0A384JYD7	824	K	Bcuba1	Bcuba1	1	8.03683e-06	98.654	SLAGLK(1)LSPVEFEK	2	1.972	1
Ubiquitin-activating enzyme active site	0.0180957	A0A384JYD7	855	K	Bcuba1	Bcuba1	1	6.24095e-06	123.95	AENYK(1)IELADR	2	-0.20297	3
Ubiquitin-activating enzyme active site	0.0180957	A0A384K0W0	256	K	Bcuba2	Bcuba2	1	0.00694213	76.221	VFK(1)DDIIR	2	1.6456	2
Sec23/Sec24 zinc finger	0.0494284	A0A384JA99	728	K	Uncharacterized protein	BCIN_02g08330	1	0.00051544	110.38	LIELLQTFK(1)K	2	0.26458	1
Sec23/Sec24 zinc finger	0.0494284	A0A384JV26	334	K	Protein transport protein SEC23	BCIN_10g04580	1	0.00288327	72.2	ALK(1)FYDNLAK	2	0.17594	2
Sec23/Sec24 zinc finger	0.0494284	A0A384JV26	341	K	Protein transport protein SEC23	BCIN_10g04580	1	8.74513e-05	113.71	FYDNLAK(1)R	2	-0.49657	1
Elongation factor Tu domain 2	0.000332388	A0A384K5Z2	456	K	Bcsup35	Bcsup35	1	0.000445608	92.611	ECTTK(1)LSQFLK	2	1.1838	1
Elongation factor Tu domain 2	0.000332388	A0A384K5Z2	412	K	Bcsup35	Bcsup35	0.999996	0.00226163	69.069	KGEYETGFEK(1)GGQTR	3	0.083821	1
Elongation factor Tu domain 2	0.000332388	A0A384K5Z2	225	K	Bcsup35	Bcsup35	1	0.00403463	76.943	VTAAK(1)AIEK	2	-0.078491	1
Elongation factor Tu domain 2	0.000332388	A0A384K5Z2	451	K	Bcsup35	Bcsup35	1	0.0103448	78.77	YK(1)ECTTK	2	0.54169	1
Elongation factor Tu domain 2	0.000332388	A0A384JDG5	84	K	Elongation factor Tu	Bctuf1	1	1.24534e-06	106.92	QAEK(1)GMASFLDYGAIDK	2	-2.2295	1
Elongation factor Tu domain 2	0.000332388	A0A384JDG5	97	K	Elongation factor Tu	Bctuf1	1	7.86802e-11	143.46	GMASFLDYGAIDK(1)APEER	2	-1.4994	2
Elongation factor Tu domain 2	0.000332388	A0A384JDG5	303	K	Elongation factor Tu	Bctuf1	1	0.00141028	86.114	TK(1)VTDIETFK	2	-0.92578	1
Elongation factor Tu domain 2	0.000332388	A0A384JDG5	295	K	Elongation factor Tu	Bctuf1	1	0.000134823	87.447	DSEVEIVGK(1)GDQIIK	3	0.39461	1
Elongation factor Tu domain 2	0.000332388	A0A384JDG5	311	K	Elongation factor Tu	Bctuf1	1	0.00133346	126.07	VTDIETFK(1)K	2	-0.57502	3
Elongation factor Tu domain 2	0.000332388	A0A384JDG5	79	K	Elongation factor Tu	Bctuf1	1	0.00755989	77.358	TTLTAAITK(1)R	2	-0.11729	2
Elongation factor Tu domain 2	0.000332388	A6RLH0	238	K	"Elongation factor G, mitochondrial"	mef1	1	0.0446412	47.844	ISFINK(1)MDR	2	2.6669	1
Elongation factor Tu domain 2	0.000332388	A6RLH0	292	K	"Elongation factor G, mitochondrial"	mef1	1	2.81751e-08	136.24	AIYNDGPK(1)GEIIR	2	-0.067816	2
Elongation factor Tu domain 2	0.000332388	A0A384JLV2	571	K	Tr-type G domain-containing protein	BCIN_07g01540	1	4.36882e-06	110.44	ETVTGK(1)SSMTALSK	2	0.7532	2
Elongation factor Tu domain 2	0.000332388	A0A384JLV2	32	K	Tr-type G domain-containing protein	BCIN_07g01540	1	2.53829e-22	198.56	NMSVIAHVDHGK(1)STLTDSLLSK	3	0.44998	6
Elongation factor Tu domain 2	0.000332388	A0A384JLV2	385	K	Tr-type G domain-containing protein	BCIN_07g01540	1	0.000438753	70.47	APLMLYVSK(1)MVPTSDK	2	-1.627	2
Elongation factor Tu domain 2	0.000332388	A0A384JLV2	579	K	Tr-type G domain-containing protein	BCIN_07g01540	1	1.19359e-06	125.03	SSMTALSK(1)SPNK	2	-0.19539	1
Elongation factor Tu domain 2	0.000332388	A0A384JLV2	831	K	Tr-type G domain-containing protein	BCIN_07g01540	1	1.63121e-09	126.16	GIK(1)VEVPGYENYYDK	2	0.33043	3
Elongation factor Tu domain 2	0.000332388	A0A384JLV2	307	K	Tr-type G domain-containing protein	BCIN_07g01540	1	2.74249e-06	161.67	LNIK(1)LSPDDKDK	3	-0.072808	6
Elongation factor Tu domain 2	0.000332388	A0A384JLV2	600	K	Tr-type G domain-containing protein	BCIN_07g01540	1	3.72958e-15	155.88	LYMIAEPLDEEVSK(1)EIEAGK	2	2.6055	4
Elongation factor Tu domain 2	0.000332388	A0A384JLV2	322	K	Tr-type G domain-containing protein	BCIN_07g01540	1	0.00248732	96.492	QLLK(1)VVMR	2	0.92621	2
Elongation factor Tu domain 2	0.000332388	A0A384JLV2	262	K	Tr-type G domain-containing protein	BCIN_07g01540	1	1.41668e-05	120.87	WTTK(1)SSHEGK	3	0.035915	6
Elongation factor Tu domain 2	0.000332388	A0A384JLV2	480	K	Tr-type G domain-containing protein	BCIN_07g01540	1	6.18193e-20	251.02	SGTLTTSDTAHNLK(1)VMK	2	0.050767	7
Elongation factor Tu domain 2	0.000332388	A0A384JLV2	315	K	Tr-type G domain-containing protein	BCIN_07g01540	0.918468	0.00183173	77.597	LSPDDK(0.082)DK(0.918)EGK	3	-0.030918	2
Elongation factor Tu domain 2	0.000332388	A0A384JLV2	154	K	Tr-type G domain-containing protein	BCIN_07g01540	1	0.00249045	86.67	IK(1)PVVIINK	2	0.33296	2
Elongation factor Tu domain 2	0.000332388	A0A384JLV2	376	K	Tr-type G domain-containing protein	BCIN_07g01540	1	0.000998097	71.545	DCDPK(1)APLMLYVSK	2	-3.0402	3
Elongation factor Tu domain 2	0.000332388	A0A384JLV2	318	K	Tr-type G domain-containing protein	BCIN_07g01540	1	0.0517936	51.787	EGK(1)QLLK	2	-0.90396	2
Elongation factor Tu domain 2	0.000332388	A0A384JLV2	257	K	Tr-type G domain-containing protein	BCIN_07g01540	1	8.3365e-06	98.902	LWGDNYFNPHTK(1)K	3	0.0058913	1
Elongation factor Tu domain 2	0.000332388	A0A384JLV2	161	K	Tr-type G domain-containing protein	BCIN_07g01540	1	2.2189e-05	107.17	PVVIINK(1)VDR	2	-0.3488	5
Elongation factor Tu domain 2	0.000332388	A0A384JLV2	50	K	Tr-type G domain-containing protein	BCIN_07g01540	1	0.0008949	80.905	AGIISAAK(1)AGDAR	2	0.064754	3
Elongation factor Tu domain 2	0.000332388	A0A384JLV2	424	K	Tr-type G domain-containing protein	BCIN_07g01540	1	0.0191542	66.504	K(1)DDLFIK	2	1.1354	1
Elongation factor Tu domain 2	0.000332388	A0A384JLV2	497	K	Tr-type G domain-containing protein	BCIN_07g01540	1	3.04227e-06	139.77	SVEVK(1)NAQDLPK	2	0.50537	3
Elongation factor Tu domain 2	0.000332388	A0A384JLV2	268	K	Tr-type G domain-containing protein	BCIN_07g01540	1	9.62464e-05	154.24	SSHEGK(1)ELER	3	0.33722	5
Elongation factor Tu domain 2	0.000332388	A0A384JLV2	606	K	Tr-type G domain-containing protein	BCIN_07g01540	1	8.87632e-05	126.31	EIEAGK(1)IGPR	2	-0.28151	4
Elongation factor Tu domain 2	0.000332388	A0A384JLV2	430	K	Tr-type G domain-containing protein	BCIN_07g01540	1	3.21018e-05	128.91	DDLFIK(1)AIQR	2	-0.16331	7
Elongation factor Tu domain 2	0.000332388	A0A384JLV2	313	K	Tr-type G domain-containing protein	BCIN_07g01540	1	0.00133103	83.182	LSPDDK(1)DK	2	-0.12991	5
Elongation factor Tu domain 2	0.000332388	A0A384JLV2	15	K	Tr-type G domain-containing protein	BCIN_07g01540	1	0.000105117	114.45	QLMDK(1)ATNVR	2	1.4393	3
Elongation factor Tu domain 2	0.000332388	A0A384JLV2	633	K	Tr-type G domain-containing protein	BCIN_07g01540	1	2.4527e-10	140.2	K(1)IWCFGPDTNGANLLVDQTK	3	0.092113	1
Elongation factor Tu domain 2	0.000332388	A0A384JLV2	483	K	Tr-type G domain-containing protein	BCIN_07g01540	1	1.52917e-05	111.79	VMK(1)FSVSPVVQR	2	-0.022282	10
Elongation factor Tu domain 2	0.000332388	A0A384JLV2	293	K	Tr-type G domain-containing protein	BCIN_07g01540	1	0.00029044	144.09	IFAAVMNFK(1)K	2	-1.8919	18
Elongation factor Tu domain 2	0.000332388	A0A384JLV2	843	K	Tr-type G domain-containing protein	BCIN_07g01540	1	0.0465713	62.162	VEVPGYENYYDK(1)L	2	-0.39952	1
Elongation factor Tu domain 2	0.000332388	A0A384JMA0	743	K	Bcfun12	Bcfun12	1	6.53252e-05	96.745	ALLTPAEMK(1)ELR	3	0.7173	3
Elongation factor Tu domain 2	0.000332388	A0A384JMA0	589	K	Bcfun12	Bcfun12	1	5.66797e-06	120.59	TPFIVALNK(1)IDR	2	-0.10061	1
Elongation factor Tu domain 2	0.000332388	A0A384JMA0	834	K	Bcfun12	Bcfun12	1	0.00153627	69.331	VSK(1)IPVANVGIGPVFR	2	0.12815	1
Elongation factor Tu domain 2	0.000332388	A0A384J773	158	K	Bcgcd11	Bcgcd11	1	5.46251e-06	125.03	SEK(1)EVDPPCER	2	-0.075607	3
Elongation factor Tu domain 2	0.000332388	A0A384J773	119	K	Bcgcd11	Bcgcd11	1	0.00359064	119.41	FK(1)NELER	2	-0.42336	3
Elongation factor Tu domain 2	0.000332388	A0A384J773	233	K	Bcgcd11	Bcgcd11	1	8.8583e-05	123.11	LDK(1)VIILQNK	2	0.3142	2
Elongation factor Tu domain 2	0.000332388	A0A384J773	70	K	Bcgcd11	Bcgcd11	1	1.38409e-09	127.54	EPAPAIVRPTLPPQTEPK(1)DLDVK	3	0.75927	6
Elongation factor Tu domain 2	0.000332388	A0A384J773	129	K	Bcgcd11	Bcgcd11	1	0.0375837	49.28	NITIK(1)LGYANAK	2	0.45691	1
Elongation factor Tu domain 2	0.000332388	A0A384J773	108	K	Bcgcd11	Bcgcd11	1	1.88568e-08	127.66	STVVK(1)AISGVQTVR	2	-0.95196	2
Elongation factor Tu domain 2	0.000332388	A0A384J773	258	K	Bcgcd11	Bcgcd11	1	0.000318572	70.197	EEGANQHYQSILK(1)FIR	3	-2.4474	3
Elongation factor Tu domain 2	0.000332388	A0A384JTH0	391	K	Elongation factor 1-alpha	Bcef1a	1	0.00301654	70.942	SMEDSPK(1)FIK	2	-1.5315	3
Elongation factor Tu domain 2	0.000332388	A0A384JTH0	225	K	Elongation factor 1-alpha	Bcef1a	1	5.21853e-06	101.75	STGK(1)TLLEAIDAIDPPSRPTDK	3	-0.51625	3
Elongation factor Tu domain 2	0.000332388	A0A384JTH0	289	K	Elongation factor 1-alpha	Bcef1a	1	2.16405e-20	165.97	AGMVVTFAPAGVTTEVK(1)SVEMHHEQLVEGVPGDNVGFNVK	4	-0.10921	4
Elongation factor Tu domain 2	0.000332388	A0A384JTH0	407	K	Elongation factor 1-alpha	Bcef1a	1	3.06426e-15	160.27	MVPSK(1)PMCVEAFTEYPPLGR	3	-3.0927	15
Elongation factor Tu domain 2	0.000332388	A0A384JTH0	438	K	Elongation factor 1-alpha	Bcef1a	1	3.42701e-08	130.61	QTVAVGVIK(1)SVEK	3	-0.25509	5
Elongation factor Tu domain 2	0.000332388	A0A384JTH0	402	K	Elongation factor 1-alpha	Bcef1a	1	2.72866e-15	166.49	SGDAAIVK(1)MVPSK	2	0.60349	4
Elongation factor Tu domain 2	0.000332388	A0A384JTH0	154	K	Elongation factor 1-alpha	Bcef1a	1	3.99546e-06	116.98	QLIVAINK(1)MDTTK	2	-0.15077	5
Elongation factor Tu domain 2	0.000332388	A0A384JTH0	214	K	Elongation factor 1-alpha	Bcef1a	1	0.00734542	89.142	GWEK(1)EAK	2	0.052668	2
Elongation factor Tu domain 2	0.000332388	A0A384JTH0	329	K	Elongation factor 1-alpha	Bcef1a	1	1.14845e-08	152	RGNVAGDSK(1)QDPPK	3	-0.13508	8
Elongation factor Tu domain 2	0.000332388	A0A384JTH0	44	K	Elongation factor 1-alpha	Bcef1a	1	0.000219633	99.539	FEK(1)EAAELGK	2	1.6322	2
Elongation factor Tu domain 2	0.000332388	A0A384JTH0	159	K	Elongation factor 1-alpha	Bcef1a	1	5.89102e-05	170.52	MDTTK(1)WSEDR	2	0.014926	19
Elongation factor Tu domain 2	0.000332388	A0A384JTH0	36	K	Elongation factor 1-alpha	Bcef1a	1	0.0148097	103.91	CGGIDK(1)R	2	0.099599	1
Elongation factor Tu domain 2	0.000332388	A0A384JTH0	442	K	Elongation factor 1-alpha	Bcef1a	1	0.0519034	51.736	SVEK(1)QDK	2	-0.77915	1
Elongation factor Tu domain 2	0.000332388	A0A384JTH0	451	K	Elongation factor 1-alpha	Bcef1a	1	0.00586493	94.262	VTK(1)AAVK(1)AGAK	2	-0.65372	3
Elongation factor Tu domain 2	0.000332388	A0A384JTH0	41	K	Elongation factor 1-alpha	Bcef1a	1	0.00791253	87.181	TIEK(1)FEK	2	0.29242	12
Elongation factor Tu domain 2	0.000332388	A0A384JTH0	377	K	Elongation factor 1-alpha	Bcef1a	1	1.97953e-08	196.88	FSELLQK(1)IDR	2	0.4825	20
Elongation factor Tu domain 2	0.000332388	A0A384JTH0	243	K	Elongation factor 1-alpha	Bcef1a	1	8.09459e-10	136.49	TLLEAIDAIDPPSRPTDK(1)PLR	3	0.51324	3
Elongation factor Tu domain 2	0.000332388	A0A384JTH0	254	K	Elongation factor 1-alpha	Bcef1a	1	5.2969e-10	125.79	LPLQDVYK(1)IGGIGTVPVGR	3	-0.034964	6
Elongation factor Tu domain 2	0.000332388	A0A384JTH0	177	K	Elongation factor 1-alpha	Bcef1a	1	0.0174897	83.206	ETSNFIK(1)K	2	-0.20457	3
OB-fold nucleic acid binding domain	0.137082	A0A384K606	98	K	Lysine--tRNA ligase	Bckrs1	1	6.90446e-10	124.76	QEANSPDPYVHK(1)FHQNYNLQNFAK	4	-1.0485	2
OB-fold nucleic acid binding domain	0.137082	A0A384K606	141	K	Lysine--tRNA ligase	Bckrs1	1	0.00109947	81.703	ASGNK(1)LVFYDVK	2	1.3513	2
OB-fold nucleic acid binding domain	0.137082	A0A384K606	432	K	Lysine--tRNA ligase	Bckrs1	1	3.1621e-12	151.04	FPPADELHTDESNEFFK(1)R	3	-0.58798	8
OB-fold nucleic acid binding domain	0.137082	A0A384K606	500	K	Lysine--tRNA ligase	Bckrs1	1	0.0102617	93.374	FEAFVCK(1)K	2	-0.80972	3
OB-fold nucleic acid binding domain	0.137082	A0A384K606	62	K	Lysine--tRNA ligase	Bckrs1	1	2.5355e-09	193.45	SNAEAEEK(1)DLDPR	2	-0.3474	3
OB-fold nucleic acid binding domain	0.137082	A0A384K0M2	237	K	Bcded81	Bcded81	1	0.000125598	84.156	ELHVDYYK(1)VIGTSPSDADAITNK	3	0.81609	1
OB-fold nucleic acid binding domain	0.137082	A0A384K0M2	296	K	Bcded81	Bcded81	1	0.00423955	75.652	AYK(1)EMYFTK	2	0.29524	3
OB-fold nucleic acid binding domain	0.137082	A0A384K0M2	111	K	Bcded81	Bcded81	1	6.26573e-06	132.32	QQQMAAAEK(1)EK	2	-0.46828	2
OB-fold nucleic acid binding domain	0.137082	A0A384K0M2	79	K	Bcded81	Bcded81	1	0.012409	67.897	LVWK(1)DPAK	2	1.5389	3
OB-fold nucleic acid binding domain	0.137082	A0A384K0M2	55	K	Bcded81	Bcded81	1	2.9511e-10	136.68	SLAYAYIQHGGSEGGK(1)YQSR	3	0.51699	1
Ribosomal protein S5, N-terminal domain	0.0180957	A0A384J453	170	K	S5 DRBM domain-containing protein	BCIN_01g00980	1	5.98368e-05	99.539	ESGK(1)CGSVSVR	2	-0.057337	3
Ribosomal protein S5, N-terminal domain	0.0180957	A0A384J453	128	K	S5 DRBM domain-containing protein	BCIN_01g00980	1	0.00144222	85.813	TSK(1)EVATAIR	2	-1.202	2
Ribosomal protein S5, N-terminal domain	0.0180957	A0A384J453	194	K	S5 DRBM domain-containing protein	BCIN_01g00980	1	1.35973e-05	151.26	GTGLVASPAVK(1)R	2	0.078213	3
Ribosomal protein S5, N-terminal domain	0.0180957	A0A384J453	97	K	S5 DRBM domain-containing protein	BCIN_01g00980	1	0.000439912	125.57	IKPVQK(1)QTR	3	-0.16894	5
Ribosomal protein S5, N-terminal domain	0.0180957	A0A384J453	91	K	S5 DRBM domain-containing protein	BCIN_01g00980	0.999796	0.0438009	50.353	LKDEVMK(1)IK	3	-0.39321	1
Ribosomal protein S5, N-terminal domain	0.0180957	A0A384J453	58	K	S5 DRBM domain-containing protein	BCIN_01g00980	1	2.42099e-07	116.73	DGK(1)INSMEEIYLHSLPIK	3	1.357	4
Ribosomal protein S5, N-terminal domain	0.0180957	A0A384J453	42	K	S5 DRBM domain-containing protein	BCIN_01g00980	1	2.80434e-05	114.02	DEAK(1)EWQPVTK	2	0.1387	3
Ribosomal protein S5, N-terminal domain	0.0180957	A0A384J453	49	K	S5 DRBM domain-containing protein	BCIN_01g00980	1	0.000158508	110.53	EWQPVTK(1)LGR	2	0.50808	4
Ribosomal protein S5, N-terminal domain	0.0180957	A0A384J453	214	K	S5 DRBM domain-containing protein	BCIN_01g00980	1	2.78213e-22	195.75	LLQLAGVEDAYTSSSGSTK(1)TLENTLK	3	0.38698	3
Ribosomal protein S5, N-terminal domain	0.0180957	A0A384J453	86	K	S5 DRBM domain-containing protein	BCIN_01g00980	1	0.00717416	84.743	LK(1)DEVMK	2	-0.14523	3
Ribosomal protein S5, N-terminal domain	0.0180957	A0A384K1K1	45	K	Bcmrps5	Bcmrps5	1	0.00023806	87.519	FASIK(1)QSELDAAPAK	2	-1.6879	1
Cofilin/tropomyosin-type actin-binding protein	0.0354414	A0A384K711	314	K	Bctwf1	Bctwf1	1	4.36103e-22	189.62	LEAGSPEDISQESIDSDLHPK(1)TEVK	3	-1.4628	1
Cofilin/tropomyosin-type actin-binding protein	0.0354414	A0A384JN13	116	K	Bccof1	Bccof1	1	2.24933e-05	116.55	MMYASTK(1)ESFK	2	-0.55375	7
Cofilin/tropomyosin-type actin-binding protein	0.0354414	A0A384JN13	61	K	Bccof1	Bccof1	1	0.000405758	93.096	EVLVNAK(1)ALNK	2	-0.29814	2
Cofilin/tropomyosin-type actin-binding protein	0.0354414	A0A384JN13	146	K	Bccof1	Bccof1	1	9.98119e-31	218.6	ALSGLSGDELQANDEADLEENEMLK(1)TVSK	3	1.597	3
Cofilin/tropomyosin-type actin-binding protein	0.0354414	A0A384JN13	26	K	Bccof1	Bccof1	1	0.00876201	84.244	IK(1)WIVYK	2	-0.24298	6
Cofilin/tropomyosin-type actin-binding protein	0.0354414	A0A384JN13	31	K	Bccof1	Bccof1	1	3.70825e-06	146.36	WIVYK(1)INDEGTK	2	0.61819	4
Cofilin/tropomyosin-type actin-binding protein	0.0354414	A0A384JN13	20	K	Bccof1	Bccof1	1	0.00151172	120.87	FNEMK(1)LQK	2	-1.1687	3
Cofilin/tropomyosin-type actin-binding protein	0.0354414	A0A384K4P4	309	K	Bcabp1	Bcabp1	1	0.000334333	83.54	GAYEPVGK(1)VDIAAIR	2	-0.4403	1
Cofilin/tropomyosin-type actin-binding protein	0.0354414	A0A384K4P4	428	K	Bcabp1	Bcabp1	1	0.000279298	168.85	TPSQIWAEK(1)K	2	0.46819	2
Mannosyl oligosaccharide glucosidase	0.0180957	A0A384JS47	724	K	Glyco_hydro_63 domain-containing protein	BCIN_09g02680	1	0.000209868	101.3	ILLSLVSK(1)DR	2	2.4454	1
Mannosyl oligosaccharide glucosidase	0.0180957	A0A384K6F0	243	K	Bccwh41	Bccwh41	1	0.0105411	60.255	LLWAAK(1)PHLFGK	3	0.54142	2
Mannosyl oligosaccharide glucosidase	0.0180957	A0A384K6F0	565	K	Bccwh41	Bccwh41	1	0.000834922	91.549	DAFSSK(1)EGYR	2	-2.9664	1
DnaJ central domain	0.00145399	A0A384JLF9	27	K	Uncharacterized protein	BCIN_06g06280	1	0.00512323	84.498	AYK(1)VGALK	2	0.15881	4
DnaJ central domain	0.00145399	A0A384JLF9	32	K	Uncharacterized protein	BCIN_06g06280	1	0.0017275	70.412	VGALK(1)HHPDK	3	-0.38664	1
DnaJ central domain	0.00145399	A0A384JLF9	155	K	Uncharacterized protein	BCIN_06g06280	1	0.00209368	79.659	SVICPK(1)CEGR	2	-0.76396	3
DnaJ central domain	0.00145399	A0A384JLF9	131	K	Uncharacterized protein	BCIN_06g06280	1	1.27581e-07	122.33	TIHHVHK(1)VSLEDIYR	4	-0.48638	5
DnaJ central domain	0.00145399	A0A384JLF9	144	K	Uncharacterized protein	BCIN_06g06280	1	0.0015462	119.86	VSK(1)LALQK	2	-0.1888	3
DnaJ central domain	0.00145399	A0A384JLF9	264	K	Uncharacterized protein	BCIN_06g06280	1	2.43836e-32	244.26	GEGDQTPGVQPGDVVFEIEQK(1)PHDR	3	-0.42861	3
DnaJ central domain	0.00145399	A0A384JLF9	47	K	Uncharacterized protein	BCIN_06g06280	1	1.01192e-06	124.12	NQHNPDAEEK(1)FK	3	-0.9348	3
DnaJ central domain	0.00145399	A0A384JRZ9	413	K	Bcscj1	Bcscj1	1	5.08173e-09	128.1	DSGRPDTPVTGGGK(1)DEL	2	0.0075172	1
DnaJ central domain	0.00145399	A0A384JNF2	368	K	Bcmdj1	Bcmdj1	1	0.000518832	115.82	VATDPK(1)FSR	2	0.42619	2
DnaJ central domain	0.00145399	A0A384JQD2	306	K	Bcxdj1	Bcxdj1	1	0.0138813	59.067	VVLK(1)HLDGR	3	0.84877	1
DnaJ central domain	0.00145399	A0A384JQD2	321	K	Bcxdj1	Bcxdj1	1	0.00972568	54.008	GISINHPPGK(1)VLEPGQILK	3	0.81686	2
Ribosomal protein L7Ae/L30e/S12e/Gadd45 family	4.36024e-05	A0A384K468	197	K	Ribonucloprotein	BCIN_14g04850	1	5.79976e-05	100.38	AEK(1)IEGEEEFK	2	-0.18634	1
Ribosomal protein L7Ae/L30e/S12e/Gadd45 family	4.36024e-05	A0A384K468	205	K	Ribonucloprotein	BCIN_14g04850	1	1.90704e-06	128.54	IEGEEEFK(1)EVYK	2	-0.51374	1
Ribosomal protein L7Ae/L30e/S12e/Gadd45 family	4.36024e-05	A0A384K2L7	44	K	Ribonucloprotein	Bcsnu13	1	5.397e-06	175.12	GANETTK(1)TLNR	2	-0.2154	2
Ribosomal protein L7Ae/L30e/S12e/Gadd45 family	4.36024e-05	A0A384JT78	69	K	Bcrpl30	Bcrpl30	1	1.22233e-30	206.58	SELEYYSMLSK(1)TQVHHFSGNNIELGTACGK	4	-0.83744	4
Ribosomal protein L7Ae/L30e/S12e/Gadd45 family	4.36024e-05	A0A384JT78	27	K	Bcrpl30	Bcrpl30	1	0.00436832	74.841	SGK(1)VTLGYK	2	-0.74877	3
Ribosomal protein L7Ae/L30e/S12e/Gadd45 family	4.36024e-05	A0A384JT78	33	K	Bcrpl30	Bcrpl30	1	0.000169982	108.47	VTLGYK(1)STLK	2	-0.34911	3
Ribosomal protein L7Ae/L30e/S12e/Gadd45 family	4.36024e-05	A0A384JT78	88	K	Bcrpl30	Bcrpl30	1	6.59602e-22	180.04	TQVHHFSGNNIELGTACGK(1)LFR	3	-0.71094	4
Ribosomal protein L7Ae/L30e/S12e/Gadd45 family	4.36024e-05	A0A384JT78	24	K	Bcrpl30	Bcrpl30	1	0.00344006	80.688	LALVMK(1)SGK	2	-0.23106	5
Ribosomal protein L7Ae/L30e/S12e/Gadd45 family	4.36024e-05	A0A384JT78	37	K	Bcrpl30	Bcrpl30	1	0.0035117	120.65	STLK(1)QLR	2	-0.21402	3
Ribosomal protein L7Ae/L30e/S12e/Gadd45 family	4.36024e-05	A0A384JDU7	90	K	40S ribosomal protein S12	Bcrps12	1	1.06588e-06	106.42	LVVALCSEHK(1)IPLIK	3	-0.055218	2
Ribosomal protein L7Ae/L30e/S12e/Gadd45 family	4.36024e-05	A0A384JDU7	40	K	40S ribosomal protein S12	Bcrps12	1	1.29837e-06	130.72	GVLK(1)LALMHDGLAR	2	0.046804	14
Ribosomal protein L7Ae/L30e/S12e/Gadd45 family	4.36024e-05	A0A384JDU7	95	K	40S ribosomal protein S12	Bcrps12	1	0.000120751	134.57	IPLIK(1)VPDGK	2	0.63641	6
Ribosomal protein L7Ae/L30e/S12e/Gadd45 family	4.36024e-05	A0A384JDU7	129	K	40S ribosomal protein S12	Bcrps12	1	4.47997e-20	189.56	VVNCSCVVVK(1)DWGEESQER	3	-0.80526	4
Ribosomal protein L7Ae/L30e/S12e/Gadd45 family	4.36024e-05	A0A384JDU7	79	K	40S ribosomal protein S12	Bcrps12	1	4.33864e-15	183.36	QAHMCVLNEACEEEAYK(1)K	3	-1.3054	5
Ribosomal protein L7Ae/L30e/S12e/Gadd45 family	4.36024e-05	A0A384JD98	27	K	Ribosomal_L7Ae domain-containing protein	BCIN_03g06530	1	0.000585463	111.61	AAK(1)NPLIEK	2	0.93641	2
Ribosomal protein L7Ae/L30e/S12e/Gadd45 family	4.36024e-05	A0A384JD98	33	K	Ribosomal_L7Ae domain-containing protein	BCIN_03g06530	1	0.0155348	100.39	NPLIEK(1)R	2	-0.036018	4
Ribosomal protein L7Ae/L30e/S12e/Gadd45 family	4.36024e-05	A0A384JD98	259	K	Ribosomal_L7Ae domain-containing protein	BCIN_03g06530	1	0.016064	85.212	ALESAIK(1)I	2	-0.082419	3
Ribosomal protein L7Ae/L30e/S12e/Gadd45 family	4.36024e-05	A0A384JD98	115	K	Ribosomal_L7Ae domain-containing protein	BCIN_03g06530	1	0.00507357	70.399	LLK(1)EATAIK	2	1.3612	2
Ribosomal protein L7Ae/L30e/S12e/Gadd45 family	4.36024e-05	A0A384JD98	106	K	Ribosomal_L7Ae domain-containing protein	BCIN_03g06530	1	0.000838542	99.973	YRPETK(1)PEK	3	0.84366	8
Ribosomal protein L7Ae/L30e/S12e/Gadd45 family	4.36024e-05	A0A384JD98	196	K	Ribosomal_L7Ae domain-containing protein	BCIN_03g06530	1	0.00402112	150.4	LGTVVHK(1)K	2	-0.39495	2
Ribosomal protein L7Ae/L30e/S12e/Gadd45 family	4.36024e-05	A0A384JD98	96	K	Ribosomal_L7Ae domain-containing protein	BCIN_03g06530	1	0.0207034	59.116	NTAAQALK(1)LLNK	2	-0.28566	1
Ribosomal protein L7Ae/L30e/S12e/Gadd45 family	4.36024e-05	A0A384JD98	223	K	Ribosomal_L7Ae domain-containing protein	BCIN_03g06530	1	2.88255e-10	143.93	LVQAIK(1)EGHDESATR	3	0.017189	2
Ribosomal protein L7Ae/L30e/S12e/Gadd45 family	4.36024e-05	A0A384JD98	242	K	Ribosomal_L7Ae domain-containing protein	BCIN_03g06530	1	6.80346e-07	121.68	HWGGGIMGAK(1)ANAR	3	-0.27147	9
Ribosomal protein L7Ae/L30e/S12e/Gadd45 family	4.36024e-05	A0A384JD98	150	K	Ribosomal_L7Ae domain-containing protein	BCIN_03g06530	1	3.8613e-07	122.45	YGLNHVVGLIEAK(1)K	2	0.78936	4
Ribosomal protein L7Ae/L30e/S12e/Gadd45 family	4.36024e-05	A0A384JD98	55	K	Ribosomal_L7Ae domain-containing protein	BCIN_03g06530	1	4.48287e-05	111.61	MVK(1)WPEYVR	2	-0.7042	8
14-3-3 protein	0.0180957	A0A384J7C4	124	K	14_3_3 domain-containing protein	BCIN_01g09310	1	0.00798871	83.614	VFYHK(1)MK	2	3.2729	8
14-3-3 protein	0.0180957	A0A384J7C4	261	K	14_3_3 domain-containing protein	BCIN_01g09310	1	1.99148e-06	104.3	AVEPETK(1)ADEPATEAAPAPES	3	1.2157	2
14-3-3 protein	0.0180957	A0A384J7C4	70	K	14_3_3 domain-containing protein	BCIN_01g09310	1	2.06681e-07	200.82	IISSIEQK(1)EESK	2	0.24616	3
14-3-3 protein	0.0180957	A0A384J7C4	250	K	14_3_3 domain-containing protein	BCIN_01g09310	1	4.33398e-07	102.66	DNLTLWTSSDNGDPEAAAAGDAPK(1)EAEK	3	0.031022	1
14-3-3 protein	0.0180957	A0A384J7C4	51	K	14_3_3 domain-containing protein	BCIN_01g09310	1	3.36779e-06	113.65	NLLSVAYK(1)NVVGTR	2	0.023862	3
14-3-3 protein	0.0180957	A0A384J7C4	119	K	14_3_3 domain-containing protein	BCIN_01g09310	1	0.000168127	93.345	AESGESK(1)VFYHK	3	0.2194	4
14-3-3 protein	0.0180957	A0A384J7C4	8	K	14_3_3 domain-containing protein	BCIN_01g09310	1	0.00245832	96.624	ESK(1)TFLAR	2	0.77464	3
14-3-3 protein	0.0180957	A0A384J7C4	254	K	14_3_3 domain-containing protein	BCIN_01g09310	1	7.87476e-06	123.2	EAEK(1)AVEPETK	2	0.10071	2
14-3-3 protein	0.0180957	A0A384J7C4	154	K	14_3_3 domain-containing protein	BCIN_01g09310	1	1.46951e-15	166.29	VAATAAHEAYK(1)NATDVAQTELTPTHPIR	4	0.26974	3
14-3-3 protein	0.0180957	A0A384J7C4	141	K	14_3_3 domain-containing protein	BCIN_01g09310	1	2.10479e-05	127.87	YLAEFASGDK(1)R	2	0.466	4
14-3-3 protein	0.0180957	A0A384J7C4	29	K	14_3_3 domain-containing protein	BCIN_01g09310	1	8.78059e-06	107.99	YDEMVTYMK(1)EVAK	2	-1.557	2
14-3-3 protein	0.0180957	A0A384J4N4	152	K	14_3_3 domain-containing protein	BCIN_01g02580	1	1.36818e-36	261.26	SLEAYK(1)NATEVAQTDLAPTHPIR	3	0.87833	4
14-3-3 protein	0.0180957	A0A384J4N4	124	K	14_3_3 domain-containing protein	BCIN_01g02580	1	0.00321123	110.22	MK(1)GDYHR	2	-0.45648	3
14-3-3 protein	0.0180957	A0A384J4N4	27	K	14_3_3 domain-containing protein	BCIN_01g02580	1	5.4158e-22	190.64	YEEMVENMK(1)SVASEDQELSVEER	3	-0.2189	3
14-3-3 protein	0.0180957	A0A384J4N4	11	K	14_3_3 domain-containing protein	BCIN_01g02580	1	1.43658e-19	238.81	GYEDSVYLAK(1)LAEQAER	3	-0.96354	6
14-3-3 protein	0.0180957	A0A384J4N4	250	K	14_3_3 domain-containing protein	BCIN_01g02580	1	6.98921e-13	138.94	DNLTLWTSSEAEPAAQESAAAPGEAK(1)EAEAAAPAEEK	4	-0.37404	2
14-3-3 protein	0.0180957	A0A384J4N4	146	K	14_3_3 domain-containing protein	BCIN_01g02580	1	4.77752e-05	105.03	ESADK(1)SLEAYK	2	0.067522	3
14-3-3 protein	0.0180957	A0A384J4N4	68	K	14_3_3 domain-containing protein	BCIN_01g02580	1	2.04646e-06	113.24	IVTSIEQK(1)EESK	2	-0.0079287	2
14-3-3 protein	0.0180957	A0A384J4N4	122	K	14_3_3 domain-containing protein	BCIN_01g02580	1	0.00798871	83.614	VFYHK(1)MK	2	3.2729	8
14-3-3 protein	0.0180957	A0A384J4N4	112	K	14_3_3 domain-containing protein	BCIN_01g02580	1	2.82596e-05	99.941	HLIPSAK(1)SGESK	2	0.31107	2
14-3-3 protein	0.0180957	A0A384J4N4	87	K	14_3_3 domain-containing protein	BCIN_01g02580	1	0.00413959	76.282	QK(1)IEAELAK	2	-0.75009	1
14-3-3 protein	0.0180957	A0A384J4N4	49	K	14_3_3 domain-containing protein	BCIN_01g02580	1	1.8547e-08	128.22	NLLSVAYK(1)NVIGAR	3	-0.46754	2
14-3-3 protein	0.0180957	A0A384J4N4	117	K	14_3_3 domain-containing protein	BCIN_01g02580	1	0.0248141	46.844	SGESK(1)VFYHK	3	0.4545	2
14-3-3 protein	0.0180957	A0A384J4N4	82	K	14_3_3 domain-containing protein	BCIN_01g02580	1	9.58538e-09	160.46	GNSSQVTLIK(1)EYR	2	-0.30285	2
CoA binding domain	0.0901168	A0A384K0P5	495	K	CND6	CND6	1	0.000520814	115.7	AFDK(1)GLSPR	2	-3.014	3
CoA binding domain	0.0901168	A0A384K0P5	519	K	CND6	CND6	1	0.00930468	62.463	LIPGIGHK(1)VK	3	0.71486	3
CoA binding domain	0.0901168	A0A384K0P5	39	K	CND6	CND6	1	4.43679e-06	140.24	AEHTLFHDK(1)TR	2	1.3487	5
CoA binding domain	0.0901168	A0A384K0P5	534	K	CND6	CND6	1	0.00293629	83.862	VELVK(1)EFVK	2	-0.39166	4
CoA binding domain	0.0901168	A0A384K0P5	193	K	CND6	CND6	1	5.82776e-05	90.385	IGNTGGMMDNIVASK(1)LYR	3	1.473	1
CoA binding domain	0.0901168	A0A384JUA4	145	K	"Succinate--CoA ligase [ADP-forming] subunit alpha, mitochondrial"	BCIN_10g01530	1	2.15918e-05	185.61	ITDILK(1)TQGK	2	0.059072	3
CoA binding domain	0.0901168	A0A384JUA4	317	K	"Succinate--CoA ligase [ADP-forming] subunit alpha, mitochondrial"	BCIN_10g01530	1	9.08903e-07	109.07	SPALLGK(1)TLHAEFMR	3	-0.70421	2
CoA binding domain	0.0901168	A0A384JUA4	177	K	"Succinate--CoA ligase [ADP-forming] subunit alpha, mitochondrial"	BCIN_10g01530	1	0.000628921	85.533	IGIMPGFIHK(1)R	3	-0.006253	4
Elongation factor G, domain IV	0.0901168	A6RLH0	238	K	"Elongation factor G, mitochondrial"	mef1	1	0.0446412	47.844	ISFINK(1)MDR	2	2.6669	1
Elongation factor G, domain IV	0.0901168	A6RLH0	292	K	"Elongation factor G, mitochondrial"	mef1	1	2.81751e-08	136.24	AIYNDGPK(1)GEIIR	2	-0.067816	2
Elongation factor G, domain IV	0.0901168	A0A384JLV2	571	K	Tr-type G domain-containing protein	BCIN_07g01540	1	4.36882e-06	110.44	ETVTGK(1)SSMTALSK	2	0.7532	2
Elongation factor G, domain IV	0.0901168	A0A384JLV2	32	K	Tr-type G domain-containing protein	BCIN_07g01540	1	2.53829e-22	198.56	NMSVIAHVDHGK(1)STLTDSLLSK	3	0.44998	6
Elongation factor G, domain IV	0.0901168	A0A384JLV2	385	K	Tr-type G domain-containing protein	BCIN_07g01540	1	0.000438753	70.47	APLMLYVSK(1)MVPTSDK	2	-1.627	2
Elongation factor G, domain IV	0.0901168	A0A384JLV2	579	K	Tr-type G domain-containing protein	BCIN_07g01540	1	1.19359e-06	125.03	SSMTALSK(1)SPNK	2	-0.19539	1
Elongation factor G, domain IV	0.0901168	A0A384JLV2	831	K	Tr-type G domain-containing protein	BCIN_07g01540	1	1.63121e-09	126.16	GIK(1)VEVPGYENYYDK	2	0.33043	3
Elongation factor G, domain IV	0.0901168	A0A384JLV2	307	K	Tr-type G domain-containing protein	BCIN_07g01540	1	2.74249e-06	161.67	LNIK(1)LSPDDKDK	3	-0.072808	6
Elongation factor G, domain IV	0.0901168	A0A384JLV2	600	K	Tr-type G domain-containing protein	BCIN_07g01540	1	3.72958e-15	155.88	LYMIAEPLDEEVSK(1)EIEAGK	2	2.6055	4
Elongation factor G, domain IV	0.0901168	A0A384JLV2	322	K	Tr-type G domain-containing protein	BCIN_07g01540	1	0.00248732	96.492	QLLK(1)VVMR	2	0.92621	2
Elongation factor G, domain IV	0.0901168	A0A384JLV2	262	K	Tr-type G domain-containing protein	BCIN_07g01540	1	1.41668e-05	120.87	WTTK(1)SSHEGK	3	0.035915	6
Elongation factor G, domain IV	0.0901168	A0A384JLV2	480	K	Tr-type G domain-containing protein	BCIN_07g01540	1	6.18193e-20	251.02	SGTLTTSDTAHNLK(1)VMK	2	0.050767	7
Elongation factor G, domain IV	0.0901168	A0A384JLV2	315	K	Tr-type G domain-containing protein	BCIN_07g01540	0.918468	0.00183173	77.597	LSPDDK(0.082)DK(0.918)EGK	3	-0.030918	2
Elongation factor G, domain IV	0.0901168	A0A384JLV2	154	K	Tr-type G domain-containing protein	BCIN_07g01540	1	0.00249045	86.67	IK(1)PVVIINK	2	0.33296	2
Elongation factor G, domain IV	0.0901168	A0A384JLV2	376	K	Tr-type G domain-containing protein	BCIN_07g01540	1	0.000998097	71.545	DCDPK(1)APLMLYVSK	2	-3.0402	3
Elongation factor G, domain IV	0.0901168	A0A384JLV2	318	K	Tr-type G domain-containing protein	BCIN_07g01540	1	0.0517936	51.787	EGK(1)QLLK	2	-0.90396	2
Elongation factor G, domain IV	0.0901168	A0A384JLV2	257	K	Tr-type G domain-containing protein	BCIN_07g01540	1	8.3365e-06	98.902	LWGDNYFNPHTK(1)K	3	0.0058913	1
Elongation factor G, domain IV	0.0901168	A0A384JLV2	161	K	Tr-type G domain-containing protein	BCIN_07g01540	1	2.2189e-05	107.17	PVVIINK(1)VDR	2	-0.3488	5
Elongation factor G, domain IV	0.0901168	A0A384JLV2	50	K	Tr-type G domain-containing protein	BCIN_07g01540	1	0.0008949	80.905	AGIISAAK(1)AGDAR	2	0.064754	3
Elongation factor G, domain IV	0.0901168	A0A384JLV2	424	K	Tr-type G domain-containing protein	BCIN_07g01540	1	0.0191542	66.504	K(1)DDLFIK	2	1.1354	1
Elongation factor G, domain IV	0.0901168	A0A384JLV2	497	K	Tr-type G domain-containing protein	BCIN_07g01540	1	3.04227e-06	139.77	SVEVK(1)NAQDLPK	2	0.50537	3
Elongation factor G, domain IV	0.0901168	A0A384JLV2	268	K	Tr-type G domain-containing protein	BCIN_07g01540	1	9.62464e-05	154.24	SSHEGK(1)ELER	3	0.33722	5
Elongation factor G, domain IV	0.0901168	A0A384JLV2	606	K	Tr-type G domain-containing protein	BCIN_07g01540	1	8.87632e-05	126.31	EIEAGK(1)IGPR	2	-0.28151	4
Elongation factor G, domain IV	0.0901168	A0A384JLV2	430	K	Tr-type G domain-containing protein	BCIN_07g01540	1	3.21018e-05	128.91	DDLFIK(1)AIQR	2	-0.16331	7
Elongation factor G, domain IV	0.0901168	A0A384JLV2	313	K	Tr-type G domain-containing protein	BCIN_07g01540	1	0.00133103	83.182	LSPDDK(1)DK	2	-0.12991	5
Elongation factor G, domain IV	0.0901168	A0A384JLV2	15	K	Tr-type G domain-containing protein	BCIN_07g01540	1	0.000105117	114.45	QLMDK(1)ATNVR	2	1.4393	3
Elongation factor G, domain IV	0.0901168	A0A384JLV2	633	K	Tr-type G domain-containing protein	BCIN_07g01540	1	2.4527e-10	140.2	K(1)IWCFGPDTNGANLLVDQTK	3	0.092113	1
Elongation factor G, domain IV	0.0901168	A0A384JLV2	483	K	Tr-type G domain-containing protein	BCIN_07g01540	1	1.52917e-05	111.79	VMK(1)FSVSPVVQR	2	-0.022282	10
Elongation factor G, domain IV	0.0901168	A0A384JLV2	293	K	Tr-type G domain-containing protein	BCIN_07g01540	1	0.00029044	144.09	IFAAVMNFK(1)K	2	-1.8919	18
Elongation factor G, domain IV	0.0901168	A0A384JLV2	843	K	Tr-type G domain-containing protein	BCIN_07g01540	1	0.0465713	62.162	VEVPGYENYYDK(1)L	2	-0.39952	1
Acyl-CoA dehydrogenase, middle domain	0.141327	A0A384K6X5	80	K	Uncharacterized protein	BCIN_16g03180	1	3.3852e-22	192.63	SHYK(1)EGAGFSNLEYGLMAEQLGK	3	-1.7656	2
Acyl-CoA dehydrogenase, middle domain	0.141327	A0A384K6X5	31	K	Uncharacterized protein	BCIN_16g03180	1	7.58477e-10	126.04	FVEEK(1)CIPADPIFHAQLGEGTQR	3	-0.62993	2
Acyl-CoA dehydrogenase, middle domain	0.141327	A0A384JQL3	401	K	Uncharacterized protein	BCIN_08g05050	1	0.000350369	82.877	DAK(1)LYEIGAGTTEVR	3	-1.7665	2
Acyl-CoA dehydrogenase, middle domain	0.141327	A0A384JQL3	334	K	Uncharacterized protein	BCIN_08g05050	1	0.0242764	57.034	LADMYTK(1)LQASR	2	0.76206	1
Acyl-CoA dehydrogenase, middle domain	0.141327	A0A384JZI0	87	K	Uncharacterized protein	BCIN_12g04690	1	6.49359e-06	127.83	FANDIIAPK(1)VR	2	0.43517	3
Acyl-CoA dehydrogenase, middle domain	0.141327	A0A384JZI0	164	K	Uncharacterized protein	BCIN_12g04690	1	0.00654612	91.906	YASK(1)ELK	2	0.13877	2
ATP synthase alpha/beta family, beta-barrel domain	0.000325679	A0A384K3Z3	128	K	ATP synthase subunit alpha	Bcatp1	1	0.00654402	69.275	LVK(1)EGETVK	2	-0.024943	3
ATP synthase alpha/beta family, beta-barrel domain	0.000325679	A0A384K3Z3	426	K	ATP synthase subunit alpha	Bcatp1	1	1.06059e-05	138.99	VGSAAQLK(1)AMK	2	-0.1022	4
ATP synthase alpha/beta family, beta-barrel domain	0.000325679	A0A384K3Z3	307	K	ATP synthase subunit alpha	Bcatp1	1	6.93061e-05	92.264	DNGK(1)HALIIFDDLSK	3	-0.45969	2
ATP synthase alpha/beta family, beta-barrel domain	0.000325679	A0A384K3Z3	263	K	ATP synthase subunit alpha	Bcatp1	1	0.00336837	66.893	STVAQLVK(1)TLEENDAMK	3	0.96987	1
ATP synthase alpha/beta family, beta-barrel domain	0.000325679	A0A384K3Z3	429	K	ATP synthase subunit alpha	Bcatp1	1	0.00121519	84.507	AMK(1)QVAGSLK	2	-0.73971	3
ATP synthase alpha/beta family, beta-barrel domain	0.000325679	A0A384K3Z3	163	K	ATP synthase subunit alpha	Bcatp1	1	0.000398624	78.249	VIDALGNPIDGK(1)GPIK	2	-0.63387	1
ATP synthase alpha/beta family, beta-barrel domain	0.000325679	A0A384K3Z3	356	K	ATP synthase subunit alpha	Bcatp1	1	0.0107751	77.282	AAK(1)MNDK	2	-1.5689	1
ATP synthase alpha/beta family, beta-barrel domain	0.000325679	A0A384K3Z3	536	K	ATP synthase subunit alpha	Bcatp1	1	1.02899e-15	176.1	EGALSK(1)DLEAK	2	0.27014	4
ATP synthase alpha/beta family, beta-barrel domain	0.000325679	A0A384K3Z3	551	K	ATP synthase subunit alpha	Bcatp1	1	4.93206e-05	113.54	LKDVVTSFTK(1)SFV	2	0.086266	4
ATP synthase alpha/beta family, beta-barrel domain	0.000325679	A0A384K3Z3	232	K	ATP synthase subunit alpha	Bcatp1	1	1.37874e-08	180.47	TAVALDAMLNQK(1)R	2	0.57736	5
ATP synthase alpha/beta family, beta-barrel domain	0.000325679	A0A384K3Z3	177	K	ATP synthase subunit alpha	Bcatp1	1	0.00128161	82.445	AQLK(1)APGILPR	2	-0.35079	2
ATP synthase alpha/beta family, beta-barrel domain	0.000325679	A0A384K3Z3	318	K	ATP synthase subunit alpha	Bcatp1	1	3.92682e-05	93.424	HALIIFDDLSK(1)QAVAYR	3	2.9927	1
ATP synthase alpha/beta family, beta-barrel domain	0.000325679	A0A384K3Z3	541	K	ATP synthase subunit alpha	Bcatp1	1	0.0102448	79.116	DLEAK(1)LK	2	0.48465	3
ATP synthase alpha/beta family, beta-barrel domain	0.000325679	A0A384K3Z3	242	K	ATP synthase subunit alpha	Bcatp1	1	0.000535268	146.11	WNDGNDETK(1)K	2	0.20401	3
ATP synthase alpha/beta family, beta-barrel domain	0.000325679	A0A384JF14	240	K	Bcvma1	Bcvma1	1	0.00217506	101.54	IAEK(1)GSYK	2	-0.52565	1
ATP synthase alpha/beta family, beta-barrel domain	0.000325679	A0A384JF14	521	K	Bcvma1	Bcvma1	1	0.00294364	67.252	YTTVLDK(1)YYEK	2	-3.8527	1
ATP synthase alpha/beta family, beta-barrel domain	0.000325679	A0A384JF14	621	K	Bcvma1	Bcvma1	1	4.47412e-06	121.68	AVAQGQSWAK(1)VR	2	0.15007	2
ATP synthase alpha/beta family, beta-barrel domain	0.000325679	A0A384JF14	244	K	Bcvma1	Bcvma1	1	0.00651853	78.149	GSYK(1)VDQK	2	-0.39046	2
ATP synthase alpha/beta family, beta-barrel domain	0.000325679	A0A384JF14	278	K	Bcvma1	Bcvma1	0.999455	0.0226097	53.21	PTTEK(0.999)LAADK(0.001)PFIVGQR	3	0.81342	1
ATP synthase alpha/beta family, beta-barrel domain	0.000325679	A0A384JF14	637	K	Bcvma1	Bcvma1	1	5.93392e-06	109.99	SMK(1)FEVPSEGEEK	2	-0.95676	1
ATP synthase alpha/beta family, beta-barrel domain	0.000325679	A0A384JF14	525	K	Bcvma1	Bcvma1	1	2.31707e-05	116.24	YYEK(1)DFPEFPR	2	-1.2733	2
ATP synthase alpha/beta family, beta-barrel domain	0.000325679	A0A384JF14	195	K	Bcvma1	Bcvma1	1	0.00442812	74.464	DWDFK(1)PIMK	2	0.42853	2
ATP synthase alpha/beta family, beta-barrel domain	0.000325679	A0A384JFX6	384	K	Vacuolar proton pump subunit B	Bcvma2	1	0.0122676	66.056	SAIGEK(1)LTR	2	-0.72946	3
ATP synthase alpha/beta family, beta-barrel domain	0.000325679	A0A384JFX6	400	K	Vacuolar proton pump subunit B	Bcvma2	1	0.000184069	78.95	DHGDVSNQLYAK(1)YAIGR	3	-1.4764	1
ATP synthase alpha/beta family, beta-barrel domain	0.000325679	A0A384JFX6	79	K	Vacuolar proton pump subunit B	Bcvma2	1	1.3951e-06	98.281	AVVQVFEGTHGIDVK(1)K	3	1.7549	1
ATP synthase alpha/beta family, beta-barrel domain	0.000325679	A0A384K4A0	501	K	ATP synthase subunit beta	Bcatp2	1	0.000859903	91.313	GEK(1)ILADLEK	2	2.3717	7
ATP synthase alpha/beta family, beta-barrel domain	0.000325679	A0A384K4A0	182	K	ATP synthase subunit beta	Bcatp2	1	0.000865525	74.987	GGK(1)IGLFGGAGVGK	2	-1.5272	3
ATP synthase alpha/beta family, beta-barrel domain	0.000325679	A0A384K4A0	383	K	ATP synthase subunit beta	Bcatp2	1	8.76066e-11	143.99	GISELGIYPAVDPLDSK(1)SR	3	-0.41211	3
ATP synthase alpha/beta family, beta-barrel domain	0.000325679	A0A384K4A0	140	K	ATP synthase subunit beta	Bcatp2	1	0.0231379	65.246	GPIK(1)CDK	2	0.196	2
AAA domain (Cdc48 subfamily)	0.0494284	A0A384JVJ6	595	K	Bchsp104	Bchsp104	1	0.00535222	83.456	DK(1)LLNMEK	2	-0.19657	2
AAA domain (Cdc48 subfamily)	0.0494284	A0A384JVJ6	349	K	Bchsp104	Bchsp104	1	0.0006448	93.345	YIEK(1)DAAFER	2	-0.29122	2
AAA domain (Cdc48 subfamily)	0.0494284	A0A384JVJ6	185	K	Bchsp104	Bchsp104	1	9.5109e-11	212.83	TADAEEDNENLK(1)K	2	-0.16971	2
AAA domain (Cdc48 subfamily)	0.0494284	A0A384JVJ6	502	K	Bchsp104	Bchsp104	1	0.00442246	106.36	VK(1)LDQLK	2	0.076173	2
AAA domain (Cdc48 subfamily)	0.0494284	A0A384JVJ6	509	K	Bchsp104	Bchsp104	1	0.00377325	90.64	VK(1)MDEATR	2	-0.35646	2
AAA domain (Cdc48 subfamily)	0.0494284	A0A384JVJ6	235	K	Bchsp104	Bchsp104	1	2.9986e-07	121.33	NNPVLIGEPGVGK(1)TTVVEGLAQR	3	1.9208	2
AAA domain (Cdc48 subfamily)	0.0494284	A0A384JVJ6	110	K	Bchsp104	Bchsp104	1	1.98195e-09	124.4	LPSQDPPPEQVAVSPAFNK(1)VLR	3	-0.077643	2
AAA domain (Cdc48 subfamily)	0.0494284	A0A384JX26	692	K	Bchsp78	Bchsp78	1	0.0271764	61.593	IDEFIIFK(1)R	2	1.3607	1
AAA domain (Cdc48 subfamily)	0.0494284	A0A384JX26	739	K	Bchsp78	Bchsp78	1	0.0137454	65.224	GYDPK(1)FGAR	2	-0.81418	2
MIR domain	0.00242928	A0A384J8R8	37	K	Bcpmt4	Bcpmt4	1	2.27852e-06	105.22	DASTVAAPHPELDALVK(1)DIQAK	3	2.3108	1
MIR domain	0.00242928	A0A384J8R8	543	K	Bcpmt4	Bcpmt4	1	0.013387	110.81	K(1)WFELQR	2	-0.87933	2
MIR domain	0.00242928	A0A384J4K5	91	K	Bcpmt1	Bcpmt1	1	0.0184368	50.897	GK(1)FFMDVHPPLAK	3	-0.65328	1
MIR domain	0.00242928	A0A384J4K5	485	K	Bcpmt1	Bcpmt1	1	0.00722757	89.55	TIQTK(1)FR	2	-3.4382	2
MIR domain	0.00242928	A0A384K4Q2	332	K	Bcpmt2	Bcpmt2	1	6.44778e-16	212.72	GTEVGK(1)DSPLEIAYGSR	2	-0.2241	1
MIR domain	0.00242928	A0A384K4Q2	732	K	Bcpmt2	Bcpmt2	1	0.00230916	97.635	LK(1)WFDSWR	2	-0.42385	2
Transketolase, pyrimidine binding domain	0.0196692	A0A384JQG0	240	K	Pyruvate dehydrogenase E1 component subunit beta	Bcpdb1	1	0.00182648	75.819	NDFVLPFGK(1)AK	2	-0.081148	1
Transketolase, pyrimidine binding domain	0.0196692	A0A384JQG0	81	K	Pyruvate dehydrogenase E1 component subunit beta	Bcpdb1	1	8.56486e-16	165.9	VFVLGEEVAQYNGAYK(1)VTK	3	-1.3904	4
Transketolase, pyrimidine binding domain	0.0196692	A0A384JQG0	84	K	Pyruvate dehydrogenase E1 component subunit beta	Bcpdb1	1	0.00274679	95.311	VTK(1)GLLDR	2	0.0013058	3
Transketolase, pyrimidine binding domain	0.0196692	A0A384JQG0	197	K	Pyruvate dehydrogenase E1 component subunit beta	Bcpdb1	1	1.53655e-06	109.83	VVTPWSAEDAK(1)GLLK	2	1.2219	3
Transketolase, pyrimidine binding domain	0.0196692	A0A384JQG0	201	K	Pyruvate dehydrogenase E1 component subunit beta	Bcpdb1	1	0.00313143	93.561	GLLK(1)AAIR	2	-0.27082	1
Transketolase, pyrimidine binding domain	0.0196692	A0A384K2H3	274	K	Transketolase	BCIN_14g01980	1	0.00919243	69.598	ADDIK(1)QLK	2	-0.51244	3
Transketolase, pyrimidine binding domain	0.0196692	A0A384K2H3	246	K	Transketolase	BCIN_14g01980	1	0.00137561	94.409	DKPSMIK(1)LR	3	-0.50903	3
Transketolase, pyrimidine binding domain	0.0196692	A0A384K2H3	643	K	Transketolase	BCIN_14g01980	1	3.79807e-06	147.24	FGASGAYK(1)DVYK	2	0.2176	4
Transketolase, pyrimidine binding domain	0.0196692	A0A384K2H3	53	K	Transketolase	BCIN_14g01980	1	8.15889e-09	146.96	IMNFNPK(1)NSSWVNR	2	2.4423	3
Transketolase, pyrimidine binding domain	0.0196692	A0A384K2H3	322	K	Transketolase	BCIN_14g01980	1	1.7284e-06	121.24	YTAK(1)YSSEAADLK	2	0.16418	3
Transketolase, pyrimidine binding domain	0.0196692	A0A384K2H3	668	K	Transketolase	BCIN_14g01980	1	6.98731e-07	112.62	AVATVDFWK(1)DVPNIR	3	-0.25424	2
Transketolase, pyrimidine binding domain	0.0196692	A0A384K2H3	331	K	Transketolase	BCIN_14g01980	1	0.000313573	121.61	YSSEAADLK(1)R	2	-4.3034	3
Transketolase, pyrimidine binding domain	0.0196692	A0A384K2H3	392	K	Transketolase	BCIN_14g01980	1	9.07001e-07	112.49	WK(1)EAVDFQPPATGLGDWSGR	3	0.25081	3
Transketolase, pyrimidine binding domain	0.0196692	A0A384K2H3	344	K	Transketolase	BCIN_14g01980	1	3.21637e-15	159.16	LTGELPEGWEK(1)NLPTYSPSDDAVASR	3	-1.1162	3
Transketolase, pyrimidine binding domain	0.0196692	A0A384K2H3	658	K	Transketolase	BCIN_14g01980	1	0.00198513	80.871	FEFTPEGISK(1)R	2	1.8564	4
Transketolase, pyrimidine binding domain	0.0196692	A0A384JGI5	728	K	Bckgd1	Bckgd1	1	0.000588985	70.26	TYTPLQHISK(1)DQGK	3	-0.13133	1
Transketolase, pyrimidine binding domain	0.0196692	A0A384JGI5	941	K	Bckgd1	Bckgd1	1	8.82421e-06	117.7	ADNNIK(1)DTAFTR	2	0.13337	1
Transketolase, pyrimidine binding domain	0.0196692	A0A384JGI5	419	K	Bckgd1	Bckgd1	1	1.01956e-08	145.52	AIQHYNNDEK(1)DHK	3	0.13402	1
Transketolase, pyrimidine binding domain	0.0196692	A0A384JGI5	165	K	Bckgd1	Bckgd1	1	0.0242995	44.511	GHHK(1)ADIDPLGIR	3	1.1629	2
Transketolase, pyrimidine binding domain	0.0196692	A0A384JGI5	909	K	Bckgd1	Bckgd1	1	5.01507e-10	126.26	WIIPDAEHGK(1)SINEPEQIER	3	-0.1677	3
Transketolase, pyrimidine binding domain	0.0196692	A0A384JGI5	266	K	Bckgd1	Bckgd1	0.994392	0.000329025	89.624	IEVDK(0.006)PFK(0.994)YSIDEK	3	0.148	1
Transketolase, pyrimidine binding domain	0.0196692	A0A384JGI5	573	K	Bckgd1	Bckgd1	1	1.21719e-08	141.54	DGSFTK(1)EDIDEHRK	3	-0.88242	3
Transketolase, pyrimidine binding domain	0.0196692	A0A384JGI5	407	K	Bckgd1	Bckgd1	1	2.10185e-10	143.19	VQLSLVANPSHLEAEDPVVLGK(1)TR	3	1.1218	1
Serine hydroxymethyltransferase	0.0180957	A0A384JAG9	412	K	Serine hydroxymethyltransferase	Bcshm2	1	0.00235168	144.09	GFGTEDFK(1)R	2	0.23439	4
Serine hydroxymethyltransferase	0.0180957	A0A384JAG9	9	K	Serine hydroxymethyltransferase	Bcshm2	1	5.06545e-14	186.94	SSTYALPK(1)SHQEMLEK	3	-0.8196	3
Serine hydroxymethyltransferase	0.0180957	A0A384JAG9	17	K	Serine hydroxymethyltransferase	Bcshm2	1	3.64876e-08	124.19	SHQEMLEK(1)SLVETDPEIAEIMK	3	2.0626	2
Serine hydroxymethyltransferase	0.0180957	A0A384JAG9	336	K	Serine hydroxymethyltransferase	Bcshm2	1	8.23206e-07	185.25	ALENEFK(1)QLGYK	2	-0.54323	4
Serine hydroxymethyltransferase	0.0180957	A0A384JAG9	434	K	Serine hydroxymethyltransferase	Bcshm2	1	3.35175e-06	142.83	EVQAALPK(1)SDNK	2	-3.0444	3
Serine hydroxymethyltransferase	0.0180957	A0A384JAG9	453	K	Serine hydroxymethyltransferase	Bcshm2	1	2.4263e-08	139.86	VAGGEVEK(1)INELR	2	-0.19841	3
Serine hydroxymethyltransferase	0.0180957	A0A384JAG9	318	K	Serine hydroxymethyltransferase	Bcshm2	1	0.00164134	131.52	QATTDDFK(1)K	2	0.51515	3
Serine hydroxymethyltransferase	0.0180957	A0A384JAG9	65	K	Serine hydroxymethyltransferase	Bcshm2	1	7.92376e-07	119.62	AVFDALGSPMSNK(1)YSEGYPGAR	3	-0.13853	5
Serine hydroxymethyltransferase	0.0180957	A0A384JEC8	280	K	Serine hydroxymethyltransferase	BCIN_04g00550	1	0.00018318	80.412	VIPSPFEYADVVTTTTHK(1)SLR	3	0.031897	1
Tubulin/FtsZ family, GTPase domain	0.00874009	A0A384J6L5	324	K	Tubulin beta chain	BctubA	1	3.47528e-08	152.38	VSMK(1)EVEDQMR	2	-0.84206	10
Tubulin/FtsZ family, GTPase domain	0.00874009	A0A384J6L5	379	K	Tubulin beta chain	BctubA	1	3.89474e-12	146.88	MSSTFVGNSTSIQELFK(1)R	2	0.37561	6
Tubulin/FtsZ family, GTPase domain	0.00874009	A0A384J6L5	58	K	Tubulin beta chain	BctubA	1	2.42141e-14	201.16	MNVYFNEASGNK(1)YVPR	2	0.024013	2
Tubulin/FtsZ family, GTPase domain	0.00874009	A0A384J6L5	297	K	Tubulin beta chain	BctubA	1	6.15675e-22	188.98	AVTVPELTQQMYDPK(1)NMMAASDFR	3	-1.7338	5
Tubulin/FtsZ family, GTPase domain	0.00874009	A0A384J7P6	401	K	Tubulin alpha chain	BCIN_02g00900	1	0.0070675	101.25	FDLMYSK(1)R	2	-0.040717	5
Tubulin/FtsZ family, GTPase domain	0.00874009	A0A384J7P6	60	K	Tubulin alpha chain	BCIN_02g00900	1	1.78553e-15	169.85	AADPDQGFSTFFSETGQGK(1)YVPR	3	-0.62138	2
Tubulin/FtsZ family, GTPase domain	0.00874009	A0A384J7P6	96	K	Tubulin alpha chain	BCIN_02g00900	1	7.14087e-22	208.87	NLFHPEQMITGK(1)EDASNNYAR	3	-0.69712	9
Tubulin/FtsZ family, GTPase domain	0.00874009	A0A384J8T3	408	K	Tubulin alpha chain	BctubB	1	0.0070675	101.25	FDLMYSK(1)R	2	-0.040717	5
Tubulin/FtsZ family, GTPase domain	0.00874009	A0A384J8T3	401	K	Tubulin alpha chain	BctubB	1	3.70579e-06	128.1	LDHK(1)FDLMYSK	3	-0.50545	3
Tubulin/FtsZ family, GTPase domain	0.00874009	A0A384J8T3	98	K	Tubulin alpha chain	BctubB	1	1.14977e-20	192.62	SLFHPELLISGK(1)EDAANNYAR	3	-0.049246	7
Tubulin/FtsZ family, GTPase domain	0.00874009	A0A384J8T3	289	K	Tubulin alpha chain	BctubB	1	2.23379e-40	240.44	SSHESFK(1)TQELTLQCFEPNNQMVVCDPR	3	-0.1576	2
Tubulin/FtsZ family, GTPase domain	0.00874009	A0A384J8T3	114	K	Tubulin alpha chain	BctubB	1	5.60946e-10	128.06	GHYTIGK(1)EILDGTLDK	3	-0.3644	3
Tubulin/FtsZ family, GTPase domain	0.00874009	A0A384J8T3	62	K	Tubulin alpha chain	BctubB	1	1.55492e-15	171	AVHESGELDTVFTETGNGK(1)YVPR	3	0.72416	2
Tubulin/FtsZ family, GTPase domain	0.00874009	A0A384J8T3	168	K	Tubulin alpha chain	BctubB	1	3.60263e-06	145.31	SK(1)LEFAVYPAPR	2	0.43148	2
CBS domain	0.00812868	A7FA72	178	K	Protein sds23	sds23	1	0.0405374	60.436	DVITLAK(1)K	2	0.45758	1
CBS domain	0.00812868	A0A384K724	101	K	Cystathionine beta-synthase	Bccys4	1	5.98368e-05	99.539	GYK(1)TIITLPEK	2	0.63644	2
CBS domain	0.00812868	A0A384K724	263	K	Cystathionine beta-synthase	Bccys4	1	3.6943e-06	122.39	DSVDVWYK(1)TDDR	2	0.96012	2
CBS domain	0.00812868	A0A384JA87	150	K	Uncharacterized protein	BCIN_02g07550	1	0.000294857	92.039	IAGIFTAK(1)DLAFR	2	0.45543	2
CBS domain	0.00812868	A0A384JIV4	34	K	Inosine-5'-monophosphate dehydrogenase	BCIN_05g08280	1	5.37044e-05	102.33	ALEILK(1)EYESR	2	2.7062	2
CBS domain	0.00812868	A0A384JIV4	162	K	Inosine-5'-monophosphate dehydrogenase	BCIN_05g08280	1	2.24455e-11	165.93	EK(1)WGFGGYPVTETGK	2	0.40106	4
CBS domain	0.00812868	A0A384JIV4	259	K	Inosine-5'-monophosphate dehydrogenase	BCIN_05g08280	1	8.94898e-09	132.97	NIHYPLASK(1)LPDSK	3	0.073479	4
CBS domain	0.00812868	A0A384JIV4	250	K	Inosine-5'-monophosphate dehydrogenase	BCIN_05g08280	1	0.0002363	86.548	SDLNK(1)NIHYPLASK	3	0.33992	2
Histone chaperone Rttp106-like	0.0494284	A0A384JRB7	744	K	Bcspt16	Bcspt16	1	0.0563164	65.252	DPILIGK(1)K	2	-0.15842	1
Histone chaperone Rttp106-like	0.0494284	A0A384JRB7	223	K	Bcspt16	Bcspt16	1	0.0115734	60.641	VDGK(1)LDDVK	2	0.51641	2
Histone chaperone Rttp106-like	0.0494284	A0A384JUD4	460	K	FACT complex subunit POB3	Bcpob3	1	0.00392043	77.662	NLEDFFK(1)IK	2	-1.5588	1
Glutamine amidotransferase domain	0.00874009	A0A384J5I1	149	K	Uncharacterized protein	BCIN_01g06470	1	5.16609e-11	147.1	LAK(1)YLYDQHPTIGFTDLAK	3	0.18907	3
Glutamine amidotransferase domain	0.00874009	A0A384J5I1	131	K	Uncharacterized protein	BCIN_01g06470	1	0.00166551	91.867	TLLTSK(1)GFK	2	-0.03884	2
Glutamine amidotransferase domain	0.00874009	A0A384J5I1	339	K	Uncharacterized protein	BCIN_01g06470	1	0.000536963	96.342	GK(1)FDHFMQK	3	-0.37841	14
Glutamine amidotransferase domain	0.00874009	A0A384J5I1	291	K	Uncharacterized protein	BCIN_01g06470	1	2.52643e-06	101.75	K(1)VMYLEDDDIAHIHEGSLNIHR	4	-0.9534	1
Glutamine amidotransferase domain	0.00874009	A0A384J5I1	134	K	Uncharacterized protein	BCIN_01g06470	1	1.10011e-11	185.67	GFK(1)FETETDTECIAK	2	-0.2415	2
Glutamine amidotransferase domain	0.00874009	A0A384J5I1	70	K	Uncharacterized protein	BCIN_01g06470	1	2.33667e-06	132.79	ALIEQEK(1)PDLTK	2	-1.5448	3
Glutamine amidotransferase domain	0.00874009	A0A384J5I1	234	K	Uncharacterized protein	BCIN_01g06470	1	0.0560078	63.216	ASQNAALK(1)K	2	-1.9818	1
Glutamine amidotransferase domain	0.00874009	A0A384J5I1	146	K	Uncharacterized protein	BCIN_01g06470	1	1.58415e-11	176.89	FETETDTECIAK(1)LAK	2	0.6081	1
Glutamine amidotransferase domain	0.00874009	A0A384J5I1	558	K	Uncharacterized protein	BCIN_01g06470	1	0.000100681	129.39	DQK(1)SLLLLGR	2	-1.1285	3
Glutamine amidotransferase domain	0.00874009	A0A384J5I1	122	K	Uncharacterized protein	BCIN_01g06470	1	3.75308e-15	161.2	SDPSWQFSVVHNGIITNYK(1)ELK	3	1.8319	5
Glutamine amidotransferase domain	0.00874009	A0A384J5I1	58	K	Uncharacterized protein	BCIN_01g06470	1	0.0499854	52.636	EVGK(1)VAK	2	0.23234	2
Glutamine amidotransferase domain	0.00874009	A0A384J5I1	125	K	Uncharacterized protein	BCIN_01g06470	1	0.0026993	85.355	ELK(1)TLLTSK	2	0.083502	3
Glutamine amidotransferase domain	0.00874009	A0A384J5I1	54	K	Uncharacterized protein	BCIN_01g06470	1	1.54738e-05	119.74	NEVFAFK(1)EVGK	2	-2.9086	3
Glutamine amidotransferase domain	0.00874009	A0A384JFN2	578	K	Glutamine amidotransferase type-2 domain-containing protein	BCIN_04g04490	1	8.55288e-06	133.42	AIAIHNEK(1)YDE	2	0.065834	3
Glutamine amidotransferase domain	0.00874009	A0A384JFN2	533	K	Glutamine amidotransferase type-2 domain-containing protein	BCIN_04g04490	1	5.55124e-10	129.88	PEWGSDIPDTK(1)EAYWYR	2	-3.783	6
Glutamine amidotransferase domain	0.00874009	A0A384JFN2	563	K	Glutamine amidotransferase type-2 domain-containing protein	BCIN_04g04490	1	6.44434e-09	150.05	WTPTWSK(1)QTDPSGR	2	-1.1854	2
Glutamine amidotransferase domain	0.00874009	A0A384JFN2	17	K	Glutamine amidotransferase type-2 domain-containing protein	BCIN_04g04490	1	0.012409	67.897	AFK(1)PTALR	2	0.13173	2
Glutamine amidotransferase domain	0.00874009	A0A384JFN2	423	K	Glutamine amidotransferase type-2 domain-containing protein	BCIN_04g04490	1	8.26064e-06	108.97	ANK(1)STSAWGLEAR	2	0.57583	2
Glutamine amidotransferase domain	0.00874009	A0A384JFN2	211	K	Glutamine amidotransferase type-2 domain-containing protein	BCIN_04g04490	1	1.39225e-05	98.337	NVPSTPVDYK(1)LLR	2	0.45632	2
Glutamine amidotransferase domain	0.00874009	A0A384JSG5	163	K	Amidophosphoribosyltransferase	Bcade4	1	4.60673e-06	121.56	VNEEDIFK(1)SLER	2	0.42869	1
AhpC/TSA family	0.0901168	A0A384J6N9	197	K	Bcprx4	Bcprx4	1	9.05562e-07	108.44	ITTPINWVPGDDVIVHPGVK(1)NEEAK	3	2.5247	3
AhpC/TSA family	0.0901168	A0A384J6N9	67	K	Bcprx4	Bcprx4	1	0.0614034	64.42	LEPEFTK(1)R	2	0.0061147	1
AhpC/TSA family	0.0901168	A0A384J6N9	202	K	Bcprx4	Bcprx4	1	1.83593e-09	222.94	NEEAK(1)TLFPEFR	2	1.1003	4
AhpC/TSA family	0.0901168	A0A384J6N9	143	K	Bcprx4	Bcprx4	1	0.00538719	91.867	SVFIIDPK(1)K	2	0.36324	4
AhpC/TSA family	0.0901168	A0A384J6N9	109	K	Bcprx4	Bcprx4	1	2.71166e-15	157.85	K(1)VAYAYDMLDHQDITNVDSK	3	-0.77193	2
AhpC/TSA family	0.0901168	A0A384J6N9	212	K	Bcprx4	Bcprx4	1	0.00800363	86.866	IVK(1)PYLR	2	0.46163	2
AhpC/TSA family	0.0901168	A0A384J6N9	88	K	Bcprx4	Bcprx4	1	3.83471e-15	155.39	LIGLSANTIESHGGWIK(1)DIDEISGSK	3	1.95	2
AhpC/TSA family	0.0901168	A0A384J6N9	106	K	Bcprx4	Bcprx4	1	0.000139438	96.334	LTFPIIGDK(1)ER	2	0.54323	4
AhpC/TSA family	0.0901168	A0A384J6N9	222	K	Bcprx4	Bcprx4	1	0.00512883	78.149	FTPLPK(1)EK	2	-3.1329	1
AhpC/TSA family	0.0901168	A0A384JEU9	188	K	Bcprx1	Bcprx1	1	0.000192418	104.43	SNTTFK(1)TNQK	2	1.188	1
DAHP synthetase I family	0.0180957	A0A384J6U2	124	K	Phospho-2-dehydro-3-deoxyheptonate aldolase	BCIN_01g08780	1	7.95187e-10	132.84	GLINDPDIDESFK(1)INK	3	0.13161	3
DAHP synthetase I family	0.0180957	A0A384J6U2	254	K	Phospho-2-dehydro-3-deoxyheptonate aldolase	BCIN_01g08780	1	3.78572e-08	127.3	GTNFDAENVK(1)LTK	2	2.8287	1
DAHP synthetase I family	0.0180957	A0A384J6U2	83	K	Phospho-2-dehydro-3-deoxyheptonate aldolase	BCIN_01g08780	1	0.00137653	87.696	LK(1)DLSDK	2	-0.46869	2
DAHP synthetase I family	0.0180957	A0A384J7P8	50	K	Phospho-2-dehydro-3-deoxyheptonate aldolase	BCIN_01g10330	1	0.046646	54.205	ETVLK(1)GR	2	-1.1025	1
DAHP synthetase I family	0.0180957	A0A384J7P8	259	K	Phospho-2-dehydro-3-deoxyheptonate aldolase	BCIN_01g10330	1	1.02115e-08	157.67	GTNYDAK(1)SIGEAK	2	-1.3983	1
DAHP synthetase I family	0.0180957	A0A384J7P8	132	K	Phospho-2-dehydro-3-deoxyheptonate aldolase	BCIN_01g10330	1	5.05086e-11	150.39	GLINDPDIDNSFK(1)INK	2	0.62693	2
Nuclear transport factor 2 (NTF2) domain	0.0494284	A0A384JXM5	60	K	Bcntf2	Bcntf2	1	0.00301654	70.942	LGSLPFEK(1)VK	2	0.24223	3
Nuclear transport factor 2 (NTF2) domain	0.0494284	A0A384JU67	327	K	Uncharacterized protein	BCIN_10g01380	1	4.48363e-15	162.72	PAVPVVQPK(1)AAAPAAQKPAAAAAQPAK	3	0.36194	1
Nuclear transport factor 2 (NTF2) domain	0.0494284	A0A384JU67	61	K	Uncharacterized protein	BCIN_10g01380	1	0.000564849	85.813	SPEK(1)LHLFYGK	3	-0.74956	3
Nuclear transport factor 2 (NTF2) domain	0.0494284	A0A384JU67	410	K	Uncharacterized protein	BCIN_10g01380	1	1.0726e-06	178.95	NVNASVK(1)DDELR	2	-0.95954	3
Nuclear transport factor 2 (NTF2) domain	0.0494284	A0A384JU67	396	K	Uncharacterized protein	BCIN_10g01380	1	1.7871e-31	240.94	QNRPQSISQQATEDK(1)GTLGYVR	3	0.13078	1
Aminotransferase class-III	0.0807564	A0A384JV88	371	K	Bcuga1	Bcuga1	1	8.49562e-10	129.46	AQTAGYYFGNPELRPNK(1)PYR	3	0.83964	2
Aminotransferase class-III	0.0807564	A0A384JV88	61	K	Bcuga1	Bcuga1	1	0.00127922	79.089	AIAELDK(1)VFDTR	2	-1.1711	2
Aminotransferase class-III	0.0807564	A0A384JV88	263	K	Bcuga1	Bcuga1	1	4.17422e-10	137.52	YPLEDHVVENQK(1)IEEEALADVER	3	1.0454	3
Aminotransferase class-III	0.0807564	A0A384JM44	468	K	Ornithine aminotransferase	BCIN_07g00730	1	9.6202e-10	133.65	GEKEDDVIPAGEK(1)NVHIPLEN	3	-0.73817	3
Aminotransferase class-III	0.0807564	A0A384JM44	455	K	Ornithine aminotransferase	BCIN_07g00730	0.954205	1.47064e-09	126.04	ESIAELPNLK(0.954)GEK(0.046)EDDVIPAGEK	3	0.3324	2
Aminotransferase class-III	0.0807564	A0A384JM44	458	K	Ornithine aminotransferase	BCIN_07g00730	1	3.62717e-08	128.76	GEK(1)EDDVIPAGEK	2	-0.39259	2
Aminotransferase class-III	0.0807564	A0A384JM44	122	K	Ornithine aminotransferase	BCIN_07g00730	1	0.0059172	64.534	AFHNDVFPK(1)WAEK	3	0.171	2
Aminotransferase class-III	0.0807564	A0A384JZ78	674	K	Uncharacterized protein	BCIN_12g02430	1	3.18266e-06	118.51	LDSDK(1)TGAWEGFR	2	-1.7312	1
RecF/RecN/SMC N terminal domain	0.0354414	A0A384JNE9	501	K	Structural maintenance of chromosomes protein	Bcsmc2	1	0.0495947	66.351	EQTDVLK(1)R	2	0.43723	1
RecF/RecN/SMC N terminal domain	0.0354414	A0A384JNE9	206	K	Structural maintenance of chromosomes protein	Bcsmc2	1	0.00368457	79.148	EEIEPK(1)LEK	2	-1.1846	1
RecF/RecN/SMC N terminal domain	0.0354414	A0A384JAJ6	1019	K	Structural maintenance of chromosomes protein	Bcsmc4	1	0.00689387	67.93	IMQVGGEK(1)LR	2	-0.9911	1
RecF/RecN/SMC N terminal domain	0.0354414	A0A384JWB6	328	K	Structural maintenance of chromosomes protein	Bcsmc1	1	0.00718471	89.698	EK(1)ELEEK	2	-0.022033	1
Ribosomal protein S17	0.0180957	A0A384JJ19	84	K	Ribosomal_S17_N domain-containing protein	BCIN_06g00380	1	2.04997e-21	200.21	ILTGTVVSTK(1)MHR	2	-0.66433	9
Ribosomal protein S17	0.0180957	A0A384JJ19	156	K	Ribosomal_S17_N domain-containing protein	BCIN_06g00380	1	0.0293356	52.786	AVK(1)SFSK	2	2.4398	1
Ribosomal protein S17	0.0180957	A0A384JJ19	101	K	Ribosomal_S17_N domain-containing protein	BCIN_06g00380	1	2.82843e-05	103.88	EYLHFIPK(1)YAR	3	0.020285	5
Ribosomal protein S17	0.0180957	A0A384JJ19	138	K	Ribosomal_S17_N domain-containing protein	BCIN_06g00380	1	0.00231138	137.18	PLSK(1)TVR	2	0.20634	3
Ribosomal protein S17	0.0180957	A0A384JJ19	51	K	Ribosomal_S17_N domain-containing protein	BCIN_06g00380	1	1.05024e-11	225.85	TPK(1)TAIEGSYIDKK	3	0.76286	6
Ribosomal protein S17	0.0180957	A0A384JJ19	41	K	Ribosomal_S17_N domain-containing protein	BCIN_06g00380	1	0.000198971	103.26	WYK(1)DVGLGFR	2	1.274	8
Ribosomal protein S17	0.0180957	A0A384JJ19	110	K	Ribosomal_S17_N domain-containing protein	BCIN_06g00380	1	7.85275e-06	98.253	HK(1)NLAAHVSPAFR	3	0.17735	3
Ribosomal protein S17	0.0180957	A0A384K3T7	8	K	Uncharacterized protein	BCIN_15g00600	1	0.000279722	76.795	VAK(1)AAAAAAATHAPR	3	-0.17871	2
Fatty acid desaturase	0.346743	A0A384JNH2	427	K	Acyl-CoA desaturase	Bcole1	1	0.00498359	84.882	GGCEVEIWK(1)R	2	0.054744	1
Fatty acid desaturase	0.346743	A0A384JNH2	308	K	Acyl-CoA desaturase	Bcole1	1	0.00050789	116.52	QFK(1)SNEIEK	2	-0.39687	3
Fatty acid desaturase	0.346743	A0A384J5Q0	294	K	FA_desaturase domain-containing protein	BCIN_01g05120	1	3.74815e-10	138.96	VNSFWTVSHFNPASPLYEAK(1)DAK	3	-0.8597	2
Fatty acid desaturase	0.346743	A0A384J5Q0	210	K	FA_desaturase domain-containing protein	BCIN_01g05120	1	0.00989231	67.207	DMVFVPK(1)TR	2	-0.84121	4
Fatty acid desaturase	0.346743	A0A384J5Q0	89	K	FA_desaturase domain-containing protein	BCIN_01g05120	1	0.0020982	69.721	NAIPK(1)HCYER	3	-0.38581	2
C-terminal, D2-small domain, of ClpB protein	0.0180957	A0A384JVJ6	595	K	Bchsp104	Bchsp104	1	0.00535222	83.456	DK(1)LLNMEK	2	-0.19657	2
C-terminal, D2-small domain, of ClpB protein	0.0180957	A0A384JVJ6	349	K	Bchsp104	Bchsp104	1	0.0006448	93.345	YIEK(1)DAAFER	2	-0.29122	2
C-terminal, D2-small domain, of ClpB protein	0.0180957	A0A384JVJ6	185	K	Bchsp104	Bchsp104	1	9.5109e-11	212.83	TADAEEDNENLK(1)K	2	-0.16971	2
C-terminal, D2-small domain, of ClpB protein	0.0180957	A0A384JVJ6	502	K	Bchsp104	Bchsp104	1	0.00442246	106.36	VK(1)LDQLK	2	0.076173	2
C-terminal, D2-small domain, of ClpB protein	0.0180957	A0A384JVJ6	509	K	Bchsp104	Bchsp104	1	0.00377325	90.64	VK(1)MDEATR	2	-0.35646	2
C-terminal, D2-small domain, of ClpB protein	0.0180957	A0A384JVJ6	235	K	Bchsp104	Bchsp104	1	2.9986e-07	121.33	NNPVLIGEPGVGK(1)TTVVEGLAQR	3	1.9208	2
C-terminal, D2-small domain, of ClpB protein	0.0180957	A0A384JVJ6	110	K	Bchsp104	Bchsp104	1	1.98195e-09	124.4	LPSQDPPPEQVAVSPAFNK(1)VLR	3	-0.077643	2
C-terminal, D2-small domain, of ClpB protein	0.0180957	A0A384JX26	692	K	Bchsp78	Bchsp78	1	0.0271764	61.593	IDEFIIFK(1)R	2	1.3607	1
C-terminal, D2-small domain, of ClpB protein	0.0180957	A0A384JX26	739	K	Bchsp78	Bchsp78	1	0.0137454	65.224	GYDPK(1)FGAR	2	-0.81418	2
Oxidoreductase NAD-binding domain	0.132325	A0A384JNH0	8	K	NADH-cytochrome b5 reductase	Bccbr1	1	0.000787699	80.69	STAPANK(1)FLSK	2	-0.21576	2
Oxidoreductase NAD-binding domain	0.132325	A0A384JNH0	298	K	NADH-cytochrome b5 reductase	Bccbr1	1	0.0151119	72.928	ASEGLGFK(1)K	2	1.1403	1
Oxidoreductase NAD-binding domain	0.132325	A0A384JNH0	250	K	NADH-cytochrome b5 reductase	Bccbr1	1	4.08474e-15	153.87	VHYVLNNPPEK(1)WDGGVGFVTPEMITK	3	-0.50585	1
Oxidoreductase NAD-binding domain	0.132325	A0A384K1U7	673	K	Bcmet10	Bcmet10	1	7.24703e-07	110.44	SSSFTGFQK(1)EDIEAPSQLR	3	-1.6935	2
Oxidoreductase NAD-binding domain	0.132325	A0A384K1U7	690	K	Bcmet10	Bcmet10	1	4.90672e-06	117.79	DWHAAAK(1)GLLFK	3	0.080084	2
Oxidoreductase NAD-binding domain	0.132325	A0A384K1U7	695	K	Bcmet10	Bcmet10	1	0.000499045	91.961	GLLFK(1)EAYGTK	2	0.88488	2
Oxidoreductase NAD-binding domain	0.132325	A0A384K1U7	842	K	Bcmet10	Bcmet10	1	2.47961e-13	190.11	ELLTLGGPEGANEFK(1)R	2	1.7301	1
Oxidoreductase NAD-binding domain	0.132325	A6SI59	276	K	NADH-cytochrome b5 reductase 2	mcr1	1	6.99619e-10	135.09	AFYVLDNPPK(1)SWSGGK	2	1.0179	2
Oxidoreductase NAD-binding domain	0.132325	A6SI59	64	K	NADH-cytochrome b5 reductase 2	mcr1	1	0.0402808	50.297	DAAK(1)DAEAK	2	0.44871	1
Oxidoreductase NAD-binding domain	0.132325	A6SI59	298	K	NADH-cytochrome b5 reductase 2	mcr1	1	0.00546301	67.997	TVLPEPK(1)TENVK	2	-0.12483	2
Oxidoreductase NAD-binding domain	0.132325	A6SI59	282	K	NADH-cytochrome b5 reductase 2	mcr1	1	3.21914e-05	112.13	SWSGGK(1)GFVNK	2	1.6429	2
Oxidoreductase NAD-binding domain	0.132325	A6SI59	139	K	NADH-cytochrome b5 reductase 2	mcr1	0.99928	0.0437887	47.774	FK(0.999)GPEMQK(0.001)PAIR	3	0.13141	1
Oxidoreductase NAD-binding domain	0.132325	A6SI59	287	K	NADH-cytochrome b5 reductase 2	mcr1	1	0.000903289	96.668	GFVNK(1)ELLK	2	-0.71598	3
Oxidoreductase NAD-binding domain	0.132325	A6SI59	314	K	NADH-cytochrome b5 reductase 2	mcr1	1	5.4441e-10	130.29	VFVCGPPGMYK(1)AISGPK	2	-0.90743	2
Oxidoreductase NAD-binding domain	0.132325	A6SI59	191	K	NADH-cytochrome b5 reductase 2	mcr1	1	0.00127776	94.309	LDFK(1)GPIPK	2	0.27211	2
Oxidoreductase NAD-binding domain	0.132325	A6SI59	340	K	NADH-cytochrome b5 reductase 2	mcr1	1	4.82319e-05	104.82	ELGYSK(1)EQVYK	2	-0.77523	3
Oxidoreductase NAD-binding domain	0.132325	A0A384JYW1	403	K	NADPH--cytochrome P450 reductase	Bccpr1	1	0.0006265	84.479	LGGDK(1)DYFHQK	3	0.42133	2
Oxidoreductase NAD-binding domain	0.132325	A0A384JYW1	28	K	NADPH--cytochrome P450 reductase	Bccpr1	1	0.0256212	60.91	GK(1)YWGVVK	2	-1.7969	2
Oxidoreductase NAD-binding domain	0.132325	A0A384JYW1	337	K	NADPH--cytochrome P450 reductase	Bccpr1	1	0.000107672	111.63	FLDVTGLSSK(1)K	2	0.2652	2
Oxidoreductase NAD-binding domain	0.132325	A0A384JYW1	517	K	NADPH--cytochrome P450 reductase	Bccpr1	1	0.0138441	55.899	NK(1)YDGIHVPVHVR	3	-0.5224	2
Oxidoreductase NAD-binding domain	0.132325	A0A384JYW1	678	K	NADPH--cytochrome P450 reductase	Bccpr1	1	0.000736238	102.06	AEDIVK(1)SMR	2	0.24947	5
Oxidoreductase NAD-binding domain	0.132325	A0A384JYW1	58	K	NADPH--cytochrome P450 reductase	Bccpr1	1	0.000854361	87.641	NITEK(1)MDESNK	2	-2.1931	1
Oxidoreductase NAD-binding domain	0.132325	A0A384JYW1	290	K	NADPH--cytochrome P450 reductase	Bccpr1	1	0.00759887	73.233	ELFTVK(1)DR	2	0.50451	2
Acyl-CoA dehydrogenase, N-terminal domain	0.175856	A0A384K6X5	80	K	Uncharacterized protein	BCIN_16g03180	1	3.3852e-22	192.63	SHYK(1)EGAGFSNLEYGLMAEQLGK	3	-1.7656	2
Acyl-CoA dehydrogenase, N-terminal domain	0.175856	A0A384K6X5	31	K	Uncharacterized protein	BCIN_16g03180	1	7.58477e-10	126.04	FVEEK(1)CIPADPIFHAQLGEGTQR	3	-0.62993	2
Acyl-CoA dehydrogenase, N-terminal domain	0.175856	A0A384JQL3	401	K	Uncharacterized protein	BCIN_08g05050	1	0.000350369	82.877	DAK(1)LYEIGAGTTEVR	3	-1.7665	2
Acyl-CoA dehydrogenase, N-terminal domain	0.175856	A0A384JQL3	334	K	Uncharacterized protein	BCIN_08g05050	1	0.0242764	57.034	LADMYTK(1)LQASR	2	0.76206	1
Acyl-CoA dehydrogenase, N-terminal domain	0.175856	A0A384JZI0	87	K	Uncharacterized protein	BCIN_12g04690	1	6.49359e-06	127.83	FANDIIAPK(1)VR	2	0.43517	3
Acyl-CoA dehydrogenase, N-terminal domain	0.175856	A0A384JZI0	164	K	Uncharacterized protein	BCIN_12g04690	1	0.00654612	91.906	YASK(1)ELK	2	0.13877	2
Biotin carboxylase C-terminal domain	0.00874009	A0A384JNT7	1677	K	Uncharacterized protein	BCIN_07g06960	1	0.00486435	85.676	VAWK(1)NPER	2	-0.10551	2
Biotin carboxylase C-terminal domain	0.00874009	A0A384JNT7	2104	K	Uncharacterized protein	BCIN_07g06960	1	0.00961423	81.297	LAEIK(1)VK	2	-0.035437	1
Biotin carboxylase C-terminal domain	0.00874009	A0A384JNT7	1551	K	Uncharacterized protein	BCIN_07g06960	1	4.03078e-06	153.34	QAIQNSWVK(1)AVR	2	1.1474	1
Biotin carboxylase C-terminal domain	0.00874009	A0A384JNT7	180	K	Uncharacterized protein	BCIN_07g06960	1	1.39552e-06	97.235	SLGDK(1)ISSTIVAQHAK	3	0.17722	1
Biotin carboxylase C-terminal domain	0.00874009	A0A384JNT7	1522	K	Uncharacterized protein	BCIN_07g06960	1	0.0109166	122.79	EWLQPK(1)R	2	-0.33306	3
Biotin carboxylase C-terminal domain	0.00874009	A0A384JNT7	320	K	Uncharacterized protein	BCIN_07g06960	1	3.93395e-09	166.92	HQK(1)IIEEAPVTVAK	2	-0.087216	1
Biotin carboxylase C-terminal domain	0.00874009	A0A384JNT7	1696	K	Uncharacterized protein	BCIN_07g06960	1	0.000594678	105.98	YLYLDTEAK(1)K	2	0.53699	1
Biotin carboxylase C-terminal domain	0.00874009	A0A384JNT7	683	K	Uncharacterized protein	BCIN_07g06960	1	0.000188277	78.358	LSVDSK(1)TCLLEQENDPTQLR	3	-1.3209	1
Biotin carboxylase C-terminal domain	0.00874009	A0A384JNT7	2066	K	Uncharacterized protein	BCIN_07g06960	1	1.72907e-07	122.78	GGVLEPEGIVNIK(1)YR	2	1.7696	1
Biotin carboxylase C-terminal domain	0.00874009	A0A384JNT7	1331	K	Uncharacterized protein	BCIN_07g06960	1	9.12669e-06	134.98	FK(1)ITPVFTENR	2	-0.62776	2
Biotin carboxylase C-terminal domain	0.00874009	A0A384JNT7	599	K	Uncharacterized protein	BCIN_07g06960	1	0.00135508	81.552	TSLEK(1)GQVPSK	2	0.45872	2
Biotin carboxylase C-terminal domain	0.00874009	A0A384JNT7	74	K	Uncharacterized protein	BCIN_07g06960	1	0.000179386	101.53	K(1)WAYETFGDEK	2	-0.6806	1
Biotin carboxylase C-terminal domain	0.00874009	A0A384JNT7	953	K	Uncharacterized protein	BCIN_07g06960	1	9.17502e-06	133.05	LRDENK(1)DDISK	3	0.13831	2
Biotin carboxylase C-terminal domain	0.00874009	A0A384JNT7	39	K	Uncharacterized protein	BCIN_07g06960	1	0.000183851	105.98	LENAPAGK(1)VK	2	0.46588	1
Biotin carboxylase C-terminal domain	0.00874009	A0A384JNT7	253	K	Uncharacterized protein	BCIN_07g06960	1	0.00182648	75.819	ASEGGGGK(1)GIR	2	-1.1674	1
Biotin carboxylase C-terminal domain	0.00874009	A0A384JNT7	2087	K	Uncharacterized protein	BCIN_07g06960	1	0.055228	62.166	LDPEYAELK(1)K	2	-0.051728	1
Biotin carboxylase C-terminal domain	0.00874009	A0A384JNT7	706	K	Uncharacterized protein	BCIN_07g06960	1	1.62731e-09	117.27	LVK(1)FTVENGEHIK	3	0.78911	1
Biotin carboxylase C-terminal domain	0.00874009	A0A384JNT7	2169	K	Uncharacterized protein	BCIN_07g06960	1	0.00252744	147.2	VNEEYILK(1)R	2	1.7607	2
Biotin carboxylase C-terminal domain	0.00874009	A0A384JNT7	2273	K	Uncharacterized protein	BCIN_07g06960	1	0.0181802	79.986	EEALK(1)FLGRP	2	0.30766	1
Biotin carboxylase C-terminal domain	0.00874009	A0A384JNT7	2099	K	Uncharacterized protein	BCIN_07g06960	1	3.6286e-14	198.61	QLLDNAAGQEK(1)LAEIK	2	-0.41919	2
Biotin carboxylase C-terminal domain	0.00874009	A0A384JNT7	624	K	Uncharacterized protein	BCIN_07g06960	1	0.00934129	82.241	YK(1)FTATR	2	-0.25824	2
Biotin carboxylase C-terminal domain	0.00874009	A0A384JNT7	31	K	Uncharacterized protein	BCIN_07g06960	1	5.60265e-11	148.75	HNLADHFIGGNK(1)LENAPAGK	3	1.6579	1
Biotin carboxylase C-terminal domain	0.00874009	A0A384JNT7	1639	K	Uncharacterized protein	BCIN_07g06960	1	0.000353685	85.837	EDQFFHK(1)CTELAR	3	-0.2307	2
Biotin carboxylase C-terminal domain	0.00874009	A0A384JNT7	2220	K	Uncharacterized protein	BCIN_07g06960	1	0.000179642	97.734	VVHEK(1)VEQMK	3	1.0124	3
Biotin carboxylase C-terminal domain	0.00874009	A0A384JQW0	393	K	Uncharacterized protein	BCIN_08g05100	1	0.000710505	103.69	TPK(1)LSESVR	2	-0.32252	1
Biotin carboxylase C-terminal domain	0.00874009	A0A384JQW0	284	K	Uncharacterized protein	BCIN_08g05100	1	0.00593865	80.787	QDLWEK(1)AR	2	1.8021	1
Biotin carboxylase C-terminal domain	0.00874009	A0A384JQW0	211	K	Uncharacterized protein	BCIN_08g05100	1	0.0102217	67.207	LESAK(1)SEGR	2	0.37163	1
Biotin carboxylase C-terminal domain	0.00874009	A0A384J776	578	K	Pyruvate carboxylase	BCIN_01g09950	1	6.35174e-06	108.97	ANK(1)GCLLMDTTWR	3	-0.42687	3
Biotin carboxylase C-terminal domain	0.00874009	A0A384J776	572	K	Pyruvate carboxylase	BCIN_01g09950	1	1.4676e-13	151.8	NILLEEGPEGFAK(1)AVR	2	-0.30176	2
Biotin carboxylase C-terminal domain	0.00874009	A0A384J776	1069	K	Pyruvate carboxylase	BCIN_01g09950	1	0.00654612	91.906	GK(1)VLILK	2	0.45407	2
Biotin carboxylase C-terminal domain	0.00874009	A0A384J776	190	K	Pyruvate carboxylase	BCIN_01g09950	1	6.85042e-11	218.5	K(1)FTDEYGFPIIIK	2	0.35748	1
Biotin carboxylase C-terminal domain	0.00874009	A0A384J776	289	K	Pyruvate carboxylase	BCIN_01g09950	1	0.000474509	77.746	VVEIAPAK(1)DLPQSVR	2	0.13684	2
Biotin carboxylase C-terminal domain	0.00874009	A0A384J776	7	K	Pyruvate carboxylase	BCIN_01g09950	1	4.82149e-10	146.25	AHHDEK(1)GPHGDGAYSEVFEEGSDIK	4	0.22719	3
Biotin carboxylase C-terminal domain	0.00874009	A0A384J776	308	K	Pyruvate carboxylase	BCIN_01g09950	1	1.88076e-06	130.22	LAK(1)SVNYR	2	-0.15598	2
Biotin carboxylase C-terminal domain	0.00874009	A0A384J776	401	K	Pyruvate carboxylase	BCIN_01g09950	1	2.50326e-15	163.96	ITTEDPSQGFSPDTGK(1)IEVYR	3	-0.26391	3
Biotin carboxylase C-terminal domain	0.00874009	A0A384J776	530	K	Pyruvate carboxylase	BCIN_01g09950	1	0.000903289	96.668	GQMGEPK(1)FK	2	-0.05126	6
Biotin carboxylase C-terminal domain	0.00874009	A0A384J776	1011	K	Pyruvate carboxylase	BCIN_01g09950	1	1.46029e-10	147.35	DIHAK(1)WGSVTECDVSSYAMYPK	3	-1.8443	3
Biotin carboxylase C-terminal domain	0.00874009	A0A384J776	532	K	Pyruvate carboxylase	BCIN_01g09950	1	4.03102e-07	117.18	FK(1)GEIIMPELFDESGAK	3	-0.43656	2
Biotin carboxylase C-terminal domain	0.00874009	A0A384J776	1039	K	Pyruvate carboxylase	BCIN_01g09950	1	2.05446e-08	124.62	FVQK(1)YGDLSVLPTR	3	-0.13993	2
Elongation factor Tu GTP binding domain	0.006424	A0A384K5Z2	456	K	Bcsup35	Bcsup35	1	0.000445608	92.611	ECTTK(1)LSQFLK	2	1.1838	1
Elongation factor Tu GTP binding domain	0.006424	A0A384K5Z2	412	K	Bcsup35	Bcsup35	0.999996	0.00226163	69.069	KGEYETGFEK(1)GGQTR	3	0.083821	1
Elongation factor Tu GTP binding domain	0.006424	A0A384K5Z2	225	K	Bcsup35	Bcsup35	1	0.00403463	76.943	VTAAK(1)AIEK	2	-0.078491	1
Elongation factor Tu GTP binding domain	0.006424	A0A384K5Z2	451	K	Bcsup35	Bcsup35	1	0.0103448	78.77	YK(1)ECTTK	2	0.54169	1
Elongation factor Tu GTP binding domain	0.006424	A0A384JDG5	84	K	Elongation factor Tu	Bctuf1	1	1.24534e-06	106.92	QAEK(1)GMASFLDYGAIDK	2	-2.2295	1
Elongation factor Tu GTP binding domain	0.006424	A0A384JDG5	97	K	Elongation factor Tu	Bctuf1	1	7.86802e-11	143.46	GMASFLDYGAIDK(1)APEER	2	-1.4994	2
Elongation factor Tu GTP binding domain	0.006424	A0A384JDG5	303	K	Elongation factor Tu	Bctuf1	1	0.00141028	86.114	TK(1)VTDIETFK	2	-0.92578	1
Elongation factor Tu GTP binding domain	0.006424	A0A384JDG5	295	K	Elongation factor Tu	Bctuf1	1	0.000134823	87.447	DSEVEIVGK(1)GDQIIK	3	0.39461	1
Elongation factor Tu GTP binding domain	0.006424	A0A384JDG5	311	K	Elongation factor Tu	Bctuf1	1	0.00133346	126.07	VTDIETFK(1)K	2	-0.57502	3
Elongation factor Tu GTP binding domain	0.006424	A0A384JDG5	79	K	Elongation factor Tu	Bctuf1	1	0.00755989	77.358	TTLTAAITK(1)R	2	-0.11729	2
Elongation factor Tu GTP binding domain	0.006424	A6RLH0	238	K	"Elongation factor G, mitochondrial"	mef1	1	0.0446412	47.844	ISFINK(1)MDR	2	2.6669	1
Elongation factor Tu GTP binding domain	0.006424	A6RLH0	292	K	"Elongation factor G, mitochondrial"	mef1	1	2.81751e-08	136.24	AIYNDGPK(1)GEIIR	2	-0.067816	2
Elongation factor Tu GTP binding domain	0.006424	A0A384JLV2	571	K	Tr-type G domain-containing protein	BCIN_07g01540	1	4.36882e-06	110.44	ETVTGK(1)SSMTALSK	2	0.7532	2
Elongation factor Tu GTP binding domain	0.006424	A0A384JLV2	32	K	Tr-type G domain-containing protein	BCIN_07g01540	1	2.53829e-22	198.56	NMSVIAHVDHGK(1)STLTDSLLSK	3	0.44998	6
Elongation factor Tu GTP binding domain	0.006424	A0A384JLV2	385	K	Tr-type G domain-containing protein	BCIN_07g01540	1	0.000438753	70.47	APLMLYVSK(1)MVPTSDK	2	-1.627	2
Elongation factor Tu GTP binding domain	0.006424	A0A384JLV2	579	K	Tr-type G domain-containing protein	BCIN_07g01540	1	1.19359e-06	125.03	SSMTALSK(1)SPNK	2	-0.19539	1
Elongation factor Tu GTP binding domain	0.006424	A0A384JLV2	831	K	Tr-type G domain-containing protein	BCIN_07g01540	1	1.63121e-09	126.16	GIK(1)VEVPGYENYYDK	2	0.33043	3
Elongation factor Tu GTP binding domain	0.006424	A0A384JLV2	307	K	Tr-type G domain-containing protein	BCIN_07g01540	1	2.74249e-06	161.67	LNIK(1)LSPDDKDK	3	-0.072808	6
Elongation factor Tu GTP binding domain	0.006424	A0A384JLV2	600	K	Tr-type G domain-containing protein	BCIN_07g01540	1	3.72958e-15	155.88	LYMIAEPLDEEVSK(1)EIEAGK	2	2.6055	4
Elongation factor Tu GTP binding domain	0.006424	A0A384JLV2	322	K	Tr-type G domain-containing protein	BCIN_07g01540	1	0.00248732	96.492	QLLK(1)VVMR	2	0.92621	2
Elongation factor Tu GTP binding domain	0.006424	A0A384JLV2	262	K	Tr-type G domain-containing protein	BCIN_07g01540	1	1.41668e-05	120.87	WTTK(1)SSHEGK	3	0.035915	6
Elongation factor Tu GTP binding domain	0.006424	A0A384JLV2	480	K	Tr-type G domain-containing protein	BCIN_07g01540	1	6.18193e-20	251.02	SGTLTTSDTAHNLK(1)VMK	2	0.050767	7
Elongation factor Tu GTP binding domain	0.006424	A0A384JLV2	315	K	Tr-type G domain-containing protein	BCIN_07g01540	0.918468	0.00183173	77.597	LSPDDK(0.082)DK(0.918)EGK	3	-0.030918	2
Elongation factor Tu GTP binding domain	0.006424	A0A384JLV2	154	K	Tr-type G domain-containing protein	BCIN_07g01540	1	0.00249045	86.67	IK(1)PVVIINK	2	0.33296	2
Elongation factor Tu GTP binding domain	0.006424	A0A384JLV2	376	K	Tr-type G domain-containing protein	BCIN_07g01540	1	0.000998097	71.545	DCDPK(1)APLMLYVSK	2	-3.0402	3
Elongation factor Tu GTP binding domain	0.006424	A0A384JLV2	318	K	Tr-type G domain-containing protein	BCIN_07g01540	1	0.0517936	51.787	EGK(1)QLLK	2	-0.90396	2
Elongation factor Tu GTP binding domain	0.006424	A0A384JLV2	257	K	Tr-type G domain-containing protein	BCIN_07g01540	1	8.3365e-06	98.902	LWGDNYFNPHTK(1)K	3	0.0058913	1
Elongation factor Tu GTP binding domain	0.006424	A0A384JLV2	161	K	Tr-type G domain-containing protein	BCIN_07g01540	1	2.2189e-05	107.17	PVVIINK(1)VDR	2	-0.3488	5
Elongation factor Tu GTP binding domain	0.006424	A0A384JLV2	50	K	Tr-type G domain-containing protein	BCIN_07g01540	1	0.0008949	80.905	AGIISAAK(1)AGDAR	2	0.064754	3
Elongation factor Tu GTP binding domain	0.006424	A0A384JLV2	424	K	Tr-type G domain-containing protein	BCIN_07g01540	1	0.0191542	66.504	K(1)DDLFIK	2	1.1354	1
Elongation factor Tu GTP binding domain	0.006424	A0A384JLV2	497	K	Tr-type G domain-containing protein	BCIN_07g01540	1	3.04227e-06	139.77	SVEVK(1)NAQDLPK	2	0.50537	3
Elongation factor Tu GTP binding domain	0.006424	A0A384JLV2	268	K	Tr-type G domain-containing protein	BCIN_07g01540	1	9.62464e-05	154.24	SSHEGK(1)ELER	3	0.33722	5
Elongation factor Tu GTP binding domain	0.006424	A0A384JLV2	606	K	Tr-type G domain-containing protein	BCIN_07g01540	1	8.87632e-05	126.31	EIEAGK(1)IGPR	2	-0.28151	4
Elongation factor Tu GTP binding domain	0.006424	A0A384JLV2	430	K	Tr-type G domain-containing protein	BCIN_07g01540	1	3.21018e-05	128.91	DDLFIK(1)AIQR	2	-0.16331	7
Elongation factor Tu GTP binding domain	0.006424	A0A384JLV2	313	K	Tr-type G domain-containing protein	BCIN_07g01540	1	0.00133103	83.182	LSPDDK(1)DK	2	-0.12991	5
Elongation factor Tu GTP binding domain	0.006424	A0A384JLV2	15	K	Tr-type G domain-containing protein	BCIN_07g01540	1	0.000105117	114.45	QLMDK(1)ATNVR	2	1.4393	3
Elongation factor Tu GTP binding domain	0.006424	A0A384JLV2	633	K	Tr-type G domain-containing protein	BCIN_07g01540	1	2.4527e-10	140.2	K(1)IWCFGPDTNGANLLVDQTK	3	0.092113	1
Elongation factor Tu GTP binding domain	0.006424	A0A384JLV2	483	K	Tr-type G domain-containing protein	BCIN_07g01540	1	1.52917e-05	111.79	VMK(1)FSVSPVVQR	2	-0.022282	10
Elongation factor Tu GTP binding domain	0.006424	A0A384JLV2	293	K	Tr-type G domain-containing protein	BCIN_07g01540	1	0.00029044	144.09	IFAAVMNFK(1)K	2	-1.8919	18
Elongation factor Tu GTP binding domain	0.006424	A0A384JLV2	843	K	Tr-type G domain-containing protein	BCIN_07g01540	1	0.0465713	62.162	VEVPGYENYYDK(1)L	2	-0.39952	1
Elongation factor Tu GTP binding domain	0.006424	A0A384JMA0	743	K	Bcfun12	Bcfun12	1	6.53252e-05	96.745	ALLTPAEMK(1)ELR	3	0.7173	3
Elongation factor Tu GTP binding domain	0.006424	A0A384JMA0	589	K	Bcfun12	Bcfun12	1	5.66797e-06	120.59	TPFIVALNK(1)IDR	2	-0.10061	1
Elongation factor Tu GTP binding domain	0.006424	A0A384JMA0	834	K	Bcfun12	Bcfun12	1	0.00153627	69.331	VSK(1)IPVANVGIGPVFR	2	0.12815	1
Elongation factor Tu GTP binding domain	0.006424	A0A384J773	158	K	Bcgcd11	Bcgcd11	1	5.46251e-06	125.03	SEK(1)EVDPPCER	2	-0.075607	3
Elongation factor Tu GTP binding domain	0.006424	A0A384J773	119	K	Bcgcd11	Bcgcd11	1	0.00359064	119.41	FK(1)NELER	2	-0.42336	3
Elongation factor Tu GTP binding domain	0.006424	A0A384J773	233	K	Bcgcd11	Bcgcd11	1	8.8583e-05	123.11	LDK(1)VIILQNK	2	0.3142	2
Elongation factor Tu GTP binding domain	0.006424	A0A384J773	70	K	Bcgcd11	Bcgcd11	1	1.38409e-09	127.54	EPAPAIVRPTLPPQTEPK(1)DLDVK	3	0.75927	6
Elongation factor Tu GTP binding domain	0.006424	A0A384J773	129	K	Bcgcd11	Bcgcd11	1	0.0375837	49.28	NITIK(1)LGYANAK	2	0.45691	1
Elongation factor Tu GTP binding domain	0.006424	A0A384J773	108	K	Bcgcd11	Bcgcd11	1	1.88568e-08	127.66	STVVK(1)AISGVQTVR	2	-0.95196	2
Elongation factor Tu GTP binding domain	0.006424	A0A384J773	258	K	Bcgcd11	Bcgcd11	1	0.000318572	70.197	EEGANQHYQSILK(1)FIR	3	-2.4474	3
Elongation factor Tu GTP binding domain	0.006424	A0A384JTH0	391	K	Elongation factor 1-alpha	Bcef1a	1	0.00301654	70.942	SMEDSPK(1)FIK	2	-1.5315	3
Elongation factor Tu GTP binding domain	0.006424	A0A384JTH0	225	K	Elongation factor 1-alpha	Bcef1a	1	5.21853e-06	101.75	STGK(1)TLLEAIDAIDPPSRPTDK	3	-0.51625	3
Elongation factor Tu GTP binding domain	0.006424	A0A384JTH0	289	K	Elongation factor 1-alpha	Bcef1a	1	2.16405e-20	165.97	AGMVVTFAPAGVTTEVK(1)SVEMHHEQLVEGVPGDNVGFNVK	4	-0.10921	4
Elongation factor Tu GTP binding domain	0.006424	A0A384JTH0	407	K	Elongation factor 1-alpha	Bcef1a	1	3.06426e-15	160.27	MVPSK(1)PMCVEAFTEYPPLGR	3	-3.0927	15
Elongation factor Tu GTP binding domain	0.006424	A0A384JTH0	438	K	Elongation factor 1-alpha	Bcef1a	1	3.42701e-08	130.61	QTVAVGVIK(1)SVEK	3	-0.25509	5
Elongation factor Tu GTP binding domain	0.006424	A0A384JTH0	402	K	Elongation factor 1-alpha	Bcef1a	1	2.72866e-15	166.49	SGDAAIVK(1)MVPSK	2	0.60349	4
Elongation factor Tu GTP binding domain	0.006424	A0A384JTH0	154	K	Elongation factor 1-alpha	Bcef1a	1	3.99546e-06	116.98	QLIVAINK(1)MDTTK	2	-0.15077	5
Elongation factor Tu GTP binding domain	0.006424	A0A384JTH0	214	K	Elongation factor 1-alpha	Bcef1a	1	0.00734542	89.142	GWEK(1)EAK	2	0.052668	2
Elongation factor Tu GTP binding domain	0.006424	A0A384JTH0	329	K	Elongation factor 1-alpha	Bcef1a	1	1.14845e-08	152	RGNVAGDSK(1)QDPPK	3	-0.13508	8
Elongation factor Tu GTP binding domain	0.006424	A0A384JTH0	44	K	Elongation factor 1-alpha	Bcef1a	1	0.000219633	99.539	FEK(1)EAAELGK	2	1.6322	2
Elongation factor Tu GTP binding domain	0.006424	A0A384JTH0	159	K	Elongation factor 1-alpha	Bcef1a	1	5.89102e-05	170.52	MDTTK(1)WSEDR	2	0.014926	19
Elongation factor Tu GTP binding domain	0.006424	A0A384JTH0	36	K	Elongation factor 1-alpha	Bcef1a	1	0.0148097	103.91	CGGIDK(1)R	2	0.099599	1
Elongation factor Tu GTP binding domain	0.006424	A0A384JTH0	442	K	Elongation factor 1-alpha	Bcef1a	1	0.0519034	51.736	SVEK(1)QDK	2	-0.77915	1
Elongation factor Tu GTP binding domain	0.006424	A0A384JTH0	451	K	Elongation factor 1-alpha	Bcef1a	1	0.00586493	94.262	VTK(1)AAVK(1)AGAK	2	-0.65372	3
Elongation factor Tu GTP binding domain	0.006424	A0A384JTH0	41	K	Elongation factor 1-alpha	Bcef1a	1	0.00791253	87.181	TIEK(1)FEK	2	0.29242	12
Elongation factor Tu GTP binding domain	0.006424	A0A384JTH0	377	K	Elongation factor 1-alpha	Bcef1a	1	1.97953e-08	196.88	FSELLQK(1)IDR	2	0.4825	20
Elongation factor Tu GTP binding domain	0.006424	A0A384JTH0	243	K	Elongation factor 1-alpha	Bcef1a	1	8.09459e-10	136.49	TLLEAIDAIDPPSRPTDK(1)PLR	3	0.51324	3
Elongation factor Tu GTP binding domain	0.006424	A0A384JTH0	254	K	Elongation factor 1-alpha	Bcef1a	1	5.2969e-10	125.79	LPLQDVYK(1)IGGIGTVPVGR	3	-0.034964	6
Elongation factor Tu GTP binding domain	0.006424	A0A384JTH0	177	K	Elongation factor 1-alpha	Bcef1a	1	0.0174897	83.206	ETSNFIK(1)K	2	-0.20457	3
Aconitase C-terminal domain	0.000325679	A0A384JFT0	612	K	"Aconitate hydratase, mitochondrial"	Bcaco2	1	0.0507856	47.603	VLYK(1)VTGK	2	-0.80467	1
Aconitase C-terminal domain	0.000325679	A0A384JFT0	245	K	"Aconitate hydratase, mitochondrial"	Bcaco2	1	0.0271189	60.118	APK(1)ILGVR	2	-1.0494	1
Aconitase C-terminal domain	0.000325679	A0A384K1V0	406	K	"Homoaconitase, mitochondrial"	Bclys4	1	1.32117e-05	113.69	VFK(1)DAAESSPDK	2	0.41358	2
Aconitase C-terminal domain	0.000325679	A0A384JNJ2	479	K	3-isopropylmalate dehydratase	Bcleu1	1	0.000136797	107.53	K(1)FSQGADSAPK	2	0.83678	1
Aconitase C-terminal domain	0.000325679	A0A384JNJ2	263	K	3-isopropylmalate dehydratase	Bcleu1	1	0.00278796	61.495	DRPLAPK(1)YGSEEWER	3	-2.0919	1
Aconitase C-terminal domain	0.000325679	A0A384JNJ2	540	K	3-isopropylmalate dehydratase	Bcleu1	1	1.84349e-16	151.67	EIIGDQPEDNSPHTNTTAAHSSAGLPK(1)FEIYK	4	0.35328	2
Aconitase C-terminal domain	0.000325679	A0A384JNJ2	386	K	3-isopropylmalate dehydratase	Bcleu1	1	0.0301547	82.305	IADNIK(1)R	2	1.3032	1
Aconitase C-terminal domain	0.000325679	A0A384JNJ2	730	K	3-isopropylmalate dehydratase	Bcleu1	1	0.0504579	68.787	ISTFEK(1)K	2	-0.18165	1
Aconitase C-terminal domain	0.000325679	A0A384JNJ2	277	K	3-isopropylmalate dehydratase	Bcleu1	1	1.889e-06	128.36	YWK(1)GLQSDENAK	2	-1.5331	2
Aconitase C-terminal domain	0.000325679	A0A384J9Y3	373	K	"Aconitate hydratase, mitochondrial"	Bcaco1	1	7.61345e-12	191.96	FSEAVK(1)ANNWPEELK	2	-1.2616	2
Aconitase C-terminal domain	0.000325679	A0A384J9Y3	693	K	"Aconitate hydratase, mitochondrial"	Bcaco1	1	2.75753e-06	108.72	HLGGLAIITK(1)SFAR	3	0.56658	3
Aconitase C-terminal domain	0.000325679	A0A384J9Y3	524	K	"Aconitate hydratase, mitochondrial"	Bcaco1	1	2.24831e-10	128.38	DGK(1)EFMLAPPTGDGLPSR	2	0.016492	2
Aconitase C-terminal domain	0.000325679	A0A384J9Y3	704	K	"Aconitate hydratase, mitochondrial"	Bcaco1	1	0.00242866	89.752	IHETNLK(1)K	3	0.19498	2
Aconitase C-terminal domain	0.000325679	A0A384J9Y3	94	K	"Aconitate hydratase, mitochondrial"	Bcaco1	1	0.000161383	96.229	GVSYLK(1)LRPDR	3	-0.14942	3
Aconitase C-terminal domain	0.000325679	A0A384J9Y3	315	K	"Aconitate hydratase, mitochondrial"	Bcaco1	1	0.000314741	108.31	MYDYLAATK(1)R	2	-0.20748	7
Aconitase C-terminal domain	0.000325679	A0A384J9Y3	748	K	"Aconitate hydratase, mitochondrial"	Bcaco1	1	3.01231e-06	120.87	VHPK(1)SGESFDIK	3	-0.6477	2
Aconitase C-terminal domain	0.000325679	A0A384J9Y3	635	K	"Aconitate hydratase, mitochondrial"	Bcaco1	1	1.30599e-29	207.64	GHLDNISNNMLIGATNSANGEANK(1)VK	3	0.1939	4
Aconitase C-terminal domain	0.000325679	A0A384J9Y3	232	K	"Aconitate hydratase, mitochondrial"	Bcaco1	1	0.00506932	84.743	APK(1)VIGVK	2	-0.26809	3
Aconitase C-terminal domain	0.000325679	A0A384J9Y3	43	K	"Aconitate hydratase, mitochondrial"	Bcaco1	1	6.44056e-06	102.97	QNIHEK(1)NNFINYK	3	-0.47925	3
Aconitase C-terminal domain	0.000325679	A0A384J9Y3	609	K	"Aconitate hydratase, mitochondrial"	Bcaco1	1	3.6384e-10	136.33	TTTDHISMAGPWLK(1)YR	3	0.41397	3
Vps4 C terminal oligomerisation domain	0.0180957	A0A384JAF8	356	K	Bcvps4	Bcvps4	1	0.0128321	61.161	IQTATHYK(1)K	3	-0.30032	2
Vps4 C terminal oligomerisation domain	0.0180957	A0A384JAF8	15	K	Bcvps4	Bcvps4	1	0.049576	68.915	AIDVVK(1)K	2	-0.14501	1
Vps4 C terminal oligomerisation domain	0.0180957	A0A384JQ39	25	K	Bccdc48	Bccdc48	1	0.000100838	86.791	VNLNDASGAEHK(1)GNDDIATAILK	3	-0.40203	2
Vps4 C terminal oligomerisation domain	0.0180957	A0A384JQ39	11	K	Bccdc48	Bccdc48	1	0.000115778	105.46	SAEPDHVEHK(1)K	3	0.64015	2
Vps4 C terminal oligomerisation domain	0.0180957	A0A384JQ39	524	K	Bccdc48	Bccdc48	1	0.000142323	113.44	FLK(1)FGLSPSR	2	0.40348	4
Vps4 C terminal oligomerisation domain	0.0180957	A0A384JQ39	36	K	Bccdc48	Bccdc48	1	0.00318831	83.358	GNDDIATAILK(1)K	2	0.92994	2
Vps4 C terminal oligomerisation domain	0.0180957	A0A384JQ39	755	K	Bccdc48	Bccdc48	1	4.58373e-06	98.281	LTK(1)AHFEEAMSQAR	3	0.012928	1
Vps4 C terminal oligomerisation domain	0.0180957	A0A384JQ39	543	K	Bccdc48	Bccdc48	1	0.000158764	88.427	GVLFYGPPGTGK(1)TLLAK	2	-0.42833	2
Vps4 C terminal oligomerisation domain	0.0180957	A0A384JQ39	78	K	Bccdc48	Bccdc48	1	0.0146571	64.711	GDTVLVK(1)GK	2	1.2748	1
Vps4 C terminal oligomerisation domain	0.0180957	A0A384JQ39	249	K	Bccdc48	Bccdc48	1	5.50954e-09	156.6	HPQLFK(1)SIGIKPPR	3	-0.035656	4
Vps4 C terminal oligomerisation domain	0.0180957	A0A384JQ39	505	K	Bccdc48	Bccdc48	1	5.60949e-06	126.83	WDDIGGLEEVK(1)R	2	-0.0943	3
Vps4 C terminal oligomerisation domain	0.0180957	A0A384JQ39	269	K	Bccdc48	Bccdc48	1	7.78825e-07	113.47	GVLMFGPPGTGK(1)TLMAR	2	-1.1441	1
Vps4 C terminal oligomerisation domain	0.0180957	A0A384JQ39	521	K	Bccdc48	Bccdc48	1	3.99456e-09	124.29	ELIESVQYPVDHPEK(1)FLK	3	0.12553	3
Vps4 C terminal oligomerisation domain	0.0180957	A0A384JQ39	254	K	Bccdc48	Bccdc48	1	0.0137852	67.169	SIGIK(1)PPR	2	-0.40921	1
Vps4 C terminal oligomerisation domain	0.0180957	A0A384JQ39	584	K	Bccdc48	Bccdc48	1	0.000818146	95.352	DIFDK(1)AR	2	0.029371	3
Vps4 C terminal oligomerisation domain	0.0180957	A0A384JQ39	404	K	Bccdc48	Bccdc48	1	0.00223345	66.393	LEILQIHTK(1)NMK	3	0.73532	2
DnaJ C terminal domain	0.000232467	A0A384JLF9	27	K	Uncharacterized protein	BCIN_06g06280	1	0.00512323	84.498	AYK(1)VGALK	2	0.15881	4
DnaJ C terminal domain	0.000232467	A0A384JLF9	32	K	Uncharacterized protein	BCIN_06g06280	1	0.0017275	70.412	VGALK(1)HHPDK	3	-0.38664	1
DnaJ C terminal domain	0.000232467	A0A384JLF9	155	K	Uncharacterized protein	BCIN_06g06280	1	0.00209368	79.659	SVICPK(1)CEGR	2	-0.76396	3
DnaJ C terminal domain	0.000232467	A0A384JLF9	131	K	Uncharacterized protein	BCIN_06g06280	1	1.27581e-07	122.33	TIHHVHK(1)VSLEDIYR	4	-0.48638	5
DnaJ C terminal domain	0.000232467	A0A384JLF9	144	K	Uncharacterized protein	BCIN_06g06280	1	0.0015462	119.86	VSK(1)LALQK	2	-0.1888	3
DnaJ C terminal domain	0.000232467	A0A384JLF9	264	K	Uncharacterized protein	BCIN_06g06280	1	2.43836e-32	244.26	GEGDQTPGVQPGDVVFEIEQK(1)PHDR	3	-0.42861	3
DnaJ C terminal domain	0.000232467	A0A384JLF9	47	K	Uncharacterized protein	BCIN_06g06280	1	1.01192e-06	124.12	NQHNPDAEEK(1)FK	3	-0.9348	3
DnaJ C terminal domain	0.000232467	A0A384JRZ9	413	K	Bcscj1	Bcscj1	1	5.08173e-09	128.1	DSGRPDTPVTGGGK(1)DEL	2	0.0075172	1
DnaJ C terminal domain	0.000232467	A0A384JNF2	368	K	Bcmdj1	Bcmdj1	1	0.000518832	115.82	VATDPK(1)FSR	2	0.42619	2
DnaJ C terminal domain	0.000232467	A0A384JBU1	373	K	Bcsis1	Bcsis1	1	0.000153313	105.2	FPTSLTAEQK(1)R	2	-2.9389	2
DnaJ C terminal domain	0.000232467	A0A384JQD2	306	K	Bcxdj1	Bcxdj1	1	0.0138813	59.067	VVLK(1)HLDGR	3	0.84877	1
DnaJ C terminal domain	0.000232467	A0A384JQD2	321	K	Bcxdj1	Bcxdj1	1	0.00972568	54.008	GISINHPPGK(1)VLEPGQILK	3	0.81686	2
Isocitrate/isopropylmalate dehydrogenase	0.000232467	A0A384JRS9	281	K	Isocitrate dehydrogenase [NADP]	BCIN_09g00980	1	4.38557e-06	109.83	TQFEAK(1)NIWYEHR	3	0.2928	3
Isocitrate/isopropylmalate dehydrogenase	0.000232467	A0A384JRS9	64	K	Isocitrate dehydrogenase [NADP]	BCIN_09g00980	1	0.00992296	80.229	IIWK(1)DIK	2	-0.10314	2
Isocitrate/isopropylmalate dehydrogenase	0.000232467	A0A384JRS9	275	K	Isocitrate dehydrogenase [NADP]	BCIN_09g00980	1	0.0034295	80.755	EYK(1)TQFEAK	2	0.86195	2
Isocitrate/isopropylmalate dehydrogenase	0.000232467	A0A384J651	373	K	"Isocitrate dehydrogenase [NAD] subunit, mitochondrial"	Bcidh1	1	0.0161959	59.908	AILDK(1)MELAA	2	0.74297	2
Isocitrate/isopropylmalate dehydrogenase	0.000232467	A0A384J651	309	K	"Isocitrate dehydrogenase [NAD] subunit, mitochondrial"	Bcidh1	1	0.000704864	104.05	HVGLDIK(1)GK	2	2.584	2
Isocitrate/isopropylmalate dehydrogenase	0.000232467	A0A384J651	341	K	"Isocitrate dehydrogenase [NAD] subunit, mitochondrial"	Bcidh1	1	2.51157e-06	100.58	ISK(1)AVYDVIAEGAVR	2	1.6828	2
Isocitrate/isopropylmalate dehydrogenase	0.000232467	A0A384J651	107	K	"Isocitrate dehydrogenase [NAD] subunit, mitochondrial"	Bcidh1	1	1.88172e-08	131.35	LGLK(1)GILHTPVER	3	-0.73355	2
Isocitrate/isopropylmalate dehydrogenase	0.000232467	A0A384J651	212	K	"Isocitrate dehydrogenase [NAD] subunit, mitochondrial"	Bcidh1	1	0.00392639	67.385	VTCIHK(1)ANIMK	3	-1.0528	3
Isocitrate/isopropylmalate dehydrogenase	0.000232467	A0A384J651	86	K	"Isocitrate dehydrogenase [NAD] subunit, mitochondrial"	Bcidh1	1	1.13814e-30	220.38	ADNVPVEWEQVDVSGVETGDK(1)HSEDLFR	3	0.41424	2
Isocitrate/isopropylmalate dehydrogenase	0.000232467	A0A384J651	100	K	"Isocitrate dehydrogenase [NAD] subunit, mitochondrial"	Bcidh1	1	0.0221296	76.679	ESIASLK(1)R	2	-1.189	2
Isocitrate/isopropylmalate dehydrogenase	0.000232467	A0A384J651	65	K	"Isocitrate dehydrogenase [NAD] subunit, mitochondrial"	Bcidh1	1	5.73862e-22	184.47	TIFK(1)ADNVPVEWEQVDVSGVETGDK	3	2.0735	2
Isocitrate/isopropylmalate dehydrogenase	0.000232467	A0A384J651	150	K	"Isocitrate dehydrogenase [NAD] subunit, mitochondrial"	Bcidh1	1	0.000197754	96.113	HK(1)DVDLCIIR	3	-0.55726	2
Isocitrate/isopropylmalate dehydrogenase	0.000232467	A0A384JWA1	27	K	3-isopropylmalate dehydrogenase	Bcleu2	1	0.000795812	78.505	VLK(1)VVESDRPSVGK	3	-0.011426	1
Isocitrate/isopropylmalate dehydrogenase	0.000232467	A0A384JJU1	38	K	Bclys12	Bclys12	1	0.0031657	82.417	LK(1)FEFVDLK	2	0.53092	2
Isocitrate/isopropylmalate dehydrogenase	0.000232467	A0A384JJU1	133	K	Bclys12	Bclys12	1	4.04565e-06	149.69	ENTEDLYVK(1)EER	2	0.34495	1
Isocitrate/isopropylmalate dehydrogenase	0.000232467	A0A384JMY5	84	K	"Isocitrate dehydrogenase [NAD] subunit, mitochondrial"	Bcidh2	1	4.62049e-10	144.73	APIK(1)WEPVDVTPQLR	2	-0.13064	2
Isocitrate/isopropylmalate dehydrogenase	0.000232467	A0A384JMY5	221	K	"Isocitrate dehydrogenase [NAD] subunit, mitochondrial"	Bcidh2	1	0.0198216	53.124	AVHK(1)ATIMK	3	-0.15758	3
Isocitrate/isopropylmalate dehydrogenase	0.000232467	A0A384JMY5	155	K	"Isocitrate dehydrogenase [NAD] subunit, mitochondrial"	Bcidh2	1	5.28439e-15	176.21	SIAGYK(1)TPYDNVDTVLIR	3	0.36489	2
Isocitrate/isopropylmalate dehydrogenase	0.000232467	A0A384JMY5	40	K	"Isocitrate dehydrogenase [NAD] subunit, mitochondrial"	Bcidh2	1	0.0130427	58.699	SK(1)IAQFHGQK	3	-1.8403	2
Isocitrate/isopropylmalate dehydrogenase	0.000232467	A0A384JMY5	213	K	"Isocitrate dehydrogenase [NAD] subunit, mitochondrial"	Bcidh2	1	1.1141e-06	122.39	FAFQYAEDINK(1)LK	2	1.4381	1
Isocitrate/isopropylmalate dehydrogenase	0.000232467	A0A384JMY5	80	K	"Isocitrate dehydrogenase [NAD] subunit, mitochondrial"	Bcidh2	1	3.27933e-05	111.86	DIFTAAK(1)APIK	2	0.17953	3
Isocitrate/isopropylmalate dehydrogenase	0.000232467	A0A384JMY5	347	K	"Isocitrate dehydrogenase [NAD] subunit, mitochondrial"	Bcidh2	1	0.000101863	155.06	HMGLNDHAK(1)R	3	-0.22149	5
Isocitrate/isopropylmalate dehydrogenase	0.000232467	A0A384JMY5	372	K	"Isocitrate dehydrogenase [NAD] subunit, mitochondrial"	Bcidh2	1	1.39114e-15	172.24	TLTGDLGGSSK(1)THEYAGAIISR	3	0.67908	4
PCI domain	6.50015e-05	A0A384JVI2	646	K	Eukaryotic translation initiation factor 3 subunit A	Bcrpg1	1	3.07243e-05	135.99	AAQLQEAEDK(1)R	2	0.1633	2
PCI domain	6.50015e-05	A0A384JVI2	934	K	Eukaryotic translation initiation factor 3 subunit A	Bcrpg1	1	2.10656e-06	120.53	APLALTGAK(1)LGWR	2	-0.33264	2
PCI domain	6.50015e-05	A0A384JVI2	70	K	Eukaryotic translation initiation factor 3 subunit A	Bcrpg1	1	0.000339462	96.229	LAK(1)DALYQYK	2	0.98893	2
PCI domain	6.50015e-05	A0A384JVI2	813	K	Eukaryotic translation initiation factor 3 subunit A	Bcrpg1	1	0.00494905	85.29	DAEK(1)ELEK	2	1.7917	1
PCI domain	6.50015e-05	A0A384JVI2	759	K	Eukaryotic translation initiation factor 3 subunit A	Bcrpg1	1	0.00220069	88.495	DLAAYEK(1)TK	2	1.0383	3
PCI domain	6.50015e-05	A0A384JVI2	494	K	Eukaryotic translation initiation factor 3 subunit A	Bcrpg1	1	6.76219e-07	188.96	ETIEK(1)FIMNGNK	2	0.25651	2
PCI domain	6.50015e-05	A0A384JVI2	995	K	Eukaryotic translation initiation factor 3 subunit A	Bcrpg1	1	3.04651e-06	118.76	APLALAGGK(1)STWR	3	-0.83213	3
PCI domain	6.50015e-05	A0A384JVI2	674	K	Eukaryotic translation initiation factor 3 subunit A	Bcrpg1	1	1.47856e-08	153	KAELQK(1)QIDDLK	2	-0.6232	5
PCI domain	6.50015e-05	A0A384JVI2	653	K	Eukaryotic translation initiation factor 3 subunit A	Bcrpg1	1	0.0148424	103.75	LQAEQK(1)K	2	-0.46043	2
PCI domain	6.50015e-05	A0A384JVI2	873	K	Eukaryotic translation initiation factor 3 subunit A	Bcrpg1	1	0.00013397	137.98	AEFAELK(1)AIR	2	0.52899	4
PCI domain	6.50015e-05	A0A384JVI2	94	K	Eukaryotic translation initiation factor 3 subunit A	Bcrpg1	1	0.00252339	99.283	K(1)FIELAEEK	2	1.1923	2
PCI domain	6.50015e-05	A0A384JVI2	14	K	Eukaryotic translation initiation factor 3 subunit A	Bcrpg1	1	6.93797e-09	147.39	PPPPHQKPENVLK(1)R	4	-0.2065	1
PCI domain	6.50015e-05	A0A384JVI2	396	K	Eukaryotic translation initiation factor 3 subunit A	Bcrpg1	1	0.000386156	94.692	AVLFK(1)DAMSK	2	-0.5271	10
PCI domain	6.50015e-05	A0A384JVI2	602	K	Eukaryotic translation initiation factor 3 subunit A	Bcrpg1	1	0.000469285	85.554	AGADEEHK(1)ETLR	3	0.43376	1
PCI domain	6.50015e-05	A0A384JVI2	1044	K	Eukaryotic translation initiation factor 3 subunit A	Bcrpg1	1	0.00629607	64.121	PAAGGK(1)WVPPHLR	3	-0.49873	2
PCI domain	6.50015e-05	A0A384JVI2	372	K	Eukaryotic translation initiation factor 3 subunit A	Bcrpg1	1	6.0454e-05	118.28	GALVDIDEQK(1)K	2	0.27791	2
PCI domain	6.50015e-05	A0A384JVI2	705	K	Eukaryotic translation initiation factor 3 subunit A	Bcrpg1	1	0.00436832	74.841	AMK(1)LAQLER	2	0.96303	5
PCI domain	6.50015e-05	A0A384JVI2	719	K	Eukaryotic translation initiation factor 3 subunit A	Bcrpg1	1	0.00135542	130.56	NDTNEK(1)LR	2	0.28713	3
PCI domain	6.50015e-05	A0A384K0N9	445	K	Bcrpn7	Bcrpn7	1	0.00036446	83.54	VTGK(1)GIIETNRPDDK	3	0.20507	1
PCI domain	6.50015e-05	A0A384K0N9	37	K	Bcrpn7	Bcrpn7	1	0.003668	60.062	AAQQTSLK(1)SLQDAIAEHK	3	1.2043	1
PCI domain	6.50015e-05	A0A384K0N9	282	K	Bcrpn7	Bcrpn7	1	0.0339295	44.342	VVDAPEIK(1)AILGDGEDK	3	-1.3136	1
PCI domain	6.50015e-05	A0A384K0N9	129	K	Bcrpn7	Bcrpn7	1	1.54623e-08	123.92	EEEEAAEK(1)AGDTEVQAAR	3	0.12347	3
PCI domain	6.50015e-05	A0A384K0N9	47	K	Bcrpn7	Bcrpn7	1	5.83473e-05	92.38	SLQDAIAEHK(1)MAPLYR	3	0.16614	2
PCI domain	6.50015e-05	A0A384K0N9	121	K	Bcrpn7	Bcrpn7	0.848206	5.54337e-29	225.3	LTEENEVELEGFK(0.152)K(0.848)EEEEAAEK	3	-0.29232	2
PCI domain	6.50015e-05	A6S043	191	K	Eukaryotic translation initiation factor 3 subunit C	nip1	1	0.000981013	82.954	EHQK(1)DIDSFR	3	-0.56957	1
PCI domain	6.50015e-05	A6S043	276	K	Eukaryotic translation initiation factor 3 subunit C	nip1	1	0.00749952	68.536	NEQIK(1)IMEK	2	0.26873	1
PCI domain	6.50015e-05	A6S043	241	K	Eukaryotic translation initiation factor 3 subunit C	nip1	1	3.77932e-07	119.48	SSAAQDVAADDDDEGWGTVGK(1)GGR	3	2.1007	1
PCI domain	6.50015e-05	A6S043	648	K	Eukaryotic translation initiation factor 3 subunit C	nip1	1	0.0113736	75.213	VISK(1)TYR	2	-0.79192	1
PCI domain	6.50015e-05	A6S043	686	K	Eukaryotic translation initiation factor 3 subunit C	nip1	1	0.00215856	106.42	ALAQGEWK(1)R	2	-2.7862	2
PCI domain	6.50015e-05	A6S043	140	K	Eukaryotic translation initiation factor 3 subunit C	nip1	1	2.715e-06	119.39	LLQSGTIPK(1)VYIK	2	-0.15323	2
PCI domain	6.50015e-05	A0A384J9T2	103	K	Bcrpn9	Bcrpn9	1	0.000656741	102.52	LSFLEAVAK(1)K	2	1.1277	1
PCI domain	6.50015e-05	A6SM77	189	K	Eukaryotic translation initiation factor 3 subunit E	int6	1	6.07083e-10	137.27	VLSTDDDK(1)VTAATWGK	2	0.83804	1
PCI domain	6.50015e-05	A6SM77	437	K	Eukaryotic translation initiation factor 3 subunit E	int6	1	0.00328627	83.364	TK(1)GGFFR	2	-0.19636	1
PCI domain	6.50015e-05	A6SM77	310	K	Eukaryotic translation initiation factor 3 subunit E	int6	1	3.65287e-07	112.82	IVK(1)QENYEYSDPVTDFIK	3	1.0126	1
PCI domain	6.50015e-05	A6SM77	228	K	Eukaryotic translation initiation factor 3 subunit E	int6	1	0.0125892	58.132	LFNK(1)PLAQLHHR	3	3.2493	1
PCI domain	6.50015e-05	A6SM77	68	K	Eukaryotic translation initiation factor 3 subunit E	int6	1	0.00590753	94.114	AK(1)FELLK	2	-0.013628	4
PCI domain	6.50015e-05	A6SM77	415	K	Eukaryotic translation initiation factor 3 subunit E	int6	1	1.09058e-10	147.22	IDYK(1)EGTVVMNHPPSSVYQQVIER	3	0.61711	3
PCI domain	6.50015e-05	A6SM77	300	K	Eukaryotic translation initiation factor 3 subunit E	int6	1	2.68164e-05	180.67	NTGQYQK(1)QLK	2	-0.10544	2
PCI domain	6.50015e-05	A0A384JH29	28	K	Bcrpn6	Bcrpn6	0.998988	0.000486464	75.524	AEAQYK(0.999)DIISK(0.001)PPSVTSEASVR	3	2.7944	1
PCI domain	6.50015e-05	A0A384JH29	185	K	Bcrpn6	Bcrpn6	1	0.000797523	77.062	VYHALGNTAK(1)GR	3	0.4023	1
PCI domain	6.50015e-05	A0A384JH29	82	K	Bcrpn6	Bcrpn6	1	0.0102048	66.056	TVLSSFAK(1)AK	2	0.089739	2
PCI domain	6.50015e-05	A0A384JJL3	238	K	Bcrpn5	Bcrpn5	1	6.5743e-05	94.203	GEDVPEPK(1)EDDVTDLK	2	-0.57707	4
PCI domain	6.50015e-05	A0A384JJL3	427	K	Bcrpn5	Bcrpn5	1	0.00759887	73.233	TVFAK(1)IDR	2	-0.83087	1
PCI domain	6.50015e-05	A0A384JJL3	470	K	Bcrpn5	Bcrpn5	1	0.000594356	77.894	IDHLITK(1)EEMMAR	3	-1.4222	1
PCI domain	6.50015e-05	A0A384JJL3	390	K	Bcrpn5	Bcrpn5	1	0.00218499	101.25	VVAK(1)YYTR	2	1.0035	1
PCI domain	6.50015e-05	A0A384JJL3	258	K	Bcrpn5	Bcrpn5	1	0.000320668	82.651	YYEQQITLAK(1)HDDK	3	-0.17964	1
PCI domain	6.50015e-05	A0A384J724	370	K	Eukaryotic translation initiation factor 3 subunit M	BCIN_01g09560	1	0.000392976	123.79	LDQWK(1)ESLR	2	0.40376	4
PCI domain	6.50015e-05	A0A384J724	198	K	Eukaryotic translation initiation factor 3 subunit M	BCIN_01g09560	1	0.00486435	85.676	TFDGK(1)DEK	2	0.0089501	2
PCI domain	6.50015e-05	A0A384J724	275	K	Eukaryotic translation initiation factor 3 subunit M	BCIN_01g09560	1	4.66842e-37	266.09	ELEDYNDFQDEHDGFVEK(1)ENLDNSK	3	-0.53291	3
PCI domain	6.50015e-05	A0A384JLP3	165	K	Bcrpn3	Bcrpn3	1	0.000184132	78.779	ENATFNK(1)ASPSEMEIDSDSK	3	0.29933	1
ATP-grasp domain	0.0494284	A0A384K4J9	70	K	"Succinate--CoA ligase [ADP-forming] subunit beta, mitochondrial"	Bclsc2	1	3.43054e-05	138.99	TAAEAEAIAK(1)K	2	-0.13722	3
ATP-grasp domain	0.0494284	A0A384K4J9	227	K	"Succinate--CoA ligase [ADP-forming] subunit beta, mitochondrial"	Bclsc2	1	0.0134278	65.224	LYK(1)IFMEK	2	1.0052	3
ATP-grasp domain	0.0494284	A0A384K4J9	400	K	"Succinate--CoA ligase [ADP-forming] subunit beta, mitochondrial"	Bclsc2	1	2.16988e-10	132.79	LQGTNMEAAHK(1)LINDSGLK	3	1.6908	3
ATP-grasp domain	0.0494284	A0A384K4J9	111	K	"Succinate--CoA ligase [ADP-forming] subunit beta, mitochondrial"	Bclsc2	1	1.492e-10	138.66	VIYSPTEAK(1)MFADQMIGHK	3	-0.42662	5
ATP-grasp domain	0.0494284	A0A384K4J9	249	K	"Succinate--CoA ligase [ADP-forming] subunit beta, mitochondrial"	Bclsc2	1	2.22409e-15	166.91	DATQIEINPLSETSDHK(1)VLAMDAK	3	-0.31842	3
ATP-grasp domain	0.0494284	A0A384K4J9	268	K	"Succinate--CoA ligase [ADP-forming] subunit beta, mitochondrial"	Bclsc2	1	0.00270489	95.502	QK(1)EVFEWR	2	1.7813	2
ATP-grasp domain	0.0494284	A0A384K4J9	98	K	"Succinate--CoA ligase [ADP-forming] subunit beta, mitochondrial"	Bclsc2	1	2.39177e-05	103.91	GTFDNGLK(1)GGVR	2	-1.2337	1
ATP-grasp domain	0.0494284	A0A384K4J9	256	K	"Succinate--CoA ligase [ADP-forming] subunit beta, mitochondrial"	Bclsc2	1	0.00504805	65.105	VLAMDAK(1)LGFDDNAEFR	3	-1.0482	1
ATP-grasp domain	0.0494284	A0A384K4J9	232	K	"Succinate--CoA ligase [ADP-forming] subunit beta, mitochondrial"	Bclsc2	1	5.21486e-32	249.32	IFMEK(1)DATQIEINPLSETSDHK	3	-0.26563	3
ATP-grasp domain	0.0494284	A0A384K4J9	224	K	"Succinate--CoA ligase [ADP-forming] subunit beta, mitochondrial"	Bclsc2	1	0.0158585	66.073	DTVQK(1)LYK	2	0.099739	2
ATP-grasp domain	0.0494284	A0A384K1A1	4	K	CND16	CND16	1	1.52236e-05	114.24	SAK(1)AITEADGK	2	0.3908	4
ATP-grasp domain	0.0494284	A0A384K1A1	77	K	CND16	CND16	1	0.0233204	58.63	FVAK(1)PDQLIK	2	0.91177	2
ATP-grasp domain	0.0494284	A0A384K1A1	280	K	CND16	CND16	1	0.014163	50.873	AADGK(1)VNIDAGPPMEFPAPFGR	3	-1.8974	1
ATP-grasp domain	0.0494284	A0A384K1A1	83	K	CND16	CND16	1	1.03547e-05	135.99	FVAKPDQLIK(1)R	3	0.083782	3
ATP-grasp domain	0.0494284	A0A384K1A1	259	K	CND16	CND16	1	4.40975e-14	174.52	IDQTAEFECGVK(1)WAIAR	2	0.18224	3
ATP-grasp domain	0.0494284	A0A384K1A1	101	K	CND16	CND16	1	6.01427e-05	96.82	TWPEAK(1)AWIAER	2	2.0111	7
ATP-grasp domain	0.0494284	A0A384K1A1	12	K	CND16	CND16	1	0.000336832	69.979	AITEADGK(1)AILNYHLTR	3	0.67396	2
ATP-grasp domain	0.0494284	A0A384K1A1	167	K	CND16	CND16	1	1.87977e-06	99.838	EGDWILFTHEGGVDVGDVDAK(1)AEK	3	0.31167	2
DnaJ domain	0.00564634	A0A384JUL3	466	K	Uncharacterized protein	BCIN_10g02440	1	1.56323e-05	191.24	GTNSK(1)LLQNR	2	0.26024	1
DnaJ domain	0.00564634	A0A384JUL3	439	K	Uncharacterized protein	BCIN_10g02440	1	1.29031e-05	145.23	TDGNAEFK(1)AGR	2	1.1017	2
DnaJ domain	0.00564634	A0A384JJL2	286	K	J domain-containing protein	BCIN_06g02390	1	2.82028e-05	113.95	GPDVTK(1)AFQEK	2	3.1747	1
DnaJ domain	0.00564634	A0A384JJL2	266	K	J domain-containing protein	BCIN_06g02390	1	0.0396644	72.138	VDTLAK(1)K	2	0.64557	1
DnaJ domain	0.00564634	A0A384JRZ9	413	K	Bcscj1	Bcscj1	1	5.08173e-09	128.1	DSGRPDTPVTGGGK(1)DEL	2	0.0075172	1
DnaJ domain	0.00564634	A0A384JA89	412	K	Bcjem1	Bcjem1	1	0.000671221	93.096	DYYK(1)VLGVPK	2	-1.3491	2
DnaJ domain	0.00564634	A0A384JBU1	373	K	Bcsis1	Bcsis1	1	0.000153313	105.2	FPTSLTAEQK(1)R	2	-2.9389	2
DnaJ domain	0.00564634	A0A384JLF9	27	K	Uncharacterized protein	BCIN_06g06280	1	0.00512323	84.498	AYK(1)VGALK	2	0.15881	4
DnaJ domain	0.00564634	A0A384JLF9	32	K	Uncharacterized protein	BCIN_06g06280	1	0.0017275	70.412	VGALK(1)HHPDK	3	-0.38664	1
DnaJ domain	0.00564634	A0A384JLF9	155	K	Uncharacterized protein	BCIN_06g06280	1	0.00209368	79.659	SVICPK(1)CEGR	2	-0.76396	3
DnaJ domain	0.00564634	A0A384JLF9	131	K	Uncharacterized protein	BCIN_06g06280	1	1.27581e-07	122.33	TIHHVHK(1)VSLEDIYR	4	-0.48638	5
DnaJ domain	0.00564634	A0A384JLF9	144	K	Uncharacterized protein	BCIN_06g06280	1	0.0015462	119.86	VSK(1)LALQK	2	-0.1888	3
DnaJ domain	0.00564634	A0A384JLF9	264	K	Uncharacterized protein	BCIN_06g06280	1	2.43836e-32	244.26	GEGDQTPGVQPGDVVFEIEQK(1)PHDR	3	-0.42861	3
DnaJ domain	0.00564634	A0A384JLF9	47	K	Uncharacterized protein	BCIN_06g06280	1	1.01192e-06	124.12	NQHNPDAEEK(1)FK	3	-0.9348	3
DnaJ domain	0.00564634	A0A384JNF2	368	K	Bcmdj1	Bcmdj1	1	0.000518832	115.82	VATDPK(1)FSR	2	0.42619	2
DnaJ domain	0.00564634	A0A384JPI1	330	K	Bczuo1	Bczuo1	1	0.00736422	74.301	LAAEK(1)EAK	2	-0.21673	2
DnaJ domain	0.00564634	A0A384JPI1	206	K	Bczuo1	Bczuo1	1	0.00437933	74.772	FSK(1)VQPVPK	2	0.030774	2
DnaJ domain	0.00564634	A0A384JPI1	188	K	Bczuo1	Bczuo1	1	0.0100443	79.809	DQK(1)LFYK	2	0.048116	2
DnaJ domain	0.00564634	A0A384JPI1	193	K	Bczuo1	Bczuo1	1	0.028478	84.097	K(1)WNSCFK	2	2.3602	1
DnaJ domain	0.00564634	A0A384JPI1	121	K	Bczuo1	Bczuo1	1	0.0128748	89.698	ATEDQIK(1)K	2	1.074	2
DnaJ domain	0.00564634	A0A384JPI1	212	K	Bczuo1	Bczuo1	1	0.000315856	89.26	VQPVPK(1)FGDINSSK	2	-0.16911	3
DnaJ domain	0.00564634	A0A384JPI1	325	K	Bczuo1	Bczuo1	1	0.00195386	90.05	EAQK(1)LAAEK	2	-0.78045	1
DnaJ domain	0.00564634	A0A384JPI1	110	K	Bczuo1	Bczuo1	1	0.0248389	42.314	NQDHYAVLGLSK(1)YR	3	-2.298	1
DnaJ domain	0.00564634	A0A384JPI1	410	K	Bczuo1	Bczuo1	1	3.57233e-10	137.61	IDPDECAALAGK(1)LNGLK	2	0.089242	2
DnaJ domain	0.00564634	A0A384JPI1	149	K	Bczuo1	Bczuo1	1	2.50241e-41	319.74	AATGATEDDNFFK(1)CIQK	2	-0.4022	3
DnaJ domain	0.00564634	A0A384JPI1	280	K	Bczuo1	Bczuo1	1	0.0122567	68.972	K(1)LLDDASAADER	2	-2.9959	1
DnaJ domain	0.00564634	A0A384JPI1	114	K	Bczuo1	Bczuo1	1	0.0017159	91.549	YK(1)ATEDQIK	2	0.30054	3
DnaJ domain	0.00564634	A0A384JPI1	199	K	Bczuo1	Bczuo1	1	0.000103077	130.01	WNSCFK(1)AEGR	2	-0.36159	3
DnaJ domain	0.00564634	A0A384JPI1	429	K	Bczuo1	Bczuo1	1	0.00258668	98.044	NVWSEEVK(1)R	2	-0.97441	2
DnaJ domain	0.00564634	A0A384JPI1	163	K	Bczuo1	Bczuo1	1	0.000173222	102.4	ATDLLLDPVK(1)R	2	-0.37292	2
DnaJ domain	0.00564634	A0A384JPI1	98	K	Bczuo1	Bczuo1	1	4.54808e-07	120.11	DWK(1)NQDHYAVLGLSK	2	4.2464	3
DnaJ domain	0.00564634	A0A384JPI1	256	K	Bczuo1	Bczuo1	1	4.27057e-15	160.27	SFEYQDEDVPDDNENRDQK(1)R	3	-0.30965	2
DnaJ domain	0.00564634	A0A384JQD2	306	K	Bcxdj1	Bcxdj1	1	0.0138813	59.067	VVLK(1)HLDGR	3	0.84877	1
DnaJ domain	0.00564634	A0A384JQD2	321	K	Bcxdj1	Bcxdj1	1	0.00972568	54.008	GISINHPPGK(1)VLEPGQILK	3	0.81686	2
DnaJ domain	0.00564634	A0A384JV44	545	K	Bcsec63	Bcsec63	1	1.33206e-06	116.86	DHSPK(1)WHVFLTDSK	3	-1.0232	1
DnaJ domain	0.00564634	A0A384JV44	132	K	Bcsec63	Bcsec63	1	0.00220414	77.662	LSLK(1)FHPDK	3	-0.24672	2
DnaJ domain	0.00564634	A0A384JV44	460	K	Bcsec63	Bcsec63	1	0.0274199	57.532	AFFK(1)VTGEK	2	2.0293	1
Glutamine synthetase, catalytic domain	0.0901168	A0A384JRG2	263	K	Gln-synt_C domain-containing protein	BCIN_09g00590	1	0.0201998	61.593	YVVK(1)SVATK	2	0.59561	2
Glutamine synthetase, catalytic domain	0.0901168	A0A384JRG2	12	K	Gln-synt_C domain-containing protein	BCIN_09g00590	1	2.2656e-07	119.8	PDTPEWIASHK(1)QWDEK	3	-0.21282	2
Glutamine synthetase, catalytic domain	0.0901168	A0A384K2Y2	243	K	Glutamine synthetase	Bcgln1	1	9.92072e-06	94.019	ISFHPK(1)PIPGDWNGAGLHSNFSSAEMR	4	-0.72718	1
Glutamine synthetase, catalytic domain	0.0901168	A0A384K2Y2	330	K	Glutamine synthetase	Bcgln1	1	1.0273e-05	105.19	ECGAK(1)GYGYFEDR	2	-0.53114	2
Glutamine synthetase, catalytic domain	0.0901168	A0A384K2Y2	270	K	Glutamine synthetase	Bcgln1	1	0.000178457	91.62	VEGGMK(1)HIEAAIK	3	0.038806	3
Glutamine synthetase, catalytic domain	0.0901168	A0A384K2Y2	121	K	Glutamine synthetase	Bcgln1	1	0.0108918	63.401	HEAAK(1)LMEAHK	3	0.31945	3
Adenylate kinase	0.137082	A0A384J6Q3	247	K	Uridylate kinase	BCIN_01g09550	1	4.06427e-08	213.69	TDDNAESIQK(1)R	2	-0.33709	2
Adenylate kinase	0.137082	A6RPU0	123	K	Adenylate kinase	adk1	1	1.77628e-06	101.05	AELEGNSECK(1)GGFILDGFPR	3	0.45462	1
Adenylate kinase	0.137082	A6RPU0	67	K	Adenylate kinase	adk1	1	0.000279377	76.82	EK(1)FSCCHLATGDMLR	3	2.2504	1
Adenylate kinase	0.137082	A6RPU0	190	K	Adenylate kinase	adk1	1	8.12727e-05	93.583	VFNPPK(1)ADMK	2	-0.39447	4
Adenylate kinase	0.137082	A6RPU0	194	K	Adenylate kinase	adk1	1	7.58967e-10	136.39	ADMK(1)DDITGEPLVSR	2	0.87199	3
Adenylate kinase	0.137082	A6RPU0	214	K	Adenylate kinase	adk1	1	0.000308447	128.01	SDDNADALK(1)K	2	0.46852	2
Adenylate kinase	0.137082	A6RPU0	24	K	Adenylate kinase	adk1	1	0.00650363	76.064	VK(1)ELEDK	2	-1.0107	2
Proteasome subunit A N-terminal signature	3.61371e-05	A0A384JSJ6	253	K	Proteasome subunit alpha type	Bcscl1	1	0.0210543	78.192	LQAIAEK(1)D	2	-0.7993	1
Proteasome subunit A N-terminal signature	3.61371e-05	A0A384J6L3	261	K	Proteasome subunit alpha type	Bcpre10	1	4.16351e-09	164.8	HQEVPK(1)DILEEAEK	2	2.3973	2
Proteasome subunit A N-terminal signature	3.61371e-05	A0A384J6L3	57	K	Proteasome subunit alpha type	Bcpre10	1	0.0292701	58.981	VITSK(1)LLK	2	0.051203	2
Proteasome subunit A N-terminal signature	3.61371e-05	A0A384K4H3	238	K	Proteasome subunit alpha type	Bcpre6	1	1.68386e-05	110.38	DIEQEK(1)SEEAAK	2	-1.2829	1
Proteasome subunit A N-terminal signature	3.61371e-05	A0A384K4H3	161	K	Proteasome subunit alpha type	Bcpre6	1	2.80255e-15	155.24	LYQTEPSGIYSAWK(1)ANAIGR	3	2.0659	2
Proteasome subunit A N-terminal signature	3.61371e-05	A0A384K4H3	181	K	Proteasome subunit alpha type	Bcpre6	1	0.00596772	68.846	NHK(1)DDMDR	3	0.53898	1
Proteasome subunit A N-terminal signature	3.61371e-05	A0A384JNS6	210	K	Proteasome subunit alpha type	Bcpup2	1	0.00110894	85.813	QVMEEK(1)LDSK	2	0.63058	3
Proteasome subunit A N-terminal signature	3.61371e-05	A0A384JNS6	169	K	Proteasome subunit alpha type	Bcpup2	1	5.59373e-23	203.71	YDAK(1)AIGSGSEGAQAELQNEFHK	3	-0.070543	3
Proteasome subunit A N-terminal signature	3.61371e-05	A0A384JNS6	223	K	Proteasome subunit alpha type	Bcpup2	1	7.50013e-06	130.56	NVQLASVTK(1)EK	2	0.63341	2
Proteasome subunit A N-terminal signature	3.61371e-05	A0A384K6I9	125	K	Proteasome subunit alpha type	Bcpre5	1	3.25987e-05	102.53	AQTNTQHYGK(1)R	3	-0.070442	1
Proteasome subunit A N-terminal signature	3.61371e-05	A0A384K6I9	61	K	Proteasome subunit alpha type	Bcpre5	1	3.15792e-05	122.34	NAEELSSYQK(1)K	2	3.0187	2
Proteasome subunit A N-terminal signature	3.61371e-05	A0A384K6I9	229	K	Proteasome subunit alpha type	Bcpre5	1	1.00993e-08	143.46	SIEGFK(1)LFDGQDVK	2	0.069231	2
Proteasome subunit A N-terminal signature	3.61371e-05	A0A384K6I9	184	K	Proteasome subunit alpha type	Bcpre5	1	1.3205e-11	164.2	HLEEFPDCGK(1)EELVK	3	-0.45755	4
Proteasome subunit A N-terminal signature	3.61371e-05	A0A384JRW5	180	K	Proteasome subunit alpha type	Bcpre9	1	9.6544e-05	121.68	QDYK(1)EDCDLK	2	-0.33555	2
Proteasome subunit A N-terminal signature	3.61371e-05	A0A384JRW5	244	K	Proteasome subunit alpha type	Bcpre9	1	1.48919e-11	159.22	EHDLAK(1)DETGPDGDR	3	-0.34094	1
Gelsolin repeat	0.0494284	A0A384JA99	728	K	Uncharacterized protein	BCIN_02g08330	1	0.00051544	110.38	LIELLQTFK(1)K	2	0.26458	1
Gelsolin repeat	0.0494284	A0A384JV26	334	K	Protein transport protein SEC23	BCIN_10g04580	1	0.00288327	72.2	ALK(1)FYDNLAK	2	0.17594	2
Gelsolin repeat	0.0494284	A0A384JV26	341	K	Protein transport protein SEC23	BCIN_10g04580	1	8.74513e-05	113.71	FYDNLAK(1)R	2	-0.49657	1
Proteasome subunit	2.26847e-09	A0A384JG41	169	K	Proteasome subunit beta	Bcpre1	1	0.00470679	122.52	MCTDELK(1)R	2	-0.58654	4
Proteasome subunit	2.26847e-09	A0A384JG41	29	K	Proteasome subunit beta	Bcpre1	1	0.000889255	87.216	GATILK(1)ASDDK	2	1.5953	2
Proteasome subunit	2.26847e-09	A0A384J689	210	K	Proteasome subunit beta	Bcpre4	1	0.000681598	105.52	ESMK(1)VLFYR	2	-0.63955	2
Proteasome subunit	2.26847e-09	A0A384J689	198	K	Proteasome subunit beta	Bcpre4	1	0.000396909	93.203	LTK(1)EAALEAVK	2	1.295	3
Proteasome subunit	2.26847e-09	A0A384JSJ6	253	K	Proteasome subunit alpha type	Bcscl1	1	0.0210543	78.192	LQAIAEK(1)D	2	-0.7993	1
Proteasome subunit	2.26847e-09	A0A384J6L3	261	K	Proteasome subunit alpha type	Bcpre10	1	4.16351e-09	164.8	HQEVPK(1)DILEEAEK	2	2.3973	2
Proteasome subunit	2.26847e-09	A0A384J6L3	57	K	Proteasome subunit alpha type	Bcpre10	1	0.0292701	58.981	VITSK(1)LLK	2	0.051203	2
Proteasome subunit	2.26847e-09	A0A384K6I9	125	K	Proteasome subunit alpha type	Bcpre5	1	3.25987e-05	102.53	AQTNTQHYGK(1)R	3	-0.070442	1
Proteasome subunit	2.26847e-09	A0A384K6I9	61	K	Proteasome subunit alpha type	Bcpre5	1	3.15792e-05	122.34	NAEELSSYQK(1)K	2	3.0187	2
Proteasome subunit	2.26847e-09	A0A384K6I9	229	K	Proteasome subunit alpha type	Bcpre5	1	1.00993e-08	143.46	SIEGFK(1)LFDGQDVK	2	0.069231	2
Proteasome subunit	2.26847e-09	A0A384K6I9	184	K	Proteasome subunit alpha type	Bcpre5	1	1.3205e-11	164.2	HLEEFPDCGK(1)EELVK	3	-0.45755	4
Proteasome subunit	2.26847e-09	A0A384JLG3	244	K	Bcpup1	Bcpup1	1	1.13627e-08	152.55	GTTAVLNEK(1)IITR	2	0.98792	2
Proteasome subunit	2.26847e-09	A0A384J6Z4	71	K	Proteasome subunit beta	Bcpup3	1	0.00902062	80.462	YK(1)VNMYR	2	0.18017	6
Proteasome subunit	2.26847e-09	A0A384K4H3	238	K	Proteasome subunit alpha type	Bcpre6	1	1.68386e-05	110.38	DIEQEK(1)SEEAAK	2	-1.2829	1
Proteasome subunit	2.26847e-09	A0A384K4H3	161	K	Proteasome subunit alpha type	Bcpre6	1	2.80255e-15	155.24	LYQTEPSGIYSAWK(1)ANAIGR	3	2.0659	2
Proteasome subunit	2.26847e-09	A0A384K4H3	181	K	Proteasome subunit alpha type	Bcpre6	1	0.00596772	68.846	NHK(1)DDMDR	3	0.53898	1
Proteasome subunit	2.26847e-09	A0A384JNS6	210	K	Proteasome subunit alpha type	Bcpup2	1	0.00110894	85.813	QVMEEK(1)LDSK	2	0.63058	3
Proteasome subunit	2.26847e-09	A0A384JNS6	169	K	Proteasome subunit alpha type	Bcpup2	1	5.59373e-23	203.71	YDAK(1)AIGSGSEGAQAELQNEFHK	3	-0.070543	3
Proteasome subunit	2.26847e-09	A0A384JNS6	223	K	Proteasome subunit alpha type	Bcpup2	1	7.50013e-06	130.56	NVQLASVTK(1)EK	2	0.63341	2
Proteasome subunit	2.26847e-09	A0A384J7B7	74	K	Bcpre7	Bcpre7	1	0.0535423	50.966	YQPK(1)VFK	2	0.86001	2
Proteasome subunit	2.26847e-09	A0A384J7B7	139	K	Bcpre7	Bcpre7	1	0.00186237	135.43	LATILYSK(1)R	2	0.57252	2
Proteasome subunit	2.26847e-09	A0A384J7B7	113	K	Bcpre7	Bcpre7	1	0.00138259	93.649	LDAIVK(1)MYR	2	-1.4294	3
Proteasome subunit	2.26847e-09	A0A384J735	194	K	Proteasome subunit beta	Bcpre3	1	0.000311526	69.94	GALQEAIK(1)WDGSSGGVIR	3	0.5814	1
Proteasome subunit	2.26847e-09	A0A384JRW5	180	K	Proteasome subunit alpha type	Bcpre9	1	9.6544e-05	121.68	QDYK(1)EDCDLK	2	-0.33555	2
Proteasome subunit	2.26847e-09	A0A384JRW5	244	K	Proteasome subunit alpha type	Bcpre9	1	1.48919e-11	159.22	EHDLAK(1)DETGPDGDR	3	-0.34094	1
Hexokinase	0.0901168	A0A384JSX9	446	K	Phosphotransferase	Bcglk	1	3.97747e-08	125.53	SAAAIIQDVK(1)DLK	2	0.51508	2
Hexokinase	0.0901168	A0A384JSX9	449	K	Phosphotransferase	Bcglk	1	0.000810673	76.412	DLK(1)IADAASATANK	2	0.07924	1
Hexokinase	0.0901168	A0A384JXQ7	427	K	Phosphotransferase	Bchxk	1	0.00944821	69.383	YPHFK(1)AR	2	-0.97171	2
Enoyl-CoA hydratase/isomerase family	0.21239	A0A384JB13	236	K	Uncharacterized protein	BCIN_02g07690	1	5.62116e-15	188.1	LVEVK(1)ENEGEGEGEGTEK	2	0.91013	1
Enoyl-CoA hydratase/isomerase family	0.21239	A0A384JB13	249	K	Uncharacterized protein	BCIN_02g07690	1	3.06146e-33	296.73	ENEGEGEGEGTEK(1)GDVMK	2	-0.18544	3
Enoyl-CoA hydratase/isomerase family	0.21239	A0A384JCN3	198	K	Uncharacterized protein	BCIN_03g05840	1	1.65677e-09	125.75	NFSGK(1)EAGEWGVAAR	2	1.6146	2
Enoyl-CoA hydratase/isomerase family	0.21239	A0A384K6L5	199	K	Uncharacterized protein	BCIN_16g02260	1	0.000229667	97.734	IFEK(1)EGFEEK	2	-1.3057	1
RNA polymerase Rpb1, domain 1	0.0494284	A0A384JGK9	99	K	DNA-directed RNA polymerase subunit	Bcrpo21	1	0.000374938	93.649	PVYHPGFLK(1)K	3	-0.75203	1
RNA polymerase Rpb1, domain 1	0.0494284	A0A384JGK9	804	K	DNA-directed RNA polymerase subunit	Bcrpo21	1	2.94052e-05	95.197	TLPHFTK(1)DDYSPESR	3	-0.64787	1
RNA polymerase Rpb1, domain 1	0.0494284	A0A384K1E8	1182	K	DNA-directed RNA polymerase subunit	Bcrpa190	1	0.00158707	74.611	ALEPVLVAK(1)YLK	2	-1.1812	1
RNA polymerase Rpb1, domain 1	0.0494284	A0A384K1E8	619	K	DNA-directed RNA polymerase subunit	Bcrpa190	1	0.00764351	68.657	VLPGEK(1)TIR	2	-0.66969	2
EF-hand domain pair	0.049251	A0A384JJV4	145	K	Bcpef1	Bcpef1	1	0.000843411	91.469	TGALTEK(1)ELR	2	-0.48901	1
EF-hand domain pair	0.049251	A0A384JMQ4	7	K	Uncharacterized protein	BCIN_07g03440	1	2.3288e-11	164.53	SQSK(1)LSAEQITELQK	2	1.3193	2
EF-hand domain pair	0.049251	A0A384JMQ4	24	K	Uncharacterized protein	BCIN_07g03440	1	0.0356055	76.478	STHFDK(1)K	2	0.67071	1
EF-hand domain pair	0.049251	A0A384JN90	22	K	Bc4	Bc4	1	1.93695e-20	257.35	EAFSLFDK(1)NGDGQITSK	2	0.37221	2
EF-hand domain pair	0.049251	A0A384JN90	91	K	Bc4	Bc4	1	0.00560914	82.287	EAFK(1)VFDR	2	-0.40447	3
EF-hand domain pair	0.049251	A0A384JN90	78	K	Bc4	Bc4	1	4.42273e-06	125.82	MK(1)DTDSEEEIR	2	-0.5331	4
EF-hand domain pair	0.049251	A0A384JDH8	35	K	Bccnb1	Bccnb1	1	5.4867e-06	174.9	LDK(1)DNSGTIER	2	-1.3683	2
Brix domain	0.0196692	A0A384JNK8	6	K	Bcbrx1	Bcbrx1	1	0.00274727	71.03	ASVYK(1)SLSK	2	-0.029025	2
Brix domain	0.0196692	A0A384JXC9	33	K	Brix domain-containing protein	BCIN_11g03130	1	0.00190912	109.29	SPK(1)SMVIR	2	-0.034033	1
Brix domain	0.0196692	A0A384K442	28	K	Bcrpf2	Bcrpf2	1	0.000323431	92.99	PVENPK(1)TALFLR	2	-0.2556	1
