# Supplementary material for: Global Proteomic Analysis of Lysine Crotonylation in the Plant Pathogen Botrytis cinerea
Source: Front Microbiol. 2020 Oct 23;11:564350. doi: 10.3389/fmicb.2020.564350 (PMC7644960; doi:10.3389/fmicb.2020.564350)
Supplement: Supplementary Table 7 — Crotonylated proteins associated with pathogenicity in B. cinerea. [file Table_7.XLSX]

## Sheet: Sheet3
Protein accesion	Kcr sites	Amino acid	Protein name	Protein description	Function Classication
A0A384JBR1	247,307	K	Bclga1	Dihydrodipicolinate synthetase
A0A384JKV9	276,286	K	Bcgar1	Aldo/keto reductase	Plant cell wall degrading
A0A384J6S6	173,186,410	K	Bclgd1	Galactonate dehydratase
A0A384K208	132,137,155,372	K	Bcpg1	Glycosyl hydrolase
A0A384JZB4	74,114	K	Bctrx1	Thioredoxin
A0A384J690	57	K	Bctrx2	Thioredoxin
A0A384JH08	331	K	Bctrr1	Thioredoxin reductase
A0A384JFX9	72,275,379	K	Bcglr1	Glutathione reductase	Redox homeostasis
A0A384JKX7	67,141,205,312,338,344,436	K	Bcpdi1	Protein disulfide-isomerase
A0A384JBV7	89,106,129	K	Bcsod1	Superoxide dismutase [Cu-Zn]
A0A384JAF6	298	K	Bmp1	Mitogen-activated protein kinase
A0A384JS06	72	K	Bmp3	Mitogen-activated protein kinase
A0A384JEB6	166,204,261,303,394	K	Bcptc3	Serine/threonine protein phosphatase	Signal transduction
A0A384JZS6	153	K	Bcras1	Ras-related GTPase
A0A384K648	205	K	Bcpka1	cAMP-dependent protein kinase
A0A384JIA0	51,141	K	Bcg1	G-protein alpha subunit
A0A384JFC4	158,189,225	K	Bcbrn1	Tetrahydroxynaphthalene Reductases
A0A384JDE5	9,14,64,74,178	K	Bcbrn2	Tetrahydroxynaphthalene Reductases
A0A384JDR5	89,109,114,131,138,143,159,162	K	Bcscd1	Scytalone dehydratase
A0A384JIU3	86,99,131,137,208,213,219	K	Bcp1	Peptidyl-prolyl cis-trans isomerase	Secondary metabolites biosynthesis
A0A384K6E3	487,492,497,577,582,592	K	Bcpck1	Phosphoenolpyruvate carboxykinase
A0A384JYW1	28,58,290,337,403,517,678	K	Bccpr1	NADPH--cytochrome P450 reductase
A0A384JPY4	203,242,257,269,278,290	K	Bcser2	Subtilisin-related protease
A0A384J3Z3	172	K	Bcsas1	Rab GTPase
A0A384K6F2	50,61,113,315,326,328	K	BcactA	Actin and related proteins	Secretory of virulence factors
A0A384K3C5	444,571	K	Bcsec31	Vesicle coat complex COPII

## Sheet: Sheet1
Protein accession	Position	Amino acid	Protein description	Gene name	Localization probability	PEP	Score	Modified sequence	Charge	Mass error [ppm]	MS/MS Count	Subcellular localization	Biological Process	Cellular Component	Molecular Function	KEGG KO No.	KEGG Gene	KEGG pathway	Pfam ID	Domain description	KOG category	KOG NO.	KOG description
A0A384J3Z3	172	K	Bcsas1	Bcsas1	1	0.00324969	85.813	AFYSLAADIK(1)K	2	-0.42246	1	cytoplasm,nucleus	GO:0000003 reproduction; GO:0000910 cytokinesis; GO:0002790 peptide secretion; GO:0003006 developmental process involved in reproduction; GO:0006810 transport; GO:0006886 intracellular protein transport; GO:0006887 exocytosis; GO:0006892 post-Golgi vesicle-mediated transport; GO:0006893 Golgi to plasma membrane transport; GO:0006903 vesicle targeting; GO:0006904 vesicle docking involved in exocyt…	GO:0000131 incipient cellular bud site; GO:0001411 hyphal tip; GO:0005622 intracellular; GO:0005623 cell; GO:0005628 prospore membrane; GO:0005737 cytoplasm; GO:0005739 mitochondrion; GO:0005740 mitochondrial envelope; GO:0005741 mitochondrial outer membrane; GO:0005768 endosome; GO:0005783 endoplasmic reticulum; GO:0005815 microtubule organizing center; GO:0005816 spindle pole body; GO:0005856 c…	GO:0000166 nucleotide binding; GO:0001882 nucleoside binding; GO:0001883 purine nucleoside binding; GO:0003824 catalytic activity; GO:0003924 GTPase activity; GO:0005488 binding; GO:0005525 GTP binding; GO:0016462 pyrophosphatase activity; GO:0016787 hydrolase activity; GO:0016817 hydrolase activity, acting on acid anhydrides; GO:0016818 hydrolase activity, acting on acid anhydrides, in phosphoru…	K07901	RAB8A, MEL; Ras-related protein Rab-8A	map04144 Endocytosis	PF00071	Ras family	U	KOG0078	GTP-binding protein SEC4, small G protein superfamily, and related Ras family GTP-binding proteins
A0A384J690	57	K	Bctrx2	Bctrx2	1	3.50599e-10	127.2	VTFTK(1)VNVDNQQSIAQR	3	1.1656	1	mitochondria							PF00085	Thioredoxin	O	KOG0907	Thioredoxin
A0A384J6I8	353	K	Bcass1	Bcass1	1	5.89041e-06	126.19	VYK(1)GTFSVLGR	2	-0.21208	3	cytoplasm	GO:0000050 urea cycle; GO:0000053 argininosuccinate metabolic process; GO:0006082 organic acid metabolic process; GO:0006520 cellular amino acid metabolic process; GO:0006525 arginine metabolic process; GO:0006526 arginine biosynthetic process; GO:0006575 cellular modified amino acid metabolic process; GO:0006807 nitrogen compound metabolic process; GO:0008152 metabolic process; GO:0008652 cellul…	GO:0005622 intracellular; GO:0005623 cell; GO:0005737 cytoplasm; GO:0005829 cytosol; GO:0044424 intracellular part; GO:0044444 cytoplasmic part; GO:0044464 cell part;	GO:0003824 catalytic activity; GO:0004055 argininosuccinate synthase activity; GO:0016874 ligase activity; GO:0016879 ligase activity, forming carbon-nitrogen bonds;	K01940	argG, ASS1; argininosuccinate synthase [EC:6.3.4.5]	map00220 Arginine biosynthesis; map00250 Alanine, aspartate and glutamate metabolism; map01100 Metabolic pathways; map01110 Biosynthesis of secondary metabolites; map01130 Biosynthesis of antibiotics; map01230 Biosynthesis of amino acids			E	KOG1706	Argininosuccinate synthase
A0A384J6I8	165	K	Bcass1	Bcass1	1	6.06531e-08	122.49	NDLLEYAAK(1)AGIPVSSTK	3	-0.75587	3	cytoplasm	GO:0000050 urea cycle; GO:0000053 argininosuccinate metabolic process; GO:0006082 organic acid metabolic process; GO:0006520 cellular amino acid metabolic process; GO:0006525 arginine metabolic process; GO:0006526 arginine biosynthetic process; GO:0006575 cellular modified amino acid metabolic process; GO:0006807 nitrogen compound metabolic process; GO:0008152 metabolic process; GO:0008652 cellul…	GO:0005622 intracellular; GO:0005623 cell; GO:0005737 cytoplasm; GO:0005829 cytosol; GO:0044424 intracellular part; GO:0044444 cytoplasmic part; GO:0044464 cell part;	GO:0003824 catalytic activity; GO:0004055 argininosuccinate synthase activity; GO:0016874 ligase activity; GO:0016879 ligase activity, forming carbon-nitrogen bonds;	K01940	argG, ASS1; argininosuccinate synthase [EC:6.3.4.5]	map00220 Arginine biosynthesis; map00250 Alanine, aspartate and glutamate metabolism; map01100 Metabolic pathways; map01110 Biosynthesis of secondary metabolites; map01130 Biosynthesis of antibiotics; map01230 Biosynthesis of amino acids			E	KOG1706	Argininosuccinate synthase
A0A384J6S6	173	K	Bclgd1	Bclgd1	1	0.000279963	78.552	AVPAYTTSAGWLGYGK(1)DK	2	0.75712	1	cytoplasm				K18102	GAAB, LGD1; L-galactonate dehydratase [EC:4.2.1.146]	map00040 Pentose and glucuronate interconversions; map01100 Metabolic pathways	PF13378	Enolase C-terminal domain-like
A0A384J6S6	186	K	Bclgd1	Bclgd1	1	2.71765e-05	100.93	GLLEETLAK(1)GYR	2	0.9742	1	cytoplasm				K18102	GAAB, LGD1; L-galactonate dehydratase [EC:4.2.1.146]	map00040 Pentose and glucuronate interconversions; map01100 Metabolic pathways	PF13378	Enolase C-terminal domain-like
A0A384J6S6	410	K	Bclgd1	Bclgd1	0.998691	0.0014104	69.256	DGVSWWK(0.999)SEEAK(0.001)PILEGIK	3	0.52734	1	cytoplasm				K18102	GAAB, LGD1; L-galactonate dehydratase [EC:4.2.1.146]	map00040 Pentose and glucuronate interconversions; map01100 Metabolic pathways	PF13378	Enolase C-terminal domain-like
A0A384JAF6	298	K	Mitogen-activated protein kinase	Bmp1	1	0.0635855	47.603	LLAFNPVK(1)R	2	-1.8687	1	nucleus	GO:0000003 reproduction; GO:0000165 MAPK cascade; GO:0000746 conjugation; GO:0000747 conjugation with cellular fusion; GO:0000749 response to pheromone involved in conjugation with cellular fusion; GO:0000750 pheromone-dependent signal transduction involved in conjugation with cellular fusion; GO:0001403 invasive growth in response to glucose limitation; GO:0001932 regulation of protein phosphory…	GO:0005622 intracellular; GO:0005623 cell; GO:0005634 nucleus; GO:0005737 cytoplasm; GO:0005739 mitochondrion; GO:0005937 mating projection; GO:0010494 cytoplasmic stress granule; GO:0030427 site of polarized growth; GO:0032991 macromolecular complex; GO:0035770 ribonucleoprotein granule; GO:0036464 cytoplasmic ribonucleoprotein granule; GO:0042995 cell projection; GO:0043226 organelle; GO:004322…	GO:0000166 nucleotide binding; GO:0003824 catalytic activity; GO:0004672 protein kinase activity; GO:0004674 protein serine/threonine kinase activity; GO:0004707 MAP kinase activity; GO:0005488 binding; GO:0005524 ATP binding; GO:0008144 drug binding; GO:0016301 kinase activity; GO:0016740 transferase activity; GO:0016772 transferase activity, transferring phosphorus-containing groups; GO:0016773…	K04371	ERK, MAPK1_3; mitogen-activated protein kinase 1/3 [EC:2.7.11.24]	map04011 MAPK signaling pathway - yeast; map04111 Cell cycle - yeast; map04933 AGE-RAGE signaling pathway in diabetic complications	PF00069	Protein kinase domain	T	KOG0660	Mitogen-activated protein kinase
A0A384JBR1	307	K	Bclga1	Bclga1	1	0.00209368	79.659	LDEVK(1)TSAIK	2	-0.15796	2	cytoplasm				K18103	GAAC, LGA1; L-threo-3-deoxy-hexylosonate aldolase [EC:4.1.2.54]	map00040 Pentose and glucuronate interconversions; map01100 Metabolic pathways	PF00701	Dihydrodipicolinate synthetase family
A0A384JBR1	247	K	Bclga1	Bclga1	1	0.000192418	104.43	VCVK(1)VWELYR	2	-0.19162	1	cytoplasm				K18103	GAAC, LGA1; L-threo-3-deoxy-hexylosonate aldolase [EC:4.1.2.54]	map00040 Pentose and glucuronate interconversions; map01100 Metabolic pathways	PF00701	Dihydrodipicolinate synthetase family
A0A384JBV7	106	K	Superoxide dismutase [Cu-Zn]	Bcsod1	1	1.51267e-15	168.26	TDAQGNATGSVQDSHIK(1)LIGPLSVIGR	3	-0.16421	2	cytoplasm	GO:0000302 response to reactive oxygen species; GO:0000303 response to superoxide; GO:0000305 response to oxygen radical; GO:0006801 superoxide metabolic process; GO:0006873 cellular ion homeostasis; GO:0006875 cellular metal ion homeostasis; GO:0006878 cellular copper ion homeostasis; GO:0006879 cellular iron ion homeostasis; GO:0006882 cellular zinc ion homeostasis; GO:0006950 response to stres…	GO:0005576 extracellular region; GO:0005615 extracellular space; GO:0005622 intracellular; GO:0005623 cell; GO:0005737 cytoplasm; GO:0005739 mitochondrion; GO:0005740 mitochondrial envelope; GO:0005758 mitochondrial intermembrane space; GO:0005829 cytosol; GO:0031967 organelle envelope; GO:0031970 organelle envelope lumen; GO:0031974 membrane-enclosed lumen; GO:0031975 envelope; GO:0043226 organe…	GO:0003824 catalytic activity; GO:0004784 superoxide dismutase activity; GO:0005488 binding; GO:0005507 copper ion binding; GO:0008270 zinc ion binding; GO:0016209 antioxidant activity; GO:0016491 oxidoreductase activity; GO:0016721 oxidoreductase activity, acting on superoxide radicals as acceptor; GO:0043167 ion binding; GO:0043169 cation binding; GO:0046872 metal ion binding; GO:0046914 transi…	K04565	SOD1; superoxide dismutase, Cu-Zn family [EC:1.15.1.1]	map04146 Peroxisome; map04213 Longevity regulating pathway - multiple species	PF00080	Copper/zinc superoxide dismutase (SODC)	Q	KOG0441	Cu2+/Zn2+ superoxide dismutase SOD1
A0A384JBV7	89	K	Superoxide dismutase [Cu-Zn]	Bcsod1	1	1.40257e-29	206.49	HVGDLGNFK(1)TDAQGNATGSVQDSHIK	4	-0.14385	4	cytoplasm	GO:0000302 response to reactive oxygen species; GO:0000303 response to superoxide; GO:0000305 response to oxygen radical; GO:0006801 superoxide metabolic process; GO:0006873 cellular ion homeostasis; GO:0006875 cellular metal ion homeostasis; GO:0006878 cellular copper ion homeostasis; GO:0006879 cellular iron ion homeostasis; GO:0006882 cellular zinc ion homeostasis; GO:0006950 response to stres…	GO:0005576 extracellular region; GO:0005615 extracellular space; GO:0005622 intracellular; GO:0005623 cell; GO:0005737 cytoplasm; GO:0005739 mitochondrion; GO:0005740 mitochondrial envelope; GO:0005758 mitochondrial intermembrane space; GO:0005829 cytosol; GO:0031967 organelle envelope; GO:0031970 organelle envelope lumen; GO:0031974 membrane-enclosed lumen; GO:0031975 envelope; GO:0043226 organe…	GO:0003824 catalytic activity; GO:0004784 superoxide dismutase activity; GO:0005488 binding; GO:0005507 copper ion binding; GO:0008270 zinc ion binding; GO:0016209 antioxidant activity; GO:0016491 oxidoreductase activity; GO:0016721 oxidoreductase activity, acting on superoxide radicals as acceptor; GO:0043167 ion binding; GO:0043169 cation binding; GO:0046872 metal ion binding; GO:0046914 transi…	K04565	SOD1; superoxide dismutase, Cu-Zn family [EC:1.15.1.1]	map04146 Peroxisome; map04213 Longevity regulating pathway - multiple species	PF00080	Copper/zinc superoxide dismutase (SODC)	Q	KOG0441	Cu2+/Zn2+ superoxide dismutase SOD1
A0A384JBV7	129	K	Superoxide dismutase [Cu-Zn]	Bcsod1	1	2.44514e-20	192.25	TVVVHSGTDDLGK(1)GENEESK	3	-0.15148	6	cytoplasm	GO:0000302 response to reactive oxygen species; GO:0000303 response to superoxide; GO:0000305 response to oxygen radical; GO:0006801 superoxide metabolic process; GO:0006873 cellular ion homeostasis; GO:0006875 cellular metal ion homeostasis; GO:0006878 cellular copper ion homeostasis; GO:0006879 cellular iron ion homeostasis; GO:0006882 cellular zinc ion homeostasis; GO:0006950 response to stres…	GO:0005576 extracellular region; GO:0005615 extracellular space; GO:0005622 intracellular; GO:0005623 cell; GO:0005737 cytoplasm; GO:0005739 mitochondrion; GO:0005740 mitochondrial envelope; GO:0005758 mitochondrial intermembrane space; GO:0005829 cytosol; GO:0031967 organelle envelope; GO:0031970 organelle envelope lumen; GO:0031974 membrane-enclosed lumen; GO:0031975 envelope; GO:0043226 organe…	GO:0003824 catalytic activity; GO:0004784 superoxide dismutase activity; GO:0005488 binding; GO:0005507 copper ion binding; GO:0008270 zinc ion binding; GO:0016209 antioxidant activity; GO:0016491 oxidoreductase activity; GO:0016721 oxidoreductase activity, acting on superoxide radicals as acceptor; GO:0043167 ion binding; GO:0043169 cation binding; GO:0046872 metal ion binding; GO:0046914 transi…	K04565	SOD1; superoxide dismutase, Cu-Zn family [EC:1.15.1.1]	map04146 Peroxisome; map04213 Longevity regulating pathway - multiple species	PF00080	Copper/zinc superoxide dismutase (SODC)	Q	KOG0441	Cu2+/Zn2+ superoxide dismutase SOD1
A0A384JDE5	74	K	Bcbrn2	Bcbrn2	1	0.000135019	138.25	ADVSK(1)VPEVR	2	0.73296	3	cytoplasm				K00059	fabG, OAR1; 3-oxoacyl-[acyl-carrier protein] reductase [EC:1.1.1.100]	map00061 Fatty acid biosynthesis; map00780 Biotin metabolism; map01100 Metabolic pathways; map01130 Biosynthesis of antibiotics; map01212 Fatty acid metabolism	PF13561	Enoyl-(Acyl carrier protein) reductase	Q	KOG0725	Reductases with broad range of substrate specificities
A0A384JDE5	64	K	Bcbrn2	Bcbrn2	1	3.63669e-08	128.68	EIEELGSK(1)GFAIK	2	0.62192	2	cytoplasm				K00059	fabG, OAR1; 3-oxoacyl-[acyl-carrier protein] reductase [EC:1.1.1.100]	map00061 Fatty acid biosynthesis; map00780 Biotin metabolism; map01100 Metabolic pathways; map01130 Biosynthesis of antibiotics; map01212 Fatty acid metabolism	PF13561	Enoyl-(Acyl carrier protein) reductase	Q	KOG0725	Reductases with broad range of substrate specificities
A0A384JDE5	178	K	Bcbrn2	Bcbrn2	1	0.0344185	56.258	SFAK(1)DCGK	2	-0.66675	2	cytoplasm				K00059	fabG, OAR1; 3-oxoacyl-[acyl-carrier protein] reductase [EC:1.1.1.100]	map00061 Fatty acid biosynthesis; map00780 Biotin metabolism; map01100 Metabolic pathways; map01130 Biosynthesis of antibiotics; map01212 Fatty acid metabolism	PF13561	Enoyl-(Acyl carrier protein) reductase	Q	KOG0725	Reductases with broad range of substrate specificities
A0A384JDE5	9	K	Bcbrn2	Bcbrn2	1	4.85045e-06	107.99	SASSAPFK(1)TLEGK	2	-0.72927	2	cytoplasm				K00059	fabG, OAR1; 3-oxoacyl-[acyl-carrier protein] reductase [EC:1.1.1.100]	map00061 Fatty acid biosynthesis; map00780 Biotin metabolism; map01100 Metabolic pathways; map01130 Biosynthesis of antibiotics; map01212 Fatty acid metabolism	PF13561	Enoyl-(Acyl carrier protein) reductase	Q	KOG0725	Reductases with broad range of substrate specificities
A0A384JDE5	14	K	Bcbrn2	Bcbrn2	1	3.99363e-06	111.64	TLEGK(1)VALVTGSGR	2	0.8421	2	cytoplasm				K00059	fabG, OAR1; 3-oxoacyl-[acyl-carrier protein] reductase [EC:1.1.1.100]	map00061 Fatty acid biosynthesis; map00780 Biotin metabolism; map01100 Metabolic pathways; map01130 Biosynthesis of antibiotics; map01212 Fatty acid metabolism	PF13561	Enoyl-(Acyl carrier protein) reductase	Q	KOG0725	Reductases with broad range of substrate specificities
A0A384JDI7	119	K	Bcnap1	Bcnap1	1	1.03212e-05	138.22	YFAK(1)FTPLYQK	2	-0.48778	2	nucleus	GO:0000003 reproduction; GO:0006323 DNA packaging; GO:0006325 chromatin organization; GO:0006333 chromatin assembly or disassembly; GO:0006334 nucleosome assembly; GO:0006336 DNA replication-independent nucleosome assembly; GO:0006337 nucleosome disassembly; GO:0006355 regulation of transcription, DNA-templated; GO:0006357 regulation of transcription from RNA polymerase II promoter; GO:0006606 pr…	GO:0000228 nuclear chromosome; GO:0000785 chromatin; GO:0000790 nuclear chromatin; GO:0005622 intracellular; GO:0005623 cell; GO:0005634 nucleus; GO:0005694 chromosome; GO:0005737 cytoplasm; GO:0005856 cytoskeleton; GO:0005938 cell cortex; GO:0005940 septin ring; GO:0031974 membrane-enclosed lumen; GO:0031981 nuclear lumen; GO:0032156 septin cytoskeleton; GO:0032168 hyphal septin ring; GO:0043226…	GO:0005488 binding; GO:0005515 protein binding; GO:0008047 enzyme activator activity; GO:0030234 enzyme regulator activity; GO:0030332 cyclin binding; GO:0042393 histone binding; GO:0098772 molecular function regulator;	K11279	NAP1L1, NRP; nucleosome assembly protein 1-like 1				BD	KOG1507	Nucleosome assembly protein NAP-1
A0A384JDR5	159	K	Bcscd1	Bcscd1	1	1.29629e-11	182.02	WNEGDGENDFLK(1)VFK	2	-0.68615	2	cytoplasm	GO:0006582 melanin metabolic process; GO:0006725 cellular aromatic compound metabolic process; GO:0008152 metabolic process; GO:0009058 biosynthetic process; GO:0009987 cellular process; GO:0018958 phenol-containing compound metabolic process; GO:0019438 aromatic compound biosynthetic process; GO:0019748 secondary metabolic process; GO:0042438 melanin biosynthetic process; GO:0042440 pigment meta…		GO:0003824 catalytic activity; GO:0016829 lyase activity; GO:0016835 carbon-oxygen lyase activity; GO:0016836 hydro-lyase activity; GO:0030411 scytalone dehydratase activity;	K17740	SCD1; scytalone dehydratase [EC:4.2.1.94]		PF02982	Scytalone dehydratase
A0A384JDR5	131	K	Bcscd1	Bcscd1	1	0.000685329	73.415	GHSHATNEHYYK(1)K	4	-0.25661	1	cytoplasm	GO:0006582 melanin metabolic process; GO:0006725 cellular aromatic compound metabolic process; GO:0008152 metabolic process; GO:0009058 biosynthetic process; GO:0009987 cellular process; GO:0018958 phenol-containing compound metabolic process; GO:0019438 aromatic compound biosynthetic process; GO:0019748 secondary metabolic process; GO:0042438 melanin biosynthetic process; GO:0042440 pigment meta…		GO:0003824 catalytic activity; GO:0016829 lyase activity; GO:0016835 carbon-oxygen lyase activity; GO:0016836 hydro-lyase activity; GO:0030411 scytalone dehydratase activity;	K17740	SCD1; scytalone dehydratase [EC:4.2.1.94]		PF02982	Scytalone dehydratase
A0A384JDR5	138	K	Bcscd1	Bcscd1	0.996533	2.36037e-05	96.464	VNGVWK(0.997)FAGLK(0.003)PLVR	3	-0.39794	1	cytoplasm	GO:0006582 melanin metabolic process; GO:0006725 cellular aromatic compound metabolic process; GO:0008152 metabolic process; GO:0009058 biosynthetic process; GO:0009987 cellular process; GO:0018958 phenol-containing compound metabolic process; GO:0019438 aromatic compound biosynthetic process; GO:0019748 secondary metabolic process; GO:0042438 melanin biosynthetic process; GO:0042440 pigment meta…		GO:0003824 catalytic activity; GO:0016829 lyase activity; GO:0016835 carbon-oxygen lyase activity; GO:0016836 hydro-lyase activity; GO:0030411 scytalone dehydratase activity;	K17740	SCD1; scytalone dehydratase [EC:4.2.1.94]		PF02982	Scytalone dehydratase
A0A384JDR5	114	K	Bcscd1	Bcscd1	1	0.0273064	60.019	AADLK(1)EIK	2	0.31091	2	cytoplasm	GO:0006582 melanin metabolic process; GO:0006725 cellular aromatic compound metabolic process; GO:0008152 metabolic process; GO:0009058 biosynthetic process; GO:0009987 cellular process; GO:0018958 phenol-containing compound metabolic process; GO:0019438 aromatic compound biosynthetic process; GO:0019748 secondary metabolic process; GO:0042438 melanin biosynthetic process; GO:0042440 pigment meta…		GO:0003824 catalytic activity; GO:0016829 lyase activity; GO:0016835 carbon-oxygen lyase activity; GO:0016836 hydro-lyase activity; GO:0030411 scytalone dehydratase activity;	K17740	SCD1; scytalone dehydratase [EC:4.2.1.94]		PF02982	Scytalone dehydratase
A0A384JDR5	143	K	Bcscd1	Bcscd1	1	0.00491786	71.379	FAGLK(1)PLVR	2	-0.17373	1	cytoplasm	GO:0006582 melanin metabolic process; GO:0006725 cellular aromatic compound metabolic process; GO:0008152 metabolic process; GO:0009058 biosynthetic process; GO:0009987 cellular process; GO:0018958 phenol-containing compound metabolic process; GO:0019438 aromatic compound biosynthetic process; GO:0019748 secondary metabolic process; GO:0042438 melanin biosynthetic process; GO:0042440 pigment meta…		GO:0003824 catalytic activity; GO:0016829 lyase activity; GO:0016835 carbon-oxygen lyase activity; GO:0016836 hydro-lyase activity; GO:0030411 scytalone dehydratase activity;	K17740	SCD1; scytalone dehydratase [EC:4.2.1.94]		PF02982	Scytalone dehydratase
A0A384JDR5	109	K	Bcscd1	Bcscd1	1	0.0162459	54.343	AGHQVYK(1)AADLK	3	-0.019199	2	cytoplasm	GO:0006582 melanin metabolic process; GO:0006725 cellular aromatic compound metabolic process; GO:0008152 metabolic process; GO:0009058 biosynthetic process; GO:0009987 cellular process; GO:0018958 phenol-containing compound metabolic process; GO:0019438 aromatic compound biosynthetic process; GO:0019748 secondary metabolic process; GO:0042438 melanin biosynthetic process; GO:0042440 pigment meta…		GO:0003824 catalytic activity; GO:0016829 lyase activity; GO:0016835 carbon-oxygen lyase activity; GO:0016836 hydro-lyase activity; GO:0030411 scytalone dehydratase activity;	K17740	SCD1; scytalone dehydratase [EC:4.2.1.94]		PF02982	Scytalone dehydratase
A0A384JDR5	162	K	Bcscd1	Bcscd1	1	0.00465464	102.71	VFK(1)GSYK	2	-0.87942	1	cytoplasm	GO:0006582 melanin metabolic process; GO:0006725 cellular aromatic compound metabolic process; GO:0008152 metabolic process; GO:0009058 biosynthetic process; GO:0009987 cellular process; GO:0018958 phenol-containing compound metabolic process; GO:0019438 aromatic compound biosynthetic process; GO:0019748 secondary metabolic process; GO:0042438 melanin biosynthetic process; GO:0042440 pigment meta…		GO:0003824 catalytic activity; GO:0016829 lyase activity; GO:0016835 carbon-oxygen lyase activity; GO:0016836 hydro-lyase activity; GO:0030411 scytalone dehydratase activity;	K17740	SCD1; scytalone dehydratase [EC:4.2.1.94]		PF02982	Scytalone dehydratase
A0A384JDR5	89	K	Bcscd1	Bcscd1	1	1.20863e-06	100.43	WEK(1)ISDDYVIGHHQLR	3	-0.35793	4	cytoplasm	GO:0006582 melanin metabolic process; GO:0006725 cellular aromatic compound metabolic process; GO:0008152 metabolic process; GO:0009058 biosynthetic process; GO:0009987 cellular process; GO:0018958 phenol-containing compound metabolic process; GO:0019438 aromatic compound biosynthetic process; GO:0019748 secondary metabolic process; GO:0042438 melanin biosynthetic process; GO:0042440 pigment meta…		GO:0003824 catalytic activity; GO:0016829 lyase activity; GO:0016835 carbon-oxygen lyase activity; GO:0016836 hydro-lyase activity; GO:0030411 scytalone dehydratase activity;	K17740	SCD1; scytalone dehydratase [EC:4.2.1.94]		PF02982	Scytalone dehydratase
A0A384JEB6	166	K	Bcptc3	Bcptc3	1	0.000123327	91.932	AKPLSFDHK(1)PQNEGEK	3	-0.48609	2	cytoplasm	GO:0000075 cell cycle checkpoint; GO:0000077 DNA damage checkpoint; GO:0000079 regulation of cyclin-dependent protein serine/threonine kinase activity; GO:0000173 inactivation of MAPK activity involved in osmosensory signaling pathway; GO:0000188 inactivation of MAPK activity; GO:0001932 regulation of protein phosphorylation; GO:0001933 negative regulation of protein phosphorylation; GO:0006464 c…	GO:0005622 intracellular; GO:0005623 cell; GO:0005634 nucleus; GO:0005737 cytoplasm; GO:0043226 organelle; GO:0043227 membrane-bounded organelle; GO:0043229 intracellular organelle; GO:0043231 intracellular membrane-bounded organelle; GO:0044424 intracellular part; GO:0044464 cell part;	GO:0003824 catalytic activity; GO:0004721 phosphoprotein phosphatase activity; GO:0004722 protein serine/threonine phosphatase activity; GO:0016787 hydrolase activity; GO:0016788 hydrolase activity, acting on ester bonds; GO:0016791 phosphatase activity; GO:0033549 MAP kinase phosphatase activity; GO:0042578 phosphoric ester hydrolase activity; GO:1990439 MAP kinase threonine phosphatase activity;	K14803	PTC2_3; protein phosphatase PTC2/3 [EC:3.1.3.16]				T	KOG0698	Serine/threonine protein phosphatase
A0A384JEB6	261	K	Bcptc3	Bcptc3	1	0.00365944	70.808	GIVAK(1)QDLSK	2	-0.10238	2	cytoplasm	GO:0000075 cell cycle checkpoint; GO:0000077 DNA damage checkpoint; GO:0000079 regulation of cyclin-dependent protein serine/threonine kinase activity; GO:0000173 inactivation of MAPK activity involved in osmosensory signaling pathway; GO:0000188 inactivation of MAPK activity; GO:0001932 regulation of protein phosphorylation; GO:0001933 negative regulation of protein phosphorylation; GO:0006464 c…	GO:0005622 intracellular; GO:0005623 cell; GO:0005634 nucleus; GO:0005737 cytoplasm; GO:0043226 organelle; GO:0043227 membrane-bounded organelle; GO:0043229 intracellular organelle; GO:0043231 intracellular membrane-bounded organelle; GO:0044424 intracellular part; GO:0044464 cell part;	GO:0003824 catalytic activity; GO:0004721 phosphoprotein phosphatase activity; GO:0004722 protein serine/threonine phosphatase activity; GO:0016787 hydrolase activity; GO:0016788 hydrolase activity, acting on ester bonds; GO:0016791 phosphatase activity; GO:0033549 MAP kinase phosphatase activity; GO:0042578 phosphoric ester hydrolase activity; GO:1990439 MAP kinase threonine phosphatase activity;	K14803	PTC2_3; protein phosphatase PTC2/3 [EC:3.1.3.16]				T	KOG0698	Serine/threonine protein phosphatase
A0A384JEB6	204	K	Bcptc3	Bcptc3	1	0.0111271	80.688	AIGDFEFK(1)K	2	-0.71985	2	cytoplasm	GO:0000075 cell cycle checkpoint; GO:0000077 DNA damage checkpoint; GO:0000079 regulation of cyclin-dependent protein serine/threonine kinase activity; GO:0000173 inactivation of MAPK activity involved in osmosensory signaling pathway; GO:0000188 inactivation of MAPK activity; GO:0001932 regulation of protein phosphorylation; GO:0001933 negative regulation of protein phosphorylation; GO:0006464 c…	GO:0005622 intracellular; GO:0005623 cell; GO:0005634 nucleus; GO:0005737 cytoplasm; GO:0043226 organelle; GO:0043227 membrane-bounded organelle; GO:0043229 intracellular organelle; GO:0043231 intracellular membrane-bounded organelle; GO:0044424 intracellular part; GO:0044464 cell part;	GO:0003824 catalytic activity; GO:0004721 phosphoprotein phosphatase activity; GO:0004722 protein serine/threonine phosphatase activity; GO:0016787 hydrolase activity; GO:0016788 hydrolase activity, acting on ester bonds; GO:0016791 phosphatase activity; GO:0033549 MAP kinase phosphatase activity; GO:0042578 phosphoric ester hydrolase activity; GO:1990439 MAP kinase threonine phosphatase activity;	K14803	PTC2_3; protein phosphatase PTC2/3 [EC:3.1.3.16]				T	KOG0698	Serine/threonine protein phosphatase
A0A384JEB6	303	K	Bcptc3	Bcptc3	1	4.64203e-05	105.65	TK(1)EEWYDEIAK	2	-1.2081	3	cytoplasm	GO:0000075 cell cycle checkpoint; GO:0000077 DNA damage checkpoint; GO:0000079 regulation of cyclin-dependent protein serine/threonine kinase activity; GO:0000173 inactivation of MAPK activity involved in osmosensory signaling pathway; GO:0000188 inactivation of MAPK activity; GO:0001932 regulation of protein phosphorylation; GO:0001933 negative regulation of protein phosphorylation; GO:0006464 c…	GO:0005622 intracellular; GO:0005623 cell; GO:0005634 nucleus; GO:0005737 cytoplasm; GO:0043226 organelle; GO:0043227 membrane-bounded organelle; GO:0043229 intracellular organelle; GO:0043231 intracellular membrane-bounded organelle; GO:0044424 intracellular part; GO:0044464 cell part;	GO:0003824 catalytic activity; GO:0004721 phosphoprotein phosphatase activity; GO:0004722 protein serine/threonine phosphatase activity; GO:0016787 hydrolase activity; GO:0016788 hydrolase activity, acting on ester bonds; GO:0016791 phosphatase activity; GO:0033549 MAP kinase phosphatase activity; GO:0042578 phosphoric ester hydrolase activity; GO:1990439 MAP kinase threonine phosphatase activity;	K14803	PTC2_3; protein phosphatase PTC2/3 [EC:3.1.3.16]				T	KOG0698	Serine/threonine protein phosphatase
A0A384JEB6	394	K	Bcptc3	Bcptc3	1	0.0267173	63.565	IDPK(1)EPK	2	0.080385	1	cytoplasm	GO:0000075 cell cycle checkpoint; GO:0000077 DNA damage checkpoint; GO:0000079 regulation of cyclin-dependent protein serine/threonine kinase activity; GO:0000173 inactivation of MAPK activity involved in osmosensory signaling pathway; GO:0000188 inactivation of MAPK activity; GO:0001932 regulation of protein phosphorylation; GO:0001933 negative regulation of protein phosphorylation; GO:0006464 c…	GO:0005622 intracellular; GO:0005623 cell; GO:0005634 nucleus; GO:0005737 cytoplasm; GO:0043226 organelle; GO:0043227 membrane-bounded organelle; GO:0043229 intracellular organelle; GO:0043231 intracellular membrane-bounded organelle; GO:0044424 intracellular part; GO:0044464 cell part;	GO:0003824 catalytic activity; GO:0004721 phosphoprotein phosphatase activity; GO:0004722 protein serine/threonine phosphatase activity; GO:0016787 hydrolase activity; GO:0016788 hydrolase activity, acting on ester bonds; GO:0016791 phosphatase activity; GO:0033549 MAP kinase phosphatase activity; GO:0042578 phosphoric ester hydrolase activity; GO:1990439 MAP kinase threonine phosphatase activity;	K14803	PTC2_3; protein phosphatase PTC2/3 [EC:3.1.3.16]				T	KOG0698	Serine/threonine protein phosphatase
A0A384JFC4	158	K	Bcbrn1	Bcbrn1	1	6.85004e-06	123.67	EAYK(1)NLEVGGR	2	-0.57472	2	cytoplasm				K17739	THNR; tetrahydroxynaphthalene reductase [EC:1.1.1.252]		PF13561	Enoyl-(Acyl carrier protein) reductase	Q	KOG0725	Reductases with broad range of substrate specificities
A0A384JFC4	189	K	Bcbrn1	Bcbrn1	1	1.6632e-06	102.54	GVPQHTVYSGSK(1)GAIETFVR	3	0.62952	2	cytoplasm				K17739	THNR; tetrahydroxynaphthalene reductase [EC:1.1.1.252]		PF13561	Enoyl-(Acyl carrier protein) reductase	Q	KOG0725	Reductases with broad range of substrate specificities
A0A384JFC4	225	K	Bcbrn1	Bcbrn1	1	0.0191892	53.756	TDMYHK(1)VCR	2	-0.053739	3	cytoplasm				K17739	THNR; tetrahydroxynaphthalene reductase [EC:1.1.1.252]		PF13561	Enoyl-(Acyl carrier protein) reductase	Q	KOG0725	Reductases with broad range of substrate specificities
A0A384JFX9	72	K	Glutathione reductase	Bcglr1	1	0.0157341	85.676	TIAVESK(1)R	2	-0.92082	1	mitochondria	GO:0006464 cellular protein modification process; GO:0006518 peptide metabolic process; GO:0006575 cellular modified amino acid metabolic process; GO:0006749 glutathione metabolic process; GO:0006790 sulfur compound metabolic process; GO:0006807 nitrogen compound metabolic process; GO:0006950 response to stress; GO:0006979 response to oxidative stress; GO:0008152 metabolic process; GO:0009636 res…	GO:0005622 intracellular; GO:0005623 cell; GO:0005634 nucleus; GO:0005737 cytoplasm; GO:0005739 mitochondrion; GO:0005829 cytosol; GO:0043226 organelle; GO:0043227 membrane-bounded organelle; GO:0043229 intracellular organelle; GO:0043231 intracellular membrane-bounded organelle; GO:0044424 intracellular part; GO:0044444 cytoplasmic part; GO:0044464 cell part;	GO:0003824 catalytic activity; GO:0004362 glutathione-disulfide reductase activity; GO:0015036 disulfide oxidoreductase activity; GO:0015037 peptide disulfide oxidoreductase activity; GO:0015038 glutathione disulfide oxidoreductase activity; GO:0016209 antioxidant activity; GO:0016491 oxidoreductase activity; GO:0016651 oxidoreductase activity, acting on NAD(P)H; GO:0016667 oxidoreductase activit…	K00383	GSR, gor; glutathione reductase (NADPH) [EC:1.8.1.7]	map00480 Glutathione metabolism; map01100 Metabolic pathways	PF07992; PF02852	Pyridine nucleotide-disulphide oxidoreductase; Pyridine nucleotide-disulphide oxidoreductase, dimerisation domain	Q	KOG0405	Pyridine nucleotide-disulphide oxidoreductase
A0A384JFX9	379	K	Glutathione reductase	Bcglr1	1	0.000951216	86.463	LFGGPQFK(1)DSK	2	-0.20957	2	mitochondria	GO:0006464 cellular protein modification process; GO:0006518 peptide metabolic process; GO:0006575 cellular modified amino acid metabolic process; GO:0006749 glutathione metabolic process; GO:0006790 sulfur compound metabolic process; GO:0006807 nitrogen compound metabolic process; GO:0006950 response to stress; GO:0006979 response to oxidative stress; GO:0008152 metabolic process; GO:0009636 res…	GO:0005622 intracellular; GO:0005623 cell; GO:0005634 nucleus; GO:0005737 cytoplasm; GO:0005739 mitochondrion; GO:0005829 cytosol; GO:0043226 organelle; GO:0043227 membrane-bounded organelle; GO:0043229 intracellular organelle; GO:0043231 intracellular membrane-bounded organelle; GO:0044424 intracellular part; GO:0044444 cytoplasmic part; GO:0044464 cell part;	GO:0003824 catalytic activity; GO:0004362 glutathione-disulfide reductase activity; GO:0015036 disulfide oxidoreductase activity; GO:0015037 peptide disulfide oxidoreductase activity; GO:0015038 glutathione disulfide oxidoreductase activity; GO:0016209 antioxidant activity; GO:0016491 oxidoreductase activity; GO:0016651 oxidoreductase activity, acting on NAD(P)H; GO:0016667 oxidoreductase activit…	K00383	GSR, gor; glutathione reductase (NADPH) [EC:1.8.1.7]	map00480 Glutathione metabolism; map01100 Metabolic pathways	PF07992; PF02852	Pyridine nucleotide-disulphide oxidoreductase; Pyridine nucleotide-disulphide oxidoreductase, dimerisation domain	Q	KOG0405	Pyridine nucleotide-disulphide oxidoreductase
A0A384JFX9	275	K	Glutathione reductase	Bcglr1	1	0.00265682	85.622	NSSQSK(1)IEK	2	-0.25034	1	mitochondria	GO:0006464 cellular protein modification process; GO:0006518 peptide metabolic process; GO:0006575 cellular modified amino acid metabolic process; GO:0006749 glutathione metabolic process; GO:0006790 sulfur compound metabolic process; GO:0006807 nitrogen compound metabolic process; GO:0006950 response to stress; GO:0006979 response to oxidative stress; GO:0008152 metabolic process; GO:0009636 res…	GO:0005622 intracellular; GO:0005623 cell; GO:0005634 nucleus; GO:0005737 cytoplasm; GO:0005739 mitochondrion; GO:0005829 cytosol; GO:0043226 organelle; GO:0043227 membrane-bounded organelle; GO:0043229 intracellular organelle; GO:0043231 intracellular membrane-bounded organelle; GO:0044424 intracellular part; GO:0044444 cytoplasmic part; GO:0044464 cell part;	GO:0003824 catalytic activity; GO:0004362 glutathione-disulfide reductase activity; GO:0015036 disulfide oxidoreductase activity; GO:0015037 peptide disulfide oxidoreductase activity; GO:0015038 glutathione disulfide oxidoreductase activity; GO:0016209 antioxidant activity; GO:0016491 oxidoreductase activity; GO:0016651 oxidoreductase activity, acting on NAD(P)H; GO:0016667 oxidoreductase activit…	K00383	GSR, gor; glutathione reductase (NADPH) [EC:1.8.1.7]	map00480 Glutathione metabolism; map01100 Metabolic pathways	PF07992; PF02852	Pyridine nucleotide-disulphide oxidoreductase; Pyridine nucleotide-disulphide oxidoreductase, dimerisation domain	Q	KOG0405	Pyridine nucleotide-disulphide oxidoreductase
A0A384JH08	331	K	Thioredoxin reductase	Bctrr1	1	4.92359e-14	220.59	TDAEK(1)GSNVVVPEYR	2	0.24391	2	cytoplasm	GO:0006810 transport; GO:0006886 intracellular protein transport; GO:0006892 post-Golgi vesicle-mediated transport; GO:0006896 Golgi to vacuole transport; GO:0007034 vacuolar transport; GO:0008104 protein localization; GO:0009987 cellular process; GO:0015031 protein transport; GO:0015833 peptide transport; GO:0016192 vesicle-mediated transport; GO:0016197 endosomal transport; GO:0016482 cytosolic…	GO:0000938 GARP complex; GO:0005622 intracellular; GO:0005623 cell; GO:0005737 cytoplasm; GO:0005794 Golgi apparatus; GO:0005829 cytosol; GO:0012505 endomembrane system; GO:0031410 cytoplasmic vesicle; GO:0031982 vesicle; GO:0032991 macromolecular complex; GO:0043226 organelle; GO:0043227 membrane-bounded organelle; GO:0043229 intracellular organelle; GO:0043231 intracellular membrane-bounded org…		K00384	trxB, TRR; thioredoxin reductase (NADPH) [EC:1.8.1.9]	map00450 Selenocompound metabolism	PF07992	Pyridine nucleotide-disulphide oxidoreductase	U	KOG2180	Late Golgi protein sorting complex, subunit Vps53
A0A384JIA0	141	K	Bcg1	Bcg1	1	0.00062621	104.22	DAGVQDCFK(1)R	2	-0.73808	2	nucleus	GO:0000003 reproduction; GO:0000741 karyogamy; GO:0000742 karyogamy involved in conjugation with cellular fusion; GO:0000743 nuclear migration involved in conjugation with cellular fusion; GO:0000746 conjugation; GO:0000747 conjugation with cellular fusion; GO:0000749 response to pheromone involved in conjugation with cellular fusion; GO:0000750 pheromone-dependent signal transduction involved in…	GO:0005622 intracellular; GO:0005623 cell; GO:0005737 cytoplasm; GO:0005768 endosome; GO:0005829 cytosol; GO:0005834 heterotrimeric G-protein complex; GO:0005886 plasma membrane; GO:0009898 cytoplasmic side of plasma membrane; GO:0012505 endomembrane system; GO:0016020 membrane; GO:0019897 extrinsic component of plasma membrane; GO:0019898 extrinsic component of membrane; GO:0031234 extrinsic com…	GO:0000166 nucleotide binding; GO:0001664 G-protein coupled receptor binding; GO:0003824 catalytic activity; GO:0003924 GTPase activity; GO:0005102 receptor binding; GO:0005159 insulin-like growth factor receptor binding; GO:0005488 binding; GO:0005515 protein binding; GO:0016462 pyrophosphatase activity; GO:0016787 hydrolase activity; GO:0016817 hydrolase activity, acting on acid anhydrides; GO:…	K04630	GNAI; guanine nucleotide-binding protein G(i) subunit alpha	map04113 Meiosis - yeast	PF00503	G-protein alpha subunit	DT	KOG0082	G-protein alpha subunit (small G protein superfamily)
A0A384JIA0	51	K	Bcg1	Bcg1	1	0.00203698	85.212	STILK(1)QMK	2	1.0774	1	nucleus	GO:0000003 reproduction; GO:0000741 karyogamy; GO:0000742 karyogamy involved in conjugation with cellular fusion; GO:0000743 nuclear migration involved in conjugation with cellular fusion; GO:0000746 conjugation; GO:0000747 conjugation with cellular fusion; GO:0000749 response to pheromone involved in conjugation with cellular fusion; GO:0000750 pheromone-dependent signal transduction involved in…	GO:0005622 intracellular; GO:0005623 cell; GO:0005737 cytoplasm; GO:0005768 endosome; GO:0005829 cytosol; GO:0005834 heterotrimeric G-protein complex; GO:0005886 plasma membrane; GO:0009898 cytoplasmic side of plasma membrane; GO:0012505 endomembrane system; GO:0016020 membrane; GO:0019897 extrinsic component of plasma membrane; GO:0019898 extrinsic component of membrane; GO:0031234 extrinsic com…	GO:0000166 nucleotide binding; GO:0001664 G-protein coupled receptor binding; GO:0003824 catalytic activity; GO:0003924 GTPase activity; GO:0005102 receptor binding; GO:0005159 insulin-like growth factor receptor binding; GO:0005488 binding; GO:0005515 protein binding; GO:0016462 pyrophosphatase activity; GO:0016787 hydrolase activity; GO:0016817 hydrolase activity, acting on acid anhydrides; GO:…	K04630	GNAI; guanine nucleotide-binding protein G(i) subunit alpha	map04113 Meiosis - yeast	PF00503	G-protein alpha subunit	DT	KOG0082	G-protein alpha subunit (small G protein superfamily)
A0A384JIU3	137	K	Peptidyl-prolyl cis-trans isomerase	Bcp1	1	4.15496e-09	164.88	SIYGEK(1)FADENFER	3	-0.36427	7	mitochondria	GO:0000413 protein peptidyl-prolyl isomerization; GO:0006464 cellular protein modification process; GO:0006807 nitrogen compound metabolic process; GO:0008152 metabolic process; GO:0009987 cellular process; GO:0018193 peptidyl-amino acid modification; GO:0018208 peptidyl-proline modification; GO:0019538 protein metabolic process; GO:0036211 protein modification process; GO:0043170 macromolecule m…	GO:0005622 intracellular; GO:0005623 cell; GO:0005737 cytoplasm; GO:0005739 mitochondrion; GO:0043226 organelle; GO:0043227 membrane-bounded organelle; GO:0043229 intracellular organelle; GO:0043231 intracellular membrane-bounded organelle; GO:0044424 intracellular part; GO:0044444 cytoplasmic part; GO:0044464 cell part;	GO:0003755 peptidyl-prolyl cis-trans isomerase activity; GO:0003824 catalytic activity; GO:0016853 isomerase activity; GO:0016859 cis-trans isomerase activity;	K01802	E5.2.1.8; peptidylprolyl isomerase [EC:5.2.1.8]		PF00160	Cyclophilin type peptidyl-prolyl cis-trans isomerase/CLD	O	KOG0865	Cyclophilin type peptidyl-prolyl cis-trans isomerase
A0A384JIU3	131	K	Peptidyl-prolyl cis-trans isomerase	Bcp1	1	1.05369e-05	104.7	GNGTGGK(1)SIYGEK	2	0.25889	8	mitochondria	GO:0000413 protein peptidyl-prolyl isomerization; GO:0006464 cellular protein modification process; GO:0006807 nitrogen compound metabolic process; GO:0008152 metabolic process; GO:0009987 cellular process; GO:0018193 peptidyl-amino acid modification; GO:0018208 peptidyl-proline modification; GO:0019538 protein metabolic process; GO:0036211 protein modification process; GO:0043170 macromolecule m…	GO:0005622 intracellular; GO:0005623 cell; GO:0005737 cytoplasm; GO:0005739 mitochondrion; GO:0043226 organelle; GO:0043227 membrane-bounded organelle; GO:0043229 intracellular organelle; GO:0043231 intracellular membrane-bounded organelle; GO:0044424 intracellular part; GO:0044444 cytoplasmic part; GO:0044464 cell part;	GO:0003755 peptidyl-prolyl cis-trans isomerase activity; GO:0003824 catalytic activity; GO:0016853 isomerase activity; GO:0016859 cis-trans isomerase activity;	K01802	E5.2.1.8; peptidylprolyl isomerase [EC:5.2.1.8]		PF00160	Cyclophilin type peptidyl-prolyl cis-trans isomerase/CLD	O	KOG0865	Cyclophilin type peptidyl-prolyl cis-trans isomerase
A0A384JIU3	99	K	Peptidyl-prolyl cis-trans isomerase	Bcp1	1	1.12033e-11	149.52	ALCTGEK(1)GFGYAGSSFHR	3	-0.20702	5	mitochondria	GO:0000413 protein peptidyl-prolyl isomerization; GO:0006464 cellular protein modification process; GO:0006807 nitrogen compound metabolic process; GO:0008152 metabolic process; GO:0009987 cellular process; GO:0018193 peptidyl-amino acid modification; GO:0018208 peptidyl-proline modification; GO:0019538 protein metabolic process; GO:0036211 protein modification process; GO:0043170 macromolecule m…	GO:0005622 intracellular; GO:0005623 cell; GO:0005737 cytoplasm; GO:0005739 mitochondrion; GO:0043226 organelle; GO:0043227 membrane-bounded organelle; GO:0043229 intracellular organelle; GO:0043231 intracellular membrane-bounded organelle; GO:0044424 intracellular part; GO:0044444 cytoplasmic part; GO:0044464 cell part;	GO:0003755 peptidyl-prolyl cis-trans isomerase activity; GO:0003824 catalytic activity; GO:0016853 isomerase activity; GO:0016859 cis-trans isomerase activity;	K01802	E5.2.1.8; peptidylprolyl isomerase [EC:5.2.1.8]		PF00160	Cyclophilin type peptidyl-prolyl cis-trans isomerase/CLD	O	KOG0865	Cyclophilin type peptidyl-prolyl cis-trans isomerase
A0A384JIU3	219	K	Peptidyl-prolyl cis-trans isomerase	Bcp1	0.999975	0.000868489	129.89	KPTIVK(1)SGEL	2	0.34203	3	mitochondria	GO:0000413 protein peptidyl-prolyl isomerization; GO:0006464 cellular protein modification process; GO:0006807 nitrogen compound metabolic process; GO:0008152 metabolic process; GO:0009987 cellular process; GO:0018193 peptidyl-amino acid modification; GO:0018208 peptidyl-proline modification; GO:0019538 protein metabolic process; GO:0036211 protein modification process; GO:0043170 macromolecule m…	GO:0005622 intracellular; GO:0005623 cell; GO:0005737 cytoplasm; GO:0005739 mitochondrion; GO:0043226 organelle; GO:0043227 membrane-bounded organelle; GO:0043229 intracellular organelle; GO:0043231 intracellular membrane-bounded organelle; GO:0044424 intracellular part; GO:0044444 cytoplasmic part; GO:0044464 cell part;	GO:0003755 peptidyl-prolyl cis-trans isomerase activity; GO:0003824 catalytic activity; GO:0016853 isomerase activity; GO:0016859 cis-trans isomerase activity;	K01802	E5.2.1.8; peptidylprolyl isomerase [EC:5.2.1.8]		PF00160	Cyclophilin type peptidyl-prolyl cis-trans isomerase/CLD	O	KOG0865	Cyclophilin type peptidyl-prolyl cis-trans isomerase
A0A384JIU3	213	K	Peptidyl-prolyl cis-trans isomerase	Bcp1	0.844291	0.00187964	77.062	VQYNK(0.844)K(0.156)PTIVK	3	-0.79327	1	mitochondria	GO:0000413 protein peptidyl-prolyl isomerization; GO:0006464 cellular protein modification process; GO:0006807 nitrogen compound metabolic process; GO:0008152 metabolic process; GO:0009987 cellular process; GO:0018193 peptidyl-amino acid modification; GO:0018208 peptidyl-proline modification; GO:0019538 protein metabolic process; GO:0036211 protein modification process; GO:0043170 macromolecule m…	GO:0005622 intracellular; GO:0005623 cell; GO:0005737 cytoplasm; GO:0005739 mitochondrion; GO:0043226 organelle; GO:0043227 membrane-bounded organelle; GO:0043229 intracellular organelle; GO:0043231 intracellular membrane-bounded organelle; GO:0044424 intracellular part; GO:0044444 cytoplasmic part; GO:0044464 cell part;	GO:0003755 peptidyl-prolyl cis-trans isomerase activity; GO:0003824 catalytic activity; GO:0016853 isomerase activity; GO:0016859 cis-trans isomerase activity;	K01802	E5.2.1.8; peptidylprolyl isomerase [EC:5.2.1.8]		PF00160	Cyclophilin type peptidyl-prolyl cis-trans isomerase/CLD	O	KOG0865	Cyclophilin type peptidyl-prolyl cis-trans isomerase
A0A384JIU3	86	K	Peptidyl-prolyl cis-trans isomerase	Bcp1	1	6.86788e-11	138.97	ITFNLYDDVVPK(1)TAENFR	3	-0.023935	1	mitochondria	GO:0000413 protein peptidyl-prolyl isomerization; GO:0006464 cellular protein modification process; GO:0006807 nitrogen compound metabolic process; GO:0008152 metabolic process; GO:0009987 cellular process; GO:0018193 peptidyl-amino acid modification; GO:0018208 peptidyl-proline modification; GO:0019538 protein metabolic process; GO:0036211 protein modification process; GO:0043170 macromolecule m…	GO:0005622 intracellular; GO:0005623 cell; GO:0005737 cytoplasm; GO:0005739 mitochondrion; GO:0043226 organelle; GO:0043227 membrane-bounded organelle; GO:0043229 intracellular organelle; GO:0043231 intracellular membrane-bounded organelle; GO:0044424 intracellular part; GO:0044444 cytoplasmic part; GO:0044464 cell part;	GO:0003755 peptidyl-prolyl cis-trans isomerase activity; GO:0003824 catalytic activity; GO:0016853 isomerase activity; GO:0016859 cis-trans isomerase activity;	K01802	E5.2.1.8; peptidylprolyl isomerase [EC:5.2.1.8]		PF00160	Cyclophilin type peptidyl-prolyl cis-trans isomerase/CLD	O	KOG0865	Cyclophilin type peptidyl-prolyl cis-trans isomerase
A0A384JIU3	208	K	Peptidyl-prolyl cis-trans isomerase	Bcp1	1	3.16859e-19	235.71	ALEATGSGSGK(1)VQYNK	2	0.55544	3	mitochondria	GO:0000413 protein peptidyl-prolyl isomerization; GO:0006464 cellular protein modification process; GO:0006807 nitrogen compound metabolic process; GO:0008152 metabolic process; GO:0009987 cellular process; GO:0018193 peptidyl-amino acid modification; GO:0018208 peptidyl-proline modification; GO:0019538 protein metabolic process; GO:0036211 protein modification process; GO:0043170 macromolecule m…	GO:0005622 intracellular; GO:0005623 cell; GO:0005737 cytoplasm; GO:0005739 mitochondrion; GO:0043226 organelle; GO:0043227 membrane-bounded organelle; GO:0043229 intracellular organelle; GO:0043231 intracellular membrane-bounded organelle; GO:0044424 intracellular part; GO:0044444 cytoplasmic part; GO:0044464 cell part;	GO:0003755 peptidyl-prolyl cis-trans isomerase activity; GO:0003824 catalytic activity; GO:0016853 isomerase activity; GO:0016859 cis-trans isomerase activity;	K01802	E5.2.1.8; peptidylprolyl isomerase [EC:5.2.1.8]		PF00160	Cyclophilin type peptidyl-prolyl cis-trans isomerase/CLD	O	KOG0865	Cyclophilin type peptidyl-prolyl cis-trans isomerase
A0A384JKV9	286	K	Bcgar1	Bcgar1	1	1.69421e-05	124.42	ILNDYSDDLK(1)K	2	2.9712	1	cytoplasm				K18097	GCY1; glycerol 2-dehydrogenase (NADP+) [EC:1.1.1.156]	map00561 Glycerolipid metabolism; map01100 Metabolic pathways	PF00248	Aldo/keto reductase family	S	KOG1577	Aldo/keto reductase family proteins
A0A384JKV9	276	K	Bcgar1	Bcgar1	1	2.99349e-05	95.5	LDDADMK(1)ILNDYSDDLKK	3	-0.86982	1	cytoplasm				K18097	GCY1; glycerol 2-dehydrogenase (NADP+) [EC:1.1.1.156]	map00561 Glycerolipid metabolism; map01100 Metabolic pathways	PF00248	Aldo/keto reductase family	S	KOG1577	Aldo/keto reductase family proteins
A0A384JKX7	67	K	Protein disulfide-isomerase	Bcpdi1	1	9.03038e-10	130.29	ALAPEYEEAATTLK(1)EK	2	1.0223	2	cytoplasm	GO:0001666 response to hypoxia; GO:0006082 organic acid metabolic process; GO:0006457 protein folding; GO:0006464 cellular protein modification process; GO:0006508 proteolysis; GO:0006511 ubiquitin-dependent protein catabolic process; GO:0006516 glycoprotein catabolic process; GO:0006517 protein deglycosylation; GO:0006520 cellular amino acid metabolic process; GO:0006575 cellular modified amino …	GO:0005576 extracellular region; GO:0005622 intracellular; GO:0005623 cell; GO:0005737 cytoplasm; GO:0005783 endoplasmic reticulum; GO:0005788 endoplasmic reticulum lumen; GO:0005793 endoplasmic reticulum-Golgi intermediate compartment; GO:0005886 plasma membrane; GO:0009897 external side of plasma membrane; GO:0009986 cell surface; GO:0012505 endomembrane system; GO:0016020 membrane; GO:0016222 …	GO:0003756 protein disulfide isomerase activity; GO:0003824 catalytic activity; GO:0004656 procollagen-proline 4-dioxygenase activity; GO:0005102 receptor binding; GO:0005178 integrin binding; GO:0005488 binding; GO:0005515 protein binding; GO:0015035 protein disulfide oxidoreductase activity; GO:0015036 disulfide oxidoreductase activity; GO:0015037 peptide disulfide oxidoreductase activity; GO:0…	K09580	PDIA1, P4HB; protein disulfide-isomerase A1 [EC:5.3.4.1]	map04141 Protein processing in endoplasmic reticulum	PF00085; PF13848	Thioredoxin; Thioredoxin-like domain	O	KOG0190	Protein disulfide isomerase (prolyl 4-hydroxylase beta subunit)
A0A384JKX7	436	K	Protein disulfide-isomerase	Bcpdi1	1	0.0126172	70.912	LYK(1)AGNK	2	0.79123	3	cytoplasm	GO:0001666 response to hypoxia; GO:0006082 organic acid metabolic process; GO:0006457 protein folding; GO:0006464 cellular protein modification process; GO:0006508 proteolysis; GO:0006511 ubiquitin-dependent protein catabolic process; GO:0006516 glycoprotein catabolic process; GO:0006517 protein deglycosylation; GO:0006520 cellular amino acid metabolic process; GO:0006575 cellular modified amino …	GO:0005576 extracellular region; GO:0005622 intracellular; GO:0005623 cell; GO:0005737 cytoplasm; GO:0005783 endoplasmic reticulum; GO:0005788 endoplasmic reticulum lumen; GO:0005793 endoplasmic reticulum-Golgi intermediate compartment; GO:0005886 plasma membrane; GO:0009897 external side of plasma membrane; GO:0009986 cell surface; GO:0012505 endomembrane system; GO:0016020 membrane; GO:0016222 …	GO:0003756 protein disulfide isomerase activity; GO:0003824 catalytic activity; GO:0004656 procollagen-proline 4-dioxygenase activity; GO:0005102 receptor binding; GO:0005178 integrin binding; GO:0005488 binding; GO:0005515 protein binding; GO:0015035 protein disulfide oxidoreductase activity; GO:0015036 disulfide oxidoreductase activity; GO:0015037 peptide disulfide oxidoreductase activity; GO:0…	K09580	PDIA1, P4HB; protein disulfide-isomerase A1 [EC:5.3.4.1]	map04141 Protein processing in endoplasmic reticulum	PF00085; PF13848	Thioredoxin; Thioredoxin-like domain	O	KOG0190	Protein disulfide isomerase (prolyl 4-hydroxylase beta subunit)
A0A384JKX7	205	K	Protein disulfide-isomerase	Bcpdi1	1	2.25323e-10	140.2	SFDEGK(1)AIYPDAFDAEVIEK	3	-0.26786	3	cytoplasm	GO:0001666 response to hypoxia; GO:0006082 organic acid metabolic process; GO:0006457 protein folding; GO:0006464 cellular protein modification process; GO:0006508 proteolysis; GO:0006511 ubiquitin-dependent protein catabolic process; GO:0006516 glycoprotein catabolic process; GO:0006517 protein deglycosylation; GO:0006520 cellular amino acid metabolic process; GO:0006575 cellular modified amino …	GO:0005576 extracellular region; GO:0005622 intracellular; GO:0005623 cell; GO:0005737 cytoplasm; GO:0005783 endoplasmic reticulum; GO:0005788 endoplasmic reticulum lumen; GO:0005793 endoplasmic reticulum-Golgi intermediate compartment; GO:0005886 plasma membrane; GO:0009897 external side of plasma membrane; GO:0009986 cell surface; GO:0012505 endomembrane system; GO:0016020 membrane; GO:0016222 …	GO:0003756 protein disulfide isomerase activity; GO:0003824 catalytic activity; GO:0004656 procollagen-proline 4-dioxygenase activity; GO:0005102 receptor binding; GO:0005178 integrin binding; GO:0005488 binding; GO:0005515 protein binding; GO:0015035 protein disulfide oxidoreductase activity; GO:0015036 disulfide oxidoreductase activity; GO:0015037 peptide disulfide oxidoreductase activity; GO:0…	K09580	PDIA1, P4HB; protein disulfide-isomerase A1 [EC:5.3.4.1]	map04141 Protein processing in endoplasmic reticulum	PF00085; PF13848	Thioredoxin; Thioredoxin-like domain	O	KOG0190	Protein disulfide isomerase (prolyl 4-hydroxylase beta subunit)
A0A384JKX7	312	K	Protein disulfide-isomerase	Bcpdi1	1	1.24811e-08	167.61	FPAFAIQSTVDNK(1)K	2	1.785	1	cytoplasm	GO:0001666 response to hypoxia; GO:0006082 organic acid metabolic process; GO:0006457 protein folding; GO:0006464 cellular protein modification process; GO:0006508 proteolysis; GO:0006511 ubiquitin-dependent protein catabolic process; GO:0006516 glycoprotein catabolic process; GO:0006517 protein deglycosylation; GO:0006520 cellular amino acid metabolic process; GO:0006575 cellular modified amino …	GO:0005576 extracellular region; GO:0005622 intracellular; GO:0005623 cell; GO:0005737 cytoplasm; GO:0005783 endoplasmic reticulum; GO:0005788 endoplasmic reticulum lumen; GO:0005793 endoplasmic reticulum-Golgi intermediate compartment; GO:0005886 plasma membrane; GO:0009897 external side of plasma membrane; GO:0009986 cell surface; GO:0012505 endomembrane system; GO:0016020 membrane; GO:0016222 …	GO:0003756 protein disulfide isomerase activity; GO:0003824 catalytic activity; GO:0004656 procollagen-proline 4-dioxygenase activity; GO:0005102 receptor binding; GO:0005178 integrin binding; GO:0005488 binding; GO:0005515 protein binding; GO:0015035 protein disulfide oxidoreductase activity; GO:0015036 disulfide oxidoreductase activity; GO:0015037 peptide disulfide oxidoreductase activity; GO:0…	K09580	PDIA1, P4HB; protein disulfide-isomerase A1 [EC:5.3.4.1]	map04141 Protein processing in endoplasmic reticulum	PF00085; PF13848	Thioredoxin; Thioredoxin-like domain	O	KOG0190	Protein disulfide isomerase (prolyl 4-hydroxylase beta subunit)
A0A384JKX7	344	K	Protein disulfide-isomerase	Bcpdi1	1	0.00090346	80.746	VEPSIK(1)SEPIPEK	2	0.41531	2	cytoplasm	GO:0001666 response to hypoxia; GO:0006082 organic acid metabolic process; GO:0006457 protein folding; GO:0006464 cellular protein modification process; GO:0006508 proteolysis; GO:0006511 ubiquitin-dependent protein catabolic process; GO:0006516 glycoprotein catabolic process; GO:0006517 protein deglycosylation; GO:0006520 cellular amino acid metabolic process; GO:0006575 cellular modified amino …	GO:0005576 extracellular region; GO:0005622 intracellular; GO:0005623 cell; GO:0005737 cytoplasm; GO:0005783 endoplasmic reticulum; GO:0005788 endoplasmic reticulum lumen; GO:0005793 endoplasmic reticulum-Golgi intermediate compartment; GO:0005886 plasma membrane; GO:0009897 external side of plasma membrane; GO:0009986 cell surface; GO:0012505 endomembrane system; GO:0016020 membrane; GO:0016222 …	GO:0003756 protein disulfide isomerase activity; GO:0003824 catalytic activity; GO:0004656 procollagen-proline 4-dioxygenase activity; GO:0005102 receptor binding; GO:0005178 integrin binding; GO:0005488 binding; GO:0005515 protein binding; GO:0015035 protein disulfide oxidoreductase activity; GO:0015036 disulfide oxidoreductase activity; GO:0015037 peptide disulfide oxidoreductase activity; GO:0…	K09580	PDIA1, P4HB; protein disulfide-isomerase A1 [EC:5.3.4.1]	map04141 Protein processing in endoplasmic reticulum	PF00085; PF13848	Thioredoxin; Thioredoxin-like domain	O	KOG0190	Protein disulfide isomerase (prolyl 4-hydroxylase beta subunit)
A0A384JKX7	141	K	Protein disulfide-isomerase	Bcpdi1	1	6.85004e-06	123.67	DTLEDFK(1)TADK	2	-0.22968	4	cytoplasm	GO:0001666 response to hypoxia; GO:0006082 organic acid metabolic process; GO:0006457 protein folding; GO:0006464 cellular protein modification process; GO:0006508 proteolysis; GO:0006511 ubiquitin-dependent protein catabolic process; GO:0006516 glycoprotein catabolic process; GO:0006517 protein deglycosylation; GO:0006520 cellular amino acid metabolic process; GO:0006575 cellular modified amino …	GO:0005576 extracellular region; GO:0005622 intracellular; GO:0005623 cell; GO:0005737 cytoplasm; GO:0005783 endoplasmic reticulum; GO:0005788 endoplasmic reticulum lumen; GO:0005793 endoplasmic reticulum-Golgi intermediate compartment; GO:0005886 plasma membrane; GO:0009897 external side of plasma membrane; GO:0009986 cell surface; GO:0012505 endomembrane system; GO:0016020 membrane; GO:0016222 …	GO:0003756 protein disulfide isomerase activity; GO:0003824 catalytic activity; GO:0004656 procollagen-proline 4-dioxygenase activity; GO:0005102 receptor binding; GO:0005178 integrin binding; GO:0005488 binding; GO:0005515 protein binding; GO:0015035 protein disulfide oxidoreductase activity; GO:0015036 disulfide oxidoreductase activity; GO:0015037 peptide disulfide oxidoreductase activity; GO:0…	K09580	PDIA1, P4HB; protein disulfide-isomerase A1 [EC:5.3.4.1]	map04141 Protein processing in endoplasmic reticulum	PF00085; PF13848	Thioredoxin; Thioredoxin-like domain	O	KOG0190	Protein disulfide isomerase (prolyl 4-hydroxylase beta subunit)
A0A384JKX7	338	K	Protein disulfide-isomerase	Bcpdi1	1	6.14842e-14	217.48	FVQQYVDGK(1)VEPSIK	2	-0.25176	2	cytoplasm	GO:0001666 response to hypoxia; GO:0006082 organic acid metabolic process; GO:0006457 protein folding; GO:0006464 cellular protein modification process; GO:0006508 proteolysis; GO:0006511 ubiquitin-dependent protein catabolic process; GO:0006516 glycoprotein catabolic process; GO:0006517 protein deglycosylation; GO:0006520 cellular amino acid metabolic process; GO:0006575 cellular modified amino …	GO:0005576 extracellular region; GO:0005622 intracellular; GO:0005623 cell; GO:0005737 cytoplasm; GO:0005783 endoplasmic reticulum; GO:0005788 endoplasmic reticulum lumen; GO:0005793 endoplasmic reticulum-Golgi intermediate compartment; GO:0005886 plasma membrane; GO:0009897 external side of plasma membrane; GO:0009986 cell surface; GO:0012505 endomembrane system; GO:0016020 membrane; GO:0016222 …	GO:0003756 protein disulfide isomerase activity; GO:0003824 catalytic activity; GO:0004656 procollagen-proline 4-dioxygenase activity; GO:0005102 receptor binding; GO:0005178 integrin binding; GO:0005488 binding; GO:0005515 protein binding; GO:0015035 protein disulfide oxidoreductase activity; GO:0015036 disulfide oxidoreductase activity; GO:0015037 peptide disulfide oxidoreductase activity; GO:0…	K09580	PDIA1, P4HB; protein disulfide-isomerase A1 [EC:5.3.4.1]	map04141 Protein processing in endoplasmic reticulum	PF00085; PF13848	Thioredoxin; Thioredoxin-like domain	O	KOG0190	Protein disulfide isomerase (prolyl 4-hydroxylase beta subunit)
A0A384JPY4	269	K	Bcser2	Bcser2	1	0.00309809	67.136	GVEWAANAHTEK(1)VK	3	0.49283	2	extracellular	GO:0000003 reproduction; GO:0000746 conjugation; GO:0000747 conjugation with cellular fusion; GO:0006508 proteolysis; GO:0006807 nitrogen compound metabolic process; GO:0006914 autophagy; GO:0006950 response to stress; GO:0006996 organelle organization; GO:0007033 vacuole organization; GO:0007039 protein catabolic process in the vacuole; GO:0007154 cell communication; GO:0008152 metabolic process…	GO:0000322 storage vacuole; GO:0000323 lytic vacuole; GO:0000324 fungal-type vacuole; GO:0000328 fungal-type vacuole lumen; GO:0005622 intracellular; GO:0005623 cell; GO:0005737 cytoplasm; GO:0005773 vacuole; GO:0005775 vacuolar lumen; GO:0005783 endoplasmic reticulum; GO:0012505 endomembrane system; GO:0031974 membrane-enclosed lumen; GO:0043226 organelle; GO:0043227 membrane-bounded organelle; …	GO:0003824 catalytic activity; GO:0004175 endopeptidase activity; GO:0004252 serine-type endopeptidase activity; GO:0005488 binding; GO:0008233 peptidase activity; GO:0008236 serine-type peptidase activity; GO:0016787 hydrolase activity; GO:0017171 serine hydrolase activity; GO:0019863 IgE binding; GO:0019865 immunoglobulin binding; GO:0044877 macromolecular complex binding; GO:0070011 peptidase …	K01336	E3.4.21.48; cerevisin [EC:3.4.21.48]	map04138 Autophagy - yeast	PF05922; PF00082	Peptidase inhibitor I9; Subtilase family	O	KOG1153	Subtilisin-related protease/Vacuolar protease B
A0A384JPY4	203	K	Bcser2	Bcser2	1	3.66908e-05	78.913	AHWGK(1)TIPSGDADEDGNGHGTHCSGTVAGK	4	0.73404	1	extracellular	GO:0000003 reproduction; GO:0000746 conjugation; GO:0000747 conjugation with cellular fusion; GO:0006508 proteolysis; GO:0006807 nitrogen compound metabolic process; GO:0006914 autophagy; GO:0006950 response to stress; GO:0006996 organelle organization; GO:0007033 vacuole organization; GO:0007039 protein catabolic process in the vacuole; GO:0007154 cell communication; GO:0008152 metabolic process…	GO:0000322 storage vacuole; GO:0000323 lytic vacuole; GO:0000324 fungal-type vacuole; GO:0000328 fungal-type vacuole lumen; GO:0005622 intracellular; GO:0005623 cell; GO:0005737 cytoplasm; GO:0005773 vacuole; GO:0005775 vacuolar lumen; GO:0005783 endoplasmic reticulum; GO:0012505 endomembrane system; GO:0031974 membrane-enclosed lumen; GO:0043226 organelle; GO:0043227 membrane-bounded organelle; …	GO:0003824 catalytic activity; GO:0004175 endopeptidase activity; GO:0004252 serine-type endopeptidase activity; GO:0005488 binding; GO:0008233 peptidase activity; GO:0008236 serine-type peptidase activity; GO:0016787 hydrolase activity; GO:0017171 serine hydrolase activity; GO:0019863 IgE binding; GO:0019865 immunoglobulin binding; GO:0044877 macromolecular complex binding; GO:0070011 peptidase …	K01336	E3.4.21.48; cerevisin [EC:3.4.21.48]	map04138 Autophagy - yeast	PF05922; PF00082	Peptidase inhibitor I9; Subtilase family	O	KOG1153	Subtilisin-related protease/Vacuolar protease B
A0A384JPY4	278	K	Bcser2	Bcser2	1	9.51986e-05	93.424	GFK(1)GSVANMSLGGGK	2	-0.060159	1	extracellular	GO:0000003 reproduction; GO:0000746 conjugation; GO:0000747 conjugation with cellular fusion; GO:0006508 proteolysis; GO:0006807 nitrogen compound metabolic process; GO:0006914 autophagy; GO:0006950 response to stress; GO:0006996 organelle organization; GO:0007033 vacuole organization; GO:0007039 protein catabolic process in the vacuole; GO:0007154 cell communication; GO:0008152 metabolic process…	GO:0000322 storage vacuole; GO:0000323 lytic vacuole; GO:0000324 fungal-type vacuole; GO:0000328 fungal-type vacuole lumen; GO:0005622 intracellular; GO:0005623 cell; GO:0005737 cytoplasm; GO:0005773 vacuole; GO:0005775 vacuolar lumen; GO:0005783 endoplasmic reticulum; GO:0012505 endomembrane system; GO:0031974 membrane-enclosed lumen; GO:0043226 organelle; GO:0043227 membrane-bounded organelle; …	GO:0003824 catalytic activity; GO:0004175 endopeptidase activity; GO:0004252 serine-type endopeptidase activity; GO:0005488 binding; GO:0008233 peptidase activity; GO:0008236 serine-type peptidase activity; GO:0016787 hydrolase activity; GO:0017171 serine hydrolase activity; GO:0019863 IgE binding; GO:0019865 immunoglobulin binding; GO:0044877 macromolecular complex binding; GO:0070011 peptidase …	K01336	E3.4.21.48; cerevisin [EC:3.4.21.48]	map04138 Autophagy - yeast	PF05922; PF00082	Peptidase inhibitor I9; Subtilase family	O	KOG1153	Subtilisin-related protease/Vacuolar protease B
A0A384JPY4	257	K	Bcser2	Bcser2	1	1.45826e-06	105.35	SNGSGTMADVVK(1)GVEWAANAHTEK	3	-1.4597	2	extracellular	GO:0000003 reproduction; GO:0000746 conjugation; GO:0000747 conjugation with cellular fusion; GO:0006508 proteolysis; GO:0006807 nitrogen compound metabolic process; GO:0006914 autophagy; GO:0006950 response to stress; GO:0006996 organelle organization; GO:0007033 vacuole organization; GO:0007039 protein catabolic process in the vacuole; GO:0007154 cell communication; GO:0008152 metabolic process…	GO:0000322 storage vacuole; GO:0000323 lytic vacuole; GO:0000324 fungal-type vacuole; GO:0000328 fungal-type vacuole lumen; GO:0005622 intracellular; GO:0005623 cell; GO:0005737 cytoplasm; GO:0005773 vacuole; GO:0005775 vacuolar lumen; GO:0005783 endoplasmic reticulum; GO:0012505 endomembrane system; GO:0031974 membrane-enclosed lumen; GO:0043226 organelle; GO:0043227 membrane-bounded organelle; …	GO:0003824 catalytic activity; GO:0004175 endopeptidase activity; GO:0004252 serine-type endopeptidase activity; GO:0005488 binding; GO:0008233 peptidase activity; GO:0008236 serine-type peptidase activity; GO:0016787 hydrolase activity; GO:0017171 serine hydrolase activity; GO:0019863 IgE binding; GO:0019865 immunoglobulin binding; GO:0044877 macromolecular complex binding; GO:0070011 peptidase …	K01336	E3.4.21.48; cerevisin [EC:3.4.21.48]	map04138 Autophagy - yeast	PF05922; PF00082	Peptidase inhibitor I9; Subtilase family	O	KOG1153	Subtilisin-related protease/Vacuolar protease B
A0A384JPY4	290	K	Bcser2	Bcser2	1	1.46728e-14	161.08	GSVANMSLGGGK(1)SPALDR	2	0.27127	1	extracellular	GO:0000003 reproduction; GO:0000746 conjugation; GO:0000747 conjugation with cellular fusion; GO:0006508 proteolysis; GO:0006807 nitrogen compound metabolic process; GO:0006914 autophagy; GO:0006950 response to stress; GO:0006996 organelle organization; GO:0007033 vacuole organization; GO:0007039 protein catabolic process in the vacuole; GO:0007154 cell communication; GO:0008152 metabolic process…	GO:0000322 storage vacuole; GO:0000323 lytic vacuole; GO:0000324 fungal-type vacuole; GO:0000328 fungal-type vacuole lumen; GO:0005622 intracellular; GO:0005623 cell; GO:0005737 cytoplasm; GO:0005773 vacuole; GO:0005775 vacuolar lumen; GO:0005783 endoplasmic reticulum; GO:0012505 endomembrane system; GO:0031974 membrane-enclosed lumen; GO:0043226 organelle; GO:0043227 membrane-bounded organelle; …	GO:0003824 catalytic activity; GO:0004175 endopeptidase activity; GO:0004252 serine-type endopeptidase activity; GO:0005488 binding; GO:0008233 peptidase activity; GO:0008236 serine-type peptidase activity; GO:0016787 hydrolase activity; GO:0017171 serine hydrolase activity; GO:0019863 IgE binding; GO:0019865 immunoglobulin binding; GO:0044877 macromolecular complex binding; GO:0070011 peptidase …	K01336	E3.4.21.48; cerevisin [EC:3.4.21.48]	map04138 Autophagy - yeast	PF05922; PF00082	Peptidase inhibitor I9; Subtilase family	O	KOG1153	Subtilisin-related protease/Vacuolar protease B
A0A384JPY4	242	K	Bcser2	Bcser2	1	0.000130363	137.05	ANVYAVK(1)VLR	2	0.1166	5	extracellular	GO:0000003 reproduction; GO:0000746 conjugation; GO:0000747 conjugation with cellular fusion; GO:0006508 proteolysis; GO:0006807 nitrogen compound metabolic process; GO:0006914 autophagy; GO:0006950 response to stress; GO:0006996 organelle organization; GO:0007033 vacuole organization; GO:0007039 protein catabolic process in the vacuole; GO:0007154 cell communication; GO:0008152 metabolic process…	GO:0000322 storage vacuole; GO:0000323 lytic vacuole; GO:0000324 fungal-type vacuole; GO:0000328 fungal-type vacuole lumen; GO:0005622 intracellular; GO:0005623 cell; GO:0005737 cytoplasm; GO:0005773 vacuole; GO:0005775 vacuolar lumen; GO:0005783 endoplasmic reticulum; GO:0012505 endomembrane system; GO:0031974 membrane-enclosed lumen; GO:0043226 organelle; GO:0043227 membrane-bounded organelle; …	GO:0003824 catalytic activity; GO:0004175 endopeptidase activity; GO:0004252 serine-type endopeptidase activity; GO:0005488 binding; GO:0008233 peptidase activity; GO:0008236 serine-type peptidase activity; GO:0016787 hydrolase activity; GO:0017171 serine hydrolase activity; GO:0019863 IgE binding; GO:0019865 immunoglobulin binding; GO:0044877 macromolecular complex binding; GO:0070011 peptidase …	K01336	E3.4.21.48; cerevisin [EC:3.4.21.48]	map04138 Autophagy - yeast	PF05922; PF00082	Peptidase inhibitor I9; Subtilase family	O	KOG1153	Subtilisin-related protease/Vacuolar protease B
A0A384JS06	72	K	Mitogen-activated protein kinase	Bmp3	1	0.0184385	61.679	EIK(1)LLQHFR	3	-0.32922	1	cytoplasm	GO:0000165 MAPK cascade; GO:0000302 response to reactive oxygen species; GO:0006355 regulation of transcription, DNA-templated; GO:0006464 cellular protein modification process; GO:0006468 protein phosphorylation; GO:0006793 phosphorus metabolic process; GO:0006796 phosphate-containing compound metabolic process; GO:0006807 nitrogen compound metabolic process; GO:0006873 cellular ion homeostasis;…	GO:0005622 intracellular; GO:0005623 cell; GO:0005634 nucleus; GO:0005737 cytoplasm; GO:0005739 mitochondrion; GO:0005829 cytosol; GO:0005933 cellular bud; GO:0005934 cellular bud tip; GO:0005935 cellular bud neck; GO:0005937 mating projection; GO:0030427 site of polarized growth; GO:0042995 cell projection; GO:0043226 organelle; GO:0043227 membrane-bounded organelle; GO:0043229 intracellular org…	GO:0000166 nucleotide binding; GO:0003824 catalytic activity; GO:0004672 protein kinase activity; GO:0004674 protein serine/threonine kinase activity; GO:0004707 MAP kinase activity; GO:0005488 binding; GO:0005524 ATP binding; GO:0008144 drug binding; GO:0016301 kinase activity; GO:0016740 transferase activity; GO:0016772 transferase activity, transferring phosphorus-containing groups; GO:0016773…	K04464	MAPK7; mitogen-activated protein kinase 7 [EC:2.7.11.24]	map04011 MAPK signaling pathway - yeast; map04138 Autophagy - yeast; map04139 Mitophagy - yeast	PF00069	Protein kinase domain	T	KOG0660	Mitogen-activated protein kinase
A0A384JYW1	403	K	NADPH--cytochrome P450 reductase	Bccpr1	1	0.0006265	84.479	LGGDK(1)DYFHQK	3	0.42133	2	cytoplasm	GO:0006066 alcohol metabolic process; GO:0006091 generation of precursor metabolites and energy; GO:0006629 lipid metabolic process; GO:0006694 steroid biosynthetic process; GO:0006696 ergosterol biosynthetic process; GO:0008152 metabolic process; GO:0008202 steroid metabolic process; GO:0008204 ergosterol metabolic process; GO:0008610 lipid biosynthetic process; GO:0009058 biosynthetic process; …	GO:0005622 intracellular; GO:0005623 cell; GO:0005737 cytoplasm; GO:0005739 mitochondrion; GO:0005740 mitochondrial envelope; GO:0005741 mitochondrial outer membrane; GO:0005783 endoplasmic reticulum; GO:0005789 endoplasmic reticulum membrane; GO:0012505 endomembrane system; GO:0016020 membrane; GO:0019867 outer membrane; GO:0031090 organelle membrane; GO:0031966 mitochondrial membrane; GO:003196…	GO:0003824 catalytic activity; GO:0003958 NADPH-hemoprotein reductase activity; GO:0009055 electron carrier activity; GO:0016491 oxidoreductase activity; GO:0016651 oxidoreductase activity, acting on NAD(P)H; GO:0016653 oxidoreductase activity, acting on NAD(P)H, heme protein as acceptor;	K00327	POR; NADPH-ferrihemoprotein reductase [EC:1.6.2.4]		PF00258; PF00667; PF00175	Flavodoxin; FAD binding domain; Oxidoreductase NAD-binding domain	I	KOG1158	NADP/FAD dependent oxidoreductase
A0A384JYW1	28	K	NADPH--cytochrome P450 reductase	Bccpr1	1	0.0256212	60.91	GK(1)YWGVVK	2	-1.7969	2	cytoplasm	GO:0006066 alcohol metabolic process; GO:0006091 generation of precursor metabolites and energy; GO:0006629 lipid metabolic process; GO:0006694 steroid biosynthetic process; GO:0006696 ergosterol biosynthetic process; GO:0008152 metabolic process; GO:0008202 steroid metabolic process; GO:0008204 ergosterol metabolic process; GO:0008610 lipid biosynthetic process; GO:0009058 biosynthetic process; …	GO:0005622 intracellular; GO:0005623 cell; GO:0005737 cytoplasm; GO:0005739 mitochondrion; GO:0005740 mitochondrial envelope; GO:0005741 mitochondrial outer membrane; GO:0005783 endoplasmic reticulum; GO:0005789 endoplasmic reticulum membrane; GO:0012505 endomembrane system; GO:0016020 membrane; GO:0019867 outer membrane; GO:0031090 organelle membrane; GO:0031966 mitochondrial membrane; GO:003196…	GO:0003824 catalytic activity; GO:0003958 NADPH-hemoprotein reductase activity; GO:0009055 electron carrier activity; GO:0016491 oxidoreductase activity; GO:0016651 oxidoreductase activity, acting on NAD(P)H; GO:0016653 oxidoreductase activity, acting on NAD(P)H, heme protein as acceptor;	K00327	POR; NADPH-ferrihemoprotein reductase [EC:1.6.2.4]		PF00258; PF00667; PF00175	Flavodoxin; FAD binding domain; Oxidoreductase NAD-binding domain	I	KOG1158	NADP/FAD dependent oxidoreductase
A0A384JYW1	517	K	NADPH--cytochrome P450 reductase	Bccpr1	1	0.0138441	55.899	NK(1)YDGIHVPVHVR	3	-0.5224	2	cytoplasm	GO:0006066 alcohol metabolic process; GO:0006091 generation of precursor metabolites and energy; GO:0006629 lipid metabolic process; GO:0006694 steroid biosynthetic process; GO:0006696 ergosterol biosynthetic process; GO:0008152 metabolic process; GO:0008202 steroid metabolic process; GO:0008204 ergosterol metabolic process; GO:0008610 lipid biosynthetic process; GO:0009058 biosynthetic process; …	GO:0005622 intracellular; GO:0005623 cell; GO:0005737 cytoplasm; GO:0005739 mitochondrion; GO:0005740 mitochondrial envelope; GO:0005741 mitochondrial outer membrane; GO:0005783 endoplasmic reticulum; GO:0005789 endoplasmic reticulum membrane; GO:0012505 endomembrane system; GO:0016020 membrane; GO:0019867 outer membrane; GO:0031090 organelle membrane; GO:0031966 mitochondrial membrane; GO:003196…	GO:0003824 catalytic activity; GO:0003958 NADPH-hemoprotein reductase activity; GO:0009055 electron carrier activity; GO:0016491 oxidoreductase activity; GO:0016651 oxidoreductase activity, acting on NAD(P)H; GO:0016653 oxidoreductase activity, acting on NAD(P)H, heme protein as acceptor;	K00327	POR; NADPH-ferrihemoprotein reductase [EC:1.6.2.4]		PF00258; PF00667; PF00175	Flavodoxin; FAD binding domain; Oxidoreductase NAD-binding domain	I	KOG1158	NADP/FAD dependent oxidoreductase
A0A384JYW1	58	K	NADPH--cytochrome P450 reductase	Bccpr1	1	0.000854361	87.641	NITEK(1)MDESNK	2	-2.1931	1	cytoplasm	GO:0006066 alcohol metabolic process; GO:0006091 generation of precursor metabolites and energy; GO:0006629 lipid metabolic process; GO:0006694 steroid biosynthetic process; GO:0006696 ergosterol biosynthetic process; GO:0008152 metabolic process; GO:0008202 steroid metabolic process; GO:0008204 ergosterol metabolic process; GO:0008610 lipid biosynthetic process; GO:0009058 biosynthetic process; …	GO:0005622 intracellular; GO:0005623 cell; GO:0005737 cytoplasm; GO:0005739 mitochondrion; GO:0005740 mitochondrial envelope; GO:0005741 mitochondrial outer membrane; GO:0005783 endoplasmic reticulum; GO:0005789 endoplasmic reticulum membrane; GO:0012505 endomembrane system; GO:0016020 membrane; GO:0019867 outer membrane; GO:0031090 organelle membrane; GO:0031966 mitochondrial membrane; GO:003196…	GO:0003824 catalytic activity; GO:0003958 NADPH-hemoprotein reductase activity; GO:0009055 electron carrier activity; GO:0016491 oxidoreductase activity; GO:0016651 oxidoreductase activity, acting on NAD(P)H; GO:0016653 oxidoreductase activity, acting on NAD(P)H, heme protein as acceptor;	K00327	POR; NADPH-ferrihemoprotein reductase [EC:1.6.2.4]		PF00258; PF00667; PF00175	Flavodoxin; FAD binding domain; Oxidoreductase NAD-binding domain	I	KOG1158	NADP/FAD dependent oxidoreductase
A0A384JYW1	337	K	NADPH--cytochrome P450 reductase	Bccpr1	1	0.000107672	111.63	FLDVTGLSSK(1)K	2	0.2652	2	cytoplasm	GO:0006066 alcohol metabolic process; GO:0006091 generation of precursor metabolites and energy; GO:0006629 lipid metabolic process; GO:0006694 steroid biosynthetic process; GO:0006696 ergosterol biosynthetic process; GO:0008152 metabolic process; GO:0008202 steroid metabolic process; GO:0008204 ergosterol metabolic process; GO:0008610 lipid biosynthetic process; GO:0009058 biosynthetic process; …	GO:0005622 intracellular; GO:0005623 cell; GO:0005737 cytoplasm; GO:0005739 mitochondrion; GO:0005740 mitochondrial envelope; GO:0005741 mitochondrial outer membrane; GO:0005783 endoplasmic reticulum; GO:0005789 endoplasmic reticulum membrane; GO:0012505 endomembrane system; GO:0016020 membrane; GO:0019867 outer membrane; GO:0031090 organelle membrane; GO:0031966 mitochondrial membrane; GO:003196…	GO:0003824 catalytic activity; GO:0003958 NADPH-hemoprotein reductase activity; GO:0009055 electron carrier activity; GO:0016491 oxidoreductase activity; GO:0016651 oxidoreductase activity, acting on NAD(P)H; GO:0016653 oxidoreductase activity, acting on NAD(P)H, heme protein as acceptor;	K00327	POR; NADPH-ferrihemoprotein reductase [EC:1.6.2.4]		PF00258; PF00667; PF00175	Flavodoxin; FAD binding domain; Oxidoreductase NAD-binding domain	I	KOG1158	NADP/FAD dependent oxidoreductase
A0A384JYW1	678	K	NADPH--cytochrome P450 reductase	Bccpr1	1	0.000736238	102.06	AEDIVK(1)SMR	2	0.24947	5	cytoplasm	GO:0006066 alcohol metabolic process; GO:0006091 generation of precursor metabolites and energy; GO:0006629 lipid metabolic process; GO:0006694 steroid biosynthetic process; GO:0006696 ergosterol biosynthetic process; GO:0008152 metabolic process; GO:0008202 steroid metabolic process; GO:0008204 ergosterol metabolic process; GO:0008610 lipid biosynthetic process; GO:0009058 biosynthetic process; …	GO:0005622 intracellular; GO:0005623 cell; GO:0005737 cytoplasm; GO:0005739 mitochondrion; GO:0005740 mitochondrial envelope; GO:0005741 mitochondrial outer membrane; GO:0005783 endoplasmic reticulum; GO:0005789 endoplasmic reticulum membrane; GO:0012505 endomembrane system; GO:0016020 membrane; GO:0019867 outer membrane; GO:0031090 organelle membrane; GO:0031966 mitochondrial membrane; GO:003196…	GO:0003824 catalytic activity; GO:0003958 NADPH-hemoprotein reductase activity; GO:0009055 electron carrier activity; GO:0016491 oxidoreductase activity; GO:0016651 oxidoreductase activity, acting on NAD(P)H; GO:0016653 oxidoreductase activity, acting on NAD(P)H, heme protein as acceptor;	K00327	POR; NADPH-ferrihemoprotein reductase [EC:1.6.2.4]		PF00258; PF00667; PF00175	Flavodoxin; FAD binding domain; Oxidoreductase NAD-binding domain	I	KOG1158	NADP/FAD dependent oxidoreductase
A0A384JYW1	290	K	NADPH--cytochrome P450 reductase	Bccpr1	1	0.00759887	73.233	ELFTVK(1)DR	2	0.50451	2	cytoplasm	GO:0006066 alcohol metabolic process; GO:0006091 generation of precursor metabolites and energy; GO:0006629 lipid metabolic process; GO:0006694 steroid biosynthetic process; GO:0006696 ergosterol biosynthetic process; GO:0008152 metabolic process; GO:0008202 steroid metabolic process; GO:0008204 ergosterol metabolic process; GO:0008610 lipid biosynthetic process; GO:0009058 biosynthetic process; …	GO:0005622 intracellular; GO:0005623 cell; GO:0005737 cytoplasm; GO:0005739 mitochondrion; GO:0005740 mitochondrial envelope; GO:0005741 mitochondrial outer membrane; GO:0005783 endoplasmic reticulum; GO:0005789 endoplasmic reticulum membrane; GO:0012505 endomembrane system; GO:0016020 membrane; GO:0019867 outer membrane; GO:0031090 organelle membrane; GO:0031966 mitochondrial membrane; GO:003196…	GO:0003824 catalytic activity; GO:0003958 NADPH-hemoprotein reductase activity; GO:0009055 electron carrier activity; GO:0016491 oxidoreductase activity; GO:0016651 oxidoreductase activity, acting on NAD(P)H; GO:0016653 oxidoreductase activity, acting on NAD(P)H, heme protein as acceptor;	K00327	POR; NADPH-ferrihemoprotein reductase [EC:1.6.2.4]		PF00258; PF00667; PF00175	Flavodoxin; FAD binding domain; Oxidoreductase NAD-binding domain	I	KOG1158	NADP/FAD dependent oxidoreductase
A0A384JZB4	74	K	Bctrx1	Bctrx1	1	1.37078e-06	106.39	AIAPK(1)VSQLSEAYPAAHFIK	3	1.1405	3	mitochondria	GO:0000011 vacuole inheritance; GO:0000096 sulfur amino acid metabolic process; GO:0000097 sulfur amino acid biosynthetic process; GO:0000103 sulfate assimilation; GO:0000302 response to reactive oxygen species; GO:0006082 organic acid metabolic process; GO:0006464 cellular protein modification process; GO:0006518 peptide metabolic process; GO:0006520 cellular amino acid metabolic process; GO:000…	GO:0000322 storage vacuole; GO:0000323 lytic vacuole; GO:0000324 fungal-type vacuole; GO:0005622 intracellular; GO:0005623 cell; GO:0005634 nucleus; GO:0005737 cytoplasm; GO:0005739 mitochondrion; GO:0005740 mitochondrial envelope; GO:0005758 mitochondrial intermembrane space; GO:0005773 vacuole; GO:0005829 cytosol; GO:0031967 organelle envelope; GO:0031970 organelle envelope lumen; GO:0031974 me…	GO:0003824 catalytic activity; GO:0004791 thioredoxin-disulfide reductase activity; GO:0015035 protein disulfide oxidoreductase activity; GO:0015036 disulfide oxidoreductase activity; GO:0016209 antioxidant activity; GO:0016491 oxidoreductase activity; GO:0016651 oxidoreductase activity, acting on NAD(P)H; GO:0016667 oxidoreductase activity, acting on a sulfur group of donors; GO:0016668 oxidored…	K03671	trxA; thioredoxin 1		PF00085	Thioredoxin	O	KOG0907	Thioredoxin
A0A384JZB4	114	K	Bctrx1	Bctrx1	1	7.04926e-05	95.183	AMPTFVIFK(1)GEEK	3	0.61492	5	mitochondria	GO:0000011 vacuole inheritance; GO:0000096 sulfur amino acid metabolic process; GO:0000097 sulfur amino acid biosynthetic process; GO:0000103 sulfate assimilation; GO:0000302 response to reactive oxygen species; GO:0006082 organic acid metabolic process; GO:0006464 cellular protein modification process; GO:0006518 peptide metabolic process; GO:0006520 cellular amino acid metabolic process; GO:000…	GO:0000322 storage vacuole; GO:0000323 lytic vacuole; GO:0000324 fungal-type vacuole; GO:0005622 intracellular; GO:0005623 cell; GO:0005634 nucleus; GO:0005737 cytoplasm; GO:0005739 mitochondrion; GO:0005740 mitochondrial envelope; GO:0005758 mitochondrial intermembrane space; GO:0005773 vacuole; GO:0005829 cytosol; GO:0031967 organelle envelope; GO:0031970 organelle envelope lumen; GO:0031974 me…	GO:0003824 catalytic activity; GO:0004791 thioredoxin-disulfide reductase activity; GO:0015035 protein disulfide oxidoreductase activity; GO:0015036 disulfide oxidoreductase activity; GO:0016209 antioxidant activity; GO:0016491 oxidoreductase activity; GO:0016651 oxidoreductase activity, acting on NAD(P)H; GO:0016667 oxidoreductase activity, acting on a sulfur group of donors; GO:0016668 oxidored…	K03671	trxA; thioredoxin 1		PF00085	Thioredoxin	O	KOG0907	Thioredoxin
A0A384JZS6	153	K	Bcras1	Bcras1	1	0.00245427	86.898	FIETSAK(1)SR	2	-3.6913	1	cytoskeleton	GO:0000003 reproduction; GO:0000165 MAPK cascade; GO:0000409 regulation of transcription by galactose; GO:0000411 positive regulation of transcription by galactose; GO:0000746 conjugation; GO:0000747 conjugation with cellular fusion; GO:0000749 response to pheromone involved in conjugation with cellular fusion; GO:0000750 pheromone-dependent signal transduction involved in conjugation with cellul…	GO:0000935 barrier septum; GO:0005622 intracellular; GO:0005623 cell; GO:0005634 nucleus; GO:0005737 cytoplasm; GO:0005739 mitochondrion; GO:0005783 endoplasmic reticulum; GO:0005789 endoplasmic reticulum membrane; GO:0005856 cytoskeleton; GO:0005886 plasma membrane; GO:0005937 mating projection; GO:0005938 cell cortex; GO:0012505 endomembrane system; GO:0015629 actin cytoskeleton; GO:0016020 mem…	GO:0000166 nucleotide binding; GO:0001882 nucleoside binding; GO:0001883 purine nucleoside binding; GO:0001884 pyrimidine nucleoside binding; GO:0002134 UTP binding; GO:0002135 CTP binding; GO:0003824 catalytic activity; GO:0003924 GTPase activity; GO:0005488 binding; GO:0005525 GTP binding; GO:0016462 pyrophosphatase activity; GO:0016787 hydrolase activity; GO:0016817 hydrolase activity, acting …	K07827	KRAS, KRAS2; GTPase KRas	map04113 Meiosis - yeast; map04138 Autophagy - yeast; map04213 Longevity regulating pathway - multiple species; map04933 AGE-RAGE signaling pathway in diabetic complications	PF00071	Ras family	S	KOG0395	Ras-related GTPase
A0A384K208	137	K	Bcpg1	Bcpg1	1	1.02019e-05	137.89	YWDGK(1)GTNGGK	2	0.017081	3	extracellular	GO:0000272 polysaccharide catabolic process; GO:0005975 carbohydrate metabolic process; GO:0005976 polysaccharide metabolic process; GO:0007124 pseudohyphal growth; GO:0008152 metabolic process; GO:0009056 catabolic process; GO:0009057 macromolecule catabolic process; GO:0009987 cellular process; GO:0010393 galacturonan metabolic process; GO:0016049 cell growth; GO:0016052 carbohydrate catabolic …	GO:0005576 extracellular region;	GO:0003824 catalytic activity; GO:0004553 hydrolase activity, hydrolyzing O-glycosyl compounds; GO:0004650 polygalacturonase activity; GO:0016787 hydrolase activity; GO:0016798 hydrolase activity, acting on glycosyl bonds;	K01184	E3.2.1.15; polygalacturonase [EC:3.2.1.15]	map00040 Pentose and glucuronate interconversions; map01100 Metabolic pathways	PF00295	Glycosyl hydrolases family 28
A0A384K208	155	K	Bcpg1	Bcpg1	1	0.00146386	74.841	FFYAHSLK(1)GK	2	3.8055	4	extracellular	GO:0000272 polysaccharide catabolic process; GO:0005975 carbohydrate metabolic process; GO:0005976 polysaccharide metabolic process; GO:0007124 pseudohyphal growth; GO:0008152 metabolic process; GO:0009056 catabolic process; GO:0009057 macromolecule catabolic process; GO:0009987 cellular process; GO:0010393 galacturonan metabolic process; GO:0016049 cell growth; GO:0016052 carbohydrate catabolic …	GO:0005576 extracellular region;	GO:0003824 catalytic activity; GO:0004553 hydrolase activity, hydrolyzing O-glycosyl compounds; GO:0004650 polygalacturonase activity; GO:0016787 hydrolase activity; GO:0016798 hydrolase activity, acting on glycosyl bonds;	K01184	E3.2.1.15; polygalacturonase [EC:3.2.1.15]	map00040 Pentose and glucuronate interconversions; map01100 Metabolic pathways	PF00295	Glycosyl hydrolases family 28
A0A384K208	132	K	Bcpg1	Bcpg1	1	3.40016e-06	143.31	LDGQGAK(1)YWDGK	2	0.59022	4	extracellular	GO:0000272 polysaccharide catabolic process; GO:0005975 carbohydrate metabolic process; GO:0005976 polysaccharide metabolic process; GO:0007124 pseudohyphal growth; GO:0008152 metabolic process; GO:0009056 catabolic process; GO:0009057 macromolecule catabolic process; GO:0009987 cellular process; GO:0010393 galacturonan metabolic process; GO:0016049 cell growth; GO:0016052 carbohydrate catabolic …	GO:0005576 extracellular region;	GO:0003824 catalytic activity; GO:0004553 hydrolase activity, hydrolyzing O-glycosyl compounds; GO:0004650 polygalacturonase activity; GO:0016787 hydrolase activity; GO:0016798 hydrolase activity, acting on glycosyl bonds;	K01184	E3.2.1.15; polygalacturonase [EC:3.2.1.15]	map00040 Pentose and glucuronate interconversions; map01100 Metabolic pathways	PF00295	Glycosyl hydrolases family 28
A0A384K208	372	K	Bcpg1	Bcpg1	1	1.21198e-05	101.72	TSSK(1)CAGLPSGVK	2	1.1168	3	extracellular	GO:0000272 polysaccharide catabolic process; GO:0005975 carbohydrate metabolic process; GO:0005976 polysaccharide metabolic process; GO:0007124 pseudohyphal growth; GO:0008152 metabolic process; GO:0009056 catabolic process; GO:0009057 macromolecule catabolic process; GO:0009987 cellular process; GO:0010393 galacturonan metabolic process; GO:0016049 cell growth; GO:0016052 carbohydrate catabolic …	GO:0005576 extracellular region;	GO:0003824 catalytic activity; GO:0004553 hydrolase activity, hydrolyzing O-glycosyl compounds; GO:0004650 polygalacturonase activity; GO:0016787 hydrolase activity; GO:0016798 hydrolase activity, acting on glycosyl bonds;	K01184	E3.2.1.15; polygalacturonase [EC:3.2.1.15]	map00040 Pentose and glucuronate interconversions; map01100 Metabolic pathways	PF00295	Glycosyl hydrolases family 28
A0A384K3C5	571	K	Bcsec31	Bcsec31	1	0.000106862	130.98	AMTVCLK(1)EDR	2	0.18527	1	cytoplasm	GO:0006810 transport; GO:0006886 intracellular protein transport; GO:0006888 ER to Golgi vesicle-mediated transport; GO:0006900 membrane budding; GO:0006996 organelle organization; GO:0006997 nucleus organization; GO:0006998 nuclear envelope organization; GO:0008104 protein localization; GO:0009987 cellular process; GO:0010256 endomembrane system organization; GO:0015031 protein transport; GO:001…	GO:0005622 intracellular; GO:0005623 cell; GO:0005737 cytoplasm; GO:0005798 Golgi-associated vesicle; GO:0005937 mating projection; GO:0012505 endomembrane system; GO:0012506 vesicle membrane; GO:0012507 ER to Golgi transport vesicle membrane; GO:0016020 membrane; GO:0030117 membrane coat; GO:0030120 vesicle coat; GO:0030127 COPII vesicle coat; GO:0030133 transport vesicle; GO:0030134 ER to Golgi…	GO:0005198 structural molecule activity;	K14005	SEC31; protein transport protein SEC31	map04141 Protein processing in endoplasmic reticulum	PF12931	Sec23-binding domain of Sec16	U	KOG0307	Vesicle coat complex COPII, subunit SEC31
A0A384K3C5	444	K	Bcsec31	Bcsec31	1	1.97899e-10	143.28	SICETHIDQAK(1)TEEEK	3	0.0050169	1	cytoplasm	GO:0006810 transport; GO:0006886 intracellular protein transport; GO:0006888 ER to Golgi vesicle-mediated transport; GO:0006900 membrane budding; GO:0006996 organelle organization; GO:0006997 nucleus organization; GO:0006998 nuclear envelope organization; GO:0008104 protein localization; GO:0009987 cellular process; GO:0010256 endomembrane system organization; GO:0015031 protein transport; GO:001…	GO:0005622 intracellular; GO:0005623 cell; GO:0005737 cytoplasm; GO:0005798 Golgi-associated vesicle; GO:0005937 mating projection; GO:0012505 endomembrane system; GO:0012506 vesicle membrane; GO:0012507 ER to Golgi transport vesicle membrane; GO:0016020 membrane; GO:0030117 membrane coat; GO:0030120 vesicle coat; GO:0030127 COPII vesicle coat; GO:0030133 transport vesicle; GO:0030134 ER to Golgi…	GO:0005198 structural molecule activity;	K14005	SEC31; protein transport protein SEC31	map04141 Protein processing in endoplasmic reticulum	PF12931	Sec23-binding domain of Sec16	U	KOG0307	Vesicle coat complex COPII, subunit SEC31
A0A384K648	205	K	Bcpka1	Bcpka1	1	0.0579619	43.808	YYAVK(1)VLK	2	-0.57326	1	nucleus	GO:0001403 invasive growth in response to glucose limitation; GO:0001678 cellular glucose homeostasis; GO:0006355 regulation of transcription, DNA-templated; GO:0006464 cellular protein modification process; GO:0006468 protein phosphorylation; GO:0006793 phosphorus metabolic process; GO:0006796 phosphate-containing compound metabolic process; GO:0006807 nitrogen compound metabolic process; GO:000…	GO:0000228 nuclear chromosome; GO:0000322 storage vacuole; GO:0000323 lytic vacuole; GO:0000324 fungal-type vacuole; GO:0000785 chromatin; GO:0000790 nuclear chromatin; GO:0005622 intracellular; GO:0005623 cell; GO:0005634 nucleus; GO:0005694 chromosome; GO:0005737 cytoplasm; GO:0005773 vacuole; GO:0005829 cytosol; GO:0005952 cAMP-dependent protein kinase complex; GO:0031974 membrane-enclosed lum…	GO:0000166 nucleotide binding; GO:0003824 catalytic activity; GO:0004672 protein kinase activity; GO:0004674 protein serine/threonine kinase activity; GO:0004690 cyclic nucleotide-dependent protein kinase activity; GO:0004691 cAMP-dependent protein kinase activity; GO:0005488 binding; GO:0005524 ATP binding; GO:0008144 drug binding; GO:0016301 kinase activity; GO:0016740 transferase activity; GO:…	K04345	PKA; protein kinase A [EC:2.7.11.11]	map04113 Meiosis - yeast; map04138 Autophagy - yeast; map04213 Longevity regulating pathway - multiple species	PF00069	Protein kinase domain	T	KOG0616	cAMP-dependent protein kinase catalytic subunit (PKA)
A0A384K6E3	592	K	Bcpck1	Bcpck1	1	0.000206364	97.734	LGGLFVENFK(1)K	2	1.2153	2	cytoplasm	GO:0005975 carbohydrate metabolic process; GO:0005996 monosaccharide metabolic process; GO:0006006 glucose metabolic process; GO:0006082 organic acid metabolic process; GO:0006083 acetate metabolic process; GO:0006094 gluconeogenesis; GO:0008152 metabolic process; GO:0009058 biosynthetic process; GO:0009987 cellular process; GO:0015976 carbon utilization; GO:0016051 carbohydrate biosynthetic proc…	GO:0005622 intracellular; GO:0005623 cell; GO:0005737 cytoplasm; GO:0005829 cytosol; GO:0044424 intracellular part; GO:0044444 cytoplasmic part; GO:0044464 cell part;	GO:0003824 catalytic activity; GO:0004611 phosphoenolpyruvate carboxykinase activity; GO:0004612 phosphoenolpyruvate carboxykinase (ATP) activity; GO:0016829 lyase activity; GO:0016830 carbon-carbon lyase activity; GO:0016831 carboxy-lyase activity;	K01610	E4.1.1.49, pckA; phosphoenolpyruvate carboxykinase (ATP) [EC:4.1.1.49]	map00010 Glycolysis / Gluconeogenesis; map00020 Citrate cycle (TCA cycle); map00620 Pyruvate metabolism; map01100 Metabolic pathways; map01110 Biosynthesis of secondary metabolites; map01130 Biosynthesis of antibiotics; map01200 Carbon metabolism
A0A384K6E3	577	K	Bcpck1	Bcpck1	1	1.5046e-15	208.43	NAWSQGEDSFK(1)AEVNK	2	-1.1016	3	cytoplasm	GO:0005975 carbohydrate metabolic process; GO:0005996 monosaccharide metabolic process; GO:0006006 glucose metabolic process; GO:0006082 organic acid metabolic process; GO:0006083 acetate metabolic process; GO:0006094 gluconeogenesis; GO:0008152 metabolic process; GO:0009058 biosynthetic process; GO:0009987 cellular process; GO:0015976 carbon utilization; GO:0016051 carbohydrate biosynthetic proc…	GO:0005622 intracellular; GO:0005623 cell; GO:0005737 cytoplasm; GO:0005829 cytosol; GO:0044424 intracellular part; GO:0044444 cytoplasmic part; GO:0044464 cell part;	GO:0003824 catalytic activity; GO:0004611 phosphoenolpyruvate carboxykinase activity; GO:0004612 phosphoenolpyruvate carboxykinase (ATP) activity; GO:0016829 lyase activity; GO:0016830 carbon-carbon lyase activity; GO:0016831 carboxy-lyase activity;	K01610	E4.1.1.49, pckA; phosphoenolpyruvate carboxykinase (ATP) [EC:4.1.1.49]	map00010 Glycolysis / Gluconeogenesis; map00020 Citrate cycle (TCA cycle); map00620 Pyruvate metabolism; map01100 Metabolic pathways; map01110 Biosynthesis of secondary metabolites; map01130 Biosynthesis of antibiotics; map01200 Carbon metabolism
A0A384K6E3	492	K	Bcpck1	Bcpck1	1	0.0158747	60.342	MLAEK(1)IEHHK	3	-1.4728	3	cytoplasm	GO:0005975 carbohydrate metabolic process; GO:0005996 monosaccharide metabolic process; GO:0006006 glucose metabolic process; GO:0006082 organic acid metabolic process; GO:0006083 acetate metabolic process; GO:0006094 gluconeogenesis; GO:0008152 metabolic process; GO:0009058 biosynthetic process; GO:0009987 cellular process; GO:0015976 carbon utilization; GO:0016051 carbohydrate biosynthetic proc…	GO:0005622 intracellular; GO:0005623 cell; GO:0005737 cytoplasm; GO:0005829 cytosol; GO:0044424 intracellular part; GO:0044444 cytoplasmic part; GO:0044464 cell part;	GO:0003824 catalytic activity; GO:0004611 phosphoenolpyruvate carboxykinase activity; GO:0004612 phosphoenolpyruvate carboxykinase (ATP) activity; GO:0016829 lyase activity; GO:0016830 carbon-carbon lyase activity; GO:0016831 carboxy-lyase activity;	K01610	E4.1.1.49, pckA; phosphoenolpyruvate carboxykinase (ATP) [EC:4.1.1.49]	map00010 Glycolysis / Gluconeogenesis; map00020 Citrate cycle (TCA cycle); map00620 Pyruvate metabolism; map01100 Metabolic pathways; map01110 Biosynthesis of secondary metabolites; map01130 Biosynthesis of antibiotics; map01200 Carbon metabolism
A0A384K6E3	582	K	Bcpck1	Bcpck1	1	1.74825e-06	107.82	AEVNK(1)LGGLFVENFK	2	-0.81564	1	cytoplasm	GO:0005975 carbohydrate metabolic process; GO:0005996 monosaccharide metabolic process; GO:0006006 glucose metabolic process; GO:0006082 organic acid metabolic process; GO:0006083 acetate metabolic process; GO:0006094 gluconeogenesis; GO:0008152 metabolic process; GO:0009058 biosynthetic process; GO:0009987 cellular process; GO:0015976 carbon utilization; GO:0016051 carbohydrate biosynthetic proc…	GO:0005622 intracellular; GO:0005623 cell; GO:0005737 cytoplasm; GO:0005829 cytosol; GO:0044424 intracellular part; GO:0044444 cytoplasmic part; GO:0044464 cell part;	GO:0003824 catalytic activity; GO:0004611 phosphoenolpyruvate carboxykinase activity; GO:0004612 phosphoenolpyruvate carboxykinase (ATP) activity; GO:0016829 lyase activity; GO:0016830 carbon-carbon lyase activity; GO:0016831 carboxy-lyase activity;	K01610	E4.1.1.49, pckA; phosphoenolpyruvate carboxykinase (ATP) [EC:4.1.1.49]	map00010 Glycolysis / Gluconeogenesis; map00020 Citrate cycle (TCA cycle); map00620 Pyruvate metabolism; map01100 Metabolic pathways; map01110 Biosynthesis of secondary metabolites; map01130 Biosynthesis of antibiotics; map01200 Carbon metabolism
A0A384K6E3	487	K	Bcpck1	Bcpck1	1	0.00196801	107.57	YAK(1)MLAEK	2	0.60803	2	cytoplasm	GO:0005975 carbohydrate metabolic process; GO:0005996 monosaccharide metabolic process; GO:0006006 glucose metabolic process; GO:0006082 organic acid metabolic process; GO:0006083 acetate metabolic process; GO:0006094 gluconeogenesis; GO:0008152 metabolic process; GO:0009058 biosynthetic process; GO:0009987 cellular process; GO:0015976 carbon utilization; GO:0016051 carbohydrate biosynthetic proc…	GO:0005622 intracellular; GO:0005623 cell; GO:0005737 cytoplasm; GO:0005829 cytosol; GO:0044424 intracellular part; GO:0044444 cytoplasmic part; GO:0044464 cell part;	GO:0003824 catalytic activity; GO:0004611 phosphoenolpyruvate carboxykinase activity; GO:0004612 phosphoenolpyruvate carboxykinase (ATP) activity; GO:0016829 lyase activity; GO:0016830 carbon-carbon lyase activity; GO:0016831 carboxy-lyase activity;	K01610	E4.1.1.49, pckA; phosphoenolpyruvate carboxykinase (ATP) [EC:4.1.1.49]	map00010 Glycolysis / Gluconeogenesis; map00020 Citrate cycle (TCA cycle); map00620 Pyruvate metabolism; map01100 Metabolic pathways; map01110 Biosynthesis of secondary metabolites; map01130 Biosynthesis of antibiotics; map01200 Carbon metabolism
A0A384K6E3	497	K	Bcpck1	Bcpck1	1	0.0114621	48.626	IEHHK(1)ANAWLLNTGWVGAGATTGGK	4	0.41824	2	cytoplasm	GO:0005975 carbohydrate metabolic process; GO:0005996 monosaccharide metabolic process; GO:0006006 glucose metabolic process; GO:0006082 organic acid metabolic process; GO:0006083 acetate metabolic process; GO:0006094 gluconeogenesis; GO:0008152 metabolic process; GO:0009058 biosynthetic process; GO:0009987 cellular process; GO:0015976 carbon utilization; GO:0016051 carbohydrate biosynthetic proc…	GO:0005622 intracellular; GO:0005623 cell; GO:0005737 cytoplasm; GO:0005829 cytosol; GO:0044424 intracellular part; GO:0044444 cytoplasmic part; GO:0044464 cell part;	GO:0003824 catalytic activity; GO:0004611 phosphoenolpyruvate carboxykinase activity; GO:0004612 phosphoenolpyruvate carboxykinase (ATP) activity; GO:0016829 lyase activity; GO:0016830 carbon-carbon lyase activity; GO:0016831 carboxy-lyase activity;	K01610	E4.1.1.49, pckA; phosphoenolpyruvate carboxykinase (ATP) [EC:4.1.1.49]	map00010 Glycolysis / Gluconeogenesis; map00020 Citrate cycle (TCA cycle); map00620 Pyruvate metabolism; map01100 Metabolic pathways; map01110 Biosynthesis of secondary metabolites; map01130 Biosynthesis of antibiotics; map01200 Carbon metabolism
A0A384K6F2	315	K	BcactA	BcactA	1	1.40209e-09	191.63	MQK(1)EITALAPSSMK	2	-0.076057	4	cytoskeleton	GO:0000001 mitochondrion inheritance; GO:0000003 reproduction; GO:0000011 vacuole inheritance; GO:0000132 establishment of mitotic spindle orientation; GO:0000226 microtubule cytoskeleton organization; GO:0000278 mitotic cell cycle; GO:0000281 mitotic cytokinesis; GO:0000910 cytokinesis; GO:0000912 assembly of actomyosin apparatus involved in cytokinesis; GO:0000915 actomyosin contractile ring as…	GO:0000123 histone acetyltransferase complex; GO:0000142 cellular bud neck contractile ring; GO:0000228 nuclear chromosome; GO:0000785 chromatin; GO:0000790 nuclear chromatin; GO:0000812 Swr1 complex; GO:0001411 hyphal tip; GO:0005622 intracellular; GO:0005623 cell; GO:0005628 prospore membrane; GO:0005634 nucleus; GO:0005654 nucleoplasm; GO:0005694 chromosome; GO:0005737 cytoplasm; GO:0005826 ac…	GO:0005198 structural molecule activity; GO:0005200 structural constituent of cytoskeleton;	K05692	ACTB_G1; actin beta/gamma 1	map04145 Phagosome			Z	KOG0676	Actin and related proteins
A0A384K6F2	50	K	BcactA	BcactA	1	1.04117e-06	115.88	HHGIMIGMGQK(1)DSYVGDEAQSK	4	-1.3308	6	cytoskeleton	GO:0000001 mitochondrion inheritance; GO:0000003 reproduction; GO:0000011 vacuole inheritance; GO:0000132 establishment of mitotic spindle orientation; GO:0000226 microtubule cytoskeleton organization; GO:0000278 mitotic cell cycle; GO:0000281 mitotic cytokinesis; GO:0000910 cytokinesis; GO:0000912 assembly of actomyosin apparatus involved in cytokinesis; GO:0000915 actomyosin contractile ring as…	GO:0000123 histone acetyltransferase complex; GO:0000142 cellular bud neck contractile ring; GO:0000228 nuclear chromosome; GO:0000785 chromatin; GO:0000790 nuclear chromatin; GO:0000812 Swr1 complex; GO:0001411 hyphal tip; GO:0005622 intracellular; GO:0005623 cell; GO:0005628 prospore membrane; GO:0005634 nucleus; GO:0005654 nucleoplasm; GO:0005694 chromosome; GO:0005737 cytoplasm; GO:0005826 ac…	GO:0005198 structural molecule activity; GO:0005200 structural constituent of cytoskeleton;	K05692	ACTB_G1; actin beta/gamma 1	map04145 Phagosome			Z	KOG0676	Actin and related proteins
A0A384K6F2	328	K	BcactA	BcactA	1	0.00414818	76.228	VK(1)IIAPPER	2	-0.27475	2	cytoskeleton	GO:0000001 mitochondrion inheritance; GO:0000003 reproduction; GO:0000011 vacuole inheritance; GO:0000132 establishment of mitotic spindle orientation; GO:0000226 microtubule cytoskeleton organization; GO:0000278 mitotic cell cycle; GO:0000281 mitotic cytokinesis; GO:0000910 cytokinesis; GO:0000912 assembly of actomyosin apparatus involved in cytokinesis; GO:0000915 actomyosin contractile ring as…	GO:0000123 histone acetyltransferase complex; GO:0000142 cellular bud neck contractile ring; GO:0000228 nuclear chromosome; GO:0000785 chromatin; GO:0000790 nuclear chromatin; GO:0000812 Swr1 complex; GO:0001411 hyphal tip; GO:0005622 intracellular; GO:0005623 cell; GO:0005628 prospore membrane; GO:0005634 nucleus; GO:0005654 nucleoplasm; GO:0005694 chromosome; GO:0005737 cytoplasm; GO:0005826 ac…	GO:0005198 structural molecule activity; GO:0005200 structural constituent of cytoskeleton;	K05692	ACTB_G1; actin beta/gamma 1	map04145 Phagosome			Z	KOG0676	Actin and related proteins
A0A384K6F2	326	K	BcactA	BcactA	1	1.09704e-05	97.69	EITALAPSSMK(1)VK	2	0.00066146	5	cytoskeleton	GO:0000001 mitochondrion inheritance; GO:0000003 reproduction; GO:0000011 vacuole inheritance; GO:0000132 establishment of mitotic spindle orientation; GO:0000226 microtubule cytoskeleton organization; GO:0000278 mitotic cell cycle; GO:0000281 mitotic cytokinesis; GO:0000910 cytokinesis; GO:0000912 assembly of actomyosin apparatus involved in cytokinesis; GO:0000915 actomyosin contractile ring as…	GO:0000123 histone acetyltransferase complex; GO:0000142 cellular bud neck contractile ring; GO:0000228 nuclear chromosome; GO:0000785 chromatin; GO:0000790 nuclear chromatin; GO:0000812 Swr1 complex; GO:0001411 hyphal tip; GO:0005622 intracellular; GO:0005623 cell; GO:0005628 prospore membrane; GO:0005634 nucleus; GO:0005654 nucleoplasm; GO:0005694 chromosome; GO:0005737 cytoplasm; GO:0005826 ac…	GO:0005198 structural molecule activity; GO:0005200 structural constituent of cytoskeleton;	K05692	ACTB_G1; actin beta/gamma 1	map04145 Phagosome			Z	KOG0676	Actin and related proteins
A0A384K6F2	61	K	BcactA	BcactA	1	1.14112e-05	144.57	DSYVGDEAQSK(1)R	2	0.66669	4	cytoskeleton	GO:0000001 mitochondrion inheritance; GO:0000003 reproduction; GO:0000011 vacuole inheritance; GO:0000132 establishment of mitotic spindle orientation; GO:0000226 microtubule cytoskeleton organization; GO:0000278 mitotic cell cycle; GO:0000281 mitotic cytokinesis; GO:0000910 cytokinesis; GO:0000912 assembly of actomyosin apparatus involved in cytokinesis; GO:0000915 actomyosin contractile ring as…	GO:0000123 histone acetyltransferase complex; GO:0000142 cellular bud neck contractile ring; GO:0000228 nuclear chromosome; GO:0000785 chromatin; GO:0000790 nuclear chromatin; GO:0000812 Swr1 complex; GO:0001411 hyphal tip; GO:0005622 intracellular; GO:0005623 cell; GO:0005628 prospore membrane; GO:0005634 nucleus; GO:0005654 nucleoplasm; GO:0005694 chromosome; GO:0005737 cytoplasm; GO:0005826 ac…	GO:0005198 structural molecule activity; GO:0005200 structural constituent of cytoskeleton;	K05692	ACTB_G1; actin beta/gamma 1	map04145 Phagosome			Z	KOG0676	Actin and related proteins
A0A384K6F2	113	K	BcactA	BcactA	1	8.45132e-07	115.88	VAPEEHPVLLTEAPINPK(1)SNR	3	0.18692	2	cytoskeleton	GO:0000001 mitochondrion inheritance; GO:0000003 reproduction; GO:0000011 vacuole inheritance; GO:0000132 establishment of mitotic spindle orientation; GO:0000226 microtubule cytoskeleton organization; GO:0000278 mitotic cell cycle; GO:0000281 mitotic cytokinesis; GO:0000910 cytokinesis; GO:0000912 assembly of actomyosin apparatus involved in cytokinesis; GO:0000915 actomyosin contractile ring as…	GO:0000123 histone acetyltransferase complex; GO:0000142 cellular bud neck contractile ring; GO:0000228 nuclear chromosome; GO:0000785 chromatin; GO:0000790 nuclear chromatin; GO:0000812 Swr1 complex; GO:0001411 hyphal tip; GO:0005622 intracellular; GO:0005623 cell; GO:0005628 prospore membrane; GO:0005634 nucleus; GO:0005654 nucleoplasm; GO:0005694 chromosome; GO:0005737 cytoplasm; GO:0005826 ac…	GO:0005198 structural molecule activity; GO:0005200 structural constituent of cytoskeleton;	K05692	ACTB_G1; actin beta/gamma 1	map04145 Phagosome			Z	KOG0676	Actin and related proteins
