# Supplementary material for: Global Proteomic Analysis of Lysine Crotonylation in the Plant Pathogen Botrytis cinerea
Source: Front Microbiol. 2020 Oct 23;11:564350. doi: 10.3389/fmicb.2020.564350 (PMC7644960; doi:10.3389/fmicb.2020.564350)
Supplement: Supplementary Table 8 — Protein interaction network of the crotonylated proteins. [file Table_8.XLSX]

## Sheet: Node
ID	Degree	No.Sites	SUID	Protein accession	Position	Amino acid	Protein description	Gene name	Name in STRING	Name in Link	MCODE_Cluster	MCODE_Node_Status	MCODE_Score	Charge	Localization probability	Mass error [ppm]	Modified sequence	MS/MS Count	PEP	Score	selected
562	1	2	62	A0A384JFC0	156	K	GOLD domain-containing protein	BCIN_04g03440	M7U405	562		Unclustered	0	2	1	0.1947	INDIVQK(1)VK	2	0.000589391	136.21	FALSE
292	1	1	63	A0A384J806	691	K	C2H2-type domain-containing protein	BCIN_02g01800	M7TT54	292		Unclustered	0	3	1	0.40176	FVK(1)QEDDHK	1	0.00811148	64.841	FALSE
716	1	1	64	A0A384JF87	198	K	Uncharacterized protein	BCIN_04g04420	M7U0G2	716		Unclustered	0	3	0.99982	-0.70016	IQEK(1)IAADKEER	1	0.000613668	89.507	FALSE
423	1	2	65	A0A384J9Q6	57	K	Uncharacterized protein	BCIN_02g06440	M7U6E9	423		Unclustered	0	4	1	-0.097607	VYVGNLSYDVK(1)WHHLK	3	4.67108e-05	93.478	FALSE
289	1	1	66	A0A384K0F8	96	K	2-methoxy-6-polyprenyl-1,4-benzoquinol methylase, mitochondrial	Bccoq5	M7TCN3	289		Unclustered	0	3	1	-0.38845	LWK(1)DHFVR	1	0.00350113	79.474	FALSE
37	1	2	67	A0A384K4A7	56	K	Uncharacterized protein	BCIN_15g01850	M7TQJ2	37		Unclustered	0	2	1	0.42931	ALDIATDEK(1)AR	1	7.12961e-05	97.163	FALSE
619	1	1	68	A0A384K7N1	187	K	Uncharacterized protein	BCIN_16g03790	M7V1N2	619		Unclustered	0	2	1	-1.4723	VLSVPK(1)NMK	1	0.00417418	76.064	FALSE
629	1	2	71	A0A384JEB4	8	K	mRNA stability protein	BCIN_04g01460	M7UJQ6	629		Unclustered	0	2	1	0.11299	NK(1)IDIASLSPDEQR	2	8.56744e-05	95.236	FALSE
88	2	2	73	A0A384JLF6	200	K	Bccrc1	Bccrc1	M7UB94	88		Unclustered	0.666667	2	1	-0.4302	YNGGVDVVK(1)QLYK	1	1.42988e-05	97.631	FALSE
476	1	1	74	A0A384K648	205	K	Bcpka1	Bcpka1	M7V008	476		Unclustered	0	2	1	-0.57326	YYAVK(1)VLK	1	0.0579619	43.808	FALSE
95	1	4	76	A0A384JCX7	207	K	Uricase	BCIN_03g06830	M7TVK3	95		Unclustered	0	2	1	-0.36082	FDK(1)AFDDAR	3	0.0031657	82.417	FALSE
337	1	3	79	A0A384K2N5	8	K	S-(hydroxymethyl)glutathione dehydrogenase	Bcsfa1	M7UVI6	337		Unclustered	0	2	1	-0.50748	PADTVGK(1)TITCK	2	9.481e-07	182.1	FALSE
173	1	4	80	A0A384JWF9	200	K	Obg-like ATPase 1	BCIN_11g02610	M7TKN6	173		Unclustered	0	2	1	0.24694	VLAMLNDGK(1)DVR	3	2.6992e-06	136.38	FALSE
192	4	4	81	A0A384K5F9	116	K	Bcglo3	Bcglo3	M7UM11	192		Unclustered	1.66667	2	1	1.0778	YQSNAATK(1)YK	1	0.00173136	83.081	FALSE
177	1	4	82	A0A384JB83	119	K	Bcmam33	Bcmam33	M7U574	177		Unclustered	0	2	1	-0.03224	SFGDEK(1)IR	2	0.00732829	74.464	FALSE
596	2	1	83	A0A384J9Z6	93	K	Bcmog1	Bcmog1	M7UBC2	596		Unclustered	2	2	1	1.7912	VWSITDTK(1)FSK	1	0.00132482	81.92	FALSE
206	2	1	84	A0A384J4D5	40	K	Uncharacterized protein	BCIN_01g01710	M7U8B2	206		Unclustered	0.666667	2	1	0.5495	FVK(1)DQFDDYR	2	0.000130488	115.57	FALSE
427	3	1	85	A0A384JA99	728	K	Uncharacterized protein	BCIN_02g08330	M7UP88	427		Unclustered	3	2	1	0.26458	LIELLQTFK(1)K	1	0.00051544	110.38	FALSE
636	1	4	86	A0A384JMV1	245	K	Bccmk1	Bccmk1	M7TEN3	636		Unclustered	0	2	1	1.0117	YWK(1)DVSEDAK	1	0.00559023	61.213	FALSE
563	1	3	87	A0A384J6U2	124	K	Phospho-2-dehydro-3-deoxyheptonate aldolase	BCIN_01g08780	M7TZA5	563		Unclustered	0	3	1	0.13161	GLINDPDIDESFK(1)INK	3	8e-10	132.84	FALSE
731	2	1	88	A0A384K0F2	425	K	Bczpr1	Bczpr1	M7U3L1	731		Unclustered	0.666667	2	1	0.058545	K(1)FTIILR	2	0.0101281	126.28	FALSE
661	3	1	89	A0A384JF27	280	K	KOW domain-containing protein	BCIN_04g02740	M7U5H5	661		Unclustered	3	2	1	-0.060262	NK(1)YSIFR	1	0.060392	47.749	FALSE
6	1	3	90	A0A384J7P8	50	K	Phospho-2-dehydro-3-deoxyheptonate aldolase	BCIN_01g10330	M7U6M9	6		Unclustered	0	2	1	-1.1025	ETVLK(1)GR	1	0.046646	54.205	FALSE
752	3	8	91	A0A384J9H9	564	K	Amine oxidase	BCIN_02g05100	M7US90	752		Unclustered	1.66667	3	1	-1.2255	MLADK(1)ESFHHK	2	0.000969418	77.062	FALSE
322	2	6	92	A0A384JVB1	592	K	Bctpd3	Bctpd3	M7UE12	322	Cluster 37	Clustered	2	2	1	-0.64466	LQK(1)DDDVDVR	2	0.000339462	96.229	FALSE
464	1	1	93	A0A384J9L2	133	K	Bchnt1	Bchnt1	M7TNH1	464		Unclustered	0	2	1	0.41736	ALFAEIK(1)AK	2	0.00264832	85.676	FALSE
66	1	4	94	A0A384J8V3	271	K	Bcggc1	Bcggc1	M7UK28	66		Unclustered	0	2	1	-0.51658	NEGMTSFFK(1)GLTPK	2	1.1054e-06	120.92	FALSE
641	1	1	95	A0A384JEA0	237	K	Uncharacterized protein	BCIN_04g01450	M7U0J2	641		Unclustered	0	2	1	-0.2779	AEDEK(1)FLVASTR	1	1.8235e-06	127.71	FALSE
229	2	4	96	A0A384JPG1	52	K	Sterol 24-C-methyltransferase	BCIN_08g01540	M7V2R5	229		Unclustered	2	3	1	0.025526	AAVDEYFK(1)HWDDK	3	0.00028588	88.075	FALSE
733	2	7	97	A0A384JYW1	403	K	NADPH--cytochrome P450 reductase	Bccpr1	M7UV93	733		Unclustered	0.666667	3	1	0.42133	LGGDK(1)DYFHQK	2	0.0006265	84.479	FALSE
174	5	1	98	A0A384JX34	186	K	Bcerv29	Bcerv29	M7TZD8	174		Unclustered	2.7	2	1	0.87985	AFAGLPEIDEK(1)DR	2	0.000569428	86.944	FALSE
559	1	4	99	A0A384JRJ8	70	K	Uncharacterized protein	BCIN_09g00280	M7U418	559		Unclustered	0	3	1	-0.92327	CGTSGHISK(1)DCSNPPTEGAGR	1	4e-10	136.68	FALSE
493	2	1	100	A0A384JJP1	125	K	Arf-GAP domain-containing protein	BCIN_06g01850	M7UX45	493		Unclustered	2	2	1	-1.0229	YSGEVGEEYK(1)ER	2	9.427e-07	182.23	FALSE
642	3	2	101	A0A384JE75	77	K	Serine/threonine-protein phosphatase	Bcppt1	M7U0J9	642		Unclustered	1.66667	2	1	1.8842	AIELDPNFGK(1)AYYR	1	0.0608779	48.214	FALSE
583	1	1	102	A0A384JJV4	145	K	Bcpef1	Bcpef1	M7U4N3	583		Unclustered	0	2	1	-0.48901	TGALTEK(1)ELR	1	0.000843411	91.469	FALSE
335	1	1	103	A0A384J4M3	231	K	Glycylpeptide N-tetradecanoyltransferase	Bcnmt1	M7TDU4	335		Unclustered	0	2	1	-0.63458	FNYSK(1)SFLR	1	0.000771724	99.815	FALSE
589	1	1	104	A0A384JA49	324	K	Uncharacterized protein	BCIN_02g07210	M7TJJ4	589		Unclustered	0	2	1	-1.5719	YVNAINEEK(1)WR	1	6.9248e-06	129	FALSE
439	1	2	106	A0A384JD96	1238	K	TIP120 domain-containing protein	BCIN_03g07250	M7TLS7	439		Unclustered	0	3	1	-0.8502	IIAGLK(1)DEHDIR	1	0.000469285	85.554	FALSE
207	5	2	107	A0A384JUR3	1002	K	Uncharacterized protein	BCIN_10g03430	M7U142	207		Unclustered	3	2	1	-0.41366	FK(1)LDMDGK	1	0.00759887	73.233	FALSE
351	1	9	108	A0A384J6N9	197	K	Bcprx4	Bcprx4	M7U807	351		Unclustered	0	3	1	2.5247	ITTPINWVPGDDVIVHPGVK(1)NEEAK	3	9.056e-07	108.44	FALSE
411	1	5	109	A0A384K773	596	K	Signal recognition particle subunit SRP72	Bcsrp72	M7U8U5	411		Unclustered	0	2	1	0.48819	WLPLK(1)DR	1	0.0114035	75.109	FALSE
352	3	6	110	A0A384JEP9	155	K	Bcrho1	Bcrho1	M7UPQ4	352		Unclustered	1.66667	2	1	0.37341	IGAYK(1)SLECSAK	3	0.000156578	95.417	FALSE
800	5	1	111	A0A384JS06	72	K	Mitogen-activated protein kinase	Bmp3	M7U531	800		Unclustered	1.2	3	1	-0.32922	EIK(1)LLQHFR	1	0.0184385	61.679	FALSE
633	1	1	112	A0A384JQU6	498	K	Bcmkt1	Bcmkt1	M7TW94	633		Unclustered	0	3	1	0.14964	GYINK(1)QHELTSWGK	1	0.000336856	81.904	FALSE
158	4	1	113	A0A384JAG3	504	K	Aminotran_1_2 domain-containing protein	BCIN_02g06920	M7TR35	158		Unclustered	4	2	1	-0.17996	HAITK(1)VLTR	1	0.00338797	81.017	FALSE
610	3	4	114	A0A384JQF7	182	K	Septin-type G domain-containing protein	BCIN_08g02770	M7URE7	610	Cluster 24	Clustered	3	2	1	0.11435	ADSLTPAELAESK(1)K	1	1.47384e-05	109.83	FALSE
203	3	2	115	A0A384JG48	203	K	Bccdc10	Bccdc10	M7UC18	203	Cluster 24	Clustered	3	3	1	0.06949	IK(1)EEFAFHNLK	2	3.9641e-06	129.34	FALSE
362	2	2	116	A0A384JZI0	87	K	Uncharacterized protein	BCIN_12g04690	M7TZU0	362		Unclustered	2	2	1	0.43517	FANDIIAPK(1)VR	3	6.4936e-06	127.83	FALSE
338	8	1	118	A0A384JU15	425	K	Bckap95	Bckap95	M7UU61	338		Unclustered	3.42857	3	1	0.016317	SIHVK(1)DSAAYALGR	2	0.000146237	90.707	FALSE
757	2	1	119	A6RPU4	35	K	Autophagy-related protein 8	atg8	M7TRL2	757		Unclustered	0.666667	2	1	1.1994	IPVICEK(1)VEK	1	7.39956e-05	100.69	FALSE
245	1	1	120	A0A384J6R8	78	K	Bcgcn20	Bcgcn20	M7U844	245		Unclustered	0	2	1	1.2394	WVQK(1)FDSSGQNK	2	2.0986e-06	130.44	FALSE
718	3	1	121	A0A384JED8	2294	K	Bcgcn1	Bcgcn1	M7U6M3	718		Unclustered	0.5	2	1	1.699	VVSEK(1)SVDVK	1	0.00582471	68.536	FALSE
123	1	3	122	A0A384JU37	214	K	Bccbf1	Bccbf1	M7TM42	123		Unclustered	0	2	1	0.41025	NK(1)GSILQR	2	0.00561092	82.279	FALSE
446	5	2	123	A0A384JCV3	320	K	Bcpsa1	Bcpsa1	M7UMF3	446	Cluster 35	Clustered	2.2	2	1	0.99419	STIVGWNSTIGK(1)WAR	3	0	180.11	FALSE
483	3	6	124	A0A384JPY4	269	K	Bcser2	Bcser2	M7UHU3	483		Unclustered	2	3	1	0.49283	GVEWAANAHTEK(1)VK	2	0.00309809	67.136	FALSE
32	2	8	125	A0A384JRV2	161	K	Bcmbf1	Bcmbf1	M7UWU8	32		Unclustered	2	2	1	-0.082728	NATPAPAAK(1)AAPVK	1	0.000812766	76.357	FALSE
419	3	4	126	A0A384K4Q0	221	K	Uncharacterized protein	BCIN_15g03320	M7TKZ8	419	Cluster 28	Clustered	1.66667	3	1	0.073827	HNPEILFNNVVDK(1)PER	1	8.17491e-05	90.385	FALSE
518	1	1	127	A0A384JVQ1	472	K	Elongation of fatty acids protein	BCIN_10g04370	M7TLM5	518		Unclustered	0	2	1	0.96572	GDNALSNSYEK(1)N	1	0.0582087	60.694	FALSE
420	2	1	128	A0A384JIN3	185	K	Uncharacterized protein	BCIN_05g05780	M7UQ41	420		Unclustered	0.666667	2	1	1.0264	LFK(1)AQVAAR	1	0.0293757	56.432	FALSE
523	1	4	129	A0A384JU67	327	K	Uncharacterized protein	BCIN_10g01380	M7TIN6	523		Unclustered	0	3	1	0.36194	PAVPVVQPK(1)AAAPAAQKPAAAAAQPAK	1	0	162.72	FALSE
586	2	1	130	A0A384JDH5	164	K	Bchem3	Bchem3	M7TLT2	586		Unclustered	2	3	1	1.0999	AGSNYK(1)SLSELPAGSVVGTSSVR	1	0.0197139	40.177	FALSE
78	4	3	131	A0A384JV88	371	K	Bcuga1	Bcuga1	M7TN52	78		Unclustered	1.66667	3	1	0.83964	AQTAGYYFGNPELRPNK(1)PYR	2	8e-10	129.46	FALSE
183	3	1	132	A0A384JZH2	229	K	Bcbio2	Bcbio2	M7UTX3	183		Unclustered	1.66667	2	1	-1.7466	DFYPK(1)VITTR	3	0.0165444	62.466	FALSE
118	3	1	133	A0A384JZ78	674	K	Uncharacterized protein	BCIN_12g02430	M7U123	118		Unclustered	2	2	1	-1.7312	LDSDK(1)TGAWEGFR	1	3.1827e-06	118.51	FALSE
327	2	1	134	A0A384J6Q3	247	K	Uridylate kinase	BCIN_01g09550	M7UUD9	327		Unclustered	0.666667	2	1	-0.33709	TDDNAESIQK(1)R	2	4.06e-08	213.69	FALSE
426	7	3	135	A0A384JVW5	69	K	Adenylyl-sulfate kinase	Bcmet14	M7URH4	426		Unclustered	3	2	1	-1.148	FGLNK(1)DLGFDEK	1	2.6858e-06	136.24	FALSE
272	1	3	136	A0A384JCT4	433	K	Uncharacterized protein	BCIN_03g06200	M7TUE3	272		Unclustered	0	2	1	-1.7892	TENIAGVK(1)DMR	2	0.00599622	67.952	FALSE
488	3	1	137	A0A384JYU5	775	K	Bcpat1	Bcpat1	M7UNX1	488		Unclustered	3	2	1	-0.42521	LVMAVK(1)DR	1	0.00340843	87.639	FALSE
252	5	1	138	A0A384K329	68	K	V-type proton ATPase subunit G	Bcvma10	M7U5H8	252	Cluster 21	Clustered	4	3	1	0.79218	FEAEHTSGNK(1)K	1	0.000545822	87.184	FALSE
150	2	1	139	A0A384JVW8	262	K	Casein kinase II subunit beta	Bcckb1	M7TS36	150		Unclustered	2	2	1	0.25258	IYGFK(1)VSER	1	0.0144642	64.82	FALSE
390	1	3	140	A0A384J4G7	152	K	Bcrac	Bcrac	M7V0Y2	390		Unclustered	0	2	1	-0.65195	VVAK(1)EIR	2	0.0155996	68.787	FALSE
429	1	5	141	A0A384JSI7	445	K	Bcpdh1	Bcpdh1	M7TRX7	429		Unclustered	0	2	1	0.39159	QK(1)IACVEDPQFTK	1	6.7376e-06	111.83	FALSE
422	5	2	142	A6SEH9	207	K	ATP-dependent RNA helicase ded1	ded1	M7TRN8	422		Unclustered	4	2	1	-0.022395	NIELAHYK(1)VPTPVQK	2	5.251e-07	115.56	FALSE
254	3	6	143	A0A384JZ57	42	K	Bcrdi1	Bcrdi1	M7TL83	254		Unclustered	2	3	1	0.60991	YK(1)ESLGLGGGGQDLSDPTDPR	2	3e-10	142.23	FALSE
492	6	1	144	A0A384J5H7	347	K	Actin-related protein 2/3 complex subunit	Bcarc40	M7TGK7	492		Unclustered	3.46667	3	1	-1.2174	VYEGSESGVSK(1)FTTSGVDGR	1	3.276e-07	120.11	FALSE
349	5	3	145	A0A384JM82	72	K	Bcscd6	Bcscd6	M7U375	349		Unclustered	2.2	2	1	0.36439	GGDVK(1)DLR	2	0.00607537	80.165	FALSE
699	2	5	146	A0A384K4Y6	233	K	Bcaim45	Bcaim45	M7TLS9	699		Unclustered	0.666667	3	1	-1.0946	SDRPDLATAGK(1)VVSGGR	1	0.0306257	47.088	FALSE
709	1	3	147	A0A384J5I7	158	K	Bccir1	Bccir1	M7TLK1	709		Unclustered	0	2	1	1.6853	VVFK(1)DGDIVEVTK	2	0.000425013	89.624	FALSE
328	1	12	148	A0A384JUT2	564	K	Clustered mitochondria protein homolog	Bcclu1	M7U7H7	328		Unclustered	0	2	1	-0.24232	K(1)YVLDLYR	1	0.0210846	78.149	FALSE
278	3	1	149	A0A384K022	991	K	Bcpds5	Bcpds5	M7U9F1	278	Cluster 22	Clustered	3	2	1	-2.335	TVAQPVFK(1)VLNK	1	0.00158707	74.611	FALSE
408	6	1	150	A0A384JUQ8	147	K	Bcctr9	Bcctr9	M7V0D4	408		Unclustered	2.2	2	1	3.6859	TK(1)EDWLK	1	0.0475618	53.775	FALSE
470	8	1	151	A0A384K2B3	314	K	Bcthr4	Bcthr4	M7UU73	470		Unclustered	3.73333	3	1	-0.18589	FWK(1)TGHYEK	2	0.00429734	68.657	FALSE
154	5	1	152	A0A384JZS6	153	K	Bcras1	Bcras1	M7TTJ5	154		Unclustered	1.4	2	1	-3.6913	FIETSAK(1)SR	1	0.00245427	86.898	FALSE
119	3	3	153	A0A384JFX9	72	K	Glutathione reductase	Bcglr1	M7U041	119		Unclustered	1.66667	2	1	-0.92082	TIAVESK(1)R	1	0.0157341	85.676	FALSE
151	8	1	155	A0A384J5I3	17	K	Bchis1	Bchis1	M7TMR8	151		Unclustered	4.46429	2	1	0.01824	LLFAVPK(1)K	2	0.0201465	79.469	FALSE
561	7	2	156	A0A384JJU1	38	K	Bclys12	Bclys12	M7U4D2	561	Cluster 39	Clustered	3	2	1	0.53092	LK(1)FEFVDLK	2	0.0031657	82.417	FALSE
363	4	1	157	A0A384K7D6	46	K	Bchsh49	Bchsh49	M7U2E4	363		Unclustered	3	3	1	-0.90522	IVNVHLPK(1)DR	1	0.0199652	51.727	FALSE
318	3	12	159	A0A384JNQ0	32	K	Rab GDP dissociation inhibitor	Bcgdi1	M7UBA6	318		Unclustered	0.5	2	1	0.048067	GQK(1)VLHIDR	4	0.00561974	71.221	FALSE
282	4	1	160	A6RHT9	83	K	Methylthioribose-1-phosphate isomerase	mri1	M7UPV4	282		Unclustered	2	2	1	-0.17919	QETVQYINK(1)R	2	2.02469e-05	200.09	FALSE
384	1	1	161	A0A384JXJ0	422	K	Dipeptidyl peptidase 3	BCIN_11g05910	M7TSB3	384		Unclustered	0	2	1	0.86525	LPWGTDFEK(1)DK	2	3.06206e-05	112.84	FALSE
435	4	1	162	A0A384JLV4	246	K	Bctps2	Bctps2	M7UEU5	435		Unclustered	3	2	1	2.2867	MNQK(1)FANR	3	0.00257099	96.111	FALSE
214	2	2	163	A0A384JUK4	4	K	S-formylglutathione hydrolase	BCIN_10g02340	M7V0T1	214		Unclustered	0.666667	2	1	0.26094	SFK(1)TTATIASFGGK	2	2.8e-09	156.6	FALSE
530	3	1	164	A0A384K4X9	176	K	Uncharacterized protein	BCIN_15g03540	M7U645	530		Unclustered	2	2	1	0.49256	TPSVYK(1)DYR	2	0.000441902	127.76	FALSE
759	2	2	165	A0A384JFN1	251	K	Uncharacterized protein	BCIN_04g05510	M7TI95	759		Unclustered	0.666667	2	1	0.54258	STLDNWK(1)R	1	0.010412	93.162	FALSE
48	2	2	166	A0A384K177	286	K	S-methyl-5'-thioadenosine phosphorylase	Bcmeu1	M7TJ70	48		Unclustered	2	2	1	2.0736	FMTK(1)EQGR	1	0.0241377	57.859	FALSE
267	5	2	167	A0A384JQL3	401	K	Uncharacterized protein	BCIN_08g05050	M7UPE2	267	Cluster 14	Clustered	4	3	1	-1.7665	DAK(1)LYEIGAGTTEVR	2	0.000350369	82.877	FALSE
228	1	1	168	A0A384K2N8	368	K	Bcnfs1	Bcnfs1	M7TWK1	228		Unclustered	0	3	1	0.60657	IAK(1)EELNYDHAR	2	0.00404422	66.989	FALSE
413	1	1	169	A0A384JCP8	279	K	Lactamase_B domain-containing protein	BCIN_03g05490	M7V3A3	413		Unclustered	0	2	1	-0.10719	ETQGK(1)FTIGDEK	1	1.83242e-05	95.183	FALSE
347	7	1	171	A0A384JZY9	722	K	DNA helicase	Bcmcm6	M7UXT5	347		Unclustered	3	3	0.997052	3.0819	TFK(0.003)PEFTDEAK(0.997)ELLVQK	1	0.0127188	60.764	FALSE
572	7	1	172	A0A384JYI5	166	K	Bcidi1	Bcidi1	M7TEL9	572	Cluster 15	Clustered	4.7619	2	1	2.7298	IHYK(1)APSDGK	2	0.0233841	59.84	FALSE
678	6	1	173	A0A384J9A2	8	K	UBIQUITIN_CONJUGAT_2 domain-containing protein	BCIN_02g04920	M7TZA1	678		Unclustered	2.7	2	1	-0.17235	INK(1)ELTDLGR	3	0.000110103	131.82	FALSE
719	4	2	174	A0A384K1M2	16	K	Bccyb5	Bccyb5	M7U1S5	719		Unclustered	2	3	1	1.2591	EYTYAEAAEHK(1)TK	2	0.0147636	54.898	FALSE
669	1	2	175	A0A384JW84	6	K	Bcdap1	Bcdap1	M7TYX1	669		Unclustered	0	2	1	-0.2929	MDYVEK(1)R	3	0.012457	98.997	FALSE
284	2	1	176	A0A384K715	7	K	Bcget4	Bcget4	M7USY5	284		Unclustered	2	2	1	-0.62711	IDK(1)IIAR	1	0.0471508	53.968	FALSE
480	5	2	177	A0A384K6B3	4	K	Galactose-1-phosphate uridylyltransferase	Bcgal7	M7UPW7	480	Cluster 35	Clustered	2.2	3	1	0.98152	PEK(1)ILDDISHR	1	0.00527882	66.004	FALSE
42	3	3	178	A0A384J777	367	K	Bcgtb1	Bcgtb1	M7UEY5	42		Unclustered	0.5	3	1	0.36576	AWVHQK(1)VTDLR	2	5.0506e-06	122.7	FALSE
44	6	1	179	A0A384JXN5	54	K	Coatomer subunit zeta	Bcret3	M7UAM2	44	Cluster 6	Clustered	6	2	1	2.3874	AFEK(1)GLLEK	2	0.00756503	68.355	FALSE
760	9	1	180	A0A384K0U2	118	K	Nuclear cap-binding protein subunit 2	Bccbc2	M7V093	760		Unclustered	3	2	1	1.0826	YIGGTK(1)LDER	2	0.00229638	77.744	FALSE
216	1	6	181	A0A384JXE6	418	K	Bcnat1	Bcnat1	M7UXK9	216		Unclustered	0	3	1	-0.030125	IFK(1)HQGNTQK	1	0.0215733	50.108	FALSE
369	2	2	182	A0A384JF59	196	K	Bcard1	Bcard1	M7U8N9	369		Unclustered	0.666667	2	1	-2.1396	AIEEGK(1)DAEAGEK	2	6.7376e-06	111.83	FALSE
378	5	1	183	A0A384JI90	74	K	Bcdst1	Bcdst1	M7TQN3	378		Unclustered	2.2	2	1	-1.4181	LATEIVTK(1)WK	2	0.000203038	102.52	FALSE
667	9	4	184	A0A384JFM3	743	K	Transcription elongation factor Spt6	Bcspt6	M7TIA6	667		Unclustered	1.92857	3	1	0.86534	VLDHGK(1)FDNLSR	2	3.9266e-06	119.39	FALSE
239	1	2	187	A0A384JGA3	92	K	Bcatx1	Bcatx1	M7TBK1	239		Unclustered	0	2	1	0.63943	INTAEVDGVSK(1)DIVTIK	1	0	188.41	FALSE
604	1	1	188	A0A384J9W4	36	K	Elongation of fatty acids protein	BCIN_02g04240	M7U120	604		Unclustered	0	3	1	-0.29016	VFTAVK(1)GYHPQDFDFQPR	2	8.302e-07	98.062	FALSE
25	2	11	189	A0A384J7C4	124	K	14_3_3 domain-containing protein	BCIN_01g09310	M7U1L8	25		Unclustered	2	2	1	3.2729	VFYHK(1)MK	8	0.00798871	83.614	FALSE
39	6	13	190	A0A384K7X4	373	K	Formate dehydrogenase	Bcfdh1	M7TQ78	39		Unclustered	4.7619	2	1	-0.11131	NSGSAGANK(1)A	1	0.00503305	84.738	FALSE
368	3	9	191	A0A384JHP3	359	K	Cytochrome b5 heme-binding domain-containing protein	BCIN_05g04870	M7TAC5	368		Unclustered	3	3	1	-0.68959	EIGCTPDHLQGTFK(1)K	1	0.00011453	89.624	FALSE
340	5	1	192	A0A384JJW1	272	K	MPN domain-containing protein	BCIN_06g03480	M7UXH3	340		Unclustered	3	2	1	-0.1392	ANAIK(1)MLQSR	1	0.00129701	87.184	FALSE
196	12	1	193	A0A384JFD6	68	K	Pyruvate carboxyltransferase domain-containing protein	BCIN_04g04810	M7U090	196	Cluster 9	Clustered	9	2	1	0.16216	IIPLATK(1)IR	2	0.00730726	68.846	FALSE
348	4	7	194	A0A384J8T3	401	K	Tubulin alpha chain	BctubB	M7TZP0	348	Cluster 12	Clustered	4	3	1	-0.50545	LDHK(1)FDLMYSK	3	3.7058e-06	128.1	FALSE
326	4	2	195	A0A384JB76	215	K	Bcmir1	Bcmir1	M7UIA9	326		Unclustered	3	2	1	0.57173	VVEAIYTK(1)VDK	3	3.66976e-05	110.08	FALSE
333	6	18	196	A0A384JPP5	104	K	Uncharacterized protein	BCIN_08g02380	M7U3C1	333		Unclustered	3.73333	2	1	0.7048	YFDGK(1)SK	1	0.0267173	63.565	FALSE
779	1	1	197	A0A384JEU9	188	K	Bcprx1	Bcprx1	M7U6G2	779		Unclustered	0	2	1	1.188	SNTTFK(1)TNQK	1	0.000192418	104.43	FALSE
321	9	1	198	A0A384JYE9	303	K	Deoxyhypusine hydroxylase	Bclia1	M7UEN1	321		Unclustered	4	2	1	-1.1358	FLNDK(1)DVVVR	1	3.207e-07	120.06	FALSE
564	6	1	199	A0A384JD30	54	K	Bctom22	Bctom22	M7TT18	564	Cluster 11	Clustered	5	2	1	0.34901	ISALK(1)DIVPASTR	2	0.00122106	74.853	FALSE
182	8	1	200	A0A384JF70	419	K	Chorismate synthase	Bcaro2	M7UYB5	182	Cluster 39	Clustered	2.7	2	1	-0.60338	YTVVGGEAAK(1)EK	1	0.000784261	86.288	FALSE
440	9	1	201	A0A384JXM5	60	K	Bcntf2	Bcntf2	M7UYQ3	440		Unclustered	3.14286	2	1	0.24223	LGSLPFEK(1)VK	3	0.00301654	70.942	FALSE
230	7	4	202	A0A384JJL6	315	K	Bcdps1	Bcdps1	M7U4H8	230		Unclustered	7	3	1	0.61745	EAYLAQSPQFYK(1)QFEIAGGR	2	6.59925e-16	173.21	FALSE
303	1	7	203	A0A384J7A0	212	K	Peroxidase	Bcccp1	M7U1L1	303		Unclustered	0	2	1	-0.15325	QDK(1)DAAACTPDGR	3	8.1e-09	167.21	FALSE
527	2	2	204	A0A384JGA7	426	K	Bcgut2	Bcgut2	M7UBN6	527		Unclustered	0.666667	2	1	0.62474	PLVK(1)DPNAK	1	0.00121697	94.692	FALSE
241	5	7	205	A0A384JM46	59	K	Peptidyl-prolyl cis-trans isomerase	BCIN_07g00840	M7TLJ9	241		Unclustered	2	3	1	0.13744	VVLGLYGK(1)TVPETAENFR	3	9.74e-08	121.32	FALSE
176	3	6	206	A0A384K4K0	345	K	Bccdc12	Bccdc12	M7UMI2	176	Cluster 24	Clustered	3	2	1	0.26655	QWEQK(1)LISER	3	2.93023e-05	178.67	FALSE
544	5	1	207	A0A384J754	91	K	Bcmms2	Bcmms2	M7U5T8	544		Unclustered	3	2	1	-0.525	INLPGVQDDGK(1)VDPSK	1	5.331e-07	118.31	FALSE
684	3	2	208	A0A384JNK2	575	K	Bcubp15	Bcubp15	M7U2Z9	684		Unclustered	0.5	3	0.999996	-0.096236	KLEEEAAFK(1)EAR	1	0.00202473	70.68	FALSE
695	1	1	209	A0A384JBA1	21	K	Prefoldin subunit 3	Bcpac10	M7TZI3	695		Unclustered	0	2	1	1.3782	INMPDIQK(1)TLDTVR	2	0.000498868	84.508	FALSE
662	9	1	210	A0A384JCN3	198	K	Uncharacterized protein	BCIN_03g05840	M7UCD1	662	Cluster 14	Clustered	4	2	1	1.6146	NFSGK(1)EAGEWGVAAR	2	1.7e-09	125.75	FALSE
120	1	16	211	A0A384JZV7	519	K	Plasma membrane ATPase	BCIN_12g06020	M7UAS8	120		Unclustered	0	2	1	1.2469	DGVTWTCAK(1)GAPSAILR	1	3e-10	141.13	FALSE
236	2	13	212	A0A384J4N4	27	K	14_3_3 domain-containing protein	BCIN_01g02580	M7TKF5	236		Unclustered	2	3	1	-0.2189	YEEMVENMK(1)SVASEDQELSVEER	3	5.4158e-22	190.64	FALSE
114	14	1	213	A0A384K5B9	123	K	Bcnsr1	Bcnsr1	M7U5U0	114		Unclustered	9.84848	2	1	-4.0865	VVDAGK(1)AK	1	0.0615727	40.882	FALSE
425	1	1	214	A0A384JM51	26	K	Tubulin-specific chaperone A	BCIN_07g02680	M7TNP6	425		Unclustered	0	3	1	0.58351	EEASYHK(1)ELISQQAR	2	2e-10	145.69	FALSE
490	3	5	215	A0A384JDJ8	427	K	D-3-phosphoglycerate dehydrogenase	BCIN_03g06180	M7UME1	490		Unclustered	0.5	3	1	1.6558	VNEILGDHNVDK(1)QITDNK	1	1e-10	125.23	FALSE
795	8	9	216	A0A384JQP0	130	K	Bcyrb1	Bcyrb1	M7TPS9	795		Unclustered	4.52381	2	1	0.48026	LTEK(1)VDVK	1	0.0378634	54.436	FALSE
477	8	1	217	A0A384J3X3	83	K	Fatty acid hydroxylase domain-containing protein	BCIN_01g00350	M7UGF3	477	Cluster 15	Seed	5	2	1	0.46506	YK(1)IQGNK	2	0.0078829	87.284	FALSE
199	4	2	218	A0A384JVV7	144	K	V-type proton ATPase subunit C	Bcvma5	M7V074	199	Cluster 21	Clustered	4	2	1	-3.8642	GK(1)MNQYNQVK	5	6.225e-05	169.77	FALSE
124	4	4	219	A0A384JTY6	84	K	Bcvma4	Bcvma4	M7UB02	124	Cluster 21	Clustered	4	2	1	0.54763	LK(1)VLSAR	1	0.00730105	89.296	FALSE
788	2	20	220	A0A384K1B9	721	K	Bcscp160	Bcscp160	M7UPD0	788		Unclustered	0.666667	2	1	-1.7455	EFVAQAIEEEK(1)ER	1	1.9e-09	196.5	FALSE
108	8	1	221	A0A384K1V0	406	K	Homoaconitase, mitochondrial	Bclys4	M7UVP8	108		Unclustered	2.2	2	1	0.41358	VFK(1)DAAESSPDK	2	1.32117e-05	113.69	FALSE
286	1	1	222	A0A384K0T0	48	K	Bcbud22	Bcbud22	M7TXB1	286		Unclustered	0	2	1	-3.5611	TAK(1)GFER	2	0.0314175	61.357	FALSE
789	3	1	223	A0A384K400	123	K	Protein phosphatase PP2A regulatory subunit B	Bccdc55	M7U657	789	Cluster 37	Clustered	2	2	1	-1.0986	VFEK(1)SLK	2	0.0286474	62.659	FALSE
489	3	5	224	A0A384J7Z9	173	K	Bcrot2	Bcrot2	M7TUF9	489		Unclustered	2	3	1	-0.61396	YPGVSHITFGPDGK(1)FK	2	6e-10	126.77	FALSE
113	4	1	225	A0A384JXJ8	278	K	Arginine N-methyltransferase 2	Bcrmt2	M7U4L4	113		Unclustered	2	3	1	-0.44701	EWEASAPEEGSYK(1)IHAGR	1	0.0123165	55.688	FALSE
787	3	2	226	A0A384JHZ3	363	K	Saccharopine dehydrogenase [NAD(+), L-lysine-forming]	Bclys1	M7UCG4	787	Cluster 39	Clustered	3	2	1	-0.51047	LFQEK(1)VATLPK	2	2.65015e-05	114.72	FALSE
594	22	8	227	A0A384JIV2	158	K	Bcerg10	Bcerg10	M7UEH3	594	Cluster 18	Clustered	6.47059	2	1	0.045334	DGLTDAYNK(1)K	2	0.000358539	132.01	FALSE
54	2	2	228	A0A384JMQ4	24	K	Uncharacterized protein	BCIN_07g03440	M7TJP1	54		Unclustered	0.666667	2	1	0.67071	STHFDK(1)K	1	0.0356055	76.478	FALSE
359	1	2	229	A0A384J9K6	33	K	Protein-lysine N-methyltransferase EFM5	EFM5	M7U8K3	359		Unclustered	0	3	1	-0.10643	DAHQQK(1)FEDLK	1	0.016401	54.65	FALSE
92	1	1	232	A0A384JA44	52	K	Bccmk2	Bccmk2	M7TFE6	92		Unclustered	0	2	1	-1.3548	YYAAK(1)VINK	1	0.00407657	76.679	FALSE
679	12	3	233	A6S1A3	398	K	Eukaryotic translation initiation factor 3 subunit L	BC1G_06600	M7TTI8	679	Cluster 5	Clustered	10	2	1	-0.13382	LYTTMDVK(1)K	1	0.0562259	50.353	FALSE
140	3	1	234	A0A384JSW2	83	K	SHNi-TPR domain-containing protein	BCIN_09g03020	M7UU50	140		Unclustered	2	2	1	-1.3195	ALFK(1)VAQQQSDVLGGR	1	0	169.15	FALSE
175	9	4	235	A0A384JLN4	103	K	Arginase	Bccar1	M7UA03	175	Cluster 25	Clustered	5	3	1	-0.66775	LSEQVYEHAK(1)EGR	3	9.717e-07	121.24	FALSE
10	14	8	236	A0A384JRK5	403	K	Bcnew1	Bcnew1	M7U4A2	10		Unclustered	3.73333	2	1	1.331	VLEAEIK(1)K	2	0.0381416	68.224	FALSE
624	5	1	237	A0A384JAJ6	1019	K	Structural maintenance of chromosomes protein	Bcsmc4	M7TF77	624	Cluster 22	Clustered	3	2	1	-0.9911	IMQVGGEK(1)LR	1	0.00689387	67.93	FALSE
61	7	2	238	A0A384JBL3	401	K	Aldedh domain-containing protein	BCIN_03g01130	M7U0U0	61		Unclustered	2.2	3	1	0.80827	EVSVVGDPFAEDTFQGPQVTK(1)AQYDR	1	2.36174e-22	197.28	FALSE
627	3	1	239	A0A384JYD0	6	K	Uncharacterized protein	BCIN_12g01950	M7TEK7	627		Unclustered	1.66667	2	1	0.23353	APFDK(1)TK	1	0.0107751	77.282	FALSE
569	1	5	240	A0A384JEB6	166	K	Bcptc3	Bcptc3	M7TCK9	569		Unclustered	0	3	1	-0.48609	AKPLSFDHK(1)PQNEGEK	2	0.000123327	91.932	FALSE
713	6	1	241	A0A384K3D2	277	K	Coatomer subunit epsilon	BCIN_14g04520	M7UAJ7	713	Cluster 6	Clustered	6	2	1	-1.3471	DLEEK(1)SSLFDK	1	0.000105683	96.745	FALSE
330	7	2	242	A6RLH0	238	K	Elongation factor G, mitochondrial	mef1	M7U4F2	330		Unclustered	3.42857	2	1	2.6669	ISFINK(1)MDR	1	0.0446412	47.844	FALSE
311	9	5	243	A0A384J9Q1	439	K	Uncharacterized protein	BCIN_02g06270	M7U6D5	311		Unclustered	7	2	1	0.35339	AIGEIYETCK(1)K	2	0.000168372	103.08	FALSE
657	6	8	246	A0A384JF14	240	K	Bcvma1	Bcvma1	M7U2A9	657	Cluster 21	Clustered	4	2	1	-0.52565	IAEK(1)GSYK	1	0.00217506	101.54	FALSE
329	4	3	247	A0A384JFX6	384	K	Vacuolar proton pump subunit B	Bcvma2	M7U0C8	329	Cluster 21	Seed	4	2	1	-0.72946	SAIGEK(1)LTR	3	0.0122676	66.056	FALSE
317	7	1	248	A0A384JQ82	253	K	Bcmrpl35	Bcmrpl35	M7U3P2	317	Cluster 27	Clustered	7	2	1	0.022027	VQVFDK(1)GER	1	0.0068259	70.389	FALSE
687	10	1	249	A0A384K0E2	302	K	Bcmrpl17	Bcmrpl17	M7U2L4	687	Cluster 27	Seed	8	2	1	0.47136	VFYMK(1)GR	2	0.0273092	63.287	FALSE
276	11	5	250	A0A384JET4	339	K	Bcach1	Bcach1	M7TZ32	276	Cluster 9	Clustered	9	2	1	-0.26998	FSPDGFK(1)R	2	0.0194573	80.438	FALSE
688	7	21	251	A0A384JG51	131	K	Uncharacterized protein	BCIN_05g00180	M7TRC5	688		Unclustered	1.71429	2	1	-0.1707	MK(1)EIAEVK	6	0.00162722	103.26	FALSE
50	3	3	252	A0A384JAC8	166	K	Bcap2	Bcap2	M7TZI9	50		Unclustered	2	2	1	-0.53981	DVMTIGDLK(1)IK	2	0.00182648	75.819	FALSE
68	2	8	253	A0A384JU92	592	K	Bcarb1	Bcarb1	M7U720	68		Unclustered	0.666667	2	1	0.26878	LLDK(1)IAK	1	0.0504831	52.403	FALSE
233	8	2	255	A0A384JZN4	74	K	Bctom20	Bctom20	M7UKY1	233	Cluster 11	Clustered	5	2	1	0.84486	AVVVEAK(1)EDGFPVDVEEK	2	0	185.55	FALSE
275	2	4	256	A0A384K193	913	K	Pentafunctional AROM polypeptide	BCIN_13g04430	M7TR66	275		Unclustered	2	2	1	-0.1717	SK(1)GWEFFR	2	0.00594581	80.755	FALSE
356	10	2	257	A0A384K4P4	428	K	Bcabp1	Bcabp1	M7U671	356	Cluster 17	Clustered	6	2	1	0.46819	TPSQIWAEK(1)K	2	0.000279298	168.85	FALSE
62	6	1	258	A0A384J851	294	K	Bcede1	Bcede1	M7TUH0	62		Unclustered	2.7	2	1	-0.33224	QK(1)FDTIYQGLDR	2	0.000916456	84.365	FALSE
755	3	1	259	A0A384JCK7	968	K	Uncharacterized protein	BCIN_03g05700	M7UL09	755		Unclustered	3	3	1	3.8073	LTQFIPIHK(1)GPDLQEDR	1	0.015175	48.006	FALSE
145	8	1	260	A0A384JY02	209	K	Dihydrolipoamide acetyltransferase component of pyruvate dehydrogenase complex	BCIN_11g04250	M7U5X9	145		Unclustered	3.73333	3	1	0.085893	VLK(1)EDVHR	1	0.0135877	61.679	FALSE
743	2	1	261	A0A384JW68	222	K	Bcrib5	Bcrib5	M7TN72	743	Cluster 28	Clustered	2	2	1	-0.16372	IVEAK(1)LAK	1	0.0241678	61.679	FALSE
433	9	1	262	A0A384JNK5	235	K	Methylenetetrahydrofolate reductase	Bcmet13	M7UVH6	433		Unclustered	4	2	1	0.40826	IPPK(1)WSAALEEVK	3	8.9183e-06	107.74	FALSE
398	7	3	263	A0A384K1A0	92	K	Histone H4	BCIN_13g04420	M7U705	398	Cluster 12	Clustered	5	2	1	-0.027346	TVTSLDVVYALK(1)R	3	3.43e-08	155.86	FALSE
434	7	2	264	A0A384JBX5	833	K	AAA domain-containing protein	BCIN_03g02170	M7THM5	434		Unclustered	4	2	1	-3.4814	NLLVEK(1)K	1	0.0666937	66.429	FALSE
438	11	7	265	A0A384J658	142	K	Bcfrs2	Bcfrs2	M7UH30	438		Unclustered	11	2	1	0.1589	EQLQIIQK(1)TR	1	0.000157345	110.74	FALSE
81	5	4	266	A0A384JJK0	560	K	Bcssz1	Bcssz1	M7UGD9	81		Unclustered	4	2	1	-0.29201	EVGEK(1)GGVR	1	0.0037849	78.516	FALSE
660	3	1	267	A0A384JPB7	177	K	Pyr_redox_2 domain-containing protein	BCIN_08g00090	M7U6H9	660		Unclustered	3	2	1	0.65192	VFGTIQK(1)LQK	1	0.000163344	109.66	FALSE
781	2	1	268	A0A384JDH8	35	K	Bccnb1	Bccnb1	M7TU44	781		Unclustered	2	2	1	-1.3683	LDK(1)DNSGTIER	2	5.4867e-06	174.9	FALSE
406	7	7	269	A0A384JIU3	137	K	Peptidyl-prolyl cis-trans isomerase	Bcp1	M7TPH7	406		Unclustered	0.952381	3	1	-0.36427	SIYGEK(1)FADENFER	7	4.2e-09	164.88	FALSE
259	3	1	270	A0A384JHD3	331	K	Bcyme1	Bcyme1	M7UCA0	259		Unclustered	0.5	2	1	-1.5349	NPEK(1)FSTLGGK	1	0.00446569	68.83	FALSE
64	1	1	271	A0A384JS47	724	K	Glyco_hydro_63 domain-containing protein	BCIN_09g02680	M7UU02	64		Unclustered	0	2	1	2.4454	ILLSLVSK(1)DR	1	0.000209868	101.3	FALSE
71	7	3	272	A0A384JSB1	259	K	Uncharacterized protein	BCIN_09g02420	M7TYQ8	71	Cluster 11	Clustered	5	2	1	-0.1553	VILEAK(1)DK	3	0.00607537	80.165	FALSE
466	5	2	273	A0A384JZB4	74	K	Bctrx1	Bctrx1	M7TZV6	466	Cluster 23	Clustered	3	3	1	1.1405	AIAPK(1)VSQLSEAYPAAHFIK	3	1.3708e-06	106.39	FALSE
324	2	1	274	A0A384JB57	562	K	Bcrna14	Bcrna14	M7UQ09	324		Unclustered	0.666667	2	1	0.87791	TDVEK(1)GTIVR	1	0.0122138	64.918	FALSE
152	3	3	275	A0A384JIR4	38	K	Thioredoxin domain-containing protein	BCIN_05g08370	M7TN03	152		Unclustered	3	2	1	2.9006	SSAVLSINGK(1)DYDR	1	2.9e-09	176.89	FALSE
614	5	4	276	A0A384JWH0	147	K	Bcsgt2	Bcsgt2	M7TKR2	614		Unclustered	3	3	1	-0.2639	AAAYSASK(1)DHESAK	2	4.0547e-06	101.3	FALSE
738	14	2	277	A0A384J4I8	127	K	Bccox13	Bccox13	M7UE10	738	Cluster 5	Clustered	10.7179	3	1	0.33167	TLFWNEK(1)VNYHK	3	1.4954e-06	135.99	FALSE
243	8	1	278	A0A384K711	314	K	Bctwf1	Bctwf1	M7U8U7	243	Cluster 17	Clustered	5.78571	3	1	-1.4628	LEAGSPEDISQESIDSDLHPK(1)TEVK	1	4.36103e-22	189.62	FALSE
595	2	2	279	A0A384JRC4	483	K	Ubiquitin carboxyl-terminal hydrolase	Bcubp3	M7TXG5	595		Unclustered	0.666667	2	1	1.041	EFSVIDSAK(1)SVEQLK	2	2.1343e-06	104.16	FALSE
109	8	1	280	A0A384JBA2	212	K	Glutathione peroxidase	Bcgpx3	M7U0V8	109	Cluster 23	Clustered	3	2	1	0.50422	VK(1)WNFEK	3	0.0036055	119.17	FALSE
244	5	2	281	A0A384JHR7	146	K	Superoxide dismutase	Bcsod4	M7TZN8	244	Cluster 23	Clustered	3	2	1	0.28197	DFSTFK(1)TK	3	0.00652649	78.113	FALSE
392	4	9	282	A0A384JDP2	237	K	Septin-type G domain-containing protein	BCIN_03g09000	M7U0K1	392	Cluster 24	Seed	3	3	1	-0.86087	ADTLTDEEIAAFK(1)SR	4	0	222.16	FALSE
14	6	1	283	A0A384JH08	331	K	Thioredoxin reductase	Bctrr1	M7UR49	14		Unclustered	2	2	1	0.24391	TDAEK(1)GSNVVVPEYR	2	0	220.59	FALSE
136	5	1	284	A0A384JR91	560	K	Uncharacterized protein	BCIN_08g05040	M7UFV2	136	Cluster 14	Clustered	4	2	1	0.61324	NEPVDTK(1)FGVFR	2	1.19273e-05	114.87	FALSE
715	1	1	285	A0A384K4N6	153	K	RmlD_sub_bind domain-containing protein	BCIN_15g03160	M7ULB6	715		Unclustered	0	2	1	1.0186	AVLAEYEK(1)AGK	1	0.00141974	78.342	FALSE
502	6	8	286	A0A384JE47	365	K	Bclys9	Bclys9	M7TTZ2	502	Cluster 39	Clustered	3	3	1	1.2378	DLVMLQHK(1)FEIEHK	2	8.063e-07	119.87	FALSE
570	9	1	287	A0A384JLL4	859	K	Bcpol5	Bcpol5	M7UB61	570		Unclustered	6.80556	2	1	-0.17709	ENMVNFK(1)SR	1	0.0491509	45.307	FALSE
90	4	5	288	A0A384J9Q2	104	K	H15 domain-containing protein	BCIN_02g04870	M7TZB0	90	Cluster 12	Clustered	4	2	1	-0.7686	APAEK(1)APK	1	0.0285722	59.35	FALSE
772	6	5	289	A0A384JZW5	1392	K	Bcmet5	Bcmet5	M7UKZ1	772		Unclustered	2.2	2	1	3.5066	YK(1)LDNVSFSGMR	1	0.00115059	80.96	FALSE
506	8	2	290	A0A384JNN4	1087	K	Lon protease homolog, mitochondrial	Bcpim1	M7TU36	506		Unclustered	1.06667	2	1	0.086961	EAANGLWK(1)DR	1	0.000229667	97.734	FALSE
83	5	1	291	A0A384J8W0	277	K	Bcdnm1	Bcdnm1	M7TRX1	83		Unclustered	1.2	3	1	-0.12905	SEADFFK(1)HHPAYR	2	0.000632715	77.185	FALSE
104	10	17	292	A0A384J3Y3	849	K	PKS_AT domain-containing protein	BCIN_01g00450	M7V1C3	104		Unclustered	6	2	1	2.1611	TYK(1)GPAGGVITVR	2	1.37921e-05	98.582	FALSE
455	6	2	293	A0A384K7H8	179	K	Bcser1	Bcser1	M7UC23	455		Unclustered	4	2	1	0.88896	IPEEK(1)DWK	2	0.0150429	66.504	FALSE
38	12	8	294	A0A384JR44	159	K	Bchch1	Bchch1	M7TVB8	38	Cluster 17	Clustered	6.23636	3	1	0.70554	DIQHAPDANPASK(1)FTAAK	3	0.000215694	71.592	FALSE
12	3	1	295	A0A384JAF6	298	K	Mitogen-activated protein kinase	Bmp1	M7UCJ8	12		Unclustered	2	2	1	-1.8687	LLAFNPVK(1)R	1	0.0635855	47.603	FALSE
683	1	2	296	A0A384JIA0	141	K	Bcg1	Bcg1	M7TH57	683		Unclustered	0	2	1	-0.73808	DAGVQDCFK(1)R	2	0.00062621	104.22	FALSE
444	14	5	297	A0A384JH07	81	K	Bcatp20	Bcatp20	M7UHN0	444		Unclustered	9.34066	2	1	0.81242	NLGNALGK(1)VGGR	2	0.000394191	91.961	FALSE
511	10	2	300	A0A384K3C5	571	K	Bcsec31	Bcsec31	M7TGV8	511		Unclustered	1.75	2	1	0.18527	AMTVCLK(1)EDR	1	0.000106862	130.98	FALSE
157	2	1	301	A0A384JXW3	95	K	Signal peptidase complex catalytic subunit SEC11	Bcsec11	M7UF61	157		Unclustered	0.666667	2	1	-0.36942	K(1)FGAGPK	1	0.0164017	69.998	FALSE
761	2	1	302	A0A384K3F9	90	K	Bcerv25	Bcerv25	M7TZS7	761		Unclustered	0.666667	2	1	-0.04916	DIVGEK(1)R	2	0.0113588	120.65	FALSE
375	1	1	303	A0A384JYB1	232	K	Glutamine amidotransferase type-1 domain-containing protein	BCIN_12g01390	M7TR19	375		Unclustered	0	3	1	0.1987	VNK(1)DHDGVK	1	0.0202196	52.725	FALSE
599	5	1	304	A0A384JE30	646	K	Bcfaa2	Bcfaa2	M7V1V1	599		Unclustered	1.2	2	1	-1.8239	SK(1)FNSYEK	1	0.010636	65.535	FALSE
773	28	3	305	A0A384J7B7	74	K	Bcpre7	Bcpre7	M7TUZ1	773	Cluster 2	Clustered	28	2	1	0.86001	YQPK(1)VFK	2	0.0535423	50.966	FALSE
100	3	1	306	A0A384JXT2	530	K	Non-specific serine/threonine protein kinase	BPK2	M7UBR0	100		Unclustered	2	2	1	0.94322	NIAFGK(1)VR	1	0.0391532	53.754	FALSE
714	9	11	307	A0A384JA13	27	K	Histone H2B	BCIN_02g06790	M7U6I4	714	Cluster 12	Clustered	5	2	1	1.237	APASK(1)QDAGK	1	0.000663723	93.166	FALSE
194	11	13	308	A0A384JBN5	997	K	Bclhs1	Bclhs1	M7UIF2	194	Cluster 19	Clustered	4.7619	2	1	-1.7696	GDEGTEGK(1)PIFK	2	5.6843e-06	120.57	FALSE
431	10	2	309	A0A384JVR0	298	K	Homoserine dehydrogenase	Bchom6	M7UQH2	431	Cluster 38	Clustered	1.71429	2	1	-1.9087	FVGSIDVAK(1)K	3	0.00162443	94.692	FALSE
768	2	2	310	A0A384J6Q1	127	K	PHB domain-containing protein	BCIN_01g08740	M7UYI8	768		Unclustered	2	2	1	0.34696	IAYVK(1)SLK	2	0.0285722	59.35	FALSE
379	25	6	311	A6RJ45	92	K	ATP-dependent RNA helicase eIF4A	tif1	M7UQI5	379	Cluster 31	Clustered	6.23188	3	1	2.1155	LDPNVK(1)QCQALILAPTR	1	0.00751981	59.342	FALSE
630	6	3	312	A0A384JL58	472	K	Kinesin-like protein	BCIN_06g05380	M7UL19	630	Cluster 12	Clustered	4	2	1	-1.4988	EELTYLK(1)ER	1	0.060077	40.883	FALSE
790	8	3	313	A0A384J7P6	401	K	Tubulin alpha chain	BCIN_02g00900	M7TU84	790	Cluster 12	Clustered	4	2	1	-0.040717	FDLMYSK(1)R	5	0.0070675	101.25	FALSE
342	4	1	314	A0A384JPY7	267	K	3-hydroxyisobutyryl-CoA hydrolase, mitochondrial	Bcehd3	M7TWY0	342		Unclustered	2	2	1	-2.0883	FK(1)DFETLAQR	2	0.00205604	80.014	FALSE
33	7	4	315	A0A384JWI7	271	K	Bchmt1	Bchmt1	M7UI46	33		Unclustered	3	4	1	-0.28486	FSTGPHTK(1)YTHWK	2	3.9033e-06	111.79	FALSE
234	7	3	316	A0A384JSK1	350	K	Bcsub2	Bcsub2	M7U1J8	234		Unclustered	3	2	1	-0.088475	FNDFK(1)DFNK	4	0.000424502	121.8	FALSE
112	1	1	317	A0A384JX71	217	K	Erg2	Erg2	M7TVP8	112		Unclustered	0	2	1	0.25105	VQAAEASYK(1)K	1	0.000165403	96.957	FALSE
261	7	5	318	A0A384K4M3	215	K	Bcerg20	Bcerg20	M7UUX8	261	Cluster 15	Clustered	4.7619	2	1	0.75063	IATPK(1)NLK	2	0.00716384	75.213	FALSE
512	8	1	319	A0A384JEB7	56	K	E3 ubiquitin-protein ligase	Bcrsp5	M7UZ78	512		Unclustered	2.14286	2	1	-0.51522	TTTVIK(1)R	2	0.0189705	94.262	FALSE
606	5	3	320	A0A384JBP8	81	K	Uncharacterized protein	BCIN_03g03150	M7UIN9	606		Unclustered	2	2	1	0.25809	LLAK(1)DVTK	1	0.0538138	46.001	FALSE
668	16	7	321	A0A384JD69	212	K	Bcses1	Bcses1	M7TUE7	668	Cluster 4	Clustered	14.8897	3	1	-1.2397	EYMAK(1)TAQLEQFDEELYK	3	0	171.29	FALSE
457	2	2	322	A0A384K3S5	89	K	Cytidine deaminase	Bccdd1	M7TXF9	457		Unclustered	0.666667	3	1	-0.29433	VAFGK(1)AITEGHK	1	0.0264553	43.761	FALSE
401	6	1	323	A0A384JLR9	330	K	Bcsec62	Bcsec62	M7UVA5	401		Unclustered	3.73333	2	1	-0.94825	VK(1)GLWTVK	2	0.00215703	102.07	FALSE
146	32	3	324	A0A384JXK2	87	K	Bcrpt5	Bcrpt5	M7TSC3	146	Cluster 2	Clustered	28	3	1	0.34882	LSHEK(1)AAMGEK	4	1.54664e-05	117.63	FALSE
774	7	1	325	A0A384J906	165	K	Bcprp4	Bcprp4	M7U134	774	Cluster 19	Clustered	5	2	1	3.2557	IEK(1)DIPLR	1	0.0366769	55.064	FALSE
471	20	5	326	A0A384K1U9	123	K	Histone H3	BCIN_13g04410	M7TMM3	471	Cluster 12	Clustered	5	2	1	-0.11282	VTIQSK(1)DIQLAR	5	3.8762e-06	154.67	FALSE
412	5	21	327	A0A384J3X8	1169	K	Bcfas2	Bcfas2	M7USK3	412		Unclustered	3	2	1	0.13294	LVAGQIPTGWDAK(1)K	2	6.66e-08	124.51	FALSE
26	2	5	328	A0A384JE85	40	K	Bcacb1	Bcacb1	M7U3T8	26		Unclustered	2	3	1	1.3202	VAIGDDISK(1)AEAPGLFDIK	2	0	165.17	FALSE
775	4	3	329	A0A384K5M6	106	K	CND9	CND9	M7TWY3	775		Unclustered	4	2	1	0.47171	FIAPVIAK(1)GIDGR	2	0.00830146	65.895	FALSE
80	13	2	330	A0A384JSV0	4	K	L51_S25_CI-B8 domain-containing protein	BCIN_09g03920	M7U1E9	80	Cluster 5	Clustered	10.859	2	1	-0.3087	SAK(1)YAFSQTLK	1	0.000997455	76.073	FALSE
268	13	2	331	A0A384JD56	147	K	Glycine cleavage system H protein	Bcgcv3	M7TMK3	268	Cluster 9	Clustered	9	3	1	-0.67318	GPEDETSAGGWVAK(1)VEVGEQGVK	3	0	161.04	FALSE
345	34	3	332	A0A384JRS9	281	K	Isocitrate dehydrogenase [NADP]	BCIN_09g00980	M7TQ52	345	Cluster 9	Clustered	8.38095	3	1	0.2928	TQFEAK(1)NIWYEHR	3	4.3856e-06	109.83	FALSE
528	11	1	333	A6SDR8	125	K	H/ACA ribonucleoprotein complex subunit GAR1	GAR1	M7TLA7	528		Unclustered	7	2	1	1.5131	FYIGGDK(1)LLPLEK	1	0.000629085	85.837	FALSE
59	21	6	334	A0A384J9S5	294	K	Bcths1	Bcths1	M7TM60	59	Cluster 4	Clustered	15.7908	2	1	-0.0041055	NSASYFLGNK(1)ENDSLQR	1	1.44856e-32	303.96	FALSE
697	7	8	335	A0A384J4W3	90	K	Bcipp1	Bcipp1	M7THJ6	697		Unclustered	5	4	1	-0.11673	NCFPHK(1)GYLWNYGAFPQTWEDPNVIHPETK	2	1.33927e-22	193.6	FALSE
526	9	1	336	A0A384JX46	36	K	Uncharacterized protein	BCIN_11g04620	M7U2C4	526		Unclustered	3	2	1	-0.11103	TTILYK(1)LK	4	0.00202061	106.04	FALSE
7	8	3	337	A0A384JZX9	27	K	Bcatp17	Bcatp17	M7U543	7		Unclustered	8	2	1	0.093228	VASPSGLGAAK(1)DAAR	2	0	156.17	FALSE
801	3	2	338	A0A384JFE7	408	K	Bcvps1	Bcvps1	M7USS1	801		Unclustered	3	2	1	2.4499	AVDPFDQVK(1)DIDIR	2	3.4483e-06	113.4	FALSE
34	12	6	339	A0A384J6S5	1163	K	Clathrin heavy chain	Bcchc1	M7U469	34		Unclustered	4	2	1	1.0146	DEDLIK(1)YLR	2	0.000494006	130.75	FALSE
388	4	1	340	A0A384JHF6	106	K	Uncharacterized protein	BCIN_05g04060	M7UCI0	388		Unclustered	1.2	2	1	0.74622	LTSFK(1)QADPR	1	0.0034794	69.864	FALSE
652	9	2	341	A0A384JMZ2	439	K	RuvB-like helicase	BCIN_07g05050	M7U2Y5	652		Unclustered	3.73333	2	1	-1.1182	SVK(1)FVTDFEK	1	0.0550133	41.684	FALSE
260	4	1	342	A0A384JR87	102	K	Bcsnp1	Bcsnp1	M7TWF0	260		Unclustered	1.66667	2	1	0.35566	GDAFK(1)TLIVSR	2	5.8626e-06	126.12	FALSE
782	10	1	343	A0A384JJ66	9	K	Small nuclear ribonucleoprotein G	Bcsmx2	M7TL57	782	Cluster 19	Clustered	5	2	1	1.3452	PQAQPELK(1)K	1	0.0262474	62.869	FALSE
110	19	2	344	A0A384JTJ9	71	K	Malate synthase	BCIN_09g06110	M7TIH3	110	Cluster 9	Clustered	9	3	1	0.11258	GSLPDFLPETK(1)HIR	1	0.0148965	53.3	FALSE
600	21	6	345	A0A384JXF1	246	K	Tyrosine--tRNA ligase	Bctys1	M7V3J1	600	Cluster 4	Clustered	15.7908	2	1	-0.35641	IDLIDGPEAVEK(1)K	1	0.00160867	88.282	FALSE
137	7	4	346	A0A384JM44	468	K	Ornithine aminotransferase	BCIN_07g00730	M7U5V6	137	Cluster 25	Clustered	5	3	1	-0.73817	GEKEDDVIPAGEK(1)NVHIPLEN	3	1e-09	133.65	FALSE
73	7	3	347	A0A384J4J3	598	K	Bcsla2	Bcsla2	M7U4Y3	73	Cluster 13	Clustered	5	2	1	-2.1676	DK(1)EDELEVYK	1	0.00218143	78.83	FALSE
707	10	27	348	A0A384JGC8	685	K	Bcmet6	Bcmet6	M7UP24	707	Cluster 38	Seed	2	2	1	-0.10228	LLK(1)VFVDEAYPR	4	2.20143e-05	105.65	FALSE
55	6	1	349	A0A384JCE1	581	K	Bcdoa1	Bcdoa1	M7UVU6	55		Unclustered	2.2	3	1	0.41731	LSTHWPYK(1)DR	2	0.021532	50.149	FALSE
611	30	2	350	A0A384JRW5	180	K	Proteasome subunit alpha type	Bcpre9	M7UEL5	611	Cluster 2	Clustered	28	2	1	-0.33555	QDYK(1)EDCDLK	2	9.6544e-05	121.68	FALSE
786	8	2	351	A0A384JQD2	306	K	Bcxdj1	Bcxdj1	M7TWQ2	786		Unclustered	3.73333	3	1	0.84877	VVLK(1)HLDGR	1	0.0138813	59.067	FALSE
1	28	4	352	A0A384JZN2	136	K	Acetyltransferase component of pyruvate dehydrogenase complex	Bclat1	M7UJC5	1	Cluster 18	Clustered	6.47059	2	1	0.20889	SAPAPPK(1)EEASQSSEK	1	2.213e-06	99.044	FALSE
538	34	2	353	A0A384JP30	159	K	Bchex	Bchex	M7U4I7	538		Unclustered	30	3	1	-0.11154	EIAVDMK(1)TVHGSR	9	1.01e-08	158.31	FALSE
680	10	2	354	A0A384JNH2	308	K	Acyl-CoA desaturase	Bcole1	M7UVI1	680		Unclustered	3	2	1	-0.39687	QFK(1)SNEIEK	3	0.00050789	116.52	FALSE
549	14	2	355	A0A384J4U8	86	K	Aldedh domain-containing protein	BCIN_01g03020	M7UBT6	549	Cluster 9	Clustered	8	3	1	0.0024143	FLK(1)SESTQFIDLHDPATNNLVTR	2	1.26417e-16	178.11	FALSE
706	5	2	356	A0A384K2L1	128	K	t-SNARE coiled-coil homology domain-containing protein	BCIN_14g02490	M7TMH2	706	Cluster 16	Clustered	4	2	1	0.3822	DQIK(1)YLEADAIK	1	0.0014415	76.728	FALSE
643	73	1	357	A0A384K1K1	45	K	Bcmrps5	Bcmrps5	M7THE5	643	Cluster 20	Clustered	55.8364	2	1	-1.6879	FASIK(1)QSELDAAPAK	1	0.00023806	87.519	FALSE
534	31	1	358	A0A384JLP3	165	K	Bcrpn3	Bcrpn3	M7TPY2	534	Cluster 2	Clustered	28	3	1	0.29933	ENATFNK(1)ASPSEMEIDSDSK	1	0.000184132	78.779	FALSE
397	6	1	359	A6RUD7	492	K	Carboxypeptidase Y homolog A	CPYA	M7TLM0	397		Unclustered	1.2	2	1	-1.6189	DFNAAK(1)TK	1	0.021261	63.216	FALSE
69	2	4	360	A0A384J4E2	356	K	MICOS complex subunit MIC60	Bcmic60	M7U833	69		Unclustered	2	2	1	-0.35598	ILAMK(1)EAALK	5	0.00149071	85.355	FALSE
57	13	4	361	A0A384K0M4	888	K	Bckap123	Bckap123	M7UWQ7	57		Unclustered	6	2	1	0.15963	K(1)FASSNTPFER	2	4.1568e-05	145.09	FALSE
532	8	2	362	A0A384JBE2	783	K	Bccse1	Bccse1	M7UCW4	532		Unclustered	3.14286	2	1	0.72471	LNSNPPEAFK(1)R	3	2.89405e-05	134.49	FALSE
304	16	7	363	A0A384JLF9	27	K	Uncharacterized protein	BCIN_06g06280	M7UCL3	304	Cluster 17	Clustered	6.53333	2	1	0.15881	AYK(1)VGALK	4	0.00512323	84.498	FALSE
536	19	2	364	A0A384J7V9	350	K	tRNA-synt_1e domain-containing protein	BCIN_02g00120	M7TUE9	536	Cluster 4	Clustered	14.8897	2	1	0.23866	GAGDFALWK(1)K	1	0.00533065	83.869	FALSE
514	13	6	365	A0A384JN13	116	K	Bccof1	Bccof1	M7UTB8	514	Cluster 13	Clustered	5.06667	2	1	-0.55375	MMYASTK(1)ESFK	7	2.24933e-05	116.55	FALSE
255	3	3	366	A0A384K1L3	238	K	F-actin-capping protein subunit alpha	Bccap1	M7THD3	255		Unclustered	1.66667	2	1	-1.7863	GFNSLSEGAFK(1)GLR	1	4.8e-09	159	FALSE
212	10	1	367	A0A384K0T3	33	K	Bcsmx3	Bcsmx3	M7UWR8	212	Cluster 19	Clustered	5	2	1	-1.7841	WGGQTEYK(1)GK	1	0.000200359	103.01	FALSE
484	8	1	368	A0A384JE28	68	K	U6 snRNA-associated Sm-like protein LSm4	Bclsm4	M7U0K4	484	Cluster 19	Clustered	5	2	1	0.45121	GNNIK(1)YLR	1	0.00716384	75.213	FALSE
242	2	2	369	A0A384K0P7	99	K	Bcmet22	Bcmet22	M7U3M7	242		Unclustered	2	2	1	0.26317	GTLSK(1)DDK	1	0.0319006	57.59	FALSE
279	5	1	370	A0A384JMR9	128	K	Uncharacterized protein	BCIN_07g04130	M7UPN3	279		Unclustered	2	2	1	-0.64451	GSYK(1)CAR	1	0.0535423	50.966	FALSE
802	1	1	371	A0A384JYA9	237	K	Uncharacterized protein	BCIN_12g00940	M7U2Z8	802		Unclustered	0	2	1	2.4704	VTLTK(1)DEGPR	3	0.000202998	102.53	FALSE
186	9	3	372	A0A384JC13	59	K	Bcado1	Bcado1	M7TTK7	186	Cluster 25	Clustered	4.46429	3	1	0.69973	HAAIYEDLLNNYSAK(1)LIAGGGAQNTAR	1	7.77561e-16	173.35	FALSE
522	6	1	373	A0A384JVL7	192	K	Bcbim1	Bcbim1	M7TUP6	522	Cluster 12	Clustered	4	2	1	-0.35921	DFYFSK(1)LR	4	0.0012565	148.04	FALSE
15	20	11	374	A0A384JFK0	142	K	Bccdc60	Bccdc60	M7U046	15	Cluster 4	Clustered	15.7908	3	1	-0.44434	LFGK(1)NFENYKEEEVSEEK	2	0	149.73	FALSE
785	14	6	375	A0A384K423	159	K	Bccct6	Bccct6	M7TQT2	785	Cluster 17	Clustered	6.23636	3	1	1.0184	TSLSTK(1)LNHTLAEK	1	0.00282541	67.326	FALSE
407	41	37	376	A0A384JTW8	519	K	HATPase_c domain-containing protein	BCIN_10g00300	M7TM08	407	Cluster 10	Clustered	7.51648	3	1	0.28566	LVDITK(1)DFDLEETDEEKK	4	0	173.87	FALSE
208	4	1	377	A0A384JRT1	361	K	Uncharacterized protein	BCIN_09g01180	M7UA72	208	Cluster 16	Clustered	4	2	1	-0.17764	YK(1)ADATDITK	2	0.00275256	73.435	FALSE
767	5	2	378	A0A384JT00	273	K	Bcsec17	Bcsec17	M7U316	767	Cluster 16	Clustered	4	2	1	-0.24269	WK(1)TTILLK	2	0.0252815	61.09	FALSE
294	24	3	379	A6SB28	81	K	Nascent polypeptide-associated complex subunit alpha	egd2	M7TAK6	294		Unclustered	22	3	1	-0.13906	RPK(1)NILFVINQPEVYK	3	1.2e-09	126.16	FALSE
628	1	2	380	A0A384JVC2	159	K	Uncharacterized protein	BCIN_10g03240	M7URL0	628		Unclustered	0	3	1	0.39248	IK(1)HIQDASGVR	2	2.8826e-05	103.44	FALSE
516	12	1	381	A0A384J667	13	K	Proliferating cell nuclear antigen	Bcpol30	M7TG08	516		Unclustered	1.71429	2	1	-1.8307	LEQADLLK(1)K	1	0.00258646	98.048	FALSE
257	11	6	382	A0A384JFN2	578	K	Glutamine amidotransferase type-2 domain-containing protein	BCIN_04g04490	M7UT85	257	Cluster 18	Clustered	6	2	1	0.065834	AIAIHNEK(1)YDE	3	8.5529e-06	133.42	FALSE
744	30	1	383	A0A384JZJ1	36	K	Aminotran_1_2 domain-containing protein	BCIN_12g05550	M7U013	744	Cluster 5	Clustered	11	2	1	-0.036992	ADTFDK(1)K	1	0.0368855	75.109	FALSE
373	7	8	384	A0A384JED0	463	K	Bcdug1	Bcdug1	M7UJM9	373	Cluster 32	Clustered	4	3	1	-0.50534	HWNFSSAAK(1)AVER	2	4.0021e-06	111.12	FALSE
593	13	1	385	A0A384J8Z2	78	K	Bccys3	Bccys3	M7TGZ2	593	Cluster 32	Clustered	4	3	1	-0.37647	DNFEK(1)AVAALEHAK	1	0.0148334	53.374	FALSE
577	2	1	386	A0A384JN37	342	K	DNA topoisomerase I	Bctop1	M7TLF4	577		Unclustered	0.666667	2	1	-3.4345	NFFK(1)DFTDSVK	1	0.0297082	54.343	FALSE
51	3	1	387	A0A384JKU6	177	K	Uroporphyrinogen decarboxylase	Bchem12	M7TIC7	51		Unclustered	2	2	1	0.046659	TK(1)TWVYR	1	0.00241762	135.77	FALSE
460	3	1	388	A0A384JUX4	496	K	Uncharacterized protein	BCIN_10g03310	M7U7M6	460	Cluster 28	Clustered	1.66667	3	1	0.082648	FTPAHWK(1)K	2	0.0267486	51.346	FALSE
63	7	2	389	A0A384JSX3	482	K	Bcaip1	Bcaip1	M7U9X1	63	Cluster 17	Clustered	6	3	1	-0.6811	NVVHIYSVDGNNLSPK(1)TELK	2	1.9863e-06	98.292	FALSE
291	11	2	390	A0A384K6Q9	437	K	Bcilv3	Bcilv3	M7U9M9	291		Unclustered	4.02778	2	1	0.049409	GSLAPGGSVGK(1)ITGK	1	0.0249042	52.862	FALSE
448	15	6	391	A0A384JXB8	308	K	Acetolactate synthase	BCIN_11g03040	M7TKU9	448	Cluster 9	Clustered	7.64444	2	1	0.29344	LINIAK(1)K	1	0.0266176	86.086	FALSE
155	2	2	392	A0A384K282	127	K	Uncharacterized protein	BCIN_14g01360	M7TNJ0	155		Unclustered	2	2	1	1.2137	FLK(1)GEEYGLGR	2	4.68346e-05	105.46	FALSE
9	14	7	393	A0A384JKX7	67	K	Protein disulfide-isomerase	Bcpdi1	M7U1V7	9	Cluster 19	Clustered	5	2	1	1.0223	ALAPEYEEAATTLK(1)EK	2	9e-10	130.29	FALSE
500	6	1	394	A0A384JA89	412	K	Bcjem1	Bcjem1	M7TL99	500		Unclustered	3.73333	2	1	-1.3491	DYYK(1)VLGVPK	2	0.000671221	93.096	FALSE
156	13	9	395	A0A384JET9	365	K	Ketol-acid reductoisomerase, mitochondrial	Bcilv5	M7UI45	156	Cluster 21	Clustered	3.33333	2	1	-0.9419	SLEFNSQK(1)DYR	3	2.3408e-06	189.57	FALSE
521	23	11	396	A0A384J9Y3	693	K	Aconitate hydratase, mitochondrial	Bcaco1	M7TP93	521	Cluster 9	Clustered	8.85714	3	1	0.56658	HLGGLAIITK(1)SFAR	3	2.7575e-06	108.72	FALSE
754	16	4	397	A0A384JS41	116	K	GrpE protein homolog	Bcmge1	M7U1S6	754	Cluster 17	Clustered	6.37778	2	1	0.36539	DMQAAK(1)DFAIQK	2	1.12159e-05	112.44	FALSE
659	8	1	398	A0A384JHR5	533	K	Mitochondrial import inner membrane translocase subunit TIM50	Bctim50	M7TT16	659	Cluster 11	Clustered	5	2	1	0.22013	NYEAFDK(1)EIR	1	0.00016872	108.7	FALSE
65	21	2	399	A0A384JQH6	240	K	Bcfbp1	Bcfbp1	M7U6P8	65	Cluster 5	Clustered	9.61538	3	0.999987	-0.65607	NYFNSLK(1)YPEGEGGKPYSAR	2	5.38839e-05	94.632	FALSE
201	13	21	400	A0A384JH41	155	K	Bcsti1	Bcsti1	M7UTM8	201	Cluster 17	Clustered	6.87179	2	1	0.46038	TAK(1)FLSDPTFMSK	6	0.000150531	94.717	FALSE
646	8	7	401	A0A384JWU5	35	K	Uncharacterized protein	BCIN_11g03020	M7UE72	646		Unclustered	3	3	1	-0.74792	QFK(1)SNYGHDAQFVSR	2	4.55963e-05	94.007	FALSE
91	23	7	402	A0A384JZ93	226	K	AA_TRNA_LIGASE_II domain-containing protein	BCIN_12g04670	M7UJ45	91	Cluster 4	Clustered	15.7908	2	1	-0.84247	WEAK(1)QTTPFLR	2	1.54738e-05	119.74	FALSE
656	23	11	403	A0A384K1E9	365	K	Bcils1	Bcils1	M7TR74	656	Cluster 4	Clustered	15.7908	3	1	-0.082121	DFAGLHVK(1)AADK	2	0.0163103	54.276	FALSE
79	6	1	404	A0A384JS71	54	K	V-SNARE coiled-coil homology domain-containing protein	BCIN_09g02090	M7UXX8	79	Cluster 16	Clustered	4	2	1	-0.72676	ENINK(1)VSER	1	0.0152572	64.374	FALSE
266	5	2	405	A0A384J3Z1	181	K	Bcykt6	Bcykt6	M7U8L0	266	Cluster 16	Clustered	4	2	1	1.9266	SDGLSAQSK(1)MFYTQAK	1	1.272e-07	123.08	FALSE
125	12	2	406	A0A384J5P7	1462	K	Uncharacterized protein	BCIN_01g05380	M7UQK5	125	Cluster 19	Clustered	5	2	1	-2.4373	LQDWQK(1)R	1	0.0634023	56.721	FALSE
416	28	2	407	A0A384JKY3	219	K	Complex1_49kDa domain-containing protein	BCIN_06g05630	M7U1W9	416	Cluster 3	Clustered	14.4118	2	1	1.1639	EK(1)LMEFYER	1	0.0605898	40.727	FALSE
529	19	4	408	A0A384JB03	437	K	Glutamate decarboxylase	BCIN_03g01040	M7TIE5	529	Cluster 9	Clustered	9	2	1	1.0894	TDNLK(1)MLR	1	0.00184469	111.17	FALSE
725	29	5	409	A0A384JI80	137	K	Histidine biosynthesis trifunctional protein	Bchis4	M7UIT4	725		Unclustered	4.14545	2	1	-2.7888	SLLEEFK(1)TK	2	0.00999561	67.334	FALSE
240	18	5	410	A0A384K6A0	161	K	Bccct8	Bccct8	M7TD33	240	Cluster 17	Clustered	6.78788	2	1	0.011135	SQAELSK(1)AIR	2	0.000180274	106.62	FALSE
682	2	2	411	A0A384K240	347	K	Bcagx1	Bcagx1	M7UVK8	682		Unclustered	0.666667	2	1	0.46822	EIAAK(1)YIR	2	0.00383272	90.37	FALSE
649	30	5	412	A0A384JSS2	112	K	Bcatp5	Bcatp5	M7U9U4	649	Cluster 3	Clustered	12.7174	3	1	-0.20815	HTGGQDK(1)GDTVK	1	0.00051576	84.352	FALSE
367	6	6	413	A0A384J618	172	K	Phosphomannomutase	Bcsec53	M7U7Q2	367		Unclustered	1.71429	2	1	0.87237	EK(1)FIEALK	2	0.00523301	83.998	FALSE
443	32	8	414	A0A384K7Y1	315	K	Malate dehydrogenase	BCIN_16g04800	M7TII3	443	Cluster 5	Clustered	10.6374	2	1	1.7514	LLAACVDGLK(1)GNISK	1	0.000410622	80.387	FALSE
404	6	1	415	A0A384JUS9	294	K	5-aminolevulinate synthase	Bchem1	M7URJ4	404		Unclustered	3	3	1	-0.018912	MVFK(1)HNDLEDLEAK	1	0.000216823	87.447	FALSE
579	3	2	416	A0A384JXD4	112	K	Casein kinase II subunit beta	Bcckb2	M7ULJ3	579		Unclustered	1.66667	2	1	0.74257	ADFGK(1)CPR	1	0.0174219	65.246	FALSE
547	28	2	417	A0A384JY21	56	K	Bcgua1	Bcgua1	M7TPD5	547	Cluster 25	Seed	5.5	2	1	-0.1024	LADLQWK(1)PK	1	0.0396898	62.463	FALSE
741	10	1	418	A6RVT8	82	K	Exportin-T	los1	M7UGF5	741		Unclustered	4.10714	3	1	0.46458	GLK(1)EQLHDYVR	1	0.00392639	67.385	FALSE
612	19	5	419	A0A384J5T1	124	K	GTP-binding nuclear protein	BCIN_01g06220	M7U7R6	612		Unclustered	4.02778	3	1	1.0139	VCEGIPIVLTGNK(1)VDVK	2	1.141e-06	97.235	FALSE
28	17	12	420	A0A384JZB5	1362	K	Uncharacterized protein	BCIN_12g04860	M7TTB8	28	Cluster 18	Clustered	6	2	1	1.3844	ALISTGFK(1)LPK	2	6.31266e-05	98.04	FALSE
609	6	3	421	A0A384JBV7	106	K	Superoxide dismutase [Cu-Zn]	Bcsod1	M7TY19	609	Cluster 23	Seed	3	3	1	-0.16421	TDAQGNATGSVQDSHIK(1)LIGPLSVIGR	2	0	168.26	FALSE
486	23	5	422	A0A384K0P5	519	K	CND6	CND6	M7UN63	486	Cluster 5	Clustered	10.859	3	1	0.71486	LIPGIGHK(1)VK	3	0.00930468	62.463	FALSE
504	37	12	423	A0A384J776	572	K	Pyruvate carboxylase	BCIN_01g09950	M7TJV7	504	Cluster 5	Clustered	10.6374	2	1	-0.30176	NILLEEGPEGFAK(1)AVR	2	0	151.8	FALSE
170	22	4	426	A0A384JR08	697	K	ATP-dependent 6-phosphofructokinase	BCIN_08g06300	M7TNU5	170	Cluster 5	Clustered	10.0571	3	1	-0.3366	LAIK(1)CIEHLEQYEDR	2	7e-10	132.84	FALSE
784	19	2	427	A0A384JSX9	446	K	Phosphotransferase	Bcglk	M7TGI5	784	Cluster 5	Clustered	9.84848	2	1	0.51508	SAAAIIQDVK(1)DLK	2	3.98e-08	125.53	FALSE
465	26	3	428	A0A384JQA6	158	K	Bctif3	Bctif3	M7UAD5	465		Unclustered	9.22059	2	1	-0.25174	ISVADPPK(1)DR	1	0.00304373	70.685	FALSE
8	24	9	429	A0A384JF80	427	K	tRNA-synt_1g domain-containing protein	BCIN_04g04260	M7U4Q2	8	Cluster 4	Clustered	15.7908	2	1	-1.1188	MDGVIPEFSPEYK(1)DEK	1	0.000402189	78.078	FALSE
273	1	1	430	A0A384JHD2	19	K	CAAX prenyl protease	Bcmep	M7UCA5	273		Unclustered	0	3	1	0.96921	FLDRPLFPWK(1)K	1	0.00133103	83.182	FALSE
74	4	4	431	A0A384JEN5	152	K	Uncharacterized protein	BCIN_04g01520	M7UTB3	74		Unclustered	1.2	2	1	-0.45761	ISLPGFDPK(1)ELEK	2	0.00146254	70.373	FALSE
82	17	1	432	A0A384JDN0	359	K	Bcura3	Bcura3	M7TNA8	82	Cluster 21	Clustered	3.75	2	1	-1.4369	AEDPK(1)WEAER	1	0.0341542	52.495	FALSE
777	2	3	433	A0A384JCL4	152	K	Bcfur1	Bcfur1	M7TMP6	777		Unclustered	0.666667	2	1	-0.37531	LFYDK(1)LPEDIAQR	2	0.000569428	86.944	FALSE
507	32	2	434	A0A384JW71	359	K	Bcrpt2	Bcrpt2	M7TJW2	507	Cluster 2	Clustered	28	3	1	-0.24258	VIMATNK(1)IDTLDPALIRPGR	1	0.000343864	79.467	FALSE
132	29	6	435	A0A384K6E3	592	K	Bcpck1	Bcpck1	M7UPI2	132	Cluster 5	Clustered	10.6374	2	1	1.2153	LGGLFVENFK(1)K	2	0.000206364	97.734	FALSE
383	11	13	436	A0A384J5I1	131	K	Uncharacterized protein	BCIN_01g06470	M7TM13	383		Unclustered	5	2	1	-0.03884	TLLTSK(1)GFK	2	0.00166551	91.867	FALSE
18	16	3	437	A0A384JH70	308	K	Uncharacterized protein	BCIN_05g03230	M7UBV7	18		Unclustered	6	2	1	-0.0752	SPK(1)GWTGPR	1	0.00421301	75.819	FALSE
618	6	5	438	A0A384JY73	109	K	Peptidylprolyl isomerase	Bcfpr1	M7TJC5	618		Unclustered	1.66667	2	1	0.19103	GWDEGVTQMK(1)LGEK	5	1.3e-09	188.92	FALSE
314	9	5	439	A0A384K542	317	K	Bcglc3	Bcglc3	M7UAL5	314	Cluster 33	Clustered	5	3	1	0.43756	GK(1)HELWDSR	1	0.0217825	51.162	FALSE
778	8	1	440	A0A384JVF1	351	K	Bckap104	Bckap104	M7U7P5	778		Unclustered	3.14286	3	0.962139	0.21444	AEDIK(0.038)PK(0.962)FAK	1	0.0278909	57.347	FALSE
771	4	2	441	A0A384JQM8	436	K	Importin N-terminal domain-containing protein	BCIN_08g05160	M7TPU5	771		Unclustered	2.7	3	1	0.37324	NHIAK(1)EGALR	2	0.000164926	96.665	FALSE
134	9	3	442	A0A384JQI5	59	K	Dolichyl-diphosphooligosaccharide--protein glycosyltransferase subunit WBP1	Bcwbp1	M7TYI9	134		Unclustered	3.55556	2	1	-2.404	GYELTYESPK(1)NEK	2	1.62e-08	147.26	FALSE
565	14	11	443	A0A384JRQ2	149	K	Uncharacterized protein	BCIN_09g01400	M7TQ92	565	Cluster 10	Clustered	7.41818	2	1	0.38133	HVVFGQVLSGK(1)NIVR	4	1.4497e-06	99.941	FALSE
677	90	3	444	A0A384JQ22	44	K	Uncharacterized protein	BCIN_08g03530	M7THV0	677	Cluster 1	Clustered	74	2	1	-0.4131	AGTAPK(1)CGDCGIK	2	0.000859321	81.565	FALSE
639	7	2	445	A0A384K6F0	243	K	Bccwh41	Bccwh41	M7U9R3	639	Cluster 34	Seed	5	3	1	0.54142	LLWAAK(1)PHLFGK	2	0.0105411	60.255	FALSE
135	27	8	446	A0A384JSA7	103	K	Bcfum1	Bcfum1	M7U9W2	135	Cluster 9	Clustered	8.11905	3	1	0.36976	SLENFK(1)INQPQDR	3	8.54046e-21	265.41	FALSE
269	14	1	447	A0A384JGV5	51	K	Bcdsk2	Bcdsk2	M7TRB3	269		Unclustered	8	2	1	0.42788	LAGDDYEK(1)IPVDR	1	1.12e-08	153.32	FALSE
740	8	1	448	A0A384JPA1	257	K	Bcprp19	Bcprp19	M7TW21	740		Unclustered	4	2	1	0.00479	STPIVSTAK(1)GEVK	2	0.000712083	84.297	FALSE
165	77	2	449	A0A384JX17	169	K	Bcrli1	Bcrli1	M7TL16	165	Cluster 1	Clustered	61	2	1	3.0149	AIVK(1)PQYVDR	2	0.00274574	73.499	FALSE
519	6	4	450	A0A384K1U7	673	K	Bcmet10	Bcmet10	M7TRS4	519		Unclustered	2.2	3	1	-1.6935	SSSFTGFQK(1)EDIEAPSQLR	2	7.247e-07	110.44	FALSE
418	7	4	451	A0A384K1L2	18	K	PKS_ER domain-containing protein	BCIN_13g05580	M7UB13	418		Unclustered	3	3	1	0.25106	EQWAQVVEETGK(1)PVVYK	3	0	166.92	FALSE
323	17	1	452	A0A384JJP0	103	K	Succinate-semialdehyde dehydrogenase	BCIN_06g01640	M7UNF6	323		Unclustered	7.28571	2	1	-0.085386	AIDAAAAAFPSFK(1)TTTGR	2	2e-10	132.25	FALSE
503	29	1	453	A0A384JDE8	473	K	NAD-specific glutamate dehydrogenase	Bcgdh2	M7TJU9	503	Cluster 5	Clustered	9.70588	2	1	2.2099	ELK(1)ELISR	1	0.0184332	64.711	FALSE
686	18	22	454	A0A384JCX1	523	K	Uncharacterized protein	BCIN_03g06600	M7TVT1	686	Cluster 17	Clustered	6.23636	2	1	-0.40723	MLAEAEK(1)YK	5	2e-10	136.26	FALSE
396	16	3	455	A0A384JCD0	165	K	Bcade5	Bcade5	M7U4A6	396	Cluster 18	Clustered	6.37778	3	1	-0.1866	GVIIPTSK(1)EEAHQGLK	3	1.3224e-06	97.45	FALSE
49	9	8	456	A0A384J4X7	400	K	Uncharacterized protein	BCIN_01g03440	M7TN40	49		Unclustered	6.80556	4	1	0.82071	YTHLVGK(1)NAIHPFIEGR	2	5.876e-07	110.12	FALSE
188	11	2	457	A0A384K4A8	256	K	Bcmtd1	Bcmtd1	M7UYR2	188	Cluster 25	Clustered	5	2	1	0.45079	SDVVISGVPGEK(1)FK	2	0.00032061	89.136	FALSE
578	16	11	458	A0A384K4A5	333	K	Glyceraldehyde-3-phosphate dehydrogenase	BCIN_15g02120	M7TJL2	578	Cluster 5	Clustered	9.84848	2	1	3.4917	VLDLLHYISK(1)VDNK	5	0	167.61	FALSE
475	31	4	459	A0A384K6I9	229	K	Proteasome subunit alpha type	Bcpre5	M7TML3	475	Cluster 2	Clustered	28	2	1	0.069231	SIEGFK(1)LFDGQDVK	2	1.01e-08	143.46	FALSE
701	7	1	460	A0A384JA29	439	K	Bcrrp14	Bcrrp14	M7TFG0	701		Unclustered	7	2	1	-1.7764	QEIEEK(1)ER	1	0.0212393	63.227	FALSE
474	20	1	461	A0A384JS97	174	K	Bcwrs1	Bcwrs1	M7TYR3	474	Cluster 4	Clustered	15.7908	2	1	-2.213	DIIAVGFDPK(1)K	1	0.00124606	93.345	FALSE
520	19	6	462	A0A384JH31	512	K	Alanine--tRNA ligase	Bcala1	M7TU49	520	Cluster 4	Clustered	15.7908	2	1	1.1342	IQLIYDGK(1)NFLK	2	5.1945e-06	121.02	FALSE
56	7	3	463	A0A384J5V4	444	K	Bccpa2	Bccpa2	M7TR11	56		Unclustered	1.71429	3	1	-0.3054	WDLSK(1)FQHVK	1	0.00083811	85.355	FALSE
103	18	5	464	A0A384JMM8	315	K	Uncharacterized protein	BCIN_07g03810	M7ULX9	103	Cluster 4	Clustered	15.7908	3	1	-1.1907	TDEALHIK(1)NEGLDEQAR	3	0	193.8	FALSE
235	24	1	465	A0A384K0D4	484	K	Bcgln4	Bcgln4	M7UJ90	235	Cluster 4	Clustered	15.7908	2	1	0.9837	AVSFSK(1)DGDK	1	0.0322615	53.567	FALSE
498	29	2	466	A0A384JG41	169	K	Proteasome subunit beta	Bcpre1	M7TRD3	498	Cluster 2	Clustered	28	2	1	-0.58654	MCTDELK(1)R	4	0.00470679	122.52	FALSE
237	29	6	467	A0A384K0N9	282	K	Bcrpn7	Bcrpn7	M7TJB0	237	Cluster 2	Clustered	28	3	1	-1.3136	VVDAPEIK(1)AILGDGEDK	1	0.0339295	44.342	FALSE
386	5	1	468	A0A384JUZ0	238	K	Bcpdx1	Bcpdx1	M7V0G3	386		Unclustered	3.73333	3	1	-0.69995	IAK(1)LSHLDLSNIK	1	0.000172648	91.812	FALSE
166	6	1	469	A0A384K720	563	K	Bcpus1	Bcpus1	M7USS8	166		Unclustered	1.66667	2	1	0.96626	MDEFK(1)QR	1	0.00465084	102.77	FALSE
666	2	1	470	A6S8E7	275	K	tRNA (guanine-N(7)-)-methyltransferase	trm8	M7TZZ3	666		Unclustered	2	2	1	0.49503	FVALFK(1)R	1	0.0418404	80.294	FALSE
568	9	1	471	A0A384J585	328	K	Bcser2	Bcser2	M7UR71	568		Unclustered	2.55556	2	1	-0.31182	GVDADIFTK(1)LR	1	0.00102862	85.522	FALSE
220	13	2	472	A0A384JGK9	99	K	DNA-directed RNA polymerase subunit	Bcrpo21	M7TRI5	220		Unclustered	1.71429	3	1	-0.75203	PVYHPGFLK(1)K	1	0.000374938	93.649	FALSE
187	12	6	473	A0A384JZY6	6	K	Bchsp10	Bchsp10	M7TSW9	187	Cluster 17	Clustered	7	2	1	-0.26641	STALK(1)SIK	4	0.00105803	109.11	FALSE
121	5	3	474	A0A384K1L5	273	K	NTP_transferase domain-containing protein	BCIN_13g05370	M7UKM9	121	Cluster 35	Seed	2.2	3	1	-0.26586	QFFVHETK(1)DFWR	2	6.7962e-06	114.72	FALSE
690	7	1	475	A0A384JWF4	146	K	Dolichol-phosphate mannosyltransferase subunit 1	Bcdpm1	M7TZ01	690		Unclustered	3	2	1	-1.4859	YAGDGGVFGWDLK(1)R	2	2.28748e-05	101.75	FALSE
380	30	2	476	A0A384J8Z9	146	K	Bccox6	Bccox6	M7U150	380	Cluster 3	Clustered	15.1186	3	1	0.094849	GQYDQYLEELK(1)PLR	2	4.6e-09	160.81	FALSE
370	31	4	477	A0A384J918	52	K	Bcrpn8	Bcrpn8	M7UK24	370	Cluster 2	Clustered	28	2	1	0.47539	VVGVLLGQNEGK(1)NVR	1	0	153.7	FALSE
117	6	3	478	A0A384JQW0	393	K	Uncharacterized protein	BCIN_08g05100	M7UPD6	117	Cluster 14	Clustered	4	2	1	-0.32252	TPK(1)LSESVR	1	0.000710505	103.69	FALSE
346	32	2	479	A0A384JVG5	136	K	Bcatp16	Bcatp16	M7TDA4	346	Cluster 3	Clustered	15.1186	3	1	-0.46142	SQIAEAQK(1)IAGGSGSEQDIAEAK	1	7e-10	129.08	FALSE
58	25	1	480	A0A384K0T5	450	K	Uncharacterized protein	BCIN_13g02830	M7U1D9	58	Cluster 7	Clustered	14	2	1	2.8516	LYTEAAFK(1)K	1	0.00145698	120.15	FALSE
200	24	21	481	A0A384J6W8	373	K	Bccne1	Bccne1	M7U7Z1	200		Unclustered	3.36364	2	1	0.83067	PLVK(1)NPAYK	1	0.0113576	66.568	FALSE
454	12	1	482	A0A384K617	244	K	Coronin	Bccrn1	M7TUZ2	454	Cluster 13	Clustered	5.06667	2	1	-1.5301	VATTGFSK(1)MSDR	2	1.0685e-05	113.07	FALSE
372	27	1	483	A0A384K0L0	77	K	Complex1_30kDa domain-containing protein	BCIN_13g01350	M7UCS0	372	Cluster 3	Clustered	14.2292	3	1	0.32969	YAAK(1)ADDMHR	4	0.00146386	81.017	FALSE
763	36	6	484	A0A384J888	427	K	Bcqcr2	Bcqcr2	M7TRY1	763	Cluster 3	Clustered	14.7333	2	1	2.3783	SVESVSIEK(1)LK	1	0.018438	65.179	FALSE
89	14	3	485	A0A384K4Y8	71	K	Alpha-1,4 glucan phosphorylase	Bcgph1	M7TKX0	89		Unclustered	7	2	1	1.1075	GFANK(1)EDFER	2	0.000108503	119.53	FALSE
305	3	1	486	A0A384JQG2	385	K	Bcetr1	Bcetr1	M7U6M8	305		Unclustered	2	2	1	-2.0693	WDWETK(1)EDVLK	2	2.97874e-05	113.22	FALSE
400	2	2	487	A0A384K4W3	303	K	Uncharacterized protein	BCIN_15g03910	M7U606	400		Unclustered	0.666667	2	1	-0.21978	AIYK(1)EDWLGLK	1	0.0108269	65.179	FALSE
96	3	1	488	A0A384JFR0	346	K	Glucoamylase	BCIN_04g04190	M7UXH6	96		Unclustered	3	3	1	0.11895	ALANHK(1)VVTDSFR	2	6.9345e-06	101.32	FALSE
307	47	3	489	A0A384J724	370	K	Eukaryotic translation initiation factor 3 subunit M	BCIN_01g09560	M7TUY6	307	Cluster 2	Clustered	29.6194	2	1	0.40376	LDQWK(1)ESLR	4	0.000392976	123.79	FALSE
209	13	1	490	A0A384JXC9	33	K	Brix domain-containing protein	BCIN_11g03130	M7UE89	209	Cluster 26	Clustered	9.84848	2	1	-0.034033	SPK(1)SMVIR	1	0.00190912	109.29	FALSE
605	14	6	491	A0A384JNJ2	479	K	3-isopropylmalate dehydratase	Bcleu1	M7UBK0	605		Unclustered	6.80556	2	1	0.83678	K(1)FSQGADSAPK	1	0.000136797	107.53	FALSE
717	31	2	492	A0A384JS69	152	K	Bcarg5	Bcarg5	M7TYT6	717		Unclustered	3.0303	2	1	-1.1951	VTDGK(1)TLAVAR	1	4.04935e-05	108.35	FALSE
442	25	8	493	A0A384K1A1	259	K	CND16	CND16	M7UWS2	442	Cluster 5	Clustered	10.859	2	1	0.18224	IDQTAEFECGVK(1)WAIAR	3	0	174.52	FALSE
131	20	7	494	A0A384JVJ6	595	K	Bchsp104	Bchsp104	M7U802	131	Cluster 10	Clustered	7.51648	2	1	-0.19657	DK(1)LLNMEK	2	0.00535222	83.456	FALSE
616	9	1	495	A0A384JLA7	115	K	Uncharacterized protein	BCIN_06g06780	M7UB20	616	Cluster 13	Clustered	5	3	1	-0.32305	QTDVK(1)AGHFER	2	0.0248071	46.069	FALSE
309	18	4	496	A0A384K2Y2	243	K	Glutamine synthetase	Bcgln1	M7U6D4	309	Cluster 9	Clustered	9	4	1	-0.72718	ISFHPK(1)PIPGDWNGAGLHSNFSSAEMR	1	9.9207e-06	94.019	FALSE
765	9	5	497	A0A384J9B9	1020	K	Coatomer subunit alpha	BCIN_02g05260	M7TNB7	765	Cluster 6	Clustered	6	2	1	2.2383	QNK(1)LEDGATIFK	1	0.0250747	56.569	FALSE
127	34	1	498	A0A384JSF3	372	K	Ubiquitin carboxyl-terminal hydrolase	Bcubp6	M7UTR9	127	Cluster 2	Clustered	28	2	1	-0.46261	DAIYTK(1)K	2	0.0331376	79.116	FALSE
494	37	3	499	A0A384JEU2	396	K	Tryptophan synthase	Bctrp5	M7UPM9	494	Cluster 21	Clustered	3.88889	3	1	-0.58568	LTEHAGGAK(1)IWLK	1	0.000534008	79.886	FALSE
283	23	3	500	A0A384J811	339	K	Uncharacterized protein	BCIN_02g01370	M7U5J2	283	Cluster 5	Clustered	11.1429	2	1	0.18164	DFAPK(1)GNEFK	2	0.000542748	94.309	FALSE
302	5	2	501	A0A384JB13	236	K	Uncharacterized protein	BCIN_02g07690	M7UD99	302		Unclustered	1.2	2	1	0.91013	LVEVK(1)ENEGEGEGEGTEK	1	0	188.1	FALSE
399	12	2	502	A0A384K6X5	80	K	Uncharacterized protein	BCIN_16g03180	M7V1R8	399	Cluster 14	Seed	5	3	1	-1.7656	SHYK(1)EGAGFSNLEYGLMAEQLGK	2	3.3852e-22	192.63	FALSE
424	16	1	503	A0A384JBY5	250	K	Uncharacterized protein	BCIN_03g03940	M7U186	424	Cluster 9	Clustered	9	3	1	-0.65871	DITVAK(1)DDGVRPGITAESLGK	1	2.2994e-06	112.44	FALSE
799	30	1	504	A0A384J6Z4	71	K	Proteasome subunit beta	Bcpup3	M7UKS5	799	Cluster 2	Clustered	28	2	1	0.18017	YK(1)VNMYR	6	0.00902062	80.462	FALSE
742	19	5	505	A0A384K0M2	237	K	Bcded81	Bcded81	M7U9D6	742	Cluster 4	Clustered	15.7908	3	1	0.81609	ELHVDYYK(1)VIGTSPSDADAITNK	1	0.000125598	84.156	FALSE
468	14	1	506	A0A384JEC8	280	K	Serine hydroxymethyltransferase	BCIN_04g00550	M7UZ84	468	Cluster 25	Clustered	5	3	1	0.031897	VIPSPFEYADVVTTTTHK(1)SLR	1	0.00018318	80.412	FALSE
105	16	2	507	A0A384J4H6	250	K	Bcade1	Bcade1	M7TJU5	105	Cluster 18	Clustered	6.37778	2	1	-0.76901	YEVGK(1)EQESYDK	2	3.0434e-06	139.78	FALSE
147	10	1	508	A0A384J3Z3	172	K	Bcsas1	Bcsas1	M7USJ4	147		Unclustered	2.7	2	1	-0.42246	AFYSLAADIK(1)K	1	0.00324969	85.813	FALSE
472	47	1	509	A0A384JLX3	175	K	Signal recognition particle subunit SRP68	Bcsrp68	M7UBH0	472		Unclustered	46	2	1	-0.4864	VTK(1)ADIFK	1	0.0174633	65.224	FALSE
557	12	1	510	A0A384JME7	48	K	Ubiquitin-like domain-containing protein	BCIN_07g02710	M7U8S1	557	Cluster 36	Clustered	2	2	1	1.883	LIYGGK(1)QMADDK	3	0.000156578	95.417	FALSE
138	4	1	511	A0A384JBI0	69	K	Bcskp1	Bcskp1	M7TS01	138		Unclustered	0.4	4	1	-0.7915	VIEWADHHK(1)HDPAPTADDDSDSR	4	1.2791e-06	111.6	FALSE
41	14	5	512	A0A384K2W1	38	K	PABS domain-containing protein	BCIN_14g01740	M7U5C2	41	Cluster 25	Clustered	5	3	1	-0.26519	NVLHHEK(1)SK	1	0.015416	57.532	FALSE
710	26	4	513	A0A384JLW6	363	K	Pyruvate dehydrogenase E1 component subunit alpha	BCIN_07g01890	M7UM99	710	Cluster 9	Clustered	8.19231	2	1	0.35759	AK(1)VDAEVK	1	0.0614692	42.336	FALSE
67	4	3	514	A0A384K7E5	21	K	Protein kinase domain-containing protein	BCIN_16g04330	M7THD9	67		Unclustered	0.4	2	1	0.03406	EK(1)VQDGVTGETR	1	1.7342e-06	126.83	FALSE
584	33	3	515	A0A384JH29	28	K	Bcrpn6	Bcrpn6	M7U079	584	Cluster 2	Clustered	28	3	0.998988	2.7944	AEAQYK(0.999)DIISK(0.001)PPSVTSEASVR	1	0.000486464	75.524	FALSE
250	27	12	516	A0A384JXF3	512	K	Uncharacterized protein	BCIN_11g02490	M7U500	250	Cluster 5	Clustered	10	3	1	0.015447	LYIEK(1)HTDDK	6	0.000114152	102.52	FALSE
626	9	6	517	A0A384JEF0	238	K	Diphosphomevalonate decarboxylase	Bcmvd1	M7URX7	626	Cluster 15	Clustered	4.7619	3	1	-0.92726	AENVVPEHMK(1)EMER	3	4.7291e-06	97.45	FALSE
501	18	1	518	A0A384K3Y5	119	K	Uncharacterized protein	BCIN_15g00500	M7TQV8	501	Cluster 3	Clustered	14	2	1	0.5342	YVRPTYAVTPIQVTK(1)D	1	6.1698e-06	116.06	FALSE
23	22	1	519	A0A384J9U4	66	K	Uncharacterized protein	BCIN_02g06810	M7TLC5	23	Cluster 3	Clustered	13.3117	4	1	0.14547	WK(1)HPDPYRPPTAPGGSK	1	0.0003398	75.548	FALSE
632	12	3	520	A0A384JN47	353	K	Bcaro8	Bcaro8	M7V268	632	Cluster 39	Clustered	3	2	1	-0.19919	MDSFSK(1)VIAPGTR	1	0.0357646	46.318	FALSE
179	5	1	521	A0A384K2K2	224	K	Bctrp2	Bctrp2	M7TTY6	179	Cluster 39	Clustered	2.4	3	1	-0.43396	MDNEYK(1)SNIGQEGYEGHVNNLK	1	3.48912e-23	204.5	FALSE
85	25	5	522	A0A384JNE8	90	K	Bchts1	Bchts1	M7TLG1	85	Cluster 4	Clustered	14.8897	2	1	-0.29862	IFSTITEAFK(1)R	2	0.00518205	78.548	FALSE
524	24	2	523	A0A384JAQ1	204	K	Uncharacterized protein	BCIN_02g08020	M7U6K2	524	Cluster 3	Clustered	14.2292	2	1	-0.87764	EELLYNK(1)EK	2	8.08756e-05	108.43	FALSE
126	111	7	524	A0A384JV25	119	K	40S ribosomal protein S7	BCIN_10g04610	M7UDG7	126	Cluster 1	Clustered	74	2	1	-0.088119	TSLTQK(1)R	1	0.000770748	176.66	FALSE
24	30	1	525	A0A384J9T2	103	K	Bcrpn9	Bcrpn9	M7THE7	24	Cluster 2	Clustered	28	2	1	1.1277	LSFLEAVAK(1)K	1	0.000656741	102.52	FALSE
195	10	1	526	A0A384J8L2	734	K	Bcstt3	Bcstt3	M7TV09	195	Cluster 34	Clustered	4.7619	3	1	-0.17791	DHASAASFDK(1)GNK	1	0.000610602	77.358	FALSE
160	5	1	527	A0A384J9E5	1329	K	Bckre5	Bckre5	M7TH93	160		Unclustered	3	2	1	-0.50979	FWK(1)QGYWEK	1	0.000955074	96.342	FALSE
331	30	5	528	A0A384JJL3	427	K	Bcrpn5	Bcrpn5	M7U4F9	331	Cluster 2	Clustered	28	2	1	-0.83087	TVFAK(1)IDR	1	0.00759887	73.233	FALSE
122	32	5	529	A0A384JYS4	359	K	26S proteasome regulatory subunit RPN1	Bcrpn1	M7U2Q5	122	Cluster 2	Clustered	28	3	1	-1.0447	TTEDIYK(1)SHLESNR	3	4.4678e-06	98.943	FALSE
452	18	1	530	A0A384JXQ7	427	K	Phosphotransferase	Bchxk	M7UUV0	452	Cluster 5	Clustered	9.61538	2	1	-0.97171	YPHFK(1)AR	2	0.00944821	69.383	FALSE
164	40	13	531	A0A384K5G0	238	K	Glucose-6-phosphate isomerase	Bcpgi1	M7U8X0	164	Cluster 5	Clustered	9.80833	2	1	-1.2902	TDNK(1)GDIAK	2	0.00256824	86.18	FALSE
262	29	11	532	A0A384K577	646	K	Bcglt1	Bcglt1	M7TWT5	262	Cluster 5	Clustered	11	2	1	1.9289	WTSK(1)VIDLTFPR	1	0.0185947	60.345	FALSE
694	12	6	533	A6RPU0	123	K	Adenylate kinase	adk1	M7TK82	694	Cluster 25	Clustered	5	3	1	0.45462	AELEGNSECK(1)GGFILDGFPR	1	1.7763e-06	101.05	FALSE
133	13	1	534	A0A384JS70	268	K	RuvB-like helicase	Bcrvb1	M7UU63	133	Cluster 12	Clustered	5	2	1	0.047397	PK(1)MTEITEK	3	0.000467508	110.18	FALSE
319	10	3	535	A0A384JG52	194	K	Bcguk1	Bcguk1	M7UW81	319	Cluster 25	Clustered	4.7619	2	1	1.0668	GTEK(1)EESIQK	1	0.00179351	82.494	FALSE
395	12	2	536	O74268	23	K	Histone H2A	hta1	M7TM74	395	Cluster 12	Clustered	5	2	1	1.1217	SSK(1)AGLAFPVGR	2	0.000567513	89.44	FALSE
675	2	2	537	A0A384K4I7	271	K	Uncharacterized protein	BCIN_15g01290	M7U652	675		Unclustered	2	3	1	0.58136	ALEQLQGK(1)EVFNR	3	0	209.19	FALSE
650	12	1	538	A0A384K7Y8	304	K	Bctom40	Bctom40	M7TWT1	650	Cluster 11	Clustered	5	2	1	-0.13696	LSCLLEK(1)R	1	0.00440506	129.42	FALSE
389	4	2	539	A0A384J7X5	75	K	Nucleoside diphosphate kinase	Bcynk1	M7TU74	389		Unclustered	0.4	2	1	0.32921	LAAIK(1)LTTPGK	3	0.000268286	94.767	FALSE
148	10	1	540	A0A384JCW2	1033	K	Bcmyo2	Bcmyo2	M7UDM1	148	Cluster 12	Clustered	4	2	1	1.9982	LQEEEK(1)ELR	2	0.000441902	127.76	FALSE
298	5	6	541	A0A384JDI7	119	K	Bcnap1	Bcnap1	M7TUD6	298		Unclustered	2	2	1	-0.48778	YFAK(1)FTPLYQK	2	1.03212e-05	138.22	FALSE
497	27	2	542	A0A384J937	197	K	T-complex protein 1 subunit delta	Bccct4	M7UJ09	497	Cluster 30	Seed	12	2	1	-2.8335	TAENVDLK(1)NIR	1	0.0573713	40.373	FALSE
287	9	2	543	A0A384J979	13	K	Bcrna1	Bcrna1	M7UGP8	287		Unclustered	4.52381	2	1	1.2513	IFSLEGK(1)GLK	1	0.00245118	76.282	FALSE
341	7	1	544	A0A384K0W0	256	K	Bcuba2	Bcuba2	M7TXC9	341	Cluster 36	Clustered	1.71429	2	1	1.6456	VFK(1)DDIIR	2	0.00694213	76.221	FALSE
246	6	1	545	A0A384JRZ9	413	K	Bcscj1	Bcscj1	M7U471	246		Unclustered	4	2	1	0.0075172	DSGRPDTPVTGGGK(1)DEL	1	5.1e-09	128.1	FALSE
377	10	5	546	A0A384K1B0	42	K	Bcsba1	Bcsba1	M7U427	377	Cluster 17	Clustered	6.80556	3	1	-0.89312	IDLK(1)SQSLTYSGYSESLK	2	2.97e-07	114.99	FALSE
43	5	5	547	A0A384K662	334	K	Bccdc37	Bccdc37	M7TNK0	43		Unclustered	5	2	1	-0.11444	DGVGLFFK(1)R	3	0.00154177	118.5	FALSE
575	35	3	548	A0A384J885	104	K	Bcrpt1	Bcrpt1	M7TZT9	575	Cluster 2	Clustered	28	2	1	0.48531	CTK(1)IIQDEK	1	0.000392976	123.79	FALSE
732	13	1	549	A0A384J3Y4	322	K	Bccyb2	Bccyb2	M7V1C9	732	Cluster 9	Clustered	7.64444	2	1	0.63273	DIPWFK(1)SITK	1	0.0603666	40.015	FALSE
508	10	2	550	A0A384K4P8	85	K	FAD-binding PCMH-type domain-containing protein	BCIN_15g02730	M7UW54	508		Unclustered	6.80556	2	1	1.3262	ITEENVK(1)FFK	2	0.000118679	117.7	FALSE
750	11	1	551	A0A384JL30	270	K	Uncharacterized protein	BCIN_06g07090	M7UBA7	750		Unclustered	9	2	1	0.48618	DIDNIQALLPK(1)R	2	1.03397e-05	160.52	FALSE
40	21	2	552	A0A384K6P1	11	K	Bctif5	Bctif5	M7U768	40	Cluster 5	Clustered	11.6571	2	1	-1.17	DVK(1)DNFYR	3	0.0026522	95.741	FALSE
46	4	1	553	A0A384J5S2	76	K	Bcsec66	Bcsec66	M7UH24	46		Unclustered	4	2	1	-0.86343	TPK(1)VPAELIR	1	0.0105827	65.842	FALSE
320	14	12	554	A0A384J564	131	K	UTP--glucose-1-phosphate uridylyltransferase	Bcugp1	M7UAB8	320		Unclustered	3.88889	2	1	-0.20434	LAVLK(1)LNGGLGTSMGCVGPK	5	5e-10	135.09	FALSE
535	37	5	555	A0A384JRB3	137	K	Triosephosphate isomerase	BCIN_08g05220	M7TPU0	535	Cluster 5	Clustered	9.80833	3	1	0.35438	ESNK(1)TIEVVTAQLK	3	8.039e-07	119.88	FALSE
588	13	27	556	A0A384JZC3	32	K	Uncharacterized protein	BCIN_12g04380	M7TT81	588		Unclustered	3.2381	2	1	0.93093	VLDDLMSK(1)LSVSK	1	0.0148753	56.46	FALSE
769	37	10	557	A0A384JEX2	334	K	Aspartate aminotransferase	Bcpio13	M7U9D3	769	Cluster 5	Clustered	9.70588	2	1	1.2447	ALNK(1)QWLAEVK	2	1.04714e-05	138.63	FALSE
703	23	3	558	A0A384JPU8	131	K	NADH-ubiquinone oxidoreductase	BCIN_08g01490	M7V2Q9	703	Cluster 3	Clustered	15.1186	3	1	0.38039	IEK(1)VIPDTPAGETPVHLR	2	6.68e-08	122.29	FALSE
726	22	4	559	A0A384JAH7	139	K	NmrA domain-containing protein	BCIN_02g05960	M7UHD4	726	Cluster 3	Clustered	13.7368	3	1	-0.098917	NYPTK(1)NFDLEDVHVEGAER	1	1.69977e-05	95.5	FALSE
546	11	2	560	A0A384JLS4	55	K	Bcrpb5	Bcrpb5	M7V3V3	546		Unclustered	4	2	1	-0.040207	SK(1)FTSNDGSVDR	3	2.2926e-06	168.31	FALSE
553	8	1	561	A0A384JYN6	107	K	DNA-directed RNA polymerases I, II, and III subunit RPABC3	Bcrpb8	M7ULQ9	553		Unclustered	1.58333	2	1	-2.5246	IYK(1)FEDQENSDLIK	2	1.06e-08	142.54	FALSE
285	3	2	562	A0A384J672	132	K	Pribosyltran domain-containing protein	BCIN_01g08010	M7US27	285		Unclustered	1.66667	2	1	1.6461	TTLEYAVK(1)ELEK	3	0.000332643	92.856	FALSE
551	10	1	563	A0A384JGS3	142	K	Pribosyltran domain-containing protein	BCIN_05g00480	M7TJX1	551	Cluster 25	Clustered	4.7619	3	1	-1.1796	LPGPTEEASFEK(1)EYGQDYFQIQK	2	0	164.94	FALSE
689	13	1	564	A0A384J916	816	K	Bcade6	Bcade6	M7TBL5	689	Cluster 18	Clustered	7	2	1	1.531	ASWK(1)DQK	1	0.0108401	77.058	FALSE
453	97	7	565	A0A384K383	52	K	40S ribosomal protein S24	BCIN_14g02680	M7TWH2	453	Cluster 1	Clustered	74	3	1	-0.21658	LAELYK(1)ASQDQVNVFGLR	4	0	167.28	FALSE
447	4	2	566	A0A384K3D6	272	K	Prohibitin	Bcphb1	M7THR9	447		Unclustered	1.4	2	1	-1.581	EGGGK(1)FLLGLR	1	0.00185485	75.474	FALSE
730	76	1	567	A6S4J2	117	K	Ribosome biogenesis protein nsa2	nsa2	M7U156	730		Unclustered	51	2	1	-0.10204	FSVPLPK(1)VR	1	0.0156104	59.153	FALSE
770	58	9	568	A0A384JUY7	161	K	Bctma19	Bctma19	M7UQ89	770	Cluster 20	Clustered	55	3	1	-0.9366	EDGVTPYITVWK(1)HGLK	3	0.0107986	55.755	FALSE
353	14	2	569	A0A384J6I8	353	K	Bcass1	Bcass1	M7V0U7	353	Cluster 18	Clustered	6	2	1	-0.21208	VYK(1)GTFSVLGR	3	5.8904e-06	126.19	FALSE
308	11	2	570	A0A384JRB7	223	K	Bcspt16	Bcspt16	M7UWW0	308	Cluster 12	Seed	5	2	1	0.51641	VDGK(1)LDDVK	2	0.0115734	60.641	FALSE
623	4	1	571	A0A384JHU8	143	K	Protein kinase domain-containing protein	BCIN_05g05400	M7TQN7	623		Unclustered	1.4	3	1	4.4182	ALDFCHSK(1)GIMHR	1	0.01181	57.583	FALSE
723	17	4	572	A0A384JVH6	6	K	Bcrad23	Bcrad23	M7UMU3	723		Unclustered	7	2	1	0.79179	LTFK(1)DLK	3	0.00549803	95.531	FALSE
615	49	1	573	A0A384J582	196	K	Bcpno1	Bcpno1	M7U0N2	615	Cluster 29	Clustered	28	2	1	-0.73893	TK(1)FAIENASR	2	0.0246346	57.885	FALSE
702	6	3	574	A0A384JTZ6	40	K	6-phosphogluconolactonase	BCIN_10g00110	M7U1V3	702		Unclustered	6	3	1	1.3159	HDAFK(1)IAVSGGSLPK	2	0.00672121	62.055	FALSE
459	14	5	575	A0A384J7C7	39	K	MGS domain-containing protein	BCIN_01g09580	M7U1K8	459	Cluster 18	Clustered	7	2	1	-0.36532	LLASGGTSK(1)MIR	2	8.7274e-06	117.79	FALSE
450	30	3	576	A0A384JUA4	317	K	Succinate--CoA ligase [ADP-forming] subunit alpha, mitochondrial	BCIN_10g01530	M7U328	450		Unclustered	5.21053	3	1	-0.70421	SPALLGK(1)TLHAEFMR	2	9.089e-07	109.07	FALSE
60	95	4	577	A0A384JI25	36	K	Bcrpl38	Bcrpl38	M7U3B1	60	Cluster 1	Clustered	74	2	1	0.050741	TSAIK(1)IK	2	0.00876201	84.244	FALSE
211	87	12	578	A0A384JD40	240	K	Bcgst25	Bcgst25	M7UMC6	211	Cluster 20	Clustered	53	3	1	-0.16924	AK(1)EVEEEEEEAPAAPK	4	0	205.18	FALSE
129	45	14	579	A0A384K3Z3	263	K	ATP synthase subunit alpha	Bcatp1	M7UQ69	129	Cluster 3	Clustered	12.5667	3	1	0.96987	STVAQLVK(1)TLEENDAMK	1	0.00336837	66.893	FALSE
796	7	1	580	A0A384JP81	366	K	Uncharacterized protein	BCIN_08g01360	M7U4F6	796		Unclustered	1.85714	2	1	-2.1522	TNFFEK(1)R	1	0.015119	102.41	FALSE
191	4	2	581	A0A384J5Z1	173	K	Bcdut1	Bcdut1	M7TMT9	191		Unclustered	3	3	1	0.94926	VLLFNHGEK(1)DFEVK	2	0.000122313	91.812	FALSE
171	44	12	582	A0A384J6Z0	207	K	Pyruvate kinase	Bcpic7	M7TLJ7	171	Cluster 9	Clustered	8.66667	3	1	2.0424	GVNLPNTDVDLPALSEK(1)DQADLR	2	1e-10	148.09	FALSE
274	48	2	583	A0A384K468	205	K	Ribonucloprotein	BCIN_14g04850	M7TB98	274	Cluster 8	Seed	20	2	1	-0.51374	IEGEEEFK(1)EVYK	1	1.907e-06	128.54	FALSE
97	81	11	584	A0A384JXL0	118	K	60S ribosomal protein L6	BCIN_11g05900	M7UBN9	97	Cluster 1	Clustered	74	2	1	0.067635	VDLEGIDSAK(1)IEELSNPK	4	2.60628e-21	257.15	FALSE
505	23	2	585	A0A384JRQ3	154	K	NADH dehydrogenase [ubiquinone] flavoprotein 1, mitochondrial	BCIN_08g06780	M7TNP7	505	Cluster 3	Clustered	13.5	2	1	-0.5236	YLVVNADEGEPGTCK(1)DR	1	1.24333e-16	229.16	FALSE
722	92	11	586	A0A384JU36	84	K	Uncharacterized protein	BCIN_10g01260	M7UC69	722	Cluster 1	Clustered	74	2	1	0.4999	IFYK(1)TVR	8	0.0036845	117.93	FALSE
221	46	5	587	A0A384JLW5	131	K	Eukaryotic translation initiation factor 5A	BCIN_07g01170	M7UB66	221		Unclustered	39	2	1	-0.41156	LPDGEVGQK(1)IR	10	9.6691e-06	164.9	FALSE
797	4	1	588	A0A384JVC8	130	K	Bcsar1	Bcsar1	M7US17	797		Unclustered	2.7	3	1	-0.5878	VPFLILGNK(1)IDHPDAISEDQLR	3	3e-10	141.78	FALSE
277	11	3	589	A0A384JJI0	431	K	Coatomer subunit gamma	Bcsec21	M7UNJ1	277	Cluster 6	Clustered	6	2	1	-0.44769	DEGGYEFK(1)R	3	0.00240263	101.65	FALSE
247	19	5	590	A0A384JKI4	243	K	Uncharacterized protein	BCIN_06g05400	M7TVA7	247	Cluster 18	Clustered	6.47059	2	1	-0.16091	EEIAPVTVK(1)GR	1	5.57642e-05	101.39	FALSE
405	55	7	591	A0A384J773	233	K	Bcgcd11	Bcgcd11	M7TJV1	405	Cluster 2	Clustered	27.8214	2	1	0.3142	LDK(1)VIILQNK	2	8.8583e-05	123.11	FALSE
581	13	3	592	A0A384J964	240	K	Ribulose-phosphate 3-epimerase	Bcrpe1	M7USR0	581	Cluster 9	Clustered	8.59091	2	1	0.49938	DPSEVIAK(1)LR	2	0.000144835	140.78	FALSE
729	13	2	593	A0A384JYD7	824	K	Bcuba1	Bcuba1	M7TQB8	729		Unclustered	4	2	1	1.972	SLAGLK(1)LSPVEFEK	1	8.0368e-06	98.654	FALSE
371	6	1	594	A0A384JV71	196	K	Bcubc1	Bcubc1	M7TJ90	371		Unclustered	1.04762	2	1	-0.90666	YQGYNK(1)ALVDR	2	8.2029e-06	132.47	FALSE
792	11	3	595	A0A384JV44	545	K	Bcsec63	Bcsec63	M7TRD5	792	Cluster 19	Clustered	4.7619	3	1	-1.0232	DHSPK(1)WHVFLTDSK	1	1.3321e-06	116.86	FALSE
672	87	3	596	A0A384JCH1	392	K	Bcsec61	Bcsec61	M7TIU8	672	Cluster 1	Clustered	63	2	1	0.055326	DVAK(1)QLK	1	0.0535423	50.966	FALSE
591	94	2	597	A0A384JJ81	38	K	40S ribosomal protein S21	BCIN_05g08070	M7TNU7	591	Cluster 1	Clustered	74	3	1	0.77598	DHGSVQISIAK(1)VDENGR	1	3.06952e-05	94.281	FALSE
462	103	5	598	A6RMY2	59	K	40S ribosomal protein S0	rps0	M7UGH5	462	Cluster 1	Clustered	74	2	1	0.16208	TWEK(1)IVLAAR	11	0.000124038	162.36	FALSE
355	7	1	599	A0A384JKX6	304	K	Arp2/3 complex 34 kDa subunit	Bcarc35	M7TVV9	355		Unclustered	3.2381	3	1	-0.42998	ARPENEEK(1)ER	1	0.000173679	110.39	FALSE
681	16	1	600	A0A384JWA1	27	K	3-isopropylmalate dehydrogenase	Bcleu2	M7UE19	681	Cluster 21	Clustered	3.63636	3	1	-0.011426	VLK(1)VVESDRPSVGK	1	0.000795812	78.505	FALSE
576	19	14	601	A0A384JD53	391	K	Polyadenylate-binding protein	BCIN_03g04810	M7UAI6	576		Unclustered	4.7619	2	1	3.5113	DTPAETAEAEEK(1)K	1	2.07738e-05	112.42	FALSE
361	9	4	602	A0A384J6L5	324	K	Tubulin beta chain	BctubA	M7U1N7	361		Unclustered	2.55556	2	1	-0.84206	VSMK(1)EVEDQMR	10	3.48e-08	152.38	FALSE
227	49	3	603	A0A384JTZ4	104	K	Bctif11	Bctif11	M7UAP4	227	Cluster 2	Clustered	30.3837	2	1	-0.63088	SLK(1)AYGELPESAK	1	0.0261735	54.951	FALSE
756	120	15	604	A0A384JVB5	170	K	Bcrps3	Bcrps3	M7TUR1	756	Cluster 1	Clustered	74	4	1	-0.54727	FTDGFMIHSGQPAK(1)DFIDHATR	6	9e-10	126.97	FALSE
5	51	18	605	A0A384JVI2	646	K	Eukaryotic translation initiation factor 3 subunit A	Bcrpg1	M7V0P9	5	Cluster 2	Clustered	28.7619	2	1	0.1633	AAQLQEAEDK(1)R	2	3.07243e-05	135.99	FALSE
469	22	18	606	A0A384JNL7	306	K	Bchsp60	Bchsp60	M7V244	469	Cluster 17	Clustered	6.66667	2	1	-0.60607	GQLQVAAVK(1)APGFGDNR	2	0	191.44	FALSE
248	22	4	607	A0A384JZF5	553	K	Bctcp1	Bctcp1	M7UST6	248	Cluster 17	Clustered	5.93333	2	1	0.61925	IDTLIK(1)LDPEQR	1	1.98297e-05	107.65	FALSE
749	17	6	608	A0A384K053	128	K	Bcgst24	Bcgst24	M7TZX1	749	Cluster 4	Clustered	14.8897	3	0.999584	-0.22496	VDAEEILYVKPPVDAK(1)AEK	2	2.0632e-06	103.9	FALSE
540	21	5	609	A0A384K606	98	K	Lysine--tRNA ligase	Bckrs1	M7TWK6	540	Cluster 4	Clustered	15.7908	4	1	-1.0485	QEANSPDPYVHK(1)FHQNYNLQNFAK	2	7e-10	124.76	FALSE
734	12	14	610	A0A384JQ39	25	K	Bccdc48	Bccdc48	M7UUH6	734		Unclustered	4	3	1	-0.40203	VNLNDASGAEHK(1)GNDDIATAILK	2	0.000100838	86.791	FALSE
580	30	28	611	A0A384K0D3	398	K	Bckar2	Bckar2	M7U2N0	580	Cluster 19	Clustered	4.7619	2	1	-0.39666	VQELIEEYFGGK(1)K	3	4.61486e-05	97.69	FALSE
724	37	1	612	A0A384JNK8	6	K	Bcbrx1	Bcbrx1	M7U958	724	Cluster 8	Clustered	16	2	1	-0.029025	ASVYK(1)SLSK	2	0.00274727	71.03	FALSE
231	38	2	613	A0A384K4W8	178	K	Bccic1	Bccic1	M7TLN7	231	Cluster 7	Clustered	12.3494	2	1	0.95306	SFYK(1)STTK	1	0.0154857	66.27	FALSE
215	14	2	614	A0A384JDP6	189	K	Bclhp1	Bclhp1	M7TJL5	215	Cluster 26	Clustered	11	2	1	0.25058	YLVVEGEEGK(1)ETVK	1	2.01e-08	125.47	FALSE
634	9	3	615	A0A384J668	119	K	Glucose-6-phosphate 1-epimerase	BCIN_01g07070	M7TLL0	634		Unclustered	7.82222	2	1	0.21856	WEFLGK(1)STSESSTTK	1	7e-10	140.49	FALSE
513	23	7	616	A0A384JWQ9	163	K	Fructose-bisphosphate aldolase	Bcfba1	M7TKV5	513	Cluster 5	Clustered	9.80833	2	1	0.029675	TTAAYLK(1)R	4	0.00323718	157.58	FALSE
753	16	6	617	A0A384JMS3	327	K	FK506-binding protein	BCIN_07g04500	M7TEQ3	753	Cluster 26	Clustered	12	2	1	-0.118	VFDSNK(1)K	2	0.0248008	88.029	FALSE
106	33	1	618	A0A384K273	180	K	RNA helicase	Bchas1	M7UBN4	106	Cluster 8	Clustered	16	3	1	0.29869	LLDHLQNTQGFVFK(1)NLK	1	3.545e-07	115.56	FALSE
167	22	1	619	A0A384JCX4	47	K	Bcqcr6	Bcqcr6	M7UGF7	167	Cluster 5	Clustered	11.7076	3	1	-0.79993	DDGGEGEAK(1)DPSGATPDKR	1	0	149.36	FALSE
301	25	10	620	A0A384JSZ8	74	K	ATP synthase subunit d, mitochondrial	Bcatp7	M7UAL6	301	Cluster 5	Clustered	10.8615	3	1	0.054927	NTAVVDEIEK(1)HFSTFK	2	4e-10	135.55	FALSE
552	7	2	621	A0A384JWL4	38	K	Coatomer subunit beta	Bcsec26	M7TS73	552	Cluster 6	Clustered	6	2	1	-2.0386	GTDESK(1)VETMK	1	6.28717e-05	98.156	FALSE
30	8	1	622	A0A384K5M4	416	K	Coatomer subunit beta'	Bcsec27	M7THU3	30	Cluster 6	Clustered	6	2	1	2.0215	IFK(1)NFVEK	1	0.0201262	63.816	FALSE
671	3	1	623	A0A384JX42	945	K	Bccdc39	Bccdc39	M7U608	671		Unclustered	2	3	1	-0.63645	SALDETNQK(1)WFAGHLVEER	1	2e-10	120.11	FALSE
658	8	1	624	A6RY31	55	K	ATP-dependent RNA helicase dhh1	dhh1	M7TJ09	658		Unclustered	2	2	1	0.52147	GLEFEDFSIK(1)R	1	0.00124606	93.345	FALSE
288	38	1	625	A0A384K442	28	K	Bcrpf2	Bcrpf2	M7U5V7	288	Cluster 7	Clustered	15.2421	2	1	-0.2556	PVENPK(1)TALFLR	1	0.000323431	92.99	FALSE
223	15	13	626	A0A384JXH5	334	K	Adenosylhomocysteinase	Bcsah1	M7UXL4	223	Cluster 38	Clustered	1.82143	2	1	-2.0083	YLMK(1)NGR	3	0.0063712	85.89	FALSE
762	10	1	627	A0A384K4M4	89	K	PALP domain-containing protein	BCIN_15g02880	M7TNW4	762	Cluster 32	Clustered	4	2	1	0.96862	AALYVVK(1)DAEER	1	0.000584818	89.189	FALSE
479	16	2	628	A0A384JX26	692	K	Bchsp78	Bchsp78	M7U5W7	479	Cluster 10	Clustered	7.51648	2	1	1.3607	IDEFIIFK(1)R	1	0.0271764	61.593	FALSE
542	5	2	629	A0A384K724	101	K	Cystathionine beta-synthase	Bccys4	M7U8S9	542		Unclustered	1.66667	2	1	0.63644	GYK(1)TIITLPEK	2	5.98368e-05	99.539	FALSE
149	9	1	630	A0A384JCU0	27	K	Uncharacterized protein	BCIN_03g05210	M7V3D3	149	Cluster 27	Clustered	7.82222	2	1	-3.8068	GFYK(1)GTGSGSTGR	2	0.0156269	61.409	FALSE
306	92	3	631	A0A384JLP4	72	K	60S ribosomal protein L27	BCIN_07g00520	M7U9Y7	306	Cluster 1	Clustered	74	4	0.991475	0.16921	VK(0.009)PFIK(0.991)VINYNHLMPTR	4	9.585e-07	109.04	FALSE
264	3	1	632	A0A384JBB1	205	K	Bcmas2	Bcmas2	M7U0Z7	264		Unclustered	3	2	1	0.44385	GNTLGNPLLCPK(1)ER	1	5.5e-09	152.34	FALSE
76	4	5	633	A0A384JD73	434	K	Bccat2	Bccat2	M7TD14	76		Unclustered	2	2	1	0.82289	VQAYQGYGK(1)GLIK	1	0.000224933	93.336	FALSE
297	13	18	634	A0A384JMC8	217	K	6-phosphogluconate dehydrogenase, decarboxylating	BCIN_07g02610	M7UHJ3	297	Cluster 9	Clustered	9	3	1	-0.16594	GLGMQDK(1)EIGDVFAEWNK	2	4.615e-07	113.88	FALSE
270	14	1	635	A0A384JYK0	230	K	Bcrki1	Bcrki1	M7U5M1	270	Cluster 9	Clustered	8.59091	2	1	1.6988	ILITLGSPDPK(1)IR	1	0.00844266	65.809	FALSE
27	93	5	636	A0A384JDU7	90	K	40S ribosomal protein S12	Bcrps12	M7UFS6	27	Cluster 1	Clustered	74	3	1	-0.055218	LVVALCSEHK(1)IPLIK	2	1.0659e-06	106.42	FALSE
75	29	4	637	A0A384JEU3	468	K	Bcarg4	Bcarg4	M7TZ45	75	Cluster 18	Seed	7.28571	2	1	-0.14372	VLK(1)SILG	2	0.033545	60.358	FALSE
598	48	6	638	A6S043	191	K	Eukaryotic translation initiation factor 3 subunit C	nip1	M7UF21	598	Cluster 2	Clustered	26.8475	3	1	-0.56957	EHQK(1)DIDSFR	1	0.000981013	82.954	FALSE
478	17	2	639	A6S6B0	33	K	Nascent polypeptide-associated complex subunit beta	egd1	M7U1C1	478		Unclustered	15	3	1	-0.47862	NVHK(1)STGMDDK	4	0.00121244	71.806	FALSE
162	14	3	640	A0A384JN90	22	K	Bc4	Bc4	M7U971	162		Unclustered	4	2	1	0.37221	EAFSLFDK(1)NGDGQITSK	2	1.93695e-20	257.35	FALSE
357	11	3	641	A0A384JHG7	77	K	T-complex protein 1 subunit gamma	Bccct3	M7U6R7	357	Cluster 17	Seed	7	3	1	0.82244	EIEVSHPAAK(1)SMIELSR	1	0.031558	45.577	FALSE
410	22	6	642	A0A384JAB6	252	K	T-complex protein 1 subunit eta	BCIN_02g07150	M7TJH2	410		Unclustered	9	2	1	0.98156	SEK(1)DNAEVR	2	0.000457931	119.68	FALSE
35	81	10	643	A0A384K801	84	K	Ribosomal_L28e domain-containing protein	BCIN_16g04810	M7THW4	35	Cluster 1	Clustered	74	2	1	-0.25431	PASSLNK(1)TTYSK	1	2.0304e-06	129.76	FALSE
394	54	7	644	A6SM77	189	K	Eukaryotic translation initiation factor 3 subunit E	int6	M7UL82	394	Cluster 2	Seed	31.4929	2	1	0.83804	VLSTDDDK(1)VTAATWGK	1	6e-10	137.27	FALSE
139	107	9	645	A0A384JD77	124	K	Uncharacterized protein	BCIN_03g07110	M7TFS1	139	Cluster 1	Clustered	74	2	1	-1.9294	HVAGK(1)VLGFFY	3	0.0214758	59.067	FALSE
451	103	6	646	A0A384JAW9	74	K	40S ribosomal protein S25	BCIN_03g00790	M7TPG0	451	Cluster 1	Clustered	74	2	1	-0.16089	ELEEK(1)GQIK	3	0.000598895	110.76	FALSE
653	60	1	647	A0A384JQN8	69	K	Ribosome assembly factor mrt4	Bcmrt4	M7UFT2	653		Unclustered	33	2	1	-0.9911	LFFGK(1)TK	1	0.0541013	50.703	FALSE
692	22	1	648	A0A384JDG2	200	K	Bcrpa49	Bcrpa49	M7UCD6	692	Cluster 7	Clustered	14	2	1	-0.69571	PAK(1)LDAAK	1	0.0208631	63.426	FALSE
510	80	2	649	A0A384JF83	57	K	Uncharacterized protein	BCIN_04g04290	M7UXI7	510	Cluster 1	Clustered	74	3	1	-0.28701	DVK(1)DLLLNVGSGGGAAPAAAGAAAGGDAAAPAEEK	1	1.29828e-23	184.33	FALSE
295	40	3	650	A0A384J6V6	169	K	Bccyt1	Bccyt1	M7UFJ9	295	Cluster 3	Clustered	14.7333	2	1	0.58374	LSDYLPSPYK(1)NDEAAR	2	1e-09	127.3	FALSE
545	67	1	651	A0A384JXG3	247	K	Uncharacterized protein	BCIN_11g02590	M7UE32	545	Cluster 20	Clustered	55.8036	2	1	-0.76754	LK(1)FGGTR	2	0.0290611	62.464	FALSE
758	23	2	652	A0A384JTF4	483	K	Pyruvate carboxyltransferase domain-containing protein	BCIN_09g06410	M7UKK0	758	Cluster 9	Clustered	9	2	1	0.55572	TQDTTNLK(1)R	2	0.00206461	108.26	FALSE
485	20	2	653	A0A384JSR0	209	K	Acetyl-coenzyme A synthetase	BCIN_09g02790	M7UA75	485	Cluster 9	Clustered	9	2	1	0.19765	VVITSDEGK(1)R	2	0.000479912	112.36	FALSE
487	6	2	654	A0A384JQR7	276	K	Alkaline phosphatase	Bcpho8	M7TH85	487	Cluster 28	Seed	2	2	1	-0.28299	EDFDK(1)LK	1	0.0586621	48.561	FALSE
590	2	1	655	A0A384J9Q5	150	K	Bcfol2	Bcfol2	M7TGV7	590		Unclustered	0.666667	2	1	0.29607	YAK(1)ALLYLTK	1	0.0235914	58.476	FALSE
161	93	8	656	A0A384JL52	104	K	60S acidic ribosomal protein P0	Bcrpp0	M7UCK7	161	Cluster 1	Clustered	74	2	1	0.24754	ILDNK(1)VAAPAR	4	1.02019e-05	137.89	FALSE
617	26	1	657	A0A384J8V8	163	K	Uncharacterized protein	BCIN_02g03080	M7TNN2	617	Cluster 9	Seed	9.48718	2	1	0.25292	TFK(1)NATVVK	2	0.0274199	57.532	FALSE
727	31	3	658	A0A384JB16	238	K	Bcrpt3	Bcrpt3	M7TSV5	727	Cluster 2	Clustered	28	2	1	1.8715	VVGSEFVQK(1)YLGEGPR	2	0	202.33	FALSE
496	104	28	659	A0A384JLV2	32	K	Tr-type G domain-containing protein	BCIN_07g01540	M7U397	496	Cluster 1	Clustered	74	3	1	0.44998	NMSVIAHVDHGK(1)STLTDSLLSK	6	2.53829e-22	198.56	FALSE
4	57	7	660	A0A384J414	87	K	Bcsui2	Bcsui2	M7V1A0	4	Cluster 2	Clustered	31.3212	2	1	1.9219	GYIDLSK(1)R	1	0.02382	74.301	FALSE
539	50	6	661	A6SGN8	201	K	Eukaryotic translation initiation factor 3 subunit G	tif35	M7UM55	539	Cluster 2	Clustered	28.3401	2	1	-0.60297	MGGGK(1)FER	1	0.0219696	59.35	FALSE
87	12	11	662	A0A384JX00	189	K	S-adenosylmethionine synthase	BCIN_11g03520	M7UEC0	87		Unclustered	3	3	1	0.58022	TQVTIEYK(1)HDNGAVVPQK	4	1e-10	131.45	FALSE
13	40	13	663	A0A384JYC3	147	K	Phosphoglycerate kinase	Bcpgk1	M7TL22	13	Cluster 5	Clustered	10.0571	2	1	-0.16709	EK(1)VEEFR	6	9.22335e-05	125.24	FALSE
417	110	7	664	A0A384JD22	128	K	Uncharacterized protein	BCIN_03g06990	M7UF17	417	Cluster 1	Clustered	74	2	1	0.46409	K(1)FGGPGAR	2	0.0131608	89.296	FALSE
20	82	1	665	A0A384K2L7	44	K	Ribonucloprotein	Bcsnu13	M7U5E2	20		Unclustered	56	2	1	-0.2154	GANETTK(1)TLNR	2	5.397e-06	175.12	FALSE
663	97	10	666	A0A384JSB5	6	K	Uncharacterized protein	BCIN_09g02490	M7TV55	663	Cluster 1	Clustered	74	2	1	-0.010534	VNVPK(1)TR	3	0.00313121	126.28	FALSE
343	8	13	667	A0A384JBI6	155	K	Uncharacterized protein	BCIN_03g01010	M7U9F8	343		Unclustered	3.2381	2	1	0.40825	LANDNK(1)NAK	1	0.000742798	101.65	FALSE
210	90	11	668	A0A384JBE3	152	K	Ribosomal protein	BCIN_03g01820	M7TKD0	210	Cluster 1	Clustered	74	2	1	-1.1523	INEVK(1)STIK	1	0.00302409	83.309	FALSE
249	26	1	669	A0A384JES6	122	K	Cytochrome b-c1 complex subunit 7	Bcqcr7	M7U770	249	Cluster 3	Clustered	13.5	2	1	0.19923	ADLESLTITK(1)K	2	0.00161419	91.961	FALSE
225	45	2	670	A0A384J5E4	196	K	Succinate dehydrogenase [ubiquinone] iron-sulfur subunit, mitochondrial	Bcsdh2	M7TXV6	225	Cluster 3	Clustered	13.0519	3	1	0.80336	PYLQHTDPAPEGK(1)EYLQSK	1	2e-10	132.67	FALSE
403	8	2	671	A0A384JK79	252	K	Bcerg9	Bcerg9	M7U4D9	403	Cluster 15	Clustered	4.7619	2	1	-0.10439	HVDK(1)FDDLFDPK	2	0.00172429	72.615	FALSE
70	5	8	672	A0A384JGW5	84	K	Bcqri1	Bcqri1	M7TJX5	70		Unclustered	3.46667	2	1	1.4444	ITDAALNPPK(1)TQDADK	2	7.965e-07	115.29	FALSE
441	45	4	673	A0A384K4A0	501	K	ATP synthase subunit beta	Bcatp2	M7UJF1	441	Cluster 5	Clustered	11.1176	2	1	2.3717	GEK(1)ILADLEK	7	0.000859903	91.313	FALSE
748	17	2	674	A0A384K4A4	118	K	Uncharacterized protein	BCIN_15g02110	M7TQM2	748	Cluster 5	Clustered	11.4	2	1	0.33878	SFAK(1)GTPSTMNK	2	0.000156578	95.417	FALSE
316	10	3	675	A0A384J5D0	11	K	Sulfate adenylyltransferase	Bcmet3	M7U0Q5	316		Unclustered	3	3	1	0.24042	ANSPHGGVLK(1)DLLAR	3	0	154.49	FALSE
222	20	5	676	A0A384K2J1	84	K	Bccyc1	Bccyc1	M7TMI4	222	Cluster 5	Clustered	9.84848	2	1	-0.28456	YIPGTK(1)MAFGGLK	3	0.0252149	53.034	FALSE
101	25	13	677	A0A384JBU2	84	K	Transaldolase	BCIN_03g03360	M7UQX7	101	Cluster 5	Clustered	9.80833	2	1	-1.255	LLVEFGK(1)EILK	2	5.35534e-05	102.4	FALSE
560	3	4	678	A0A384JGL5	273	K	Aldo_ket_red domain-containing protein	BCIN_05g01550	M7UHI1	560		Unclustered	3	2	1	-1.6285	GLAVIPK(1)SNNQSR	2	0.0246239	55.899	FALSE
299	15	2	679	A0A384JRG2	263	K	Gln-synt_C domain-containing protein	BCIN_09g00590	M7UNB9	299	Cluster 9	Clustered	9	2	1	0.59561	YVVK(1)SVATK	2	0.0201998	61.593	FALSE
499	32	5	680	A0A384K198	272	K	Adenylosuccinate lyase	Bcade13	M7UPD7	499	Cluster 9	Clustered	8.59091	3	1	-1.3202	HLANLK(1)ELEEPFEK	2	1.16e-08	124.47	FALSE
219	9	3	681	A0A384JB54	204	K	Adenine deaminase	Bcaah1	M7TPF6	219		Unclustered	3.73333	3	1	1.0735	EIYESAEGK(1)GIHR	1	0.00456722	66.004	FALSE
537	83	9	682	A0A384JSF0	7	K	KOW domain-containing protein	BCIN_09g03550	M7TGE0	537	Cluster 1	Clustered	74	2	1	0.15484	GDADIK(1)ASSWR	2	1.3057e-05	116.03	FALSE
360	42	1	683	A6SK81	120	K	Pescadillo homolog	nop7	M7TXY1	360	Cluster 7	Clustered	15.2421	3	1	-0.083616	TK(1)YNLDHIIR	2	0.00154755	73.435	FALSE
533	105	11	684	A0A384J4J0	152	K	S4 RNA-binding domain-containing protein	BCIN_01g02200	M7TDW4	533	Cluster 1	Clustered	74	3	1	0.28851	LDSQK(1)HIDFALSSPFGGGR	5	1e-10	139.38	FALSE
47	95	7	685	A0A384JEF1	128	K	Ribosomal protein L19	BCIN_04g00540	M7U039	47	Cluster 1	Clustered	74	3	1	0.074441	HLYHELYHLSK(1)GNTFK	12	7.09662e-16	212.95	FALSE
94	19	8	686	A0A384JMY5	84	K	Isocitrate dehydrogenase [NAD] subunit, mitochondrial	Bcidh2	M7UG46	94	Cluster 5	Clustered	10	2	1	-0.13064	APIK(1)WEPVDVTPQLR	2	5e-10	144.73	FALSE
36	44	3	687	A6RQZ9	174	K	Eukaryotic translation initiation factor 3 subunit H	BC1G_03240	M7TYA6	36	Cluster 2	Clustered	30.5434	2	1	0.56808	ESK(1)FTTENMQK	5	5.6093e-06	132.44	FALSE
141	22	2	688	A0A384K1E8	1182	K	DNA-directed RNA polymerase subunit	Bcrpa190	M7UFW0	141		Unclustered	10.859	2	1	-1.1812	ALEPVLVAK(1)YLK	1	0.00158707	74.611	FALSE
142	8	2	689	A0A384K4C1	371	K	Glycogen [starch] synthase	BCIN_15g02270	M7U3L2	142	Cluster 33	Clustered	5	2	1	-0.021977	GQAVIK(1)SLR	2	0.0246901	59.067	FALSE
582	7	5	690	A0A384J7Y1	1009	K	Bcgdb1	Bcgdb1	M7TLI0	582	Cluster 33	Seed	5	3	0.997532	0.26071	LQK(0.002)PTAWLK(0.998)ER	1	0.0274222	56.956	FALSE
739	109	11	691	A0A384K3A6	27	K	Bcrpl5	Bcrpl5	M7UBJ0	739	Cluster 1	Clustered	74	2	1	-0.017463	SGK(1)TDYYAR	5	0.000708619	143.03	FALSE
746	6	3	692	A0A384J6U9	170	K	Dolichyl-diphosphooligosaccharide--protein glycosyltransferase subunit 2	BCIN_01g08400	M7V0X1	746	Cluster 34	Clustered	4.7619	3	1	-2.1395	YGK(1)LPEINHIFR	1	0.00877271	62.088	FALSE
374	31	1	693	A0A384JXK7	303	K	Dolichyl-diphosphooligosaccharide--protein glycosyltransferase subunit 1	Bcost1	M7UAM5	374		Unclustered	23.9262	2	1	-0.049753	ELK(1)FPLK	1	0.0535423	50.966	FALSE
202	20	1	694	A0A384J6V8	115	K	Bccdc33	Bccdc33	M7U1S4	202	Cluster 31	Clustered	6.41758	4	1	-0.34389	SDYHLFK(1)EGVRPEWEDQQNK	3	3.62716e-20	192.94	FALSE
647	59	16	695	A6SFQ6	697	K	Eukaryotic translation initiation factor 3 subunit B	prt1	M7TJP4	647	Cluster 2	Clustered	30.1667	2	1	-0.35047	ANMEEDVK(1)ADR	1	0.0299582	54.199	FALSE
437	3	1	696	A0A384JML1	89	K	Bcrio1	Bcrio1	M7TPM9	437		Unclustered	3	2	1	0.92182	VWAEK(1)EFR	1	0.0331749	56.916	FALSE
391	31	8	697	A0A384JGI5	165	K	Bckgd1	Bckgd1	M7UHK1	391	Cluster 18	Clustered	6.0114	3	1	1.1629	GHHK(1)ADIDPLGIR	2	0.0242995	44.511	FALSE
517	22	4	698	A0A384J9W3	123	K	Bckgd2	Bckgd2	M7TFD9	517	Cluster 9	Clustered	8.85714	2	1	-2.9715	LELGGAPEGGDK(1)EK	2	0.000342743	88.561	FALSE
622	27	3	699	A0A384JQS6	189	K	Bccox4	Bccox4	M7UBG3	622	Cluster 3	Clustered	13.0519	2	1	0.24427	TFADFVK(1)PEYR	4	9.4987e-06	135.99	FALSE
685	94	11	700	A0A384JD98	27	K	Ribosomal_L7Ae domain-containing protein	BCIN_03g06530	M7UGG2	685	Cluster 1	Clustered	74	2	1	0.93641	AAK(1)NPLIEK	2	0.000585463	111.61	FALSE
393	26	24	701	A0A384JNF8	131	K	Uncharacterized protein	BCIN_07g06220	M7TMF9	393	Cluster 17	Clustered	6.10909	2	1	0.03913	DIK(1)EVPYK	3	0.00486435	85.676	FALSE
700	8	3	702	A0A384JWG4	269	K	Bctim44	Bctim44	M7TDY6	700	Cluster 11	Seed	5	2	1	0.044812	QTEAYK(1)NVK	1	0.0229521	60.045	FALSE
21	28	13	703	A0A384K7A2	289	K	Glutamate dehydrogenase	BCIN_16g04050	M7THC1	21	Cluster 5	Clustered	10.6374	3	1	0.018825	QSLTAFEHGGK(1)YK	3	0.000433489	83.204	FALSE
574	107	6	704	A0A384JAS2	74	K	Bcrps20	Bcrps20	M7U2B0	574	Cluster 1	Clustered	74	2	1	-0.99416	TPCGEGSK(1)TWDCFEMR	2	5.03375e-32	295.43	FALSE
592	14	2	705	A0A384J9Y2	517	K	Uncharacterized protein	BCIN_02g06580	M7UFC4	592	Cluster 9	Clustered	7.82222	2	1	-0.43563	YK(1)LHQIK	2	0.0037732	116.54	FALSE
2	23	10	706	A0A384K2H3	643	K	Transketolase	BCIN_14g01980	M7TYX3	2	Cluster 5	Clustered	9.80833	2	1	0.2176	FGASGAYK(1)DVYK	4	3.7981e-06	147.24	FALSE
334	33	2	707	A0A384JFJ2	565	K	Bcgus1	Bcgus1	M7V3H5	334	Cluster 4	Clustered	15.7908	3	1	-4.1592	DK(1)LEEDDNWEDFLTPDSAHK	2	2.37804e-20	192.64	FALSE
456	22	7	708	A0A384JC64	559	K	AA_TRNA_LIGASE_II domain-containing protein	BCIN_03g02940	M7TIT2	456	Cluster 4	Seed	15.7908	3	1	0.27485	VLLVPLSSHESFK(1)PFLK	1	7.99462e-05	89.358	FALSE
670	18	24	709	A0A384JNT7	1677	K	Uncharacterized protein	BCIN_07g06960	M7TMZ7	670	Cluster 9	Clustered	9	2	1	-0.10551	VAWK(1)NPER	2	0.00486435	85.676	FALSE
613	16	4	710	A0A384JP02	506	K	CTP synthase	BCIN_07g05890	M7TMC7	613		Unclustered	3.14286	3	1	-0.35192	LHDGGLEFVGK(1)DDK	2	0.00301413	67.234	FALSE
567	25	5	711	A0A384JDA3	1244	K	MIF4G domain-containing protein	BCIN_03g06810	M7UNR3	567	Cluster 31	Clustered	6.87179	2	1	-2.582	GWASK(1)EANK	2	0.00435581	74.92	FALSE
601	32	1	712	A0A384JWC7	147	K	Bcpuf6	Bcpuf6	M7TH72	601	Cluster 7	Clustered	15.2421	3	1	0.016894	SHVPK(1)EER	1	0.00211295	90.709	FALSE
29	116	2	713	A0A384JBD4	200	K	Bcrps5	Bcrps5	M7UIE0	29	Cluster 1	Clustered	74	2	1	0.46368	GSSNSYAIK(1)K	4	0.00074144	97.813	FALSE
414	99	8	714	A0A384J9L6	6	K	Bcrps31	Bcrps31	M7U240	414	Cluster 1	Clustered	74	2	1	-0.017619	MQIFVK(1)TLTGK	10	9.0315e-06	150.46	FALSE
664	9	3	715	A0A384K1R2	74	K	Bcarp3	Bcarp3	M7UB19	664	Cluster 13	Clustered	5	4	1	-0.16608	PAVANKPSYLTGGAGPGGHLSMK(1)R	1	2.7993e-06	100.92	FALSE
482	4	1	716	A0A384J8B2	103	K	Actin-related protein 2/3 complex subunit 3	Bcarc18	M7TZU6	482		Unclustered	2.7	3	1	0.016332	VRPK(1)MEFR	1	0.00571668	83.948	FALSE
339	106	6	717	A0A384JVY6	25	K	Uncharacterized protein	BCIN_10g04300	M7U6S6	339	Cluster 1	Clustered	74	2	1	0.48785	LLNTNVEGK(1)QK	3	1.911e-07	204.69	FALSE
325	15	7	718	A6SFW7	348	K	ATP-dependent RNA helicase dbp2	dbp2	M7U6W6	325		Unclustered	9	2	1	-0.8504	IMEDK(1)DNK	1	0.00812133	70.856	FALSE
197	4	4	719	A0A384K1H2	103	K	Bcyra1	Bcyra1	M7U1D6	197		Unclustered	0.4	3	1	0.81471	LHTK(1)SVQLVYGPNGASR	1	3.96e-07	114.52	FALSE
271	5	1	720	A0A384K749	98	K	Peptidyl-prolyl cis-trans isomerase	Bcess1	M7U8N0	271		Unclustered	2	4	1	-0.44965	TK(1)DEAMSIILQHEAHIR	2	7.612e-07	105.9	FALSE
543	2	6	721	A0A384J440	74	K	Peptidylprolyl isomerase	Bcfpr2	M7U215	543		Unclustered	0.666667	2	1	0.8341	GSPLSFVVGK(1)GSVIK	3	1.4e-09	129.29	FALSE
607	15	3	722	A0A384K0H1	98	K	Aminotran_1_2 domain-containing protein	BCIN_13g01610	M7UCU6	607	Cluster 9	Clustered	7.82222	2	1	0.94231	EDVLLNGLGYK(1)K	1	0.00486472	75.819	FALSE
603	9	1	723	A6S146	95	K	Arginine biosynthesis bifunctional protein ArgJ 1, mitochondrial	BC1G_06543	M7TIV3	603		Unclustered	5	2	1	-0.33644	NK(1)FQAAPVTVSR	2	1.07759e-05	115.92	FALSE
116	37	1	724	A0A384JHY6	439	K	Bcmas1	Bcmas1	M7UAG9	116	Cluster 3	Clustered	14.9058	3	1	-1.0561	VIGAISEK(1)DVMSFAQR	3	0	167.69	FALSE
736	36	9	725	A0A384JA37	280	K	Dihydrolipoyl dehydrogenase	BCIN_02g06400	M7TM34	736	Cluster 9	Clustered	9	2	1	0.60783	LNTK(1)VMGGDVTGEK	3	1.36e-08	137.21	FALSE
728	91	10	726	A0A384K3N7	28	K	Uncharacterized protein	BCIN_14g04100	M7TRW0	728	Cluster 1	Clustered	74	2	1	-0.95266	QPANDK(1)IFDTAAFEK	4	1.544e-07	122.96	FALSE
541	100	1	727	A0A384JJN2	22	K	40S ribosomal protein S27	BCIN_06g02890	M7TXZ5	541	Cluster 1	Clustered	74	2	1	0.23381	LK(1)QLVPAPR	1	0.00257532	86.136	FALSE
555	7	3	728	A0A384JVJ7	356	K	Coatomer subunit delta	Bcret2	M7TN31	555	Cluster 6	Seed	6	3	1	-0.14647	AIQMSNVSK(1)GFPVNNSVGVLR	1	0.013179	52.99	FALSE
99	16	2	729	A0A384JV26	334	K	Protein transport protein SEC23	BCIN_10g04580	M7TJC7	99		Unclustered	4	2	1	0.17594	ALK(1)FYDNLAK	2	0.00288327	72.2	FALSE
251	54	5	730	A6RMY5	439	K	Nucleolar protein 58	nop58	M7TQK9	251	Cluster 8	Clustered	19.6838	2	1	0.56651	ATSAPGK(1)WEVK	2	0.000138262	87.667	FALSE
280	11	1	731	A0A384JSV4	200	K	Bcrsm18	Bcrsm18	M7U347	280	Cluster 27	Clustered	7.56364	2	1	-0.40257	HPEVLYK(1)AR	1	0.0162486	63.816	FALSE
144	110	3	732	A0A384J616	46	K	Uncharacterized protein	BCIN_01g06650	M7U743	144	Cluster 1	Clustered	74	2	1	0.1148	NVK(1)GPVR	2	0.00478032	100.74	FALSE
673	58	1	733	A0A384JPZ4	94	K	Bcyml6	Bcyml6	M7U3L8	673	Cluster 20	Clustered	45.9184	3	1	-0.67297	FESYPSK(1)HLYLPLR	1	0.0151692	54.898	FALSE
705	39	5	734	A0A384K065	53	K	Cytochrome b-c1 complex subunit Rieske, mitochondrial	Bcrip1	M7TTA2	705	Cluster 3	Clustered	14.7333	2	1	2.7707	FSNIPDFSK(1)YR	2	0.00178484	76.326	FALSE
798	28	1	735	A0A384K3H7	20	K	Bcqcr8	Bcqcr8	M7TH49	798	Cluster 3	Clustered	14.166	2	1	0.20386	YGK(1)YLGGWGNLGSQPQK	2	2e-10	144.08	FALSE
676	17	4	736	A0A384JVY1	431	K	3-hydroxy-3-methylglutaryl coenzyme A synthase	Bcerg13	M7UTJ8	676	Cluster 9	Clustered	9	2	1	0.23732	SYTPK(1)GSPDTIVEGTYYLK	2	0	150.68	FALSE
53	37	1	737	A0A384JRL9	108	K	Citrate synthase	Bccit3	M7U485	53	Cluster 5	Clustered	9.6	2	1	1.5209	DCQK(1)ELPK	2	0.0149232	66.568	FALSE
52	53	8	738	A6RUL1	243	K	Eukaryotic translation initiation factor 3 subunit I	tif34	M7TZ44	52	Cluster 2	Clustered	28.0476	2	1	-2.1417	TYVTDTPLNSASITPK(1)K	1	0.0460122	58.635	FALSE
290	115	14	739	A6RZS5	27	K	40S ribosomal protein S1	rps1	M7TMP1	290	Cluster 1	Clustered	74	2	1	-0.034055	K(1)DWYQIK	2	0.0198011	93.374	FALSE
654	101	11	740	A0A384JD42	240	K	Uncharacterized protein	BCIN_03g07630	M7TR86	654	Cluster 1	Clustered	74	2	1	-1.1572	EDK(1)INALVR	2	0.00888951	64.711	FALSE
84	98	5	741	A0A384K179	69	K	KOW domain-containing protein	BCIN_13g03600	M7TRF1	84	Cluster 1	Clustered	74	2	1	0.41078	GSEGK(1)ITSVYR	3	6.9145e-06	128.97	FALSE
238	26	6	742	A0A384K0W6	172	K	Bccct5	Bccct5	M7UN16	238	Cluster 30	Clustered	10.859	2	1	0.04403	ENLVK(1)VAR	2	0.0189835	64.42	FALSE
458	57	7	743	A0A384JAY7	384	K	Bcnop56	Bcnop56	M7TZJ5	458	Cluster 8	Clustered	19.8268	2	1	-1.252	FLANK(1)CSIASR	2	5.8081e-06	125.97	FALSE
696	21	6	744	A0A384J4Q0	219	K	Bccct2	Bccct2	M7TDR8	696	Cluster 30	Clustered	10	2	1	1.3994	LSDSYLDEGFILDK(1)K	1	1e-10	176.23	FALSE
310	108	2	745	A0A384JM89	93	K	Ubiquitin-like domain-containing protein	BCIN_07g01150	M7UBH9	310	Cluster 1	Clustered	74	2	1	-1.0313	FNCEK(1)MICR	2	0.000406058	125.71	FALSE
193	25	10	746	A0A384K4J9	70	K	Succinate--CoA ligase [ADP-forming] subunit beta, mitochondrial	Bclsc2	M7TZJ0	193		Unclustered	5.1	2	1	-0.13722	TAAEAEAIAK(1)K	3	3.43054e-05	138.99	FALSE
737	39	10	747	A0A384JZL6	159	K	Malate dehydrogenase	Bcmdh1	M7TTF1	737	Cluster 5	Clustered	9.6	2	1	0.021819	AK(1)GVYNPK	2	0.00789683	71.877	FALSE
205	25	1	748	A0A384JRM8	225	K	Uncharacterized protein	BCIN_09g00540	M7UNB4	205	Cluster 3	Clustered	13.913	3	1	2.4243	ALQSSASEIANSEAGK(1)GAITGEDANVK	1	4.30959e-16	175.76	FALSE
402	25	6	749	A0A384J8Y7	163	K	Bcatp4	Bcatp4	M7TUJ3	402	Cluster 3	Clustered	13.3824	2	1	1.1398	TLFEVSK(1)ETAQLEAK	4	0	158.93	FALSE
77	93	19	750	A0A384JTH0	391	K	Elongation factor 1-alpha	Bcef1a	M7TBV8	77	Cluster 1	Clustered	65	2	1	-1.5315	SMEDSPK(1)FIK	3	0.00301654	70.942	FALSE
315	2	3	751	A0A384JXI4	63	K	HMG box domain-containing protein	BCIN_11g05240	M7UUA4	315		Unclustered	2	2	1	-0.068529	WK(1)ALNEK	2	0.0301297	61.962	FALSE
189	7	1	752	A0A384JUD4	460	K	FACT complex subunit POB3	Bcpob3	M7UC84	189		Unclustered	2.7	2	1	-1.5588	NLEDFFK(1)IK	1	0.00392043	77.662	FALSE
350	28	1	753	A0A384J735	194	K	Proteasome subunit beta	Bcpre3	M7U1P8	350	Cluster 2	Clustered	28	3	1	0.5814	GALQEAIK(1)WDGSSGGVIR	1	0.000311526	69.94	FALSE
651	32	2	754	A0A384J9F2	105	K	Bcrpt6	Bcrpt6	M7TMZ0	651	Cluster 2	Clustered	28	2	1	2.0052	VTLLSDSYK(1)LEK	2	2.65187e-05	101.53	FALSE
31	115	11	755	A0A384JFG3	149	K	40S ribosomal protein S6	BCIN_04g05070	M7UJE9	31	Cluster 1	Clustered	74	3	1	0.11473	FFGLTK(1)EDDVRK	16	1.34048e-05	155.97	FALSE
16	114	11	756	A0A384J4F1	155	K	40S ribosomal protein S4	BCIN_01g01800	M7U1U8	16	Cluster 1	Clustered	74	2	1	0.44493	YPDPSIK(1)VNDTVK	5	0	225.36	FALSE
365	11	2	757	A0A384JFT0	612	K	Aconitate hydratase, mitochondrial	Bcaco2	M7U0G6	365		Unclustered	5.06667	2	1	-0.80467	VLYK(1)VTGK	1	0.0507856	47.603	FALSE
495	19	1	758	A0A384JSG5	163	K	Amidophosphoribosyltransferase	Bcade4	M7TH01	495	Cluster 18	Clustered	6.37778	2	1	0.42869	VNEEDIFK(1)SLER	1	4.6067e-06	121.56	FALSE
172	7	2	759	A0A384JI55	158	K	ACT domain-containing protein	BCIN_05g06430	M7TAU8	172	Cluster 18	Clustered	7	3	1	0.14193	IPFHHLPVTAATK(1)AEQEGK	1	0	156.86	FALSE
17	13	1	760	A0A384JEI6	214	K	Bcilv6	Bcilv6	M7UI79	17		Unclustered	6.80556	3	1	-0.46274	LAELK(1)DSDDFHPVK	2	0.000251683	85.837	FALSE
107	8	2	761	A0A384JVX5	390	K	Branched-chain-amino-acid aminotransferase	BCIN_11g00970	M7TKE1	107		Unclustered	5	2	1	-2.7156	MK(1)EWIEAR	1	0.00594581	80.755	FALSE
548	12	5	762	A0A384JEK2	367	K	Bcsac6	Bcsac6	M7U7P6	548	Cluster 13	Seed	5.06667	2	1	-1.5355	K(1)FLTPSSLVAGNPK	1	0.00281628	74.853	FALSE
381	11	1	763	A0A384JN55	250	K	F-actin-capping protein subunit beta	Bccap2	M7TEP3	381	Cluster 17	Clustered	5.78571	2	1	3.0993	NLLQEVYFGK(1)AK	2	3.7673e-06	122.33	FALSE
467	66	3	764	A0A384JRQ1	158	K	Uncharacterized protein	BCIN_09g01340	M7TQ86	467	Cluster 20	Clustered	55.8364	3	1	-2.0011	VLLSK(1)SHDFK	2	0.00144222	85.813	FALSE
481	95	8	765	A0A384JGS5	149	K	60S ribosomal protein L20	BCIN_05g01600	M7UHH7	481	Cluster 1	Clustered	74	3	1	-0.33188	DLK(1)FPLPHR	7	0.000311262	113.62	FALSE
184	53	2	766	A0A384J4H5	165	K	SUI1 domain-containing protein	BCIN_01g02050	M7U4Z3	184	Cluster 2	Clustered	30.5515	2	1	-0.2032	TIK(1)VHGF	1	0.026722	63.563	FALSE
19	34	1	767	A0A384J451	298	K	Bcutp4	Bcutp4	M7U8G5	19	Cluster 7	Seed	15.2421	2	1	1.1117	TVVYK(1)QIK	1	0.0383913	54.157	FALSE
776	112	3	768	A0A384JD57	124	K	Uncharacterized protein	BCIN_03g06970	M7TVJ2	776	Cluster 1	Clustered	74	2	1	-0.50573	TGMK(1)IGR	2	0.0090165	83.364	FALSE
597	8	3	769	A0A384JXM9	71	K	Uncharacterized protein	BCIN_11g06080	M7TS27	597		Unclustered	8	2	1	-0.76275	FSPPK(1)APASPEETDIAK	1	0.000471753	70.837	FALSE
803	36	4	770	A0A384JN65	52	K	ATP synthase subunit gamma	Bcatp3	M7TKM5	803	Cluster 3	Seed	15.3074	2	1	-0.35883	ITNTMK(1)IVASTK	3	0.00057579	86.803	FALSE
45	26	17	771	A0A384JLN1	271	K	Uncharacterized protein	BCIN_07g01290	M7UVB9	45	Cluster 10	Clustered	7.51648	2	1	-1.9628	VAAGAEK(1)LK	2	0.019869	61.78	FALSE
691	12	1	772	A0A384JNF2	368	K	Bcmdj1	Bcmdj1	M7UM47	691		Unclustered	5.5	2	1	0.42619	VATDPK(1)FSR	2	0.000518832	115.82	FALSE
745	117	8	773	A0A384K2T7	271	K	Bcgbl1	Bcgbl1	M7TU18	745	Cluster 1	Clustered	74	2	1	0.12008	VDELK(1)PEFQAVGK	3	1.08144e-05	104.17	FALSE
180	6	2	774	A0A384JVV1	146	K	Serine/threonine-protein phosphatase	BCIN_10g03930	M7V0R0	180		Unclustered	1.2	2	1	0.11473	YNIK(1)LWK	2	0.00632337	92.677	FALSE
449	3	1	775	A0A384K402	351	K	Serine/threonine-protein phosphatase 2A 56 kDa regulatory subunit	Bcrts1	M7UYV0	449	Cluster 37	Seed	2	2	1	0.38893	IYGK(1)FLNLR	1	0.00405341	76.825	FALSE
648	96	9	776	A0A384JWV9	27	K	Uncharacterized protein	BCIN_11g03280	M7UEA6	648	Cluster 1	Clustered	74	2	1	0.23095	QLGELK(1)TELGQLR	3	4.4e-09	184.21	FALSE
573	94	6	777	A0A384JYI9	36	K	Uncharacterized protein	BCIN_11g05920	M7TS09	573	Cluster 1	Clustered	74	4	1	0.0060733	LHK(1)DLSHLAVNFSQPK	4	0	161.19	FALSE
258	20	4	778	A0A384JL83	88	K	Bcncl1	Bcncl1	M7UV43	258	Cluster 7	Clustered	15	2	1	0.56082	GHAIAVQK(1)QLK	2	0.00493805	83.883	FALSE
415	31	3	779	A0A384K6Y1	182	K	Bccbf5	Bccbf5	M7USZ1	415	Cluster 8	Clustered	16	3	1	-0.19329	TIHESK(1)LYEFDNDR	2	4.2628e-06	100.11	FALSE
226	8	1	780	A0A384JS32	130	K	UBIQUITIN_CONJUGAT_2 domain-containing protein	BCIN_09g01730	M7TRZ4	226		Unclustered	1.58333	2	1	1.403	WK(1)EDEPAAIETAR	2	7.2e-09	171.26	FALSE
263	9	1	781	A0A384JWY0	35	K	Bcsmt3	Bcsmt3	M7TK62	263	Cluster 36	Seed	2	2	1	0.1389	VTDNNNEVFFK(1)IK	2	4.5e-09	183.89	FALSE
256	60	7	782	A0A384JX95	172	K	Bcefb1	Bcefb1	M7U5P3	256	Cluster 20	Clustered	54	2	1	-0.13739	SVEK(1)DGLVWGASK	3	3.4101e-06	118.08	FALSE
721	30	4	783	A0A384K4F2	240	K	Bcrpn12	Bcrpn12	M7U685	721	Cluster 2	Clustered	28	2	1	-0.56675	IYFPNQK(1)LK	1	0.0169549	63.419	FALSE
515	97	6	784	A0A384JT78	27	K	Bcrpl30	Bcrpl30	M7UJ73	515	Cluster 1	Clustered	74	2	1	-0.74877	SGK(1)VTLGYK	3	0.00436832	74.841	FALSE
366	31	3	785	A0A384K4H3	238	K	Proteasome subunit alpha type	Bcpre6	M7UMH3	366	Cluster 2	Clustered	28	2	1	-1.2829	DIEQEK(1)SEEAAK	1	1.68386e-05	110.38	FALSE
364	36	3	786	A0A384JNS6	210	K	Proteasome subunit alpha type	Bcpup2	M7UBL8	364	Cluster 2	Clustered	28	2	1	0.63058	QVMEEK(1)LDSK	3	0.00110894	85.813	FALSE
265	2	1	787	A0A384K373	103	K	Protein-serine/threonine kinase	BCIN_14g03890	M7UYZ0	265		Unclustered	0.666667	2	1	0.96742	PQLSSDVK(1)ER	2	0.000859903	91.313	FALSE
794	2	1	788	A0A384K5A2	322	K	Non-specific serine/threonine protein kinase	BCIN_15g04980	M7UHQ3	794		Unclustered	0.666667	2	1	-0.073932	IYALK(1)TIR	2	0.00217888	101.43	FALSE
635	23	2	789	A0A384JS78	166	K	Adenylosuccinate synthetase	Bcade12	M7UXX0	635		Unclustered	3.31429	2	1	0.40333	ESYFEEK(1)VR	3	0.000622055	109.29	FALSE
217	8	4	790	A0A384JIV4	34	K	Inosine-5'-monophosphate dehydrogenase	BCIN_05g08280	M7U841	217		Unclustered	4	2	1	2.7062	ALEILK(1)EYESR	2	5.37044e-05	102.33	FALSE
332	7	3	791	A0A384JM54	73	K	Prohibitin	Bcphb2	M7U3A4	332		Unclustered	3	3	1	-0.73528	LGGVGK(1)QIYSEGTHIK	1	0.000185071	81.578	FALSE
566	49	6	792	A0A384JDG5	84	K	Elongation factor Tu	Bctuf1	M7TMJ7	566		Unclustered	31	2	1	-2.2295	QAEK(1)GMASFLDYGAIDK	1	1.2453e-06	106.92	FALSE
421	49	4	793	A0A384K5Z2	456	K	Bcsup35	Bcsup35	M7TIN5	421	Cluster 2	Clustered	27.8194	2	1	1.1838	ECTTK(1)LSQFLK	1	0.000445608	92.611	FALSE
698	23	8	794	A6SJW6	542	K	Eukaryotic translation initiation factor 3 subunit D	BC1G_12797	M7UBR8	698	Cluster 5	Clustered	11.0294	3	0.999995	0.57086	YVLVK(1)DPNKPILR	1	1.48494e-05	98.902	FALSE
783	11	3	795	A0A384JA73	468	K	Eukaryotic translation initiation factor 2A	BCIN_02g07710	M7TJ39	783		Unclustered	7.56364	3	1	0.30742	GQATPSHFK(1)R	2	0.000121768	103.26	FALSE
72	89	7	796	A0A384JE84	95	K	Ribosomal_L18e/L15P domain-containing protein	BCIN_04g01180	M7UG31	72	Cluster 1	Clustered	74	2	1	0.43789	LLSVPK(1)VSVAALR	2	0.0314391	51.726	FALSE
436	95	6	797	A0A384JI26	99	K	Uncharacterized protein	BCIN_05g06130	M7U9Q2	436	Cluster 1	Clustered	74	2	1	-0.018526	NDEEGAK(1)EK	1	0.000643195	107.95	FALSE
766	99	6	798	A0A384JW18	149	K	Uncharacterized protein	BCIN_10g04590	M7TK08	766	Cluster 1	Clustered	74	2	1	-0.36718	SPK(1)DVSDDIESGEIEIPEE	2	0	161.86	FALSE
218	70	1	799	A0A384JCT5	161	K	Bcmrpl23	Bcmrpl23	M7UNR1	218	Cluster 20	Clustered	55.7153	2	1	-1.5273	AFEGAAHPYK(1)ENLVR	3	0.000266779	77.746	FALSE
674	98	2	800	A0A384JAI7	118	K	40S ribosomal protein S26	BCIN_02g06060	M7TB83	674	Cluster 1	Clustered	74	2	1	0.013236	VNPNQAAAK(1)A	4	0.00258929	94.309	FALSE
531	29	2	801	A0A384J7D3	1013	K	26S proteasome regulatory subunit RPN2	Bcrpn2	M7TYC3	531	Cluster 2	Clustered	28	3	1	-2.0117	VLPSQLK(1)FVSFPAGR	2	0.000256017	86.777	FALSE
608	30	4	802	A0A384J691	42	K	Bcrpt4	Bcrpt4	M7TFZ8	608	Cluster 2	Clustered	28	3	1	-1.1095	GLQK(1)DFDHTEDNIK	1	0.00232342	68.044	FALSE
336	75	2	803	A0A384JC33	250	K	Bcsup45	Bcsup45	M7TPW2	336	Cluster 1	Clustered	66	2	1	-0.16484	LATK(1)VIK	1	0.0198314	66.799	FALSE
387	111	11	804	A0A384K3C6	182	K	Ribosomal protein L15	BCIN_14g04790	M7TBA2	387	Cluster 1	Clustered	74	3	1	0.13849	GHGFNK(1)TTAGR	4	1.87439e-05	111.61	FALSE
376	94	8	805	A0A384J9U0	63	K	Bcrpl28	Bcrpl28	M7TNA6	376	Cluster 1	Clustered	74	3	1	-0.58657	YFHK(1)QGNHFWK	7	1.42687e-05	115.23	FALSE
86	79	4	806	A0A384J910	90	K	Uncharacterized protein	BCIN_02g03530	M7TB45	86	Cluster 1	Clustered	74	3	1	1.0746	LASVPSGGAGAAPAAGGAAAAGGAAAEEK(1)VEEK	3	1.75343e-31	210.16	FALSE
491	105	7	807	A0A384JBQ4	149	K	Ribosomal_L2_C domain-containing protein	BCIN_03g02530	M7TTA0	491	Cluster 1	Clustered	74	2	1	-1.6837	VK(1)LPSGAK	2	0.00781936	72.23	FALSE
382	38	9	808	A0A384K456	334	K	Succinate dehydrogenase [ubiquinone] flavoprotein subunit, mitochondrial	BCIN_15g01180	M7TZK9	382	Cluster 5	Clustered	10.0833	2	1	0.5076	YAPTAK(1)DLASR	3	0.000797033	88.338	FALSE
585	13	9	809	A0A384JFP6	274	K	Uncharacterized protein	BCIN_04g04500	M7TTS4	585		Unclustered	7	2	1	0.040019	LDQATHK(1)IGTSFTFES	3	2e-10	146.86	FALSE
655	21	5	810	A0A384K328	147	K	Bcsui3	Bcsui3	M7TZU4	655	Cluster 5	Clustered	11.4	3	1	-1.0432	AAEETPVDDGDMIK(1)GTGIWAHDETK	2	3e-10	141.36	FALSE
625	105	15	811	A0A384K2W2	365	K	Bcrpl3	Bcrpl3	M7TNF8	625	Cluster 1	Clustered	74	3	1	-0.17113	WIDTSSK(1)FGHGAYQTAEEK	6	0	153.36	FALSE
509	41	2	812	A0A384JES5	237	K	Bcnop15	Bcnop15	M7UYB1	509	Cluster 26	Seed	12.028	2	1	0.37675	VPWNK(1)IEGR	2	0.00654402	69.275	FALSE
461	36	5	813	A0A384JQG0	197	K	Pyruvate dehydrogenase E1 component subunit beta	Bcpdb1	M7U6N2	461	Cluster 9	Clustered	8.45455	2	1	1.2219	VVTPWSAEDAK(1)GLLK	3	1.5366e-06	109.83	FALSE
708	4	1	814	A0A384JWB6	328	K	Structural maintenance of chromosomes protein	Bcsmc1	M7UMR0	708	Cluster 22	Clustered	3	2	1	-0.022033	EK(1)ELEEK	1	0.00718471	89.698	FALSE
751	5	2	815	A0A384JNE9	501	K	Structural maintenance of chromosomes protein	Bcsmc2	M7UM60	751	Cluster 22	Seed	3	2	1	0.43723	EQTDVLK(1)R	1	0.0495947	66.351	FALSE
93	93	3	816	A0A384K0T1	13	K	Uncharacterized protein	BCIN_13g00830	M7U0Z5	93	Cluster 1	Clustered	74	2	1	-2.4981	VGVTGK(1)YGTR	2	0.000166165	109.16	FALSE
587	101	3	817	A0A384JBX9	27	K	Uncharacterized protein	BCIN_03g03620	M7UE58	587	Cluster 1	Clustered	74	2	1	0.36061	QGK(1)LPIPGWVDTVK	1	0.000657576	80.387	FALSE
313	110	10	818	A0A384J453	128	K	S5 DRBM domain-containing protein	BCIN_01g00980	M7U210	313	Cluster 1	Clustered	74	2	1	-1.202	TSK(1)EVATAIR	2	0.00144222	85.813	FALSE
300	14	6	819	A0A384JYN0	170	K	Multifunctional fusion protein	BCIN_11g06270	M7U697	300	Cluster 9	Clustered	9	2	1	-3.945	AADLISGK(1)YR	2	0.00303066	70.808	FALSE
22	18	9	820	A0A384K1P6	484	K	Aldedh domain-containing protein	BCIN_13g05810	M7TAX5	22		Unclustered	7	3	1	0.52387	ELGEAALSNYTQTK(1)SVR	3	0	166.52	FALSE
764	50	6	821	A0A384K6F2	315	K	BcactA	BcactA	M7UIL0	764	Cluster 17	Clustered	5.78571	2	1	-0.076057	MQK(1)EITALAPSSMK	4	1.4e-09	191.63	FALSE
665	6	2	822	A6S9N4	1124	K	Actin cytoskeleton-regulatory complex protein pan1	pan1	M7TX17	665	Cluster 13	Clustered	5	2	1	0.072793	ALQAETK(1)QQEAR	2	2.5e-09	219.43	FALSE
168	14	8	823	A0A384JAG9	412	K	Serine hydroxymethyltransferase	Bcshm2	M7UIR9	168	Cluster 25	Clustered	5	2	1	0.23439	GFGTEDFK(1)R	4	0.00235168	144.09	FALSE
3	15	3	824	A0A384JPY2	123	K	Glycine cleavage system P protein	Bcgcv2	M7U9R9	3	Cluster 9	Clustered	9	2	1	0.036241	DILSSK(1)DLK	1	0.0327391	54.539	FALSE
631	3	1	825	A0A384JCN7	143	K	1,2-dihydroxy-3-keto-5-methylthiopentene dioxygenase	Bcadi1	M7U498	631		Unclustered	0.5	2	1	-0.052172	LFK(1)EEPK	1	0.00638299	92.47	FALSE
253	6	8	826	A0A384JX18	466	K	Phosphoacetylglucosamine mutase	Bcpcm1	M7TS91	253		Unclustered	2.4	2	1	-0.092389	NVFK(1)TTDAER	3	0.000115452	118.28	FALSE
638	104	7	827	A0A384JY93	59	K	Uncharacterized protein	BCIN_12g01300	M7ULZ8	638	Cluster 1	Clustered	74	2	1	-0.10399	IAGYTTHLMK(1)R	8	1.77e-08	154.15	FALSE
428	96	6	828	A0A384JPV6	27	K	Bcrpl32	Bcrpl32	M7U3F8	428	Cluster 1	Clustered	74	3	1	-0.18557	HQSDTYK(1)CVDASWR	6	0.000215263	87.519	FALSE
712	110	14	829	A0A384J9H1	371	K	Ribos_L4_asso_C domain-containing protein	BCIN_02g04220	M7UTZ9	712	Cluster 1	Clustered	74	2	1	-0.80575	TQYAQVLK(1)ED	3	9.02915e-05	126.71	FALSE
354	48	1	830	A0A384JD15	145	K	Bcmrps9	Bcmrps9	M7UDL4	354		Unclustered	32	3	1	-0.61282	YHK(1)IVETLHR	1	0.0127702	62.466	FALSE
554	30	1	831	A0A384JSJ6	253	K	Proteasome subunit alpha type	Bcscl1	M7U9W7	554	Cluster 2	Clustered	28	2	1	-0.7993	LQAIAEK(1)D	1	0.0210543	78.192	FALSE
224	28	1	832	A0A384JLG3	244	K	Bcpup1	Bcpup1	M7TJ12	224	Cluster 2	Clustered	28	2	1	0.98792	GTTAVLNEK(1)IITR	2	1.14e-08	152.55	FALSE
432	93	9	833	A0A384JUY8	27	K	Uncharacterized protein	BCIN_10g04290	M7UFN7	432	Cluster 1	Clustered	74	2	1	1.4385	VSFK(1)NTR	4	0.00474576	101.28	FALSE
693	87	3	834	A0A384J759	90	K	60S ribosomal protein L36	BCIN_01g09350	M7TV04	693	Cluster 1	Clustered	74	3	1	-0.57957	AK(1)VDELQGVIAESR	2	1.04e-08	142.91	FALSE
571	43	11	835	A0A384JVI4	159	K	HABP4_PAI-RBP1 domain-containing protein	BCIN_10g06010	M7U6T9	571		Unclustered	43	3	1	-0.81355	TEAK(1)EDGEAAEAAAEEEPEDNSVSYADYLAQLEEK	3	1.50224e-53	282.39	FALSE
445	104	5	836	A0A384J9M4	60	K	Bcrps15	Bcrps15	M7TGY5	445	Cluster 1	Clustered	74	2	1	-2.8021	K(1)PMGLIK	3	0.0247404	73.616	FALSE
181	1	1	837	A0A384J7J1	325	K	Uncharacterized protein	BCIN_01g09840	M7U460	181		Unclustered	0	2	1	-0.47228	LEK(1)IDHDH	3	0.00396844	101.72	FALSE
130	35	1	838	A0A384JH30	280	K	MPN domain-containing protein	BCIN_05g02600	M7U0L2	130	Cluster 2	Clustered	28	2	1	-0.059345	YVGK(1)VDPK	1	0.0201262	63.816	FALSE
793	59	1	839	A0A384JQK6	988	K	Bcrrp5	Bcrrp5	M7V343	793	Cluster 29	Clustered	25.3849	2	1	3.6073	TFSPK(1)QIVDVR	1	0.00721581	67.252	FALSE
780	66	2	840	A0A384JV52	104	K	Bcnop1	Bcnop1	M7U4C9	780	Cluster 29	Seed	31	3	0.999977	-0.078184	GKEDMLVTK(1)NLSPGESVYGEK	4	2.9e-09	125.04	FALSE
358	87	7	841	A0A384JU32	27	K	Uncharacterized protein	BCIN_09g06480	M7TUP8	358	Cluster 1	Clustered	74	2	1	-0.11847	GDSK(1)IFR	3	0.0118353	73.616	FALSE
102	112	6	842	A0A384JFZ5	50	K	Uncharacterized protein	BCIN_04g05440	M7TIW5	102	Cluster 1	Clustered	74	2	1	0.097823	SSPFGGSSHAK(1)GIVLEK	3	0	163.45	FALSE
153	29	16	843	A0A384J7Q3	198	K	Glucose-6-phosphate 1-dehydrogenase	Bczwf1	M7UKQ4	153	Cluster 5	Clustered	10.0571	3	1	-0.093416	IDHYLGK(1)EMVK	5	3.5148e-06	127.17	FALSE
0	92	2	844	A0A384J6U3	72	K	Uncharacterized protein	BCIN_01g09660	M7UUD2	0	Cluster 1	Clustered	74	2	1	0.36491	VIWGK(1)IAR	4	0.00716384	75.213	FALSE
312	101	2	845	A0A384JGZ7	42	K	Uncharacterized protein	BCIN_05g02580	M7U6X2	312	Cluster 1	Clustered	74	2	1	-0.036269	NLYIISVK(1)GIGAR	3	2.715e-06	119.39	FALSE
747	13	1	846	A0A384JLU6	107	K	Phosphoribosylaminoimidazole carboxylase	Bcade2	M7UVZ8	747	Cluster 18	Clustered	6.37778	3	1	0.44049	YLQK(1)EHLIK	1	0.014515	58.433	FALSE
645	9	13	847	A0A384JFC6	122	K	Uncharacterized protein	BCIN_04g03040	M7U5L6	645		Unclustered	3.66667	2	1	-0.29149	IDGTAIAK(1)K	2	0.00230554	103.55	FALSE
190	54	10	848	A0A384K036	365	K	Bcarx1	Bcarx1	M7U9P3	190		Unclustered	34	2	1	0.18822	IASPPEPDLSK(1)FK	3	3.4888e-06	117.93	FALSE
143	82	11	849	A0A384JTU5	189	K	Bcrpl10	Bcrpl10	M7TJB9	143	Cluster 1	Clustered	74	3	1	-0.18774	QSGK(1)VLVDGAYVQFLSNHGK	3	5.83751e-22	219.99	FALSE
556	49	2	850	A0A384J5Z5	172	K	Eukaryotic translation initiation factor 3 subunit J	HCR1	M7UG12	556	Cluster 5	Seed	12	2	1	0.18884	LQFEK(1)LR	3	0.00187331	143	FALSE
644	108	9	851	A0A384JD74	27	K	Bcrpl25	Bcrpl25	M7TFU5	644	Cluster 1	Clustered	74	3	1	-0.089615	ATLK(1)GVHSHK	1	0.000114152	102.52	FALSE
791	9	17	852	A0A384JPI1	206	K	Bczuo1	Bczuo1	M7U9S4	791		Unclustered	4.28571	2	1	0.030774	FSK(1)VQPVPK	2	0.00437933	74.772	FALSE
473	17	1	853	A0A384JBU1	373	K	Bcsis1	Bcsis1	M7TQL8	473	Cluster 10	Clustered	7.41818	2	1	-2.9389	FPTSLTAEQK(1)R	2	0.000153313	105.2	FALSE
159	32	2	854	A0A384J6L3	261	K	Proteasome subunit alpha type	Bcpre10	M7UUH0	159	Cluster 2	Clustered	28	2	1	2.3973	HQEVPK(1)DILEEAEK	2	4.2e-09	164.8	FALSE
720	29	2	855	A0A384J689	210	K	Proteasome subunit beta	Bcpre4	M7UG08	720	Cluster 2	Clustered	28	2	1	-0.63955	ESMK(1)VLFYR	2	0.000681598	105.52	FALSE
621	62	3	856	A0A384JMA0	743	K	Bcfun12	Bcfun12	M7UBH4	621		Unclustered	44	3	1	0.7173	ALLTPAEMK(1)ELR	3	6.53252e-05	96.745	FALSE
115	113	5	857	A0A384JKW4	112	K	Bcrps13	Bcrps13	M7U3D3	115	Cluster 1	Clustered	74	2	1	4.4555	DKDSK(1)FR	3	0.0228035	132.08	FALSE
735	103	8	858	A0A384J798	52	K	Uncharacterized protein	BCIN_01g09620	M7U1I6	735	Cluster 1	Clustered	74	2	1	0.18172	VLEQLSGQTPVYSK(1)AR	2	3.87169e-16	226.74	FALSE
281	101	6	859	A0A384K438	30	K	S10_plectin domain-containing protein	BCIN_14g04590	M7TGB8	281	Cluster 1	Clustered	74	3	1	0.25753	EYENK(1)HPDIDTR	6	1.4e-09	225.13	FALSE
111	97	7	860	A0A384JK75	42	K	Uncharacterized protein	BCIN_06g03350	M7U4M8	111	Cluster 1	Clustered	74	2	1	0.53952	LAK(1)TAAVAPR	2	0.000115562	133.23	FALSE
198	96	8	861	A0A384J4J9	35	K	Uncharacterized protein	BCIN_01g02210	M7TJT5	198	Cluster 1	Clustered	74	2	1	-0.20238	QYK(1)VGDIVDIK	3	5.8558e-06	124.12	FALSE
640	110	3	862	A0A384JFX3	164	K	40S ribosomal protein S8	BCIN_04g05190	M7UT32	640	Cluster 1	Clustered	74	2	1	-3.2097	VDAALEK(1)QFEAGR	6	6.5e-09	174.39	FALSE
409	118	7	863	A0A384JJ19	84	K	Ribosomal_S17_N domain-containing protein	BCIN_06g00380	M7TMH6	409	Cluster 1	Seed	74	2	1	-0.66433	ILTGTVVSTK(1)MHR	9	2.04997e-21	200.21	FALSE
11	28	9	864	A0A384J651	373	K	Isocitrate dehydrogenase [NAD] subunit, mitochondrial	Bcidh1	M7TTB5	11	Cluster 9	Clustered	7.90952	2	1	0.74297	AILDK(1)MELAA	2	0.0161959	59.908	FALSE
128	42	16	865	A0A384J8S2	239	K	Citrate synthase	BCIN_02g02750	M7TK68	128	Cluster 5	Clustered	9.6	2	1	-0.15544	VAAVQK(1)DK	2	0	162.01	FALSE

## Sheet: Link
Source	Target	Value
128	11	830
409	640	999
198	111	995
281	735	998
115	621	779
720	159	994
473	791	770
644	640	997
409	735	997
621	556	770
143	190	858
645	747	729
312	0	995
556	153	935
102	358	994
780	793	970
130	181	813
445	571	714
693	432	996
224	554	996
354	712	788
428	638	997
253	631	722
3	168	976
665	764	882
22	300	824
313	587	998
93	640	996
751	708	889
461	153	822
735	509	728
625	655	892
585	382	731
491	735	997
86	376	988
387	336	968
115	571	713
608	531	991
674	218	857
766	436	998
376	72	995
783	698	746
281	421	713
566	332	702
217	635	986
794	265	714
364	366	988
387	515	998
130	721	999
93	256	940
263	226	815
415	258	763
573	648	995
449	180	790
625	745	997
691	45	861
803	597	739
776	19	772
184	556	879
745	481	993
445	573	998
467	313	703
381	548	830
625	428	998
107	17	867
172	495	859
387	467	830
11	365	888
573	111	993
16	31	999
376	735	997
376	218	703
651	350	973
445	735	998
189	315	974
77	111	750
402	205	750
566	735	846
737	193	704
281	310	992
696	745	749
458	238	719
84	111	995
654	432	995
290	52	750
53	676	818
798	705	996
673	144	759
280	354	810
251	31	729
99	555	707
143	436	998
541	621	707
93	312	993
467	728	795
736	116	793
603	607	903
543	271	799
197	325	707
409	654	996
313	339	998
482	664	997
414	29	997
601	567	708
281	428	998
495	613	814
670	193	848
456	334	956
2	592	867
574	31	998
21	737	878
700	393	941
428	685	986
803	622	910
517	391	994
437	776	826
647	202	831
374	746	998
693	739	997
582	142	873
458	141	940
36	115	731
491	358	996
94	391	851
387	47	998
387	533	995
360	19	972
537	290	997
16	739	999
280	312	721
219	499	854
299	334	843
560	101	805
222	316	904
421	640	713
29	0	993
748	441	901
70	253	994
403	676	701
225	441	788
143	414	993
705	249	998
210	491	997
222	343	803
663	313	996
20	417	892
13	87	766
539	4	990
496	739	995
336	638	905
674	693	995
727	364	991
111	648	996
496	515	937
387	673	731
693	685	993
617	622	824
409	417	999
728	161	987
590	487	909
705	441	973
485	758	911
545	587	869
705	295	999
13	736	722
533	496	949
93	587	995
638	510	996
692	653	885
647	451	738
190	0	740
139	394	946
21	607	946
541	339	997
210	735	997
35	745	978
410	357	989
11	382	730
84	712	998
162	764	988
451	478	845
674	598	789
11	75	833
533	27	993
270	297	981
537	31	997
76	53	751
766	648	996
264	116	964
625	306	994
417	432	994
545	149	713
542	87	737
654	481	997
479	691	944
84	735	998
451	491	996
601	692	972
762	223	848
288	685	751
358	306	996
658	671	983
663	510	998
30	552	993
198	339	993
198	115	993
29	149	711
301	167	911
776	432	994
358	310	994
106	793	982
753	106	898
513	634	800
215	231	911
77	428	971
753	724	869
580	734	778
540	749	875
248	469	742
394	5	998
410	756	704
537	573	998
663	227	863
313	72	998
144	27	995
654	793	737
77	361	858
202	576	940
756	541	996
681	747	854
663	144	995
16	161	997
648	510	989
355	664	983
339	0	993
673	312	796
336	574	953
336	663	920
339	462	996
591	638	997
727	350	980
672	792	985
371	729	945
130	364	987
445	739	999
153	581	823
554	159	995
405	451	915
467	312	892
312	545	892
247	193	818
672	776	973
277	797	852
221	722	703
505	622	880
674	102	998
97	587	997
143	776	994
672	111	884
533	47	996
274	653	961
672	290	930
537	144	998
171	581	810
191	796	838
617	129	757
171	592	947
533	722	996
491	621	816
86	211	979
115	248	713
281	60	996
376	496	978
393	556	758
735	339	996
11	450	911
459	499	992
36	712	768
574	685	996
702	297	959
756	615	921
414	685	996
533	539	944
499	747	801
393	469	989
766	29	998
721	723	746
623	308	715
635	353	947
417	640	999
445	770	937
428	417	998
387	445	998
16	218	828
409	539	956
115	97	998
251	258	811
31	394	966
417	29	999
491	730	831
387	115	998
615	653	993
735	312	998
447	129	703
453	735	998
590	171	831
533	780	918
689	499	913
551	285	704
553	546	999
210	663	997
726	703	956
128	769	913
374	432	899
36	655	820
60	432	993
776	93	996
102	453	997
588	793	706
535	320	743
580	46	768
184	40	951
644	144	994
288	750	784
644	453	996
508	732	949
762	769	908
625	211	979
644	93	994
77	541	950
102	776	999
776	712	996
491	575	748
251	288	977
451	541	998
43	377	797
246	45	824
341	287	740
312	436	995
405	497	768
298	148	710
409	491	999
745	312	993
128	499	887
310	161	992
193	485	826
52	306	710
458	325	755
389	650	767
251	675	733
395	226	785
227	598	888
162	319	732
198	625	994
133	308	832
694	635	750
262	53	858
409	256	901
574	510	994
693	541	993
164	452	983
122	723	934
331	721	995
663	730	878
730	20	701
160	195	837
24	224	899
724	750	799
428	97	995
776	126	998
524	622	944
198	428	998
290	161	996
143	693	993
625	756	999
360	509	995
85	334	751
179	632	843
574	648	996
336	126	909
23	501	929
86	685	993
674	5	795
364	497	791
535	101	978
403	626	919
770	0	937
634	250	902
24	584	995
625	491	998
722	545	703
67	142	804
592	710	927
143	60	994
41	499	821
138	557	788
313	238	743
776	20	884
700	295	737
417	770	784
336	745	957
705	585	701
387	310	995
533	472	899
517	382	792
735	60	998
674	339	997
162	147	727
573	31	997
105	459	977
3	468	975
705	703	893
776	16	998
742	334	963
721	799	985
424	399	932
84	545	892
77	93	953
144	598	719
745	27	995
478	111	718
705	382	945
647	40	990
764	180	794
647	458	755
459	217	947
358	60	997
302	676	926
647	462	802
533	20	839
674	663	994
728	436	997
283	726	942
654	776	998
494	468	969
217	499	843
727	127	992
766	510	997
115	640	999
30	765	982
21	309	988
616	147	727
72	640	994
131	45	925
360	458	983
737	225	799
739	712	998
414	161	994
247	442	825
735	640	997
728	481	973
77	144	954
693	60	997
736	164	797
451	144	998
717	605	822
601	209	848
281	307	949
698	31	816
582	96	959
776	111	997
496	698	738
400	305	900
387	621	767
89	452	730
139	496	944
405	417	965
281	739	998
676	442	825
290	776	999
591	115	996
505	705	954
310	97	995
231	724	954
763	372	879
780	19	998
454	548	902
99	200	719
672	462	953
478	640	740
533	281	998
776	638	998
376	428	999
722	417	998
58	793	983
346	524	959
302	117	909
370	159	974
647	307	985
222	380	944
77	358	906
111	0	993
256	126	880
441	469	843
336	739	896
453	648	997
735	72	997
690	121	922
36	184	725
86	496	981
97	712	998
496	0	976
224	799	997
171	164	989
40	598	983
461	441	786
756	4	964
354	417	788
445	640	997
803	23	912
75	391	806
251	133	944
591	432	993
491	648	998
496	587	897
451	27	993
541	417	994
393	187	924
358	436	997
220	568	829
666	166	786
288	141	868
16	640	999
461	386	989
535	580	772
237	498	976
300	3	856
376	509	708
727	554	968
235	103	938
458	615	930
56	353	981
237	127	967
139	312	998
89	164	921
451	20	793
674	481	994
621	640	712
625	126	993
673	793	792
520	474	701
776	458	735
35	417	994
701	231	765
475	130	988
537	27	994
376	491	998
102	566	754
144	211	980
451	663	994
409	27	995
93	417	993
533	231	727
644	60	997
655	5	952
350	122	867
578	164	971
458	209	800
20	793	838
231	458	990
689	105	932
445	198	995
645	188	951
409	97	998
456	49	824
735	436	997
84	496	875
396	494	857
647	336	761
143	496	987
187	686	727
290	218	833
451	339	994
36	556	827
139	29	999
533	663	996
262	309	991
491	27	997
693	574	995
503	323	781
453	16	998
445	712	996
387	358	997
418	592	976
432	653	708
730	414	796
762	519	913
591	491	996
165	655	737
417	72	998
740	58	883
269	734	826
450	135	847
608	575	994
93	97	989
693	218	851
575	370	994
75	135	852
195	639	948
655	227	941
290	458	863
696	238	994
722	0	996
309	3	897
35	625	992
93	496	872
473	580	885
574	496	920
307	394	998
573	545	703
451	432	996
143	310	995
574	161	997
776	587	998
139	16	998
663	515	998
735	115	997
537	313	997
541	218	851
591	84	995
780	724	957
491	129	713
749	742	850
495	635	834
654	587	998
515	770	914
77	677	923
77	139	964
280	149	783
565	131	871
674	139	993
19	509	887
748	249	942
139	571	766
165	587	802
102	60	993
567	4	783
689	56	738
40	5	974
722	334	840
571	0	702
290	29	999
376	358	997
421	409	710
537	625	997
168	568	963
436	587	998
84	97	998
52	313	803
139	451	997
134	580	738
210	685	998
739	462	998
339	312	998
16	0	995
307	29	946
625	360	836
19	692	829
270	153	843
313	126	993
93	436	998
210	211	972
771	778	854
250	314	909
618	389	760
215	509	976
84	358	995
200	639	913
705	283	949
172	747	784
573	0	997
745	31	995
222	295	988
250	18	830
313	712	999
495	383	971
737	132	969
376	654	998
507	721	993
574	515	999
36	5	996
451	693	996
777	82	737
758	74	927
728	673	802
72	0	995
165	144	904
35	339	984
273	441	726
474	8	903
231	730	869
396	635	872
625	663	990
421	465	812
545	31	859
102	184	930
545	218	764
52	16	838
491	541	995
674	60	996
763	167	997
371	310	900
625	336	772
102	258	741
297	153	968
784	170	975
463	385	958
504	486	961
84	428	996
566	295	729
210	648	995
116	205	880
574	310	993
677	745	992
722	126	993
288	106	987
574	354	891
2	250	953
540	609	770
28	769	938
580	246	949
612	741	910
115	218	703
547	717	739
376	648	996
189	579	710
184	465	794
58	325	880
467	84	892
168	404	912
498	122	965
301	205	790
198	144	997
414	310	999
601	190	974
776	472	899
409	685	997
210	587	998
94	442	721
533	227	940
625	638	997
421	756	786
644	4	821
409	545	892
421	764	764
533	354	767
89	250	996
432	481	995
2	581	982
443	450	765
625	780	795
130	350	962
211	640	988
16	184	851
520	334	894
566	354	927
409	436	998
784	367	905
693	306	996
649	622	970
756	218	892
89	556	815
654	288	887
450	461	828
730	692	732
128	129	763
607	682	726
674	735	997
728	462	989
513	18	910
798	505	835
29	4	957
766	685	998
702	270	790
541	5	767
240	410	986
475	127	823
428	545	858
696	357	989
545	793	703
97	638	997
748	225	754
472	417	793
459	168	981
376	310	993
139	756	998
565	45	781
725	494	974
75	382	803
766	84	998
376	60	997
798	524	884
410	364	708
498	584	969
541	313	997
86	766	994
529	353	808
615	16	830
225	416	842
358	481	994
647	52	999
77	126	960
27	31	995
247	486	825
116	295	994
77	735	953
20	125	963
161	515	997
453	722	993
376	728	993
266	79	821
574	27	993
410	745	714
656	91	969
467	149	757
445	115	998
763	283	929
677	722	997
533	625	998
320	646	719
467	756	894
677	306	997
377	201	899
47	722	994
21	262	993
780	133	776
2	65	967
467	545	764
663	574	996
537	677	998
685	462	996
451	587	997
776	394	916
115	144	999
756	453	998
2	556	926
72	462	997
343	441	925
227	126	909
776	5	710
376	27	997
405	776	943
290	663	997
475	370	981
659	754	847
521	156	839
500	9	860
571	515	708
155	632	900
587	653	739
730	0	869
448	291	986
766	571	725
350	127	874
135	391	930
458	133	860
677	102	993
454	63	786
730	218	707
663	72	994
346	416	891
251	58	994
467	491	703
240	405	731
513	581	784
487	460	808
218	0	870
51	717	783
102	432	995
577	382	780
360	288	993
325	141	802
735	428	998
491	343	759
593	373	805
677	35	994
744	257	920
677	481	995
458	750	732
674	571	706
516	226	837
35	453	994
288	432	733
376	436	998
300	309	938
376	462	996
432	72	997
601	628	812
294	574	767
410	640	740
767	208	844
381	355	793
70	383	927
574	472	807
16	462	997
231	615	992
672	161	949
77	407	820
585	225	716
417	712	996
537	97	998
776	218	703
387	210	995
736	129	862
573	739	998
51	404	818
467	663	868
617	649	856
485	132	940
70	250	723
417	27	993
231	653	932
387	785	727
456	656	987
520	15	925
522	148	751
601	458	984
663	27	996
35	648	992
456	91	949
387	313	999
677	453	998
160	200	881
615	58	891
331	394	898
533	574	995
625	27	994
557	127	802
685	211	977
354	653	704
221	161	857
382	461	766
77	27	933
677	545	850
685	509	750
696	625	761
745	462	995
409	218	892
694	186	989
315	308	922
802	279	779
663	161	991
445	591	996
240	469	841
221	648	844
52	339	804
728	545	820
574	144	998
381	764	930
224	130	952
2	710	855
316	242	960
256	739	762
484	212	978
622	441	897
255	514	703
647	417	849
210	0	993
625	685	999
139	654	996
250	101	967
376	161	997
698	5	993
491	0	993
86	644	996
383	56	779
184	144	937
405	313	901
281	27	995
2	461	845
591	312	993
517	736	983
387	436	998
536	103	843
360	685	711
791	304	805
739	497	749
409	515	998
694	319	892
728	648	991
798	23	954
21	299	963
532	57	720
280	218	853
776	539	955
505	205	999
256	462	817
780	144	743
16	496	989
659	69	754
491	374	899
85	749	804
358	47	996
672	397	704
625	722	998
735	496	939
534	331	998
306	653	716
251	141	995
297	581	977
663	16	995
643	211	736
414	462	993
307	36	997
780	190	885
122	734	880
225	283	732
706	266	734
102	451	998
424	549	918
573	47	998
571	722	710
35	0	987
306	161	993
77	663	913
72	685	995
29	211	709
696	491	749
222	680	817
290	307	765
677	648	997
701	601	706
290	538	744
766	354	876
685	712	997
656	334	973
451	496	931
86	310	993
53	1	982
756	587	998
465	698	813
591	5	778
693	776	998
491	663	997
15	91	967
786	580	773
443	499	839
534	575	998
643	545	962
776	313	999
106	415	996
165	436	897
217	415	744
52	735	744
491	360	701
387	693	995
611	55	796
283	301	764
485	549	912
281	756	999
346	167	754
496	184	767
143	722	993
593	707	942
16	481	993
655	539	962
533	453	995
540	235	873
454	73	777
753	653	722
473	201	891
780	576	738
535	452	760
29	218	875
137	353	739
536	474	892
445	481	995
281	218	825
77	453	953
749	103	824
651	370	997
290	221	815
655	40	738
102	648	995
409	339	999
77	600	800
445	376	996
674	432	993
110	485	986
111	29	994
115	428	996
291	17	921
210	310	984
537	256	732
77	72	771
339	29	998
222	763	940
651	584	999
693	472	741
465	621	899
782	260	991
53	129	763
735	793	788
82	764	811
754	45	781
551	186	978
15	235	970
231	417	718
644	654	997
111	161	995
652	388	875
34	801	725
91	103	842
649	205	753
780	739	802
735	587	998
210	126	994
358	541	996
205	703	929
7	441	911
479	469	797
409	161	995
36	126	861
421	526	714
674	47	995
725	635	809
376	84	997
436	221	727
547	188	735
461	391	718
697	613	761
501	524	943
655	394	856
766	190	780
341	723	765
736	283	905
59	749	788
528	20	900
122	611	974
376	211	988
35	27	980
345	11	991
765	277	991
288	692	791
251	640	760
21	769	972
381	454	720
60	20	760
300	299	916
84	0	998
766	712	995
451	648	997
503	268	810
387	421	712
211	238	724
202	106	773
453	481	994
717	725	970
674	648	995
80	524	960
274	693	706
533	115	999
421	576	984
126	27	995
784	775	900
542	223	787
436	31	998
591	693	998
396	725	733
573	20	807
503	744	964
35	310	980
647	756	922
574	97	993
26	412	812
504	521	755
310	370	904
268	3	992
756	712	998
540	474	835
663	306	995
612	248	891
471	652	732
503	300	962
674	84	998
28	299	922
102	693	995
312	712	995
198	432	995
537	47	996
654	730	862
409	4	959
740	774	813
354	218	970
803	295	829
336	428	936
290	573	998
93	472	899
237	146	990
672	401	944
144	722	997
584	721	995
457	319	701
533	640	999
102	515	998
251	780	999
653	793	867
537	115	998
644	414	993
654	491	997
677	739	994
102	638	998
517	521	911
656	668	853
573	72	995
281	184	905
302	606	952
784	13	777
647	640	909
436	545	858
331	611	984
358	428	994
608	534	998
756	354	921
250	556	931
371	512	732
115	436	997
727	721	995
132	442	916
57	793	709
128	262	858
237	721	994
565	479	921
77	312	968
690	261	773
139	184	914
112	234	730
165	161	915
763	402	928
517	116	703
126	417	998
693	436	996
574	436	998
231	509	995
260	33	815
674	573	997
672	29	964
764	801	710
521	391	936
127	55	876
357	45	718
491	29	998
380	524	888
395	471	996
307	712	918
674	533	993
575	122	991
533	648	995
346	705	887
281	115	995
539	5	998
84	414	995
139	776	998
744	442	811
342	354	718
580	556	715
52	5	998
171	556	995
161	712	997
745	571	752
102	615	787
724	106	985
144	221	835
410	785	985
538	161	768
86	417	993
60	712	991
647	339	725
93	218	870
677	756	995
402	116	777
790	630	819
774	125	947
111	436	993
654	0	994
588	567	789
65	581	842
247	424	918
591	573	996
102	625	998
571	144	719
93	60	995
93	730	869
453	218	843
692	553	812
307	379	722
537	428	995
84	574	999
648	72	996
172	105	784
736	270	736
672	690	827
190	238	717
454	665	773
672	545	884
332	768	823
625	161	998
376	573	997
513	737	830
139	111	994
541	394	928
58	750	718
473	691	948
436	126	995
644	376	996
445	598	741
725	431	806
246	194	919
591	467	825
313	739	999
35	663	994
102	587	997
689	725	833
77	414	973
201	469	774
339	598	734
58	379	758
405	184	810
281	36	739
471	714	994
339	432	995
47	509	712
100	31	825
461	116	741
780	653	912
72	211	973
467	453	829
776	496	950
410	496	709
93	115	995
652	415	728
654	31	997
155	494	800
376	111	994
227	539	931
146	773	986
115	29	999
651	159	987
756	538	860
279	599	988
547	375	808
76	599	925
467	428	858
481	0	998
478	671	718
531	575	995
445	313	999
798	301	877
21	345	903
761	157	743
643	728	851
566	776	800
511	765	821
647	290	889
23	167	804
756	481	993
94	129	789
387	97	998
696	115	769
467	60	824
350	721	971
58	780	818
213	185	826
198	97	994
672	739	945
663	374	904
491	16	997
290	417	999
693	735	997
552	277	990
737	649	701
655	598	966
803	444	937
86	491	993
56	75	792
290	20	889
591	654	991
742	235	863
566	115	726
534	799	912
507	531	992
547	724	836
382	129	905
603	717	994
387	648	995
405	336	821
306	770	936
451	574	998
358	97	995
683	12	820
297	707	728
598	712	729
18	452	800
161	0	993
745	515	993
591	481	993
565	304	756
461	508	900
52	394	998
372	441	789
798	116	968
65	101	984
654	510	984
358	339	994
38	479	805
451	770	938
405	40	915
744	373	801
99	34	900
376	256	716
24	130	995
281	409	998
84	491	998
653	72	727
705	372	947
491	739	999
520	536	897
366	127	833
573	432	995
238	712	787
735	31	997
84	354	916
536	749	756
455	494	788
621	415	719
745	47	993
442	104	825
533	97	997
310	126	994
9	246	819
465	567	952
83	506	745
677	339	993
336	47	914
531	130	993
82	725	862
290	712	998
281	436	998
165	93	904
587	432	994
533	290	999
143	31	996
756	115	999
210	793	732
93	414	993
126	379	740
290	36	750
674	673	735
111	510	992
247	1	924
693	126	993
574	428	998
60	306	997
274	509	966
161	379	776
31	638	998
626	676	944
115	0	997
597	402	886
721	611	987
59	540	930
762	772	937
222	167	948
471	90	815
387	537	998
17	732	800
607	391	835
306	712	995
670	520	764
290	722	994
475	721	979
601	570	898
502	365	731
674	621	755
736	225	827
531	331	994
608	364	994
417	515	998
409	653	796
312	190	733
690	367	797
63	764	926
643	149	710
360	58	974
785	458	711
766	467	703
290	472	899
409	712	997
766	481	996
139	20	910
654	258	828
498	130	989
588	211	865
621	417	802
402	441	999
608	554	971
184	698	870
358	648	996
647	31	900
102	72	995
290	653	715
736	468	942
707	632	902
87	715	854
529	262	906
573	712	998
125	401	770
647	465	893
219	724	731
86	663	996
274	724	942
251	19	999
674	574	998
302	136	964
60	417	993
792	194	934
541	432	993
250	297	785
16	97	995
47	428	998
211	14	762
20	238	730
643	227	771
392	764	710
164	635	703
745	538	783
730	739	908
376	221	761
644	776	997
24	799	937
244	109	846
654	673	753
776	770	767
445	218	892
310	799	783
595	130	795
93	310	994
803	380	953
166	258	807
654	16	996
27	685	995
491	339	998
504	250	724
672	313	928
445	574	999
601	621	879
376	545	703
753	231	850
467	638	869
409	0	996
224	727	966
677	472	899
504	164	782
126	770	866
693	663	998
102	290	998
60	571	708
410	497	987
537	84	997
148	147	939
243	764	944
654	756	998
503	11	871
387	574	996
545	648	892
672	134	974
274	782	720
537	453	998
798	738	977
1	676	821
453	313	998
776	312	997
38	469	816
540	211	736
222	585	782
224	366	983
798	205	867
566	376	777
198	165	720
93	571	705
677	693	996
647	144	731
210	428	992
86	198	993
35	428	993
93	339	994
614	407	802
16	310	994
99	766	833
339	621	767
652	780	737
803	736	702
763	441	950
573	538	782
35	739	992
541	481	994
677	654	996
677	428	997
436	72	995
86	256	916
737	450	765
410	690	759
152	580	769
393	754	952
387	640	998
313	510	996
396	499	960
128	365	748
496	238	715
656	474	839
762	744	903
685	31	998
195	746	995
257	600	786
739	238	757
360	739	726
803	372	877
643	587	869
198	587	996
648	712	994
576	324	747
625	776	996
41	137	808
436	515	997
288	190	947
654	640	998
244	466	821
444	441	941
647	698	998
198	0	994
648	481	994
654	29	997
409	458	826
102	251	711
453	47	998
591	358	997
165	60	910
503	164	835
644	467	892
436	640	997
677	29	994
281	643	860
496	306	973
745	227	909
536	600	921
93	735	997
659	71	940
126	72	994
370	366	979
200	64	711
798	622	971
350	366	974
259	129	721
198	334	706
651	130	994
406	781	823
756	770	936
465	539	869
414	211	823
769	607	978
417	4	960
520	668	904
694	171	923
660	772	919
533	310	993
459	188	821
224	534	961
791	81	988
721	720	993
410	146	824
763	129	923
210	739	998
19	29	733
35	640	994
414	640	993
360	730	982
497	248	987
58	190	857
371	130	730
35	573	992
144	621	778
672	27	901
497	159	757
198	288	752
644	587	997
673	739	796
730	780	763
409	739	998
554	611	994
487	764	758
358	574	993
686	45	820
742	438	895
608	350	987
644	111	993
139	126	997
533	210	990
35	256	712
59	235	819
139	712	995
535	556	995
580	194	984
11	323	828
27	394	931
467	776	703
421	541	714
295	703	903
116	556	723
434	566	770
485	710	850
770	640	932
210	638	995
792	401	997
416	703	953
345	153	821
231	29	724
290	184	713
190	653	983
161	126	996
27	29	997
97	432	994
674	143	995
541	115	998
398	308	833
382	607	832
625	238	809
30	277	974
102	414	993
728	510	986
274	756	732
585	343	768
591	451	997
451	730	859
13	250	897
144	97	993
310	481	995
645	433	959
665	34	710
102	462	998
409	307	959
200	374	745
409	36	791
376	432	994
735	218	703
143	376	996
573	417	997
728	27	989
785	248	984
391	386	723
727	331	996
519	660	905
16	436	997
165	756	931
743	460	900
473	377	806
674	685	991
106	567	710
744	135	849
424	145	807
533	111	995
573	358	997
674	756	998
534	269	712
574	587	998
625	218	703
60	538	709
696	739	720
475	554	995
674	467	828
541	571	762
647	8	703
735	780	819
237	475	956
102	654	998
325	724	708
587	417	998
291	156	998
67	407	727
616	755	902
35	306	992
421	417	721
655	556	701
728	0	993
643	625	703
170	94	817
405	638	907
622	372	844
756	735	998
475	366	990
573	144	997
107	156	832
290	571	726
83	62	789
578	535	996
24	727	988
381	356	873
52	598	997
677	144	997
93	190	812
631	632	905
126	587	996
387	638	998
345	135	778
387	52	731
146	727	990
405	29	915
504	323	825
784	70	811
85	59	921
766	428	998
445	766	998
453	339	997
143	745	993
99	552	780
313	432	998
346	441	999
693	339	996
383	452	966
643	342	736
200	45	718
86	515	992
593	495	702
521	225	821
275	632	724
674	336	913
70	164	791
115	462	996
382	233	771
448	461	904
558	385	963
139	728	994
256	312	928
60	310	996
281	712	994
102	739	996
382	391	879
86	409	993
537	358	997
19	570	836
451	358	994
165	68	910
576	567	989
644	374	902
77	612	867
756	31	999
626	261	990
615	587	730
764	755	976
82	50	761
749	235	967
529	309	904
210	312	995
313	111	999
358	653	726
653	481	769
409	638	997
705	416	984
210	653	794
410	238	994
717	568	729
623	189	733
780	57	741
688	131	868
276	193	862
86	722	992
130	370	979
409	538	749
663	478	890
304	201	752
198	491	997
644	417	997
608	720	989
161	72	993
474	103	756
102	336	917
198	210	994
11	135	815
428	640	996
717	41	923
776	161	998
20	0	773
687	317	879
329	657	954
456	85	886
717	164	824
414	739	998
670	486	979
462	0	994
591	756	994
1	104	821
448	17	991
20	648	799
445	643	892
11	607	809
729	531	751
515	218	881
575	350	955
537	445	998
396	168	721
735	221	801
80	283	931
654	97	998
293	296	902
139	510	996
29	793	755
674	227	719
496	161	996
526	34	818
756	515	998
281	510	992
663	587	997
13	311	973
643	330	834
745	414	993
443	13	762
552	713	958
281	451	998
649	372	920
84	417	998
139	640	998
307	16	825
756	306	995
222	521	762
778	57	940
453	306	998
164	153	992
256	339	827
445	673	796
654	84	998
393	129	754
36	417	757
414	481	993
313	640	999
617	225	998
376	0	994
766	339	994
400	599	803
745	256	824
52	211	890
237	159	936
775	65	900
380	295	986
729	557	812
86	573	995
387	414	993
13	705	777
691	469	850
547	458	885
665	356	829
569	580	723
428	161	991
573	27	993
491	72	997
537	210	993
139	251	804
674	677	993
780	481	827
735	126	998
785	497	987
47	648	997
290	227	793
461	164	924
107	431	870
474	494	800
290	31	999
256	638	879
93	545	844
730	312	825
49	520	732
766	290	997
97	211	988
696	410	988
409	510	996
745	184	910
165	491	913
122	366	910
387	453	998
210	574	995
465	5	912
504	605	800
673	515	786
686	200	708
13	710	746
591	510	998
350	554	993
573	638	998
627	61	900
101	452	895
625	31	998
251	458	999
608	366	993
405	211	972
722	712	997
622	129	870
313	211	992
491	515	998
198	693	994
339	4	957
587	685	998
[truncated: 7,046 more rows]
